# Supplementary material for: Genomic surveillance of SARS-CoV-2 evolution by a centralised pipeline and weekly focused sequencing, Austria, January 2021 to March 2023
Source: Euro Surveill. 2024 Jun 6;29(23):2300542. doi: 10.2807/1560-7917.ES.2024.29.23.2300542 (PMC11158012; doi:10.2807/1560-7917.ES.2024.29.23.2300542)
Supplement: Supplementary Table1 [file 2300542_SupplementaryTable1.xlsx]

## Sheet: Disclaimer
This supplementary material is hosted by Eurosurveillance as supporting information alongside the article [Genomic surveillance of SARS-CoV-2 evolution by a centralised pipeline and weekly focused sequencing, Austria, January 2021 to March 2023], on behalf of the authors, who remain responsible for the accuracy and appropriateness of the content. The same standards for ethics, copyright, attribut…

## Sheet: Austria
		relative																																										absolute
Week	Year	reference	others	S477N Variant	N439K Variant	Alpha	Alpha with E484K	Alpha with T716V	C.36	R.1	Gamma	B.1.1.318	B.1.258	Beta	Kappa	Eta	Mu	Delta	Delta with T95I	AY.4.2	BA.1	BA.1.1	BA.2	BA.2.12.1	BA.4/BA.5	BA.4	BA.5	BF.7	EG.1	BA.2.75	CH.1.1	BN.1	XBF	CJ.1	BQ.1	BQ.1.1	BQ.1.1.10	XBB.1.5	XBB/XBB.1				reference	other	S477N Variant	N439K Variant	Alpha	Alpha with E484K	Alpha with T716V
49	2020
50	2020
51	2020
52	2020	20.4819	3.61446	21.6867	54.2169	0	0	0	0	0	0	0	0	0	0	0	0	0	0	0	0	0	0	0	0	0	0	0	0	0	0	0	0	0	0	0	0	0	0			17	3	18	45	0	0	0	0
53	2020	19.7531	16.0494	16.0494	48.1481	0	0	0	0	0	0	0	0	0	0	0	0	0	0	0	0	0	0	0	0	0	0	0	0	0	0	0	0	0	0	0	0	0	0			16	13	13	39	0	0	0	0
1	2021
2	2021	41.1726	4.08432	18.2477	25.8893	7.11462	0	0.395257	0	0	0	0	0	3.09618	0	0	0	0	0	0	0	0	0	0	0	0	0	0	0	0	0	0	0	0	0	0	0	0	0			625	62	277	393	108	0	6	0
3	2021	26.3229	4.6133	11.9403	25.5088	22.5237	0	3.48259	0	0	0	0	0	5.60832	0	0	0	0	0	0	0	0	0	0	0	0	0	0	0	0	0	0	0	0	0	0	0	0	0			582	102	264	564	498	0	77	0
4	2021	13.8138	6.50651	9.50951	23.1231	37.6877	0	6.50651	0	0	0	0	0	2.8028	0	0	0	0.0500501	0	0	0	0	0	0	0	0	0	0	0	0	0	0	0	0	0	0	0	0	0			276	126	190	462	753	0	130	0
5	2021	4.64548	5.37897	2.85249	12.7139	68.1337	0	4.48248	0	0.733496	0	0	0	1.05949	0	0	0	0	0	0	0	0	0	0	0	0	0	0	0	0	0	0	0	0	0	0	0	0	0			57	58	35	156	836	0	55	0
6	2021	2.07322	4.27878	2.64667	7.41067	69.5192	0	8.99868	0	0	0	0	0	5.07278	0	0	0	0	0	0	0	0	0	0	0	0	0	0	0	0	0	0	0	0	0	0	0	0	0			47	62	60	168	1576	0	204	0
7	2021	1.14504	4.85278	0.926936	11.9411	71.4286	0	7.30643	0	0.272628	0	0	0	2.1265	0	0	0	0	0	0	0	0	0	0	0	0	0	0	0	0	0	0	0	0	0	0	0	0	0			21	36	17	219	1310	0	134	0
8	2021	0.492409	3.611	1.06689	7.67337	84.8584	0	0.369307	0	0.902749	0	0	0	1.02585	0	0	0	0	0	0	0	0	0	0	0	0	0	0	0	0	0	0	0	0	0	0	0	0	0			12	66	26	187	2068	0	9	0
9	2021	0.575374	4.37284	0.460299	5.52359	74.5685	0	0	0	3.45224	0	0	1.8412	8.86076	0	0.345224	0	0	0	0	0	0	0	0	0	0	0	0	0	0	0	0	0	0	0	0	0	0	0			5	37	4	48	648	0	0	0
10	2021	0.198939	4.37666	0.132626	1.72414	79.9735	3.38196	0	0	1.92308	0.066313	0	0.862069	7.36074	0	0	0	0	0	0	0	0	0	0	0	0	0	0	0	0	0	0	0	0	0	0	0	0	0			3	66	2	26	1206	51	0	0
11	2021	0	3.03189	0	0.26137	85.9383	5.69786	0	0	0.522739	0	0	0.418191	3.6069	0	0.522739	0	0	0	0	0	0	0	0	0	0	0	0	0	0	0	0	0	0	0	0	0	0	0			0	58	0	5	1644	109	0	0
12	2021	0.291439	2.04007	0	0.255009	81.9672	8.01457	0	0	2.87796	0.0364299	0	0.255009	2.55009	0	1.7122	0	0	0	0	0	0	0	0	0	0	0	0	0	0	0	0	0	0	0	0	0	0	0			8	56	0	7	2250	220	0	0
13	2021	0.309278	1.85567	0	0.412371	85.8247	6.4433	0	0	2.01031	0.0515464	0	0.257732	1.95876	0	0.824742	0	0	0.0515464	0	0	0	0	0	0	0	0	0	0	0	0	0	0	0	0	0	0	0	0			6	36	0	8	1665	125	0	0
14	2021	0.117302	1.75953	0	0.234604	87.5073	3.98827	0	0	3.98827	0	0	0.527859	0.879765	0	0.938416	0	0.058651	0	0	0	0	0	0	0	0	0	0	0	0	0	0	0	0	0	0	0	0	0			2	30	0	4	1492	68	0	0
15	2021	0.0312012	2.37129	0.0624025	0.280811	89.1732	3.71295	0	0	2.15289	0.0624025	0.0936037	0.405616	1.31045	0	0.343214	0	0	0	0	0	0	0	0	0	0	0	0	0	0	0	0	0	0	0	0	0	0	0			1	76	2	9	2858	119	0	0
16	2021	0	0.875459	0	0.254165	91.3866	4.34905	0	0	1.41203	0.0847218	0.254165	0.423609	0.818978	0	0.112962	0	0.0282406	0	0	0	0	0	0	0	0	0	0	0	0	0	0	0	0	0	0	0	0	0			0	31	0	9	3236	154	0	0
17	2021	0	0.824668	0	0.143421	92.3629	3.44209	0	0.250986	0.501972	0.609537	0.609537	0.0358551	1.00394	0	0.215131	0	0	0	0	0	0	0	0	0	0	0	0	0	0	0	0	0	0	0	0	0	0	0			0	23	0	4	2576	96	0	7
18	2021	0	0.446761	0	0.14892	94.6389	0.521221	0	0.967982	0.0744602	0.0744602	2.01042	0.14892	0.595681	0.14892	0	0	0.22338	0	0	0	0	0	0	0	0	0	0	0	0	0	0	0	0	0	0	0	0	0			0	6	0	2	1271	7	0	13
19	2021	0.0792393	0.554675	0	0	94.6117	0.396197	0	1.8225	0.0792393	0.0792393	1.10935	0.396197	0.0792393	0.237718	0.158479	0	0.396197	0	0	0	0	0	0	0	0	0	0	0	0	0	0	0	0	0	0	0	0	0			1	7	0	0	1194	5	0	23
20	2021	0	1.10294	0	0	91.0294	3.05147	0	0.588235	0.0367647	2.27941	0.698529	0.220588	0.220588	0.0367647	0.110294	0.330882	0.294118	0	0	0	0	0	0	0	0	0	0	0	0	0	0	0	0	0	0	0	0	0			0	30	0	0	2476	83	0	16
21	2021	0	1.41667	0	0	91.9167	1.5	0	0.583333	0	1.83333	0.416667	0	0.333333	0	0	1.25	0.583333	0.166667	0	0	0	0	0	0	0	0	0	0	0	0	0	0	0	0	0	0	0	0			0	17	0	0	1103	18	0	7
22	2021	0	1.625	0	0	86.5	3.625	0	0.75	0	1.625	0.625	0.125	1.5	0	0	0.75	1	1.875	0	0	0	0	0	0	0	0	0	0	0	0	0	0	0	0	0	0	0	0			0	13	0	0	692	29	0	6
23	2021	0	1.02157	0.227015	0	81.7253	2.61067	0	1.13507	0	1.70261	0	0	0.113507	0	0.113507	0.113507	8.74007	2.49716	0	0	0	0	0	0	0	0	0	0	0	0	0	0	0	0	0	0	0	0			0	9	2	0	720	23	0	10
24	2021	0.3003	0	0	0	69.97	0.3003	0	0.900901	0	1.5015	0.3003	0	0	0	0	0.600601	21.021	5.10511	0	0	0	0	0	0	0	0	0	0	0	0	0	0	0	0	0	0	0	0			1	0	0	0	233	1	0	3
25	2021	0	1.05263	0	0	42.1053	0	0	0.350877	0	0.350877	0	0	0	0	0	1.40351	48.0702	6.66667	0	0	0	0	0	0	0	0	0	0	0	0	0	0	0	0	0	0	0	0			0	3	0	0	120	0	0	1
26	2021	0	0	0	0	53.1697	3.27198	0	0	0	3.47648	0	0	0	0	0	0	31.4928	8.58896	0	0	0	0	0	0	0	0	0	0	0	0	0	0	0	0	0	0	0	0			0	0	0	0	260	16	0	0
27	2021	0	0.274725	0	0	15.3846	0	0	0	0	0.274725	0	0	0	0	0.274725	0	59.0659	24.7253	0	0	0	0	0	0	0	0	0	0	0	0	0	0	0	0	0	0	0	0			0	1	0	0	56	0	0	0
28	2021	0	0.138696	0	0	6.38003	0	0	0	0	0.277393	0	0	0	0	0	0	66.2968	26.9071	0	0	0	0	0	0	0	0	0	0	0	0	0	0	0	0	0	0	0	0			0	1	0	0	46	0	0	0
29	2021	0	0	0	0	1.23675	0	0	0.0883392	0	0.0883392	0	0	0	0	0	0	66.3428	32.2438	0	0	0	0	0	0	0	0	0	0	0	0	0	0	0	0	0	0	0	0			0	0	0	0	14	0	0	1
30	2021	0	0	0	0	0.340136	0	0	0	0	0.255102	0.085034	0	0	0	0	0	66.8367	32.483	0	0	0	0	0	0	0	0	0	0	0	0	0	0	0	0	0	0	0	0			0	0	0	0	4	0	0	0
31	2021	0.0658762	0	0.395257	0	0.922266	0	0	0	0	0.131752	0.197628	0.0658762	0.197628	0	0	0	73.2543	24.7694	0	0	0	0	0	0	0	0	0	0	0	0	0	0	0	0	0	0	0	0			1	0	6	0	14	0	0	0
32	2021	0	0.0533049	0	0	0.319829	0	0	0	0	0.10661	0.10661	0	0	0	0	0	74.7868	24.6269	0	0	0	0	0	0	0	0	0	0	0	0	0	0	0	0	0	0	0	0			0	1	0	0	6	0	0	0
33	2021	0	0.0862069	0	0	0	0	0	0	0	0	0.689655	0	0	0	0	0	73.3621	25.8621	0	0	0	0	0	0	0	0	0	0	0	0	0	0	0	0	0	0	0	0			0	1	0	0	0	0	0	0
34	2021	0	0	0	0	0	0	0	0	0	0	0	0	0	0	0	0	73.5905	26.4095	0	0	0	0	0	0	0	0	0	0	0	0	0	0	0	0	0	0	0	0			0	0	0	0	0	0	0	0
35	2021	0	0	0	0	0	0	0	0	0	0	0	0	0	0	0	0	69.3607	30.6393	0	0	0	0	0	0	0	0	0	0	0	0	0	0	0	0	0	0	0	0			0	0	0	0	0	0	0	0
36	2021	0	0	0	0	0.0553403	0	0	0	0	0	0	0	0	0	0	0.0553403	73.2153	26.674	0	0	0	0	0	0	0	0	0	0	0	0	0	0	0	0	0	0	0	0			0	0	0	0	1	0	0	0
37	2021	0	0	0	0	0	0	0	0	0	0	0	0	0	0	0	0	74.3766	25.6234	0	0	0	0	0	0	0	0	0	0	0	0	0	0	0	0	0	0	0	0			0	0	0	0	0	0	0	0
38	2021	0	0	0	0	0	0	0	0	0	0	0	0	0	0	0	0	77.289	22.711	0	0	0	0	0	0	0	0	0	0	0	0	0	0	0	0	0	0	0	0			0	0	0	0	0	0	0	0
39	2021	0	0	0	0	0	0	0	0	0	0	0	0	0	0	0	0	74.4854	25.5146	0	0	0	0	0	0	0	0	0	0	0	0	0	0	0	0	0	0	0	0			0	0	0	0	0	0	0	0
40	2021	0	0	0	0	0	0	0	0	0	0	0	0	0	0	0	0	72.0222	27.8855	0.0923361	0	0	0	0	0	0	0	0	0	0	0	0	0	0	0	0	0	0	0			0	0	0	0	0	0	0	0
41	2021	0	0	0	0	0	0	0	0	0	0	0	0	0	0	0	0	68.8172	30.4301	0.752688	0	0	0	0	0	0	0	0	0	0	0	0	0	0	0	0	0	0	0			0	0	0	0	0	0	0	0
42	2021	0	0	0	0	0	0	0	0	0	0	0	0	0	0	0	0	66.4956	32.9912	0.513196	0	0	0	0	0	0	0	0	0	0	0	0	0	0	0	0	0	0	0			0	0	0	0	0	0	0	0
43	2021	0	0	0	0	0	0	0	0	0	0	0	0	0	0	0	0	68.0257	31.4705	0.503894	0	0	0	0	0	0	0	0	0	0	0	0	0	0	0	0	0	0	0			0	0	0	0	0	0	0	0
44	2021	0	0	0	0	0.0618812	0	0	0	0	0	0	0	0	0	0	0	68.9975	29.8886	1.05198	0	0	0	0	0	0	0	0	0	0	0	0	0	0	0	0	0	0	0			0	0	0	0	1	0	0	0
45	2021	0	0	0	0	0	0	0	0	0	0	0	0	0	0	0	0	67.1635	31.2181	1.57581	0	0	0	0	0	0	0.0425894	0	0	0	0	0	0	0	0	0	0	0	0			0	0	0	0	0	0	0	0
46	2021	0	0	0	0	0	0	0	0	0	0	0	0	0	0	0	0	64.7456	31.4531	3.80135	0	0	0	0	0	0	0	0	0	0	0	0	0	0	0	0	0	0	0			0	0	0	0	0	0	0	0
47	2021	0	0	0	0	0	0	0	0	0	0	0	0	0	0	0	0	69.4251	29.1812	1.30662	0.087108	0	0	0	0	0	0	0	0	0	0	0	0	0	0	0	0	0	0			0	0	0	0	0	0	0	0
48	2021	0	0	0	0	0.0596303	0	0	0	0	0	0	0	0	0	0	0	64.8181	32.8563	1.31187	0.954085	0	0	0	0	0	0	0	0	0	0	0	0	0	0	0	0	0	0			0	0	0	0	1	0	0	0
49	2021	0	0	0	0	0	0	0	0	0	0	0	0	0	0	0	0	68.4117	28.7489	1.33097	1.4197	0.0887311	0	0	0	0	0	0	0	0	0	0	0	0	0	0	0	0	0			0	0	0	0	0	0	0	0
50	2021	0	0	0	0	0	0	0	0	0	0	0	0	0	0	0	0	63.0298	30.0271	1.8936	4.68891	0.360685	0	0	0	0	0	0	0	0	0	0	0	0	0	0	0	0	0			0	0	0	0	0	0	0	0
51	2021	0	0	0	0	0	0	0	0	0	0	0	0	0	0	0	0	33.042	18.0944	1.48601	34.7902	12.4126	0.174825	0	0	0	0	0	0	0	0	0	0	0	0	0	0	0	0			0	0	0	0	0	0	0	0
52	2021	0	0	0	0	0	0	0	0	0	0	0	0	0	0	0	0	14.7588	6.98344	0.215983	45.7163	31.6055	0.719942	0	0	0	0	0	0	0	0	0	0	0	0	0	0	0	0			0	0	0	0	0	0	0	0
1	2022	0	0	0	0	0	0	0	0	0	0	0	0	0	0	0	0	17.3551	9.36043	0.366422	36.1759	35.1765	1.56562	0	0	0	0	0	0	0	0	0	0	0	0	0	0	0	0			0	0	0	0	0	0	0	0
2	2022	0	0	0	0	0	0	0	0	0	0	0	0	0	0	0	0	9.30851	5.12918	0.0759878	40.9195	40.0456	4.48328	0	0	0	0.0379939	0	0	0	0	0	0	0	0	0	0	0	0			0	0	0	0	0	0	0	0
3	2022	0	0	0	0	0	0	0	0	0	0	0	0	0	0	0	0	1.49842	1.26183	0	38.4069	51.0252	7.80757	0	0	0	0	0	0	0	0	0	0	0	0	0	0	0	0			0	0	0	0	0	0	0	0
4	2022	0	0	0	0	0	0	0	0	0	0	0	0	0	0	0	0	0.674663	0.89955	0.149925	33.8831	51.5742	12.8186	0	0	0	0	0	0	0	0	0	0	0	0	0	0	0	0			0	0	0	0	0	0	0	0
5	2022	0	0	0	0	0	0	0	0	0	0	0	0	0	0	0	0	0.0931966	0.0931966	0	29.7297	53.1221	16.9618	0	0	0	0	0	0	0	0	0	0	0	0	0	0	0	0			0	0	0	0	0	0	0	0
6	2022	0	0	0	0	0	0	0	0	0	0	0	0	0	0	0	0	0.0468165	0.0468165	0	19.8502	49.8127	30.1966	0	0	0.0468165	0	0	0	0	0	0	0	0	0	0	0	0	0			0	0	0	0	0	0	0	0
7	2022	0	0	0	0	0	0	0	0	0	0	0	0	0	0	0	0	0	0	0	16.066	52.2297	31.7043	0	0	0	0	0	0	0	0	0	0	0	0	0	0	0	0			0	0	0	0	0	0	0	0
8	2022	0	0	0	0	0	0	0	0	0	0	0	0	0	0	0	0	0	0	0	14.1652	46.3144	39.5204	0	0	0	0	0	0	0	0	0	0	0	0	0	0	0	0			0	0	0	0	0	0	0	0
9	2022	0	0	0	0	0	0	0	0	0	0	0	0	0	0	0	0	0	0.0552792	0	7.9602	34.052	57.9326	0	0	0	0	0	0	0	0	0	0	0	0	0	0	0	0			0	0	0	0	0	0	0	0
10	2022	0	0.0558036	0	0	0	0	0	0	0	0	0	0	0	0	0	0	0	0	0	5.35714	26.2835	68.3036	0	0	0	0	0	0	0	0	0	0	0	0	0	0	0	0			0	1	0	0	0	0	0	0
11	2022	0	0	0	0	0	0	0	0	0	0	0	0	0	0	0	0	0	0	0	3.22245	15.6445	81.1331	0	0	0	0	0	0	0	0	0	0	0	0	0	0	0	0			0	0	0	0	0	0	0	0
12	2022	0	0.0997009	0	0	0	0	0	0	0	0	0	0	0	0	0	0	0	0	0	1.04686	15.6032	83.2004	0	0.0498504	0	0	0	0	0	0	0	0	0	0	0	0	0	0			0	2	0	0	0	0	0	0
13	2022	0	0	0	0	0	0	0	0	0	0	0	0	0	0	0	0	0	0	0	0.422833	9.16138	90.3453	0	0	0.0704722	0	0	0	0	0	0	0	0	0	0	0	0	0			0	0	0	0	0	0	0	0
14	2022	0	0	0	0	0	0	0	0	0	0	0	0	0	0	0	0	0	0	0	0.625279	5.71684	93.6132	0	0	0	0.0446628	0	0	0	0	0	0	0	0	0	0	0	0			0	0	0	0	0	0	0	0
15	2022	0	0.0414766	0	0	0	0	0	0	0	0	0	0	0	0	0	0	0	0	0	3.64994	11.6134	84.5292	0.165906	0	0	0	0	0	0	0	0	0	0	0	0	0	0	0			0	1	0	0	0	0	0	0
16	2022	0	0	0	0	0	0	0	0	0	0	0	0	0	0	0	0	0	0	0	0.264971	1.90779	97.0323	0.476948	0.317965	0	0	0	0	0	0	0	0	0	0	0	0	0	0			0	0	0	0	0	0	0	0
17	2022	0	0.0823723	0	0	0	0	0	0	0	0	0	0	0	0	0	0	0	0	0	0.0823723	1.56507	96.8287	0.823723	0.53542	0	0.0823723	0	0	0	0	0	0	0	0	0	0	0	0			0	2	0	0	0	0	0	0
18	2022	0	0.0935891	0	0	0	0	0	0	0	0	0	0	0	0	0	0	0	0	0	0.140384	0.701919	96.4436	1.16986	1.45063	0	0	0	0	0	0	0	0	0	0	0	0	0	0			0	2	0	0	0	0	0	0
19	2022	0	0.502765	0	0	0	0	0	0	0	0	0	0	0	0	0	0	0	0	0	0.0502765	0.402212	94.4193	1.25691	3.26797	0	0.100553	0	0	0	0	0	0	0	0	0	0	0	0			0	10	0	0	0	0	0	0
20	2022	0	0.503567	0	0	0	0	0	0	0	0	0	0	0	0	0	0	0.0419639	0	0	0	0.377675	90.3063	2.72765	5.87495	0	0.167856	0	0	0	0	0	0	0	0	0	0	0	0			0	12	0	0	0	0	0	0
21	2022	0	1.03093	0	0	0	0	0	0	0	0	0	0	0	0	0	0	0	0	0	0.064433	0.064433	74.2912	6.18557	17.3325	0.257732	0.773196	0	0	0	0	0	0	0	0	0	0	0	0			0	16	0	0	0	0	0	0
22	2022	0	0.471698	0	0	0	0	0	0	0	0	0	0	0	0	0	0	0	0	0	0	0.128645	49.8714	8.01887	17.7959	3.7307	19.9828	0	0	0	0	0	0	0	0	0	0	0	0			0	11	0	0	0	0	0	0
23	2022	0	0.458524	0	0	0	0	0	0	0	0	0	0	0	0	0	0	0	0	0	0.041684	0.041684	34.306	8.54523	0.20842	5.71071	50.6044	0.0833681	0	0	0	0	0	0	0	0	0	0	0			0	11	0	0	0	0	0	0
24	2022	0	0.472915	0	0	0	0	0	0	0	0	0	0	0	0	0	0	0	0	0	0	0	18.4867	7.26569	0	8.72743	65.0473	0	0	0	0	0	0	0	0	0	0	0	0			0	11	0	0	0	0	0	0
25	2022	0	0.258589	0	0	0	0	0	0	0	0	0	0	0	0	0	0	0	0	0	0	0.0369413	10.0111	5.20872	0	8.09014	76.099	0.29553	0	0	0	0	0	0	0	0	0	0	0			0	7	0	0	0	0	0	0
26	2022	0	0.145773	0	0	0	0	0	0	0	0	0	0	0	0	0	0	0	0	0	0	0	4.62828	3.75364	0	7.98105	83.1268	0.327988	0	0.0364431	0	0	0	0	0	0	0	0	0			0	4	0	0	0	0	0	0
27	2022	0	0.301205	0	0	0	0	0	0	0	0	0	0	0	0	0	0	0	0	0	0	0	2.96902	1.97935	0	8.00344	86.5318	0.215146	0	0	0	0	0	0	0	0	0	0	0			0	7	0	0	0	0	0	0
28	2022	0	0	0	0	0	0	0	0	0	0	0	0	0	0	0	0	0	0	0	0	0	1.31752	1.77866	0	8.1357	88.274	0.494071	0	0	0	0	0	0	0	0	0	0	0			0	0	0	0	0	0	0	0
29	2022	0	0.0378072	0	0	0	0	0	0	0	0	0	0	0	0	0	0	0	0	0	0	0	0.567108	1.09641	0	8.16635	89.2628	0.869565	0	0	0	0	0	0	0	0	0	0	0			0	1	0	0	0	0	0	0
30	2022	0	0	0	0	0	0	0	0	0	0	0	0	0	0	0	0	0	0	0	0.0698324	0.0349162	0.593575	0.523743	0	6.35475	91.1662	1.25698	0	0	0	0	0	0	0	0	0	0	0			0	0	0	0	0	0	0	0
31	2022	0	0.112867	0	0	0	0	0	0	0	0	0	0	0	0	0	0	0	0	0	0.0376223	0.0376223	0.150489	0.300978	0	6.77201	91.4221	1.12867	0	0.0376223	0	0	0	0	0	0	0	0	0			0	3	0	0	0	0	0	0
32	2022	0	0.0412371	0	0	0	0	0	0	0	0	0	0	0	0	0	0	0	0	0	0	0	0.206186	0.28866	0	5.52577	91.4639	2.30928	0	0.164948	0	0	0	0	0	0	0	0	0			0	1	0	0	0	0	0	0
33	2022	0	0.0703977	0	0	0	0	0	0	0	0	0	0	0	0	0	0	0	0	0	0	0	0.140795	0.175994	0	5.45583	90.7427	3.30869	0	0.105597	0	0	0	0	0	0	0	0	0			0	2	0	0	0	0	0	0
34	2022	0	0.0923788	0	0	0	0	0	0	0	0	0	0	0	0	0	0	0	0	0	0	0	0.0461894	0	0	4.52656	91.1778	3.74134	0	0.415704	0	0	0	0	0	0	0	0	0			0	2	0	0	0	0	0	0
35	2022	0	0.0698324	0	0	0	0	0	0	0	0	0	0	0	0	0	0	0	0	0	0	0.0698324	0.0698324	0	0	4.53911	89.1411	5.30726	0	0.803073	0	0	0	0	0	0	0	0	0			0	2	0	0	0	0	0	0
36	2022	0	0.13245	0	0	0	0	0	0	0	0	0	0	0	0	0	0	0	0	0	0	0.0883002	0	0	0	4.72406	88.1678	6.00442	0	0.618102	0	0.0441501	0	0	0.220751	0	0	0	0			0	3	0	0	0	0	0	0
37	2022	0	0.0446429	0	0	0	0	0	0	0	0	0	0	0	0	0	0	0	0	0	0	0	0	0.0446429	0	5.13393	82.3661	10.2232	0	0.848214	0	0.0446429	0	0	1.11607	0.178571	0	0	0			0	1	0	0	0	0	0	0
38	2022	0	0.135272	0	0	0	0	0	0	0	0	0	0	0	0	0	0	0	0	0	0	0	0	0	0	4.09199	81.3662	11.2952	0	1.18363	0	0.0676361	0	0	1.38654	0.304363	0.0338181	0	0.135272			0	4	0	0	0	0	0	0
39	2022	0	0.38432	0	0	0	0	0	0	0	0	0	0	0	0	0	0	0	0	0	0	0	0	0	0	2.95926	78.4781	14.6426	0	1.03766	0	0.076864	0	0	1.22982	1.11453	0.038432	0	0.038432			0	10	0	0	0	0	0	0
40	2022	0	0.619195	0	0	0	0	0	0	0	0	0	0	0	0	0	0	0	0	0	0	0	0	0	0	4.29567	69.3498	19.8142	0	1.27709	0.116099	0.348297	0	0	2.32198	1.58669	0.154799	0	0.116099			0	16	0	0	0	0	0	0
41	2022	0	0.327988	0	0	0	0	0	0	0	0	0	0	0	0	0	0	0	0	0	0	0	0	0	0	3.06122	67.3834	20.6997	0	0.874636	0.145773	0.546647	0	0	3.31633	2.73324	0.473761	0	0.437318			0	9	0	0	0	0	0	0
42	2022	0	0.528914	0	0	0	0	0	0	0	0	0	0	0	0	0	0	0	0	0	0	0	0	0	0	3.24401	60.9309	23.9422	0	1.33992	0.458392	0.458392	0	0	4.26657	3.56135	0.669958	0	0.599436			0	15	0	0	0	0	0	0
43	2022	0	0.619579	0	0	0	0	0	0	0	0	0	0	0	0	0	0	0	0	0	0	0.0413052	0	0	0	2.51962	57.4969	25.7745	0	0.743494	0.619579	0.86741	0	0	5.41099	4.7088	0.660884	0	0.536968			0	15	0	0	0	0	0	0
44	2022	0	1.15146	0	0	0	0	0	0	0	0	0	0	0	0	0	0	0.044287	0	0	0	0.088574	0	0	0	2.08149	49.2028	27.2365	0	1.10717	0.974314	2.17006	0	0.132861	6.55447	6.42161	1.28432	0	1.55004			0	26	0	0	0	0	0	0
45	2022	0	0.772201	0	0	0	0	0	0	0	0	0	0	0	0	0	0	0	0	0	0	0	0	0	0	3.432	39.9828	28.9146	0	1.3728	1.2012	2.145	0	0.0429	8.49421	10.5534	1.8018	0	1.287			0	18	0	0	0	0	0	0
46	2022	0	0.635324	0	0	0	0	0	0	0	0	0	0	0	0	0	0	0	0	0	0.0423549	0	0	0	0	3.0072	33.9687	25.8365	0	1.82126	1.60949	3.68488	0	0.127065	9.82634	13.5536	3.64252	0	2.24481			0	15	0	0	0	0	0	0
47	2022	0	0.875657	0	0	0	0	0	0	0	0	0	0	0	0	0	0	0	0	0	0	0.0437828	0.0875657	0	0	2.5394	27.1891	27.0578	0	1.40105	1.61996	3.85289	0.0437828	0.0437828	9.10683	17.3818	6.08581	0	2.67075			0	20	0	0	0	0	0	0
48	2022	0	0.883783	0	0	0	0	0	0	0	0	0	0	0	0	0	0	0	0	0	0	0	0.0441891	0	0	2.25365	23.4202	25.3646	0	1.67919	2.73973	4.19797	0.0883783	0.0441891	10.0751	18.2943	8.48431	0.0441891	2.38621			0	20	0	0	0	0	0	0
49	2022	0	0.796813	0	0	0	0	0	0	0	0	0	0	0	0	0	0	0	0	0	0	0	0	0	0	1.9035	18.0168	23.6388	0	1.19522	3.45286	4.471	0.0442674	0.309872	13.1031	20.6286	9.34042	0.0885347	3.01018			0	18	0	0	0	0	0	0
50	2022	0	0.969305	0	0	0	0	0	0	0	0	0	0	0	0	0	0	0	0	0	0	0	0	0	0	1.93861	13.5164	20.7862	0	0.969305	4.03877	6.35433	0.215401	0.269251	15.7243	22.0248	10.1777	0.592353	2.42326			0	18	0	0	0	0	0	0
51	2022	0	0.970246	0	0	0	0	0	0	0	0	0	0	0	0	0	0	0	0	0	0	0	0	0	0	2.32859	15.2005	17.2704	0	0.84088	2.45796	9.44373	0.258732	0.452781	15.6533	20.3752	11.0608	1.68176	2.00517			0	15	0	0	0	0	0	0
52	2022	0	1.1919	0	0	0	0	0	0	0	0	0	0	0	0	0	0	0	0	0	0	0	0	0	0	2.14541	11.8594	18.534	0	1.31108	5.7211	10.4291	0.297974	0.655542	12.8725	18.6532	12.4553	1.54946	2.3242			0	20	0	0	0	0	0	0
1	2023	0	0.901984	0	0	0	0	0	0	0	0	0	0	0	0	0	0	0	0	0	0	0	0	0	0	2.0445	10.0421	15.5141	0.0601323	1.8641	4.75045	10.1624	0.841852	0.962117	15.8148	18.7613	10.5232	4.81058	2.94648			0	15	0	0	0	0	0	0
2	2023	0	1.25082	0	0	0	0	0	0	0	0	0	0	0	0	0	0	0	0	0	0	0.0658328	0	0	0	1.51415	7.96577	10.7307	0.0658328	1.44832	10.2041	8.62409	1.51415	1.64582	14.0882	19.7498	12.7057	6.12245	2.30415			0	19	0	0	0	0	0	0
3	2023	0	1.029	0	0	0	0	0	0	0	0	0	0	0	0	0	0	0	0	0	0	0	0	0	0	1.96445	5.79981	8.60617	0.654818	1.21609	9.44808	10.8513	1.029	2.24509	12.4415	15.8092	15.2479	11.1319	2.52572			0	11	0	0	0	0	0	0
4	2023	0	0.537222	0	0	0	0	0	0	0	0	0	0	0	0	0	0	0	0	0	0	0	0	0	0	2.22563	4.60476	6.21642	0.690714	1.38143	12.2794	10.6677	1.07444	2.14889	11.8189	11.5119	15.4259	17.1144	2.30238			0	7	0	0	0	0	0	0
5	2023	0	0.238095	0	0	0	0	0	0	0	0	0	0	0	0	0	0	0	0	0	0	0	0	0	0	1.4881	2.08333	3.80952	2.08333	2.02381	11.25	8.92857	2.5	2.55952	9.82143	9.82143	10.7738	31.1905	1.42857			0	4	0	0	0	0	0	0
6	2023	0	0.184502	0	0	0	0	0	0	0	0	0	0	0	0	0	0	0	0	0	0	0	0	0	0	0.922509	2.09102	3.01353	3.99754	1.10701	12.9766	6.45756	2.58303	2.52153	7.07257	9.7786	9.40959	35.6704	2.21402			0	3	0	0	0	0	0	0
7	2023	0	0.332226	0	0	0	0	0	0	0	0	0	0	0	0	0	0	0	0	0	0	0	0	0	0	0.474608	1.42383	1.66113	3.74941	1.61367	14.2383	5.12577	2.61035	1.51875	5.88514	6.73944	7.92596	45.6099	1.0916			0	7	0	0	0	0	0	0
8	2023	0	0.309598	0	0	0	0	0	0	0	0	0	0	0	0	0	0	0	0	0	0	0	0	0	0	0.309598	1.18679	0.825593	4.38596	0.670795	12.5903	3.35397	3.19917	1.75439	3.97317	4.33437	6.39835	55.3664	1.34159			0	6	0	0	0	0	0	0
9	2023	0	0.225327	0	0	0	0	0	0	0	0	0	0	0	0	0	0	0	0	0	0	0	0	0	0	0.225327	0.315457	1.08157	5.40784	0.630915	8.51735	2.61379	2.29833	2.11807	3.3799	3.42497	5.54304	63.0014	1.21676			0	5	0	0	0	0	0	0
10	2023	0	0.0530504	0	0	0	0	0	0	0	0	0	0	0	0	0	0	0	0	0	0	0	0	0	0	0.106101	0.424403	0.636605	6.4191	0.742706	7.58621	1.90981	2.06897	1.90981	1.85676	2.44032	4.13793	68.382	1.32626			0	1	0	0	0	0	0	0
11	2023	0	0.187383	0	0	0	0	0	0	0	0	0	0	0	0	0	0	0	0	0	0	0	0	0	0	0.249844	0.312305	0.124922	6.37102	0.62461	10.6184	1.87383	1.31168	1.56152	0.811993	2.31106	2.37352	69.9563	1.31168			0	3	0	0	0	0	0	0
12	2023	0	0	0	0	0	0	0	0	0	0	0	0	0	0	0	0	0	0	0	0	0	0	0	0	0.564972	0.677966	0.225989	5.31073	0.225989	8.13559	1.12994	1.01695	1.69492	0.79096	1.12994	1.58192	76.7232	0.79096			0	0	0	0	0	0	0	0
[truncated: 31 more columns]

## Sheet: Vienna
		relative																																										absolute
Week	Year	reference	others	S477N Variant	N439K Variant	Alpha	Alpha with E484K	Alpha with T716V	C.36	R.1	Gamma	B.1.1.318	B.1.258	Beta	Kappa	Eta	Mu	Delta	Delta with T95I	AY.4.2	BA.1	BA.1.1	BA.2	BA.2.12.1	BA.4/BA.5	BA.4	BA.5	BF.7	EG.1	BA.2.75	CH.1.1	BN.1	XBF	CJ.1	BQ.1	BQ.1.1	BQ.1.1.10	XBB.1.5	XBB/XBB.1		Exluded weeks (<30 samples)			reference	others	S477N Variant	N439K Variant	Alpha	Alpha with E484K
49	2020																																								<30			0	0	0	0	0	0
50	2020																																								<30			0	0	0	0	0	0
51	2020																																								<30			0	0	0	0	0	0
52	2020																																								<30			0	0	0	0	0	0
53	2020																																								<30			0	0	0	0	0	0
1	2021																																								<30			5	0	19	0	0	0
2	2021	26.3566	1.55039	6.20155	11.6279	48.062	0	4.65116	0	0	0	0	0	1.55039	0	0	0	0	0	0	0	0	0	0	0	0	0	0	0	0	0	0	0	0	0	0	0	0	0					34	2	8	15	62	0
3	2021	3.125	1.17188	2.73438	4.29688	72.2656	0	16.0156	0	0	0	0	0	0.390625	0	0	0	0	0	0	0	0	0	0	0	0	0	0	0	0	0	0	0	0	0	0	0	0	0					8	3	7	11	185	0
4	2021	2.13523	2.13523	0.711744	1.06762	76.1566	0	16.3701	0	1.42349	0	0	0	0	0	0	0	0	0	0	0	0	0	0	0	0	0	0	0	0	0	0	0	0	0	0	0	0	0					6	6	2	3	214	0
5	2021	1.32979	0	0.531915	1.32979	87.5	0	3.7234	0	4.52128	0	0	0	1.06383	0	0	0	0	0	0	0	0	0	0	0	0	0	0	0	0	0	0	0	0	0	0	0	0	0					5	0	2	5	329	0
6	2021	0	4.16667	0	2.77778	55.5556	0	15.2778	0	20.8333	0	0	0	1.38889	0	0	0	0	0	0	0	0	0	0	0	0	0	0	0	0	0	0	0	0	0	0	0	0	0					0	3	0	2	40	0
7	2021	2.22222	7.40741	0.740741	0.740741	42.2222	0	12.5926	0	34.0741	0	0	0	0	0	0	0	0	0	0	0	0	0	0	0	0	0	0	0	0	0	0	0	0	0	0	0	0	0					3	10	1	1	57	0
8	2021	0.666667	10	0	0	57.3333	0	4.66667	0	15.3333	0	0	0	12	0	0	0	0	0	0	0	0	0	0	0	0	0	0	0	0	0	0	0	0	0	0	0	0	0					1	15	0	0	86	0
9	2021	3.30579	2.47934	0	1.65289	57.8512	0	0	0	4.13223	0	0	0	28.9256	0	1.65289	0	0	0	0	0	0	0	0	0	0	0	0	0	0	0	0	0	0	0	0	0	0	0					4	3	0	2	70	0
10	2021	0	1.85185	0	0.617284	75.9259	0	0	0	8.64198	0	0	0.617284	12.3457	0	0	0	0	0	0	0	0	0	0	0	0	0	0	0	0	0	0	0	0	0	0	0	0	0					0	3	0	1	123	0
11	2021	0	0.884956	0	0	78.7611	0	0	0	6.19469	0	0	0.884956	12.3894	0	0.884956	0	0	0	0	0	0	0	0	0	0	0	0	0	0	0	0	0	0	0	0	0	0	0					0	1	0	0	89	0
12	2021	0	1.18577	0	0	73.1225	1.18577	0	0	5.92885	0	0	0.395257	13.834	0	4.34783	0	0	0	0	0	0	0	0	0	0	0	0	0	0	0	0	0	0	0	0	0	0	0					0	3	0	0	185	3
13	2021	0	0	0	0	57.732	0	0	0	13.4021	1.03093	0	0	21.6495	0	6.18557	0	0	0	0	0	0	0	0	0	0	0	0	0	0	0	0	0	0	0	0	0	0	0					0	0	0	0	56	0
14	2021	0	1.09489	0	0	85.0365	0	0	0	9.85401	0	0	0.364964	2.91971	0	0.729927	0	0	0	0	0	0	0	0	0	0	0	0	0	0	0	0	0	0	0	0	0	0	0					0	3	0	0	233	0
15	2021	0	5.97015	0.248756	0.248756	78.607	0.497512	0	0	5.72139	0.248756	0	0.995025	7.21393	0	0.248756	0	0	0	0	0	0	0	0	0	0	0	0	0	0	0	0	0	0	0	0	0	0	0					0	24	1	1	316	2
16	2021	0	0.854701	0	0.106838	95.2991	1.17521	0	0	1.06838	0	0.106838	0.213675	0.854701	0	0.213675	0	0.106838	0	0	0	0	0	0	0	0	0	0	0	0	0	0	0	0	0	0	0	0	0					0	8	0	1	892	11
17	2021	0	1.12263	0	0	94.5596	0.431779	0	0.604491	0.863558	0.0863558	1.03627	0	0.777202	0	0.518135	0	0	0	0	0	0	0	0	0	0	0	0	0	0	0	0	0	0	0	0	0	0	0					0	13	0	0	1095	5
18	2021	0	0.672646	0	0.224215	94.7309	0.672646	0	1.4574	0.112108	0.112108	0.44843	0.224215	0.896861	0.224215	0	0	0.224215	0	0	0	0	0	0	0	0	0	0	0	0	0	0	0	0	0	0	0	0	0					0	6	0	2	845	6
19	2021	0.084674	0.592718	0	0	94.5809	0.42337	0	1.9475	0.084674	0.084674	1.18544	0.42337	0.084674	0.084674	0.169348	0	0.254022	0	0	0	0	0	0	0	0	0	0	0	0	0	0	0	0	0	0	0	0	0					1	7	0	0	1117	5
20	2021	0	0.570342	0	0	90.8745	1.3308	0	2.28137	0	0.190114	1.71103	0.95057	0.760456	0.190114	0.190114	0	0.95057	0	0	0	0	0	0	0	0	0	0	0	0	0	0	0	0	0	0	0	0	0					0	3	0	0	478	7
21	2021	0	0.977995	0	0	94.621	0.244499	0	1.71149	0	0.244499	0.244499	0	0.488998	0	0	0	1.22249	0.244499	0	0	0	0	0	0	0	0	0	0	0	0	0	0	0	0	0	0	0	0					0	4	0	0	387	1
22	2021	0	2.6253	0	0	88.0668	1.67064	0	1.43198	0	0	0.238663	0.238663	2.38663	0	0	0.71599	0.71599	1.90931	0	0	0	0	0	0	0	0	0	0	0	0	0	0	0	0	0	0	0	0					0	11	0	0	369	7
23	2021	0	1.32979	0	0	77.1277	0.265957	0	0.531915	0	0	0	0	0.265957	0	0	0.265957	19.1489	1.06383	0	0	0	0	0	0	0	0	0	0	0	0	0	0	0	0	0	0	0	0					0	5	0	0	290	1
24	2021	0	0	0	0	62.0253	0	0	1.26582	0	0	0	0	0	0	0	0	35.443	1.26582	0	0	0	0	0	0	0	0	0	0	0	0	0	0	0	0	0	0	0	0					0	0	0	0	98	0
25	2021	0	0.980392	0	0	36.7647	0	0	0.490196	0	0	0	0	0	0	0	0	57.3529	4.41176	0	0	0	0	0	0	0	0	0	0	0	0	0	0	0	0	0	0	0	0					0	2	0	0	75	0
26	2021	0	0	0	0	20.5263	0	0	0	0	0	0	0	0	0	0	0	64.2105	15.2632	0	0	0	0	0	0	0	0	0	0	0	0	0	0	0	0	0	0	0	0					0	0	0	0	39	0
27	2021	0	0.306748	0	0	14.4172	0	0	0	0	0.306748	0	0	0	0	0.306748	0	59.816	24.8466	0	0	0	0	0	0	0	0	0	0	0	0	0	0	0	0	0	0	0	0					0	1	0	0	47	0
28	2021	0	0.188679	0	0	7.16981	0	0	0	0	0.377358	0	0	0	0	0	0	64.9057	27.3585	0	0	0	0	0	0	0	0	0	0	0	0	0	0	0	0	0	0	0	0					0	1	0	0	38	0
29	2021	0	0	0	0	1.42119	0	0	0.129199	0	0.129199	0	0	0	0	0	0	67.0543	31.2661	0	0	0	0	0	0	0	0	0	0	0	0	0	0	0	0	0	0	0	0					0	0	0	0	11	0
30	2021	0	0	0	0	0.480192	0	0	0	0	0.360144	0	0	0	0	0	0	67.587	31.5726	0	0	0	0	0	0	0	0	0	0	0	0	0	0	0	0	0	0	0	0					0	0	0	0	4	0
31	2021	0.113766	0	0.682594	0	1.02389	0	0	0	0	0.227531	0	0.113766	0.341297	0	0	0	75.0853	22.4118	0	0	0	0	0	0	0	0	0	0	0	0	0	0	0	0	0	0	0	0					1	0	6	0	9	0
32	2021	0	0.0880282	0	0	0.440141	0	0	0	0	0.176056	0	0	0	0	0	0	75.088	24.2077	0	0	0	0	0	0	0	0	0	0	0	0	0	0	0	0	0	0	0	0					0	1	0	0	5	0
33	2021	0	0	0	0	0	0	0	0	0	0	0	0	0	0	0	0	74.0984	25.9016	0	0	0	0	0	0	0	0	0	0	0	0	0	0	0	0	0	0	0	0					0	0	0	0	0	0
34	2021	0	0	0	0	0	0	0	0	0	0	0	0	0	0	0	0	74.5994	25.4006	0	0	0	0	0	0	0	0	0	0	0	0	0	0	0	0	0	0	0	0					0	0	0	0	0	0
35	2021	0	0	0	0	0	0	0	0	0	0	0	0	0	0	0	0	69.9517	30.0483	0	0	0	0	0	0	0	0	0	0	0	0	0	0	0	0	0	0	0	0					0	0	0	0	0	0
36	2021	0	0	0	0	0	0	0	0	0	0	0	0	0	0	0	0	75.1121	24.8879	0	0	0	0	0	0	0	0	0	0	0	0	0	0	0	0	0	0	0	0					0	0	0	0	0	0
37	2021	0	0	0	0	0	0	0	0	0	0	0	0	0	0	0	0	75.289	24.711	0	0	0	0	0	0	0	0	0	0	0	0	0	0	0	0	0	0	0	0					0	0	0	0	0	0
38	2021	0	0	0	0	0	0	0	0	0	0	0	0	0	0	0	0	79.4066	20.5934	0	0	0	0	0	0	0	0	0	0	0	0	0	0	0	0	0	0	0	0					0	0	0	0	0	0
39	2021	0	0	0	0	0	0	0	0	0	0	0	0	0	0	0	0	74.18	25.82	0	0	0	0	0	0	0	0	0	0	0	0	0	0	0	0	0	0	0	0					0	0	0	0	0	0
40	2021	0	0	0	0	0	0	0	0	0	0	0	0	0	0	0	0	71.0914	28.7611	0.147493	0	0	0	0	0	0	0	0	0	0	0	0	0	0	0	0	0	0	0					0	0	0	0	0	0
41	2021	0	0	0	0	0	0	0	0	0	0	0	0	0	0	0	0	66.7853	32.503	0.711744	0	0	0	0	0	0	0	0	0	0	0	0	0	0	0	0	0	0	0					0	0	0	0	0	0
42	2021	0	0	0	0	0	0	0	0	0	0	0	0	0	0	0	0	70.4646	28.9823	0.553097	0	0	0	0	0	0	0	0	0	0	0	0	0	0	0	0	0	0	0					0	0	0	0	0	0
43	2021	0	0	0	0	0	0	0	0	0	0	0	0	0	0	0	0	69.2674	30.0666	0.666032	0	0	0	0	0	0	0	0	0	0	0	0	0	0	0	0	0	0	0					0	0	0	0	0	0
44	2021	0	0	0	0	0.173611	0	0	0	0	0	0	0	0	0	0	0	66.3194	32.6389	0.868056	0	0	0	0	0	0	0	0	0	0	0	0	0	0	0	0	0	0	0					0	0	0	0	1	0
45	2021	0	0	0	0	0	0	0	0	0	0	0	0	0	0	0	0	68.1614	29.5067	2.24215	0	0	0	0	0	0	0.0896861	0	0	0	0	0	0	0	0	0	0	0	0					0	0	0	0	0	0
46	2021	0	0	0	0	0	0	0	0	0	0	0	0	0	0	0	0	63.1751	28.1506	8.6743	0	0	0	0	0	0	0	0	0	0	0	0	0	0	0	0	0	0	0					0	0	0	0	0	0
47	2021	0	0	0	0	0	0	0	0	0	0	0	0	0	0	0	0	66.3951	31.9756	1.62933	0	0	0	0	0	0	0	0	0	0	0	0	0	0	0	0	0	0	0					0	0	0	0	0	0
48	2021	0	0	0	0	0.0892857	0	0	0	0	0	0	0	0	0	0	0	64.375	32.8571	1.25	1.42857	0	0	0	0	0	0	0	0	0	0	0	0	0	0	0	0	0	0					0	0	0	0	1	0
49	2021	0	0	0	0	0	0	0	0	0	0	0	0	0	0	0	0	61.6216	33.6937	2.7027	1.98198	0	0	0	0	0	0	0	0	0	0	0	0	0	0	0	0	0	0					0	0	0	0	0	0
50	2021	0	0	0	0	0	0	0	0	0	0	0	0	0	0	0	0	57.868	32.9949	2.70728	5.92217	0.507614	0	0	0	0	0	0	0	0	0	0	0	0	0	0	0	0	0					0	0	0	0	0	0
51	2021	0	0	0	0	0	0	0	0	0	0	0	0	0	0	0	0	27.5	17.9348	1.63043	39.0217	13.6957	0.217391	0	0	0	0	0	0	0	0	0	0	0	0	0	0	0	0					0	0	0	0	0	0
52	2021	0	0	0	0	0	0	0	0	0	0	0	0	0	0	0	0	6.44391	4.8926	0	51.3126	36.6348	0.71599	0	0	0	0	0	0	0	0	0	0	0	0	0	0	0	0					0	0	0	0	0	0
1	2022	0	0	0	0	0	0	0	0	0	0	0	0	0	0	0	0	2.61506	2.09205	0.104603	47.0711	46.5481	1.56904	0	0	0	0	0	0	0	0	0	0	0	0	0	0	0	0					0	0	0	0	0	0
2	2022	0	0	0	0	0	0	0	0	0	0	0	0	0	0	0	0	3.87324	5.98592	0	37.6761	49.6479	2.8169	0	0	0	0	0	0	0	0	0	0	0	0	0	0	0	0					0	0	0	0	0	0
3	2022	0	0	0	0	0	0	0	0	0	0	0	0	0	0	0	0	1.14613	2.5788	0	39.8281	50.7163	5.73066	0	0	0	0	0	0	0	0	0	0	0	0	0	0	0	0					0	0	0	0	0	0
4	2022	0	0	0	0	0	0	0	0	0	0	0	0	0	0	0	0	4.8	4.8	1.6	36	46.4	6.4	0	0	0	0	0	0	0	0	0	0	0	0	0	0	0	0					0	0	0	0	0	0
5	2022	0	0	0	0	0	0	0	0	0	0	0	0	0	0	0	0	0	0	0	42.7746	43.3526	13.8728	0	0	0	0	0	0	0	0	0	0	0	0	0	0	0	0					0	0	0	0	0	0
6	2022	0	0	0	0	0	0	0	0	0	0	0	0	0	0	0	0	0	0	0	24.6201	50.152	24.924	0	0	0.303951	0	0	0	0	0	0	0	0	0	0	0	0	0					0	0	0	0	0	0
7	2022	0	0	0	0	0	0	0	0	0	0	0	0	0	0	0	0	0	0	0	19.5122	40.2439	40.2439	0	0	0	0	0	0	0	0	0	0	0	0	0	0	0	0					0	0	0	0	0	0
8	2022	0	0	0	0	0	0	0	0	0	0	0	0	0	0	0	0	0	0	0	13.9098	33.4586	52.6316	0	0	0	0	0	0	0	0	0	0	0	0	0	0	0	0					0	0	0	0	0	0
9	2022	0	0	0	0	0	0	0	0	0	0	0	0	0	0	0	0	0	0	0	11.2245	37.7551	51.0204	0	0	0	0	0	0	0	0	0	0	0	0	0	0	0	0					0	0	0	0	0	0
10	2022	0	0	0	0	0	0	0	0	0	0	0	0	0	0	0	0	0	0	0	4.9505	17.8218	77.2277	0	0	0	0	0	0	0	0	0	0	0	0	0	0	0	0					0	0	0	0	0	0
11	2022	0	0	0	0	0	0	0	0	0	0	0	0	0	0	0	0	0	0	0	3.21285	14.0562	82.7309	0	0	0	0	0	0	0	0	0	0	0	0	0	0	0	0					0	0	0	0	0	0
12	2022	0	0	0	0	0	0	0	0	0	0	0	0	0	0	0	0	0	0	0	0.289017	11.5607	88.1503	0	0	0	0	0	0	0	0	0	0	0	0	0	0	0	0					0	0	0	0	0	0
13	2022	0	0	0	0	0	0	0	0	0	0	0	0	0	0	0	0	0	0	0	0.892857	5.35714	93.75	0	0	0	0	0	0	0	0	0	0	0	0	0	0	0	0					0	0	0	0	0	0
14	2022	0	0	0	0	0	0	0	0	0	0	0	0	0	0	0	0	0	0	0	0.636943	1.91083	97.4522	0	0	0	0	0	0	0	0	0	0	0	0	0	0	0	0					0	0	0	0	0	0
15	2022	0	0	0	0	0	0	0	0	0	0	0	0	0	0	0	0	0	0	0	0	4.56621	94.5205	0.913242	0	0	0	0	0	0	0	0	0	0	0	0	0	0	0					0	0	0	0	0	0
16	2022	0	0	0	0	0	0	0	0	0	0	0	0	0	0	0	0	0	0	0	0	0.41841	96.6527	1.67364	1.25523	0	0	0	0	0	0	0	0	0	0	0	0	0	0					0	0	0	0	0	0
17	2022	0	0	0	0	0	0	0	0	0	0	0	0	0	0	0	0	0	0	0	0	1.77515	97.0414	1.18343	0	0	0	0	0	0	0	0	0	0	0	0	0	0	0					0	0	0	0	0	0
18	2022	0	0	0	0	0	0	0	0	0	0	0	0	0	0	0	0	0	0	0	0	0	100	0	0	0	0	0	0	0	0	0	0	0	0	0	0	0	0					0	0	0	0	0	0
19	2022	0	0	0	0	0	0	0	0	0	0	0	0	0	0	0	0	0	0	0	0	0	90.1639	3.27869	4.91803	0	1.63934	0	0	0	0	0	0	0	0	0	0	0	0					0	0	0	0	0	0
20	2022	0	0.665188	0	0	0	0	0	0	0	0	0	0	0	0	0	0	0	0	0	0	1.10865	86.918	3.54767	7.76053	0	0	0	0	0	0	0	0	0	0	0	0	0	0					0	3	0	0	0	0
21	2022	0	0.558659	0	0	0	0	0	0	0	0	0	0	0	0	0	0	0	0	0	0	0	68.9944	7.82123	22.3464	0.27933	0	0	0	0	0	0	0	0	0	0	0	0	0					0	2	0	0	0	0
22	2022	0	0.258398	0	0	0	0	0	0	0	0	0	0	0	0	0	0	0	0	0	0	0.258398	49.354	7.75194	13.4367	4.90956	24.031	0	0	0	0	0	0	0	0	0	0	0	0					0	1	0	0	0	0
23	2022	0	0.215517	0	0	0	0	0	0	0	0	0	0	0	0	0	0	0	0	0	0	0	27.3707	9.26724	0	6.25	56.4655	0.431034	0	0	0	0	0	0	0	0	0	0	0					0	1	0	0	0	0
24	2022	0	0.27933	0	0	0	0	0	0	0	0	0	0	0	0	0	0	0	0	0	0	0	12.2905	8.10056	0	6.14525	73.1844	0	0	0	0	0	0	0	0	0	0	0	0					0	1	0	0	0	0
25	2022	0	0.558659	0	0	0	0	0	0	0	0	0	0	0	0	0	0	0	0	0	0	0	8.37989	5.30726	0	6.98324	78.4916	0.27933	0	0	0	0	0	0	0	0	0	0	0					0	2	0	0	0	0
26	2022	0	0	0	0	0	0	0	0	0	0	0	0	0	0	0	0	0	0	0	0	0	3.10881	4.66321	0	10.8808	81.3472	0	0	0	0	0	0	0	0	0	0	0	0					0	0	0	0	0	0
27	2022	0	0	0	0	0	0	0	0	0	0	0	0	0	0	0	0	0	0	0	0	0	3.80952	1.90476	0	7.93651	86.0317	0.31746	0	0	0	0	0	0	0	0	0	0	0					0	0	0	0	0	0
28	2022	0	0	0	0	0	0	0	0	0	0	0	0	0	0	0	0	0	0	0	0	0	1.44231	0.480769	0	5.76923	92.3077	0	0	0	0	0	0	0	0	0	0	0	0					0	0	0	0	0	0
29	2022	0	0	0	0	0	0	0	0	0	0	0	0	0	0	0	0	0	0	0	0	0	0.617284	0.925926	0	7.09877	90.1235	1.23457	0	0	0	0	0	0	0	0	0	0	0					0	0	0	0	0	0
30	2022	0	0	0	0	0	0	0	0	0	0	0	0	0	0	0	0	0	0	0	0.275482	0.275482	0.826446	0	0	5.23416	91.7355	1.65289	0	0	0	0	0	0	0	0	0	0	0					0	0	0	0	0	0
31	2022	0	0	0	0	0	0	0	0	0	0	0	0	0	0	0	0	0	0	0	0	0.266667	0.8	0	0	10.4	85.8667	2.4	0	0.266667	0	0	0	0	0	0	0	0	0					0	0	0	0	0	0
32	2022	0	0.373134	0	0	0	0	0	0	0	0	0	0	0	0	0	0	0	0	0	0	0	0.373134	0.373134	0	8.20896	86.5672	3.35821	0	0.746269	0	0	0	0	0	0	0	0	0					0	1	0	0	0	0
33	2022	0	0	0	0	0	0	0	0	0	0	0	0	0	0	0	0	0	0	0	0	0	0	0	0	2.5641	91.2821	5.64103	0	0.512821	0	0	0	0	0	0	0	0	0					0	0	0	0	0	0
34	2022	0	0	0	0	0	0	0	0	0	0	0	0	0	0	0	0	0	0	0	0	0	0	0	0	5.34759	93.5829	1.06952	0	0	0	0	0	0	0	0	0	0	0					0	0	0	0	0	0
35	2022	0	0	0	0	0	0	0	0	0	0	0	0	0	0	0	0	0	0	0	0	0.515464	0.515464	0	0	5.6701	87.1134	4.63918	0	1.54639	0	0	0	0	0	0	0	0	0					0	0	0	0	0	0
36	2022	0	0.826446	0	0	0	0	0	0	0	0	0	0	0	0	0	0	0	0	0	0	0	0	0	0	5.78512	84.2975	6.61157	0	0.826446	0	0	0	0	1.65289	0	0	0	0					0	1	0	0	0	0
37	2022	0	0	0	0	0	0	0	0	0	0	0	0	0	0	0	0	0	0	0	0	0	0	0	0	7.33945	85.3211	5.50459	0	0.917431	0	0	0	0	0.917431	0	0	0	0					0	0	0	0	0	0
38	2022	0	0.401606	0	0	0	0	0	0	0	0	0	0	0	0	0	0	0	0	0	0	0	0	0	0	3.21285	85.5422	8.03213	0	1.20482	0	0	0	0	0.401606	1.20482	0	0	0					0	1	0	0	0	0
39	2022	0	0	0	0	0	0	0	0	0	0	0	0	0	0	0	0	0	0	0	0	0	0	0	0	1.93237	78.2609	14.0097	0	0.483092	0	0	0	0	2.89855	2.41546	0	0	0					0	0	0	0	0	0
40	2022	0	2.29885	0	0	0	0	0	0	0	0	0	0	0	0	0	0	0	0	0	0	0	0	0	0	6.89655	60.3448	21.2644	0	2.87356	0.574713	0	0	0	2.29885	2.87356	0.574713	0	0					0	4	0	0	0	0
41	2022	0	0	0	0	0	0	0	0	0	0	0	0	0	0	0	0	0	0	0	0	0	0	0	0	3.57143	71.9388	14.7959	0	1.02041	0	1.02041	0	0	4.08163	3.57143	0	0	0					0	0	0	0	0	0
42	2022	0	0.847458	0	0	0	0	0	0	0	0	0	0	0	0	0	0	0	0	0	0	0	0	0	0	2.54237	60.5932	20.7627	0	1.69492	0	1.27119	0	0	7.62712	3.38983	0.847458	0	0.423729					0	2	0	0	0	0
43	2022	0	0.638978	0	0	0	0	0	0	0	0	0	0	0	0	0	0	0	0	0	0	0.319489	0	0	0	2.8754	57.8275	23.3227	0	0.638978	0	0	0	0	7.02875	4.79233	1.27796	0	1.27796					0	2	0	0	0	0
44	2022	0	0	0	0	0	0	0	0	0	0	0	0	0	0	0	0	0	0	0	0	0	0	0	0	2.53165	53.1646	22.1519	0	1.89873	0.632911	1.26582	0	0	9.49367	6.96203	1.26582	0	0.632911					0	0	0	0	0	0
45	2022	0	0.952381	0	0	0	0	0	0	0	0	0	0	0	0	0	0	0	0	0	0	0	0	0	0	2.38095	33.3333	27.619	0	2.38095	0.952381	1.90476	0	0	10.9524	14.7619	1.90476	0	2.85714					0	2	0	0	0	0
46	2022	0	0.440529	0	0	0	0	0	0	0	0	0	0	0	0	0	0	0	0	0	0.440529	0	0	0	0	5.28634	32.1586	24.6696	0	0.881057	0.881057	7.04846	0	0.440529	8.37004	15.4185	1.32159	0	2.64317					0	1	0	0	0	0
47	2022	0	0.510204	0	0	0	0	0	0	0	0	0	0	0	0	0	0	0	0	0	0	0	0.510204	0	0	4.08163	26.0204	25.5102	0	1.53061	1.53061	6.12245	0.510204	0	8.16327	18.3673	6.12245	0	1.02041					0	1	0	0	0	0
48	2022	0	4.49438	0	0	0	0	0	0	0	0	0	0	0	0	0	0	0	0	0	0	0	0	0	0	1.1236	17.9775	26.9663	0	2.24719	2.24719	14.6067	0	0	10.1124	14.6067	2.24719	0	3.37079					0	4	0	0	0	0
49	2022	0	1.41509	0	0	0	0	0	0	0	0	0	0	0	0	0	0	0	0	0	0	0	0	0	0	1.88679	16.9811	29.2453	0	0.943396	1.88679	3.77358	0	0.943396	11.7925	19.8113	3.77358	0.471698	7.07547					0	3	0	0	0	0
50	2022	0	1.15607	0	0	0	0	0	0	0	0	0	0	0	0	0	0	0	0	0	0	0	0	0	0	2.89017	13.8728	19.0751	0	0.578035	3.46821	7.51445	0	1.15607	11.5607	26.0116	9.82659	1.7341	1.15607					0	2	0	0	0	0
51	2022	0	1.72414	0	0	0	0	0	0	0	0	0	0	0	0	0	0	0	0	0	0	0	0	0	0	1.72414	8.62069	22.4138	0	1.72414	1.72414	10.3448	0	1.72414	12.069	25.8621	5.17241	3.44828	3.44828					0	1	0	0	0	0
52	2022	0	1.64835	0	0	0	0	0	0	0	0	0	0	0	0	0	0	0	0	0	0	0	0	0	0	0.549451	6.04396	20.3297	0	1.64835	2.1978	10.989	1.0989	1.64835	11.5385	18.6813	12.6374	5.49451	5.49451					0	3	0	0	0	0
1	2023	0	3.18471	0	0	0	0	0	0	0	0	0	0	0	0	0	0	0	0	0	0	0	0	0	0	3.82166	8.28025	17.1975	0	1.91083	3.18471	11.465	1.27389	0	12.1019	22.293	6.36943	5.09554	3.82166					0	5	0	0	0	0
2	2023	0	5.18519	0	0	0	0	0	0	0	0	0	0	0	0	0	0	0	0	0	0	0	0	0	0	1.48148	8.88889	5.92593	0	5.92593	4.44444	5.92593	1.48148	0.740741	11.8519	20.7407	10.3704	13.3333	3.7037					0	7	0	0	0	0
3	2023	0	1.08696	0	0	0	0	0	0	0	0	0	0	0	0	0	0	0	0	0	0	0	0	0	0	1.08696	4.34783	8.69565	1.08696	3.26087	6.52174	6.52174	3.26087	0	9.78261	18.4783	18.4783	15.2174	2.17391					0	1	0	0	0	0
4	2023	0	0.699301	0	0	0	0	0	0	0	0	0	0	0	0	0	0	0	0	0	0	0	0	0	0	0	2.7972	5.59441	2.7972	2.7972	9.09091	9.09091	0.699301	1.3986	9.79021	12.5874	13.2867	27.2727	2.0979					0	1	0	0	0	0
5	2023	0	0	0	0	0	0	0	0	0	0	0	0	0	0	0	0	0	0	0	0	0	0	0	0	1.5625	3.125	1.5625	2.34375	0.78125	9.375	8.59375	0.78125	2.34375	10.1562	12.5	5.46875	35.9375	5.46875					0	0	0	0	0	0
6	2023	0	0	0	0	0	0	0	0	0	0	0	0	0	0	0	0	0	0	0	0	0	0	0	0	0	1.05263	3.15789	2.10526	0	6.31579	4.21053	0	3.15789	4.21053	11.5789	7.36842	50.5263	6.31579					0	0	0	0	0	0
7	2023	0	0	0	0	0	0	0	0	0	0	0	0	0	0	0	0	0	0	0	0	0	0	0	0	0.651466	0.977199	1.62866	2.28013	1.9544	12.0521	2.9316	0.325733	1.9544	5.53746	6.51466	6.84039	55.0489	1.30293					0	0	0	0	0	0
8	2023	0	0	0	0	0	0	0	0	0	0	0	0	0	0	0	0	0	0	0	0	0	0	0	0	0.558659	0	0.558659	4.46927	0	12.2905	2.23464	1.11732	1.11732	2.23464	3.35196	7.26257	62.5698	2.23464					0	0	0	0	0	0
9	2023	0	0	0	0	0	0	0	0	0	0	0	0	0	0	0	0	0	0	0	0	0	0	0	0	0.694444	0.694444	0	5.55556	2.77778	6.94444	4.16667	2.08333	0	2.08333	2.77778	0.694444	68.75	2.77778					0	0	0	0	0	0
10	2023	0	0	0	0	0	0	0	0	0	0	0	0	0	0	0	0	0	0	0	0	0	0	0	0	0	0	1.88679	7.54717	0	9.43396	0	1.88679	0	0	0	0	79.2453	0					0	0	0	0	0	0
11	2023	0	0	0	0	0	0	0	0	0	0	0	0	0	0	0	0	0	0	0	0	0	0	0	0	0.52356	0.52356	0	4.18848	0	8.37696	2.09424	0.52356	1.57068	0	1.57068	3.14136	76.4398	1.04712					0	0	0	0	0	0
12	2023	0	0	0	0	0	0	0	0	0	0	0	0	0	0	0	0	0	0	0	0	0	0	0	0	0.735294	0.735294	0	3.67647	0	5.14706	1.47059	1.47059	0	0.735294	0.735294	0.735294	83.8235	0.735294					0	0	0	0	0	0
[truncated: 33 more columns]

## Sheet: Tyrol
		relative																																										absolute
Week	Year	reference	others	S477N Variant	N439K Variant	Alpha	Alpha with E484K	Alpha with T716V	C.36	R.1	Gamma	B.1.1.318	B.1.258	Beta	Kappa	Eta	Mu	Delta	Delta with T95I	AY.4.2	BA.1	BA.1.1	BA.2	BA.2.12.1	BA.4/BA.5	BA.4	BA.5	BF.7	EG.1	BA.2.75	CH.1.1	BN.1	XBF	CJ.1	BQ.1	BQ.1.1	BQ.1.1.10	XBB.1.5	XBB/XBB.1		Exluded weeks (<30 samples)			reference	others	S477N Variant	N439K Variant	Alpha	Alpha with E484K
49	2020																																								<30			0	0	0	24	0	0
50	2020																																								<30			0	0	0	3	0	0
51	2020																																								<30			0	0	0	12	0	0
52	2020																																								<30			0	0	0	10	0	0
53	2020																																								<30			0	2	0	12	0	0
1	2021																																								<30			0	0	0	0	0	0
2	2021	47.5676	6.08108	19.7297	18.6486	1.89189	0	0	0	0	0	0	0	6.08108	0	0	0	0	0	0	0	0	0	0	0	0	0	0	0	0	0	0	0	0	0	0	0	0	0					352	45	146	138	14	0
3	2021	27.533	10.3524	19.3833	11.4537	4.18502	0	0	0	0	0	0	0	27.0925	0	0	0	0	0	0	0	0	0	0	0	0	0	0	0	0	0	0	0	0	0	0	0	0	0					125	47	88	52	19	0
4	2021	16.7832	6.99301	32.1678	6.99301	1.3986	0	0	0	0	0	0	0	35.6643	0	0	0	0	0	0	0	0	0	0	0	0	0	0	0	0	0	0	0	0	0	0	0	0	0					24	10	46	10	2	0
5	2021																																								<30			0	0	0	0	2	0
6	2021	9.47631	14.4638	13.9651	27.4314	8.4788	0	0	0	0	0	0	0	26.1845	0	0	0	0	0	0	0	0	0	0	0	0	0	0	0	0	0	0	0	0	0	0	0	0	0					38	58	56	110	34	0
7	2021	3.0303	7.07071	4.7138	35.3535	38.7205	0	0	0	0	0	0	0	11.1111	0	0	0	0	0	0	0	0	0	0	0	0	0	0	0	0	0	0	0	0	0	0	0	0	0					9	21	14	105	115	0
8	2021																																								<30			0	0	0	0	1	0
9	2021	0.2457	8.35381	0.982801	5.89681	70.7617	0	0	0	0	0	0	3.9312	9.58231	0	0.2457	0	0	0	0	0	0	0	0	0	0	0	0	0	0	0	0	0	0	0	0	0	0	0					1	34	4	24	288	0
10	2021	0.288739	5.87103	0.192493	2.21367	76.7084	4.81232	0	0	0	0.0962464	0	1.05871	8.75842	0	0	0	0	0	0	0	0	0	0	0	0	0	0	0	0	0	0	0	0	0	0	0	0	0					3	61	2	23	797	50
11	2021	0	4.10959	0	0.288392	83.6337	7.4982	0	0	0	0	0	0.504686	3.96539	0	0	0	0	0	0	0	0	0	0	0	0	0	0	0	0	0	0	0	0	0	0	0	0	0					0	57	0	4	1160	104
12	2021	0.269833	2.69833	0	0.323799	83.2164	11.3869	0	0	0	0.0539665	0	0.1619	1.88883	0	0	0	0	0	0	0	0	0	0	0	0	0	0	0	0	0	0	0	0	0	0	0	0	0					5	50	0	6	1542	211
13	2021	0.402145	2.14477	0	0.536193	87.1984	8.24397	0	0	0.0670241	0	0	0.335121	1.00536	0	0.0670241	0	0	0	0	0	0	0	0	0	0	0	0	0	0	0	0	0	0	0	0	0	0	0					6	32	0	8	1301	123
14	2021	0.2886	2.1645	0	0.4329	87.4459	8.80231	0	0	0	0	0	0	0.865801	0	0	0	0	0	0	0	0	0	0	0	0	0	0	0	0	0	0	0	0	0	0	0	0	0					2	15	0	3	606	61
15	2021	0.0683527	2.32399	0	0.410116	88.8585	7.38209	0	0	0.136705	0.0683527	0	0	0.75188	0	0	0	0	0	0	0	0	0	0	0	0	0	0	0	0	0	0	0	0	0	0	0	0	0					1	34	0	6	1300	108
16	2021	0	0.523169	0	0.0747384	87.3692	10.3886	0	0	0.149477	0.224215	0	0.0747384	1.19581	0	0	0	0	0	0	0	0	0	0	0	0	0	0	0	0	0	0	0	0	0	0	0	0	0					0	7	0	1	1169	139
17	2021	0	0.462535	0	0.370028	88.0666	7.86309	0	0	0.185014	1.48011	0	0.0925069	1.48011	0	0	0	0	0	0	0	0	0	0	0	0	0	0	0	0	0	0	0	0	0	0	0	0	0					0	5	0	4	952	85
18	2021																																								<30			0	0	0	0	0	1
19	2021																																								<30			0	0	0	0	0	0
20	2021	0	0.371058	0	0	88.1262	5.84416	0	0	0	5.4731	0	0	0.185529	0	0	0	0	0	0	0	0	0	0	0	0	0	0	0	0	0	0	0	0	0	0	0	0	0					0	4	0	0	950	63
21	2021	0	0.97561	0	0	89.7561	4.14634	0	0	0	4.39024	0	0	0.487805	0	0	0	0.243902	0	0	0	0	0	0	0	0	0	0	0	0	0	0	0	0	0	0	0	0	0					0	4	0	0	368	17
22	2021	0	0	0	0	76.378	17.3228	0	0	0	6.29921	0	0	0	0	0	0	0	0	0	0	0	0	0	0	0	0	0	0	0	0	0	0	0	0	0	0	0	0					0	0	0	0	97	22
23	2021	0	0	0	0	76.3158	10.5263	0	0	0	13.1579	0	0	0	0	0	0	0	0	0	0	0	0	0	0	0	0	0	0	0	0	0	0	0	0	0	0	0	0					0	0	0	0	58	8
24	2021	0	0	0	0	82.1918	1.36986	0	0	0	6.84932	0	0	0	0	0	0	6.84932	2.73973	0	0	0	0	0	0	0	0	0	0	0	0	0	0	0	0	0	0	0	0					0	0	0	0	60	1
25	2021																																								<30			0	0	0	0	6	0
26	2021	0	0	0	0	86.722	5.39419	0	0	0	7.05394	0	0	0	0	0	0	0.829876	0	0	0	0	0	0	0	0	0	0	0	0	0	0	0	0	0	0	0	0	0					0	0	0	0	209	13
27	2021																																								<30			0	0	0	0	0	0
28	2021																																								<30			0	0	0	0	0	0
29	2021																																								<30			0	0	0	0	0	0
30	2021																																								<30			0	0	0	0	0	0
31	2021	0	0	0	0	0	0	0	0	0	0	0	0	0	0	0	0	91.8367	8.16327	0	0	0	0	0	0	0	0	0	0	0	0	0	0	0	0	0	0	0	0					0	0	0	0	0	0
32	2021	0	0	0	0	0	0	0	0	0	0	0	0	0	0	0	0	99.3939	0.606061	0	0	0	0	0	0	0	0	0	0	0	0	0	0	0	0	0	0	0	0					0	0	0	0	0	0
33	2021	0	0.909091	0	0	0	0	0	0	0	0	0	0	0	0	0	0	99.0909	0	0	0	0	0	0	0	0	0	0	0	0	0	0	0	0	0	0	0	0	0					0	1	0	0	0	0
34	2021	0	0	0	0	0	0	0	0	0	0	0	0	0	0	0	0	95.5556	4.44444	0	0	0	0	0	0	0	0	0	0	0	0	0	0	0	0	0	0	0	0					0	0	0	0	0	0
35	2021	0	0	0	0	0	0	0	0	0	0	0	0	0	0	0	0	87.6923	12.3077	0	0	0	0	0	0	0	0	0	0	0	0	0	0	0	0	0	0	0	0					0	0	0	0	0	0
36	2021	0	0	0	0	0	0	0	0	0	0	0	0	0	0	0	0	92.5373	7.46269	0	0	0	0	0	0	0	0	0	0	0	0	0	0	0	0	0	0	0	0					0	0	0	0	0	0
37	2021	0	0	0	0	0	0	0	0	0	0	0	0	0	0	0	0	89.7436	10.2564	0	0	0	0	0	0	0	0	0	0	0	0	0	0	0	0	0	0	0	0					0	0	0	0	0	0
38	2021																																								<30			0	0	0	0	0	0
39	2021																																								<30			0	0	0	0	0	0
40	2021																																								<30			0	0	0	0	0	0
41	2021	0	0	0	0	0	0	0	0	0	0	0	0	0	0	0	0	62.3656	37.6344	0	0	0	0	0	0	0	0	0	0	0	0	0	0	0	0	0	0	0	0					0	0	0	0	0	0
42	2021	0	0	0	0	0	0	0	0	0	0	0	0	0	0	0	0	62.2142	37.6655	0.120337	0	0	0	0	0	0	0	0	0	0	0	0	0	0	0	0	0	0	0					0	0	0	0	0	0
43	2021	0	0	0	0	0	0	0	0	0	0	0	0	0	0	0	0	58.9958	40.1674	0.83682	0	0	0	0	0	0	0	0	0	0	0	0	0	0	0	0	0	0	0					0	0	0	0	0	0
44	2021																																								<30			0	0	0	0	0	0
45	2021																																								<30			0	0	0	0	0	0
46	2021																																								<30			0	0	0	0	0	0
47	2021																																								<30			0	0	0	0	0	0
48	2021	0	0	0	0	0	0	0	0	0	0	0	0	0	0	0	0	61.3636	34.0909	4.54545	0	0	0	0	0	0	0	0	0	0	0	0	0	0	0	0	0	0	0					0	0	0	0	0	0
49	2021																																								<30			0	0	0	0	0	0
50	2021																																								<30			0	0	0	0	0	0
51	2021																																								<30			0	0	0	0	0	0
52	2021																																								<30			0	0	0	0	0	0
1	2022																																								<30			0	0	0	0	0	0
2	2022																																								<30			0	0	0	0	0	0
3	2022																																								<30			0	0	0	0	0	0
4	2022																																								<30			0	0	0	0	0	0
5	2022																																								<30			0	0	0	0	0	0
6	2022																																								<30			0	0	0	0	0	0
7	2022																																								<30			0	0	0	0	0	0
8	2022																																								<30			0	0	0	0	0	0
9	2022	0	0	0	0	0	0	0	0	0	0	0	0	0	0	0	0	0	0	0	6.59898	22.8426	70.5584	0	0	0	0	0	0	0	0	0	0	0	0	0	0	0	0					0	0	0	0	0	0
10	2022	0	0	0	0	0	0	0	0	0	0	0	0	0	0	0	0	0	0	0	1.60428	21.9251	76.4706	0	0	0	0	0	0	0	0	0	0	0	0	0	0	0	0					0	0	0	0	0	0
11	2022	0	0	0	0	0	0	0	0	0	0	0	0	0	0	0	0	0	0	0	2.17391	9.23913	88.587	0	0	0	0	0	0	0	0	0	0	0	0	0	0	0	0					0	0	0	0	0	0
12	2022																																								<30			0	0	0	0	0	0
13	2022	0	0	0	0	0	0	0	0	0	0	0	0	0	0	0	0	0	0	0	0	7.44681	92.5532	0	0	0	0	0	0	0	0	0	0	0	0	0	0	0	0					0	0	0	0	0	0
14	2022	0	0	0	0	0	0	0	0	0	0	0	0	0	0	0	0	0	0	0	0.285714	4.85714	94.8571	0	0	0	0	0	0	0	0	0	0	0	0	0	0	0	0					0	0	0	0	0	0
15	2022	0	0	0	0	0	0	0	0	0	0	0	0	0	0	0	0	0	0	0	0.25	2.25	97.25	0.25	0	0	0	0	0	0	0	0	0	0	0	0	0	0	0					0	0	0	0	0	0
16	2022	0	0	0	0	0	0	0	0	0	0	0	0	0	0	0	0	0	0	0	0	0	100	0	0	0	0	0	0	0	0	0	0	0	0	0	0	0	0					0	0	0	0	0	0
17	2022	0	0	0	0	0	0	0	0	0	0	0	0	0	0	0	0	0	0	0	0	0.833333	97.7778	0.277778	1.11111	0	0	0	0	0	0	0	0	0	0	0	0	0	0					0	0	0	0	0	0
18	2022	0	0	0	0	0	0	0	0	0	0	0	0	0	0	0	0	0	0	0	0.457666	0.686499	95.1945	2.0595	1.60183	0	0	0	0	0	0	0	0	0	0	0	0	0	0					0	0	0	0	0	0
19	2022	0	0.27248	0	0	0	0	0	0	0	0	0	0	0	0	0	0	0	0	0	0	0.27248	94.2779	1.90736	3.26975	0	0	0	0	0	0	0	0	0	0	0	0	0	0					0	1	0	0	0	0
20	2022	0	0.27933	0	0	0	0	0	0	0	0	0	0	0	0	0	0	0.27933	0	0	0	0	88.5475	6.42458	4.46927	0	0	0	0	0	0	0	0	0	0	0	0	0	0					0	1	0	0	0	0
21	2022	0	0	0	0	0	0	0	0	0	0	0	0	0	0	0	0	0	0	0	0	0	71.6157	7.42358	19.214	1.31004	0.436681	0	0	0	0	0	0	0	0	0	0	0	0					0	0	0	0	0	0
22	2022	0	1.23839	0	0	0	0	0	0	0	0	0	0	0	0	0	0	0	0	0	0	0	54.7988	9.28793	22.9102	0.928793	10.8359	0	0	0	0	0	0	0	0	0	0	0	0					0	4	0	0	0	0
23	2022	0	0.660066	0	0	0	0	0	0	0	0	0	0	0	0	0	0	0	0	0	0	0	33.0033	7.92079	0.330033	4.9505	53.1353	0	0	0	0	0	0	0	0	0	0	0	0					0	2	0	0	0	0
24	2022	0	0.297619	0	0	0	0	0	0	0	0	0	0	0	0	0	0	0	0	0	0	0	23.2143	6.84524	0	8.63095	61.0119	0	0	0	0	0	0	0	0	0	0	0	0					0	1	0	0	0	0
25	2022	0	0	0	0	0	0	0	0	0	0	0	0	0	0	0	0	0	0	0	0	0	10.9948	6.02094	0	7.32984	74.8691	0.78534	0	0	0	0	0	0	0	0	0	0	0					0	0	0	0	0	0
26	2022	0	0	0	0	0	0	0	0	0	0	0	0	0	0	0	0	0	0	0	0	0	5.70342	4.18251	0	7.98479	82.1293	0	0	0	0	0	0	0	0	0	0	0	0					0	0	0	0	0	0
27	2022	0	0	0	0	0	0	0	0	0	0	0	0	0	0	0	0	0	0	0	0	0	2.72727	1.81818	0	4.54545	90.9091	0	0	0	0	0	0	0	0	0	0	0	0					0	0	0	0	0	0
28	2022	0	0	0	0	0	0	0	0	0	0	0	0	0	0	0	0	0	0	0	0	0	1.20482	1.20482	0	9.23695	88.3534	0	0	0	0	0	0	0	0	0	0	0	0					0	0	0	0	0	0
29	2022	0	0	0	0	0	0	0	0	0	0	0	0	0	0	0	0	0	0	0	0	0	2.46914	2.46914	0	7.40741	85.1852	2.46914	0	0	0	0	0	0	0	0	0	0	0					0	0	0	0	0	0
30	2022	0	0	0	0	0	0	0	0	0	0	0	0	0	0	0	0	0	0	0	0	0	0.877193	0	0	5.70175	91.2281	2.19298	0	0	0	0	0	0	0	0	0	0	0					0	0	0	0	0	0
31	2022	0	0	0	0	0	0	0	0	0	0	0	0	0	0	0	0	0	0	0	0	0	0	0	0	9.67742	89.1129	1.20968	0	0	0	0	0	0	0	0	0	0	0					0	0	0	0	0	0
32	2022	0	0	0	0	0	0	0	0	0	0	0	0	0	0	0	0	0	0	0	0	0	0.342466	0	0	5.13699	92.4658	2.05479	0	0	0	0	0	0	0	0	0	0	0					0	0	0	0	0	0
33	2022	0	0	0	0	0	0	0	0	0	0	0	0	0	0	0	0	0	0	0	0	0	0	0.383142	0	6.51341	88.5057	4.5977	0	0	0	0	0	0	0	0	0	0	0					0	0	0	0	0	0
34	2022	0	0	0	0	0	0	0	0	0	0	0	0	0	0	0	0	0	0	0	0	0	0	0	0	3.50877	85.9649	8.77193	0	1.75439	0	0	0	0	0	0	0	0	0					0	0	0	0	0	0
35	2022	0	0	0	0	0	0	0	0	0	0	0	0	0	0	0	0	0	0	0	0	0.2849	0.2849	0	0	3.4188	88.8889	5.98291	0	1.1396	0	0	0	0	0	0	0	0	0					0	0	0	0	0	0
36	2022	0	0	0	0	0	0	0	0	0	0	0	0	0	0	0	0	0	0	0	0	0.546448	0	0	0	3.82514	87.9781	7.10383	0	0.546448	0	0	0	0	0	0	0	0	0					0	0	0	0	0	0
37	2022	0	0	0	0	0	0	0	0	0	0	0	0	0	0	0	0	0	0	0	0	0	0	0.289017	0	4.33526	76.3006	14.4509	0	0.578035	0	0	0	0	4.04624	0	0	0	0					0	0	0	0	0	0
38	2022	0	0	0	0	0	0	0	0	0	0	0	0	0	0	0	0	0	0	0	0	0	0	0	0	5.73477	70.6093	15.0538	0	0	0	0	0	0	7.8853	0.716846	0	0	0					0	0	0	0	0	0
39	2022	0	0.819672	0	0	0	0	0	0	0	0	0	0	0	0	0	0	0	0	0	0	0	0	0	0	3.27869	70.4918	20.4918	0	0	0	0	0	0	3.27869	0.819672	0.819672	0	0					0	1	0	0	0	0
40	2022	0	0.25	0	0	0	0	0	0	0	0	0	0	0	0	0	0	0	0	0	0	0	0	0	0	5.75	61.25	24.25	0	1.25	0	0	0	0	4.75	2	0.5	0	0					0	1	0	0	0	0
41	2022	0	0	0	0	0	0	0	0	0	0	0	0	0	0	0	0	0	0	0	0	0	0	0	0	4.25532	64.6277	21.2766	0	1.06383	0	0.531915	0	0	4.52128	2.39362	1.32979	0	0					0	0	0	0	0	0
42	2022	0	0.896861	0	0	0	0	0	0	0	0	0	0	0	0	0	0	0	0	0	0	0	0	0	0	4.4843	54.7085	26.4574	0	0.44843	0.44843	0.44843	0	0	4.4843	5.38117	0.896861	0	1.34529					0	2	0	0	0	0
43	2022	0	0	0	0	0	0	0	0	0	0	0	0	0	0	0	0	0	0	0	0	0	0	0	0	2.7972	47.5524	24.4755	0	0	0	2.0979	0	0	13.986	9.09091	0	0	0					0	0	0	0	0	0
44	2022	0	0	0	0	0	0	0	0	0	0	0	0	0	0	0	0	0.297619	0	0	0	0.595238	0	0	0	3.86905	50	23.8095	0	0.892857	0.892857	1.19048	0	0	10.119	6.84524	0	0	1.4881					0	0	0	0	0	0
45	2022	0	0.9375	0	0	0	0	0	0	0	0	0	0	0	0	0	0	0	0	0	0	0	0	0	0	3.4375	36.875	25.625	0	0.9375	2.5	2.5	0	0.3125	13.125	10	3.75	0	0					0	3	0	0	0	0
46	2022	0	0.549451	0	0	0	0	0	0	0	0	0	0	0	0	0	0	0	0	0	0	0	0	0	0	2.74725	23.3516	22.5275	0	1.64835	1.37363	3.2967	0	0.274725	17.8571	18.4066	7.41758	0	0.549451					0	2	0	0	0	0
47	2022	0	0.815217	0	0	0	0	0	0	0	0	0	0	0	0	0	0	0	0	0	0	0.271739	0.271739	0	0	1.63043	22.8261	22.2826	0	1.63043	1.90217	4.8913	0	0.271739	11.413	18.75	9.78261	0	3.26087					0	3	0	0	0	0
48	2022	0	0.643777	0	0	0	0	0	0	0	0	0	0	0	0	0	0	0	0	0	0	0	0.214592	0	0	2.36052	10.515	26.3948	0	3.00429	3.86266	4.29185	0	0	15.0215	21.4592	11.1588	0	1.07296					0	3	0	0	0	0
49	2022	0	0.576369	0	0	0	0	0	0	0	0	0	0	0	0	0	0	0	0	0	0	0	0	0	0	2.59366	10.6628	17.5793	0	1.44092	3.7464	5.18732	0	0	21.0375	23.6311	11.2392	0	2.30548					0	2	0	0	0	0
50	2022	0	0.364964	0	0	0	0	0	0	0	0	0	0	0	0	0	0	0	0	0	0	0	0	0	0	1.09489	7.29927	22.2628	0	1.09489	3.64964	2.91971	1.09489	0.364964	14.9635	29.927	11.6788	0.364964	2.91971					0	1	0	0	0	0
51	2022	0	0.31746	0	0	0	0	0	0	0	0	0	0	0	0	0	0	0	0	0	0	0	0	0	0	0	10.1587	18.0952	0	0.634921	2.53968	11.1111	0.31746	0	18.4127	21.9048	13.6508	1.26984	1.5873					0	1	0	0	0	0
52	2022	0	0	0	0	0	0	0	0	0	0	0	0	0	0	0	0	0	0	0	0	0	0	0	0	1.97368	5.26316	18.4211	0	1.97368	5.26316	10.5263	0	0	19.7368	17.1053	15.1316	2.63158	1.97368					0	0	0	0	0	0
1	2023	0	0	0	0	0	0	0	0	0	0	0	0	0	0	0	0	0	0	0	0	0	0	0	0	1.88679	1.88679	7.54717	0	0	9.43396	7.54717	0	0.943396	22.6415	20.7547	17.9245	8.49057	0.943396					0	0	0	0	0	0
2	2023	0	1.68067	0	0	0	0	0	0	0	0	0	0	0	0	0	0	0	0	0	0	0.840336	0	0	0	0	4.20168	12.605	0	0	16.8067	8.40336	0.840336	0.840336	16.8067	15.1261	14.2857	7.56303	0					0	2	0	0	0	0
3	2023	0	0	0	0	0	0	0	0	0	0	0	0	0	0	0	0	0	0	0	0	0	0	0	0	0.869565	5.21739	13.0435	4.34783	0	8.69565	12.1739	0.869565	0.869565	23.4783	13.913	11.3043	4.34783	0.869565					0	0	0	0	0	0
4	2023	0	0	0	0	0	0	0	0	0	0	0	0	0	0	0	0	0	0	0	0	0	0	0	0	0.746269	0.746269	10.4478	1.49254	0.746269	11.9403	8.20896	0.746269	0	10.4478	22.3881	16.4179	12.6866	2.98507					0	0	0	0	0	0
5	2023	0	0	0	0	0	0	0	0	0	0	0	0	0	0	0	0	0	0	0	0	0	0	0	0	4.51977	2.25989	2.25989	2.25989	0.564972	7.34463	4.51977	1.69492	0.564972	9.60452	12.4294	15.8192	35.5932	0.564972					0	0	0	0	0	0
6	2023	0	0	0	0	0	0	0	0	0	0	0	0	0	0	0	0	0	0	0	0	0	0	0	0	2.63158	3.07018	4.38596	1.75439	1.31579	7.89474	3.94737	1.75439	2.63158	5.26316	14.4737	14.9123	34.6491	1.31579					0	0	0	0	0	0
7	2023	0	0	0	0	0	0	0	0	0	0	0	0	0	0	0	0	0	0	0	0	0	0	0	0	0.671141	1.78971	1.11857	4.69799	2.01342	12.0805	4.9217	4.02685	0.671141	5.81655	8.50112	5.59284	47.2036	0.894855					0	0	0	0	0	0
8	2023	0	0	0	0	0	0	0	0	0	0	0	0	0	0	0	0	0	0	0	0	0	0	0	0	0	1.87668	0.80429	5.36193	0.536193	10.7239	1.60858	3.48525	1.34048	4.02145	3.21716	4.55764	61.3941	1.07239					0	0	0	0	0	0
9	2023	0	0	0	0	0	0	0	0	0	0	0	0	0	0	0	0	0	0	0	0	0	0	0	0	0.236407	0.472813	1.18203	8.74704	0.945626	8.27423	1.18203	2.12766	1.89125	2.83688	5.20095	5.20095	61.7021	0					0	0	0	0	0	0
10	2023	0	0	0	0	0	0	0	0	0	0	0	0	0	0	0	0	0	0	0	0	0	0	0	0	0.396825	0.396825	0.396825	9.92063	1.5873	5.95238	1.5873	1.98413	1.19048	0.793651	4.36508	1.98413	68.254	1.19048					0	0	0	0	0	0
11	2023	0	1.21951	0	0	0	0	0	0	0	0	0	0	0	0	0	0	0	0	0	0	0	0	0	0	0	0.609756	0	5.4878	0.609756	12.8049	0	1.21951	1.21951	0.609756	4.87805	0.609756	70.7317	0					0	2	0	0	0	0
12	2023	0	0	0	0	0	0	0	0	0	0	0	0	0	0	0	0	0	0	0	0	0	0	0	0	0.740741	0	0	5.18519	1.48148	6.66667	0	0	0	0	2.22222	0.740741	82.2222	0.740741					0	0	0	0	0	0
[truncated: 33 more columns]

## Sheet: Salzburg
		relative																																										absolute
Week	Year	reference	others	S477N Variant	N439K Variant	Alpha	Alpha with E484K	Alpha with T716V	C.36	R.1	Gamma	B.1.1.318	B.1.258	Beta	Kappa	Eta	Mu	Delta	Delta with T95I	AY.4.2	BA.1	BA.1.1	BA.2	BA.2.12.1	BA.4/BA.5	BA.4	BA.5	BF.7	EG.1	BA.2.75	CH.1.1	BN.1	XBF	CJ.1	BQ.1	BQ.1.1	BQ.1.1.10	XBB.1.5	XBB/XBB.1		Exluded weeks (<30 samples)			reference	others	S477N Variant	N439K Variant	Alpha	Alpha with E484K
49	2020																																								<30			0	0	0	0	0	0
50	2020																																								<30			0	0	0	0	0	0
51	2020																																								<30			0	0	0	0	0	0
52	2020																																								<30			0	0	0	0	0	0
53	2020																																								<30			0	0	0	0	0	0
1	2021																																								<30			0	0	0	0	0	0
2	2021																																								<30			0	0	1	14	10	0
3	2021	0.746269	0	8.95522	7.46269	82.8358	0	0	0	0	0	0	0	0	0	0	0	0	0	0	0	0	0	0	0	0	0	0	0	0	0	0	0	0	0	0	0	0	0					1	0	12	10	111	0
4	2021	0	0	5.19481	13.6364	81.1688	0	0	0	0	0	0	0	0	0	0	0	0	0	0	0	0	0	0	0	0	0	0	0	0	0	0	0	0	0	0	0	0	0					0	0	8	21	125	0
5	2021	0	0	0	4.10256	95.8974	0	0	0	0	0	0	0	0	0	0	0	0	0	0	0	0	0	0	0	0	0	0	0	0	0	0	0	0	0	0	0	0	0					0	0	0	8	187	0
6	2021	0	0	0	22.6852	66.2037	0	0.462963	0	9.25926	0	0	0	1.38889	0	0	0	0	0	0	0	0	0	0	0	0	0	0	0	0	0	0	0	0	0	0	0	0	0					0	0	0	49	143	0
7	2021	1.63934	2.18579	0.546448	27.8689	56.8306	0	2.73224	0	5.46448	0	0	0	2.73224	0	0	0	0	0	0	0	0	0	0	0	0	0	0	0	0	0	0	0	0	0	0	0	0	0					3	4	1	51	104	0
8	2021	0.612245	0.204082	1.42857	24.4898	69.5918	0	0.204082	0	3.06122	0	0	0	0.408163	0	0	0	0	0	0	0	0	0	0	0	0	0	0	0	0	0	0	0	0	0	0	0	0	0					3	1	7	120	341	0
9	2021	0	0	0	12.3596	74.1573	0	0	0	13.4831	0	0	0	0	0	0	0	0	0	0	0	0	0	0	0	0	0	0	0	0	0	0	0	0	0	0	0	0	0					0	0	0	22	132	0
10	2021	0	0	0	2.5	70	0	0	0	27.5	0	0	0	0	0	0	0	0	0	0	0	0	0	0	0	0	0	0	0	0	0	0	0	0	0	0	0	0	0					0	0	0	1	28	0
11	2021																																								<30			0	0	0	0	10	0
12	2021	0	0.869565	0	0.869565	12.1739	0.869565	0	0	52.1739	0	0	1.73913	0	0	31.3043	0	0	0	0	0	0	0	0	0	0	0	0	0	0	0	0	0	0	0	0	0	0	0					0	1	0	1	14	1
13	2021	0	2	0	0	28	2	0	0	48	0	0	0	4	0	16	0	0	0	0	0	0	0	0	0	0	0	0	0	0	0	0	0	0	0	0	0	0	0					0	1	0	0	14	1
14	2021	0	0.653595	0	0	62.7451	0	0	0	26.7974	0	0	0	0.653595	0	9.15033	0	0	0	0	0	0	0	0	0	0	0	0	0	0	0	0	0	0	0	0	0	0	0					0	1	0	0	96	0
15	2021	0	1.03567	0	0.115075	91.9448	0.23015	0	0	4.83314	0	0	0.575374	0.115075	0	1.15075	0	0	0	0	0	0	0	0	0	0	0	0	0	0	0	0	0	0	0	0	0	0	0					0	9	0	1	799	2
16	2021	0	0.754717	0	0.471698	94.717	0.377358	0	0	2.26415	0	0.0943396	0.943396	0.188679	0	0.188679	0	0	0	0	0	0	0	0	0	0	0	0	0	0	0	0	0	0	0	0	0	0	0					0	8	0	5	1004	4
17	2021	0	0.497512	0	0	95.0249	2.48756	0	0	0.995025	0	0	0	0.995025	0	0	0	0	0	0	0	0	0	0	0	0	0	0	0	0	0	0	0	0	0	0	0	0	0					0	1	0	0	191	5
18	2021	0	0	0	0	100	0	0	0	0	0	0	0	0	0	0	0	0	0	0	0	0	0	0	0	0	0	0	0	0	0	0	0	0	0	0	0	0	0					0	0	0	0	181	0
19	2021	0	0	0	0	100	0	0	0	0	0	0	0	0	0	0	0	0	0	0	0	0	0	0	0	0	0	0	0	0	0	0	0	0	0	0	0	0	0					0	0	0	0	50	0
20	2021	0	0.290698	0	0	96.3663	1.74419	0	0.436047	0.145349	0.290698	0	0.145349	0	0	0.290698	0	0.290698	0	0	0	0	0	0	0	0	0	0	0	0	0	0	0	0	0	0	0	0	0					0	2	0	0	663	12
21	2021																																								<30			0	0	0	0	25	0
22	2021	0	0	0	0	81.25	0	0	0	0	0	0	0	0	0	0	0	6.25	12.5	0	0	0	0	0	0	0	0	0	0	0	0	0	0	0	0	0	0	0	0					0	0	0	0	26	0
23	2021	0	0.568182	0	0	82.9545	7.95455	0	0	0	2.27273	0	0	0	0	0.568182	0	1.70455	3.97727	0	0	0	0	0	0	0	0	0	0	0	0	0	0	0	0	0	0	0	0					0	1	0	0	146	14
24	2021																																								<30			0	0	0	0	18	0
25	2021																																								<30			0	0	0	0	7	0
26	2021																																								<30			0	0	0	0	6	0
27	2021																																								<30			0	0	0	0	1	0
28	2021	0	0	0	0	2.94118	0	0	0	0	0	0	0	0	0	0	0	76.4706	20.5882	0	0	0	0	0	0	0	0	0	0	0	0	0	0	0	0	0	0	0	0					0	0	0	0	3	0
29	2021	0	0	0	0	4.16667	0	0	0	0	0	0	0	0	0	0	0	83.3333	12.5	0	0	0	0	0	0	0	0	0	0	0	0	0	0	0	0	0	0	0	0					0	0	0	0	3	0
30	2021	0	0	0	0	0	0	0	0	0	0	0	0	0	0	0	0	73.8095	26.1905	0	0	0	0	0	0	0	0	0	0	0	0	0	0	0	0	0	0	0	0					0	0	0	0	0	0
31	2021	0	0	0	0	2.27273	0	0	0	0	0	1.70455	0	0	0	0	0	72.7273	23.2955	0	0	0	0	0	0	0	0	0	0	0	0	0	0	0	0	0	0	0	0					0	0	0	0	4	0
32	2021	0	0	0	0	0	0	0	0	0	0	2.08333	0	0	0	0	0	64.5833	33.3333	0	0	0	0	0	0	0	0	0	0	0	0	0	0	0	0	0	0	0	0					0	0	0	0	0	0
33	2021	0	0	0	0	0	0	0	0	0	0	4.8951	0	0	0	0	0	67.1329	27.972	0	0	0	0	0	0	0	0	0	0	0	0	0	0	0	0	0	0	0	0					0	0	0	0	0	0
34	2021	0	0	0	0	0	0	0	0	0	0	0	0	0	0	0	0	79.4872	20.5128	0	0	0	0	0	0	0	0	0	0	0	0	0	0	0	0	0	0	0	0					0	0	0	0	0	0
35	2021	0	0	0	0	0	0	0	0	0	0	0	0	0	0	0	0	72.3485	27.6515	0	0	0	0	0	0	0	0	0	0	0	0	0	0	0	0	0	0	0	0					0	0	0	0	0	0
36	2021	0	0	0	0	0.308642	0	0	0	0	0	0	0	0	0	0	0.308642	71.6049	27.7778	0	0	0	0	0	0	0	0	0	0	0	0	0	0	0	0	0	0	0	0					0	0	0	0	1	0
37	2021	0	0	0	0	0	0	0	0	0	0	0	0	0	0	0	0	73.8872	26.1128	0	0	0	0	0	0	0	0	0	0	0	0	0	0	0	0	0	0	0	0					0	0	0	0	0	0
38	2021	0	0	0	0	0	0	0	0	0	0	0	0	0	0	0	0	75.7962	24.2038	0	0	0	0	0	0	0	0	0	0	0	0	0	0	0	0	0	0	0	0					0	0	0	0	0	0
39	2021	0	0	0	0	0	0	0	0	0	0	0	0	0	0	0	0	70.5502	29.4498	0	0	0	0	0	0	0	0	0	0	0	0	0	0	0	0	0	0	0	0					0	0	0	0	0	0
40	2021	0	0	0	0	0	0	0	0	0	0	0	0	0	0	0	0	72.8814	27.1186	0	0	0	0	0	0	0	0	0	0	0	0	0	0	0	0	0	0	0	0					0	0	0	0	0	0
41	2021	0	0	0	0	0	0	0	0	0	0	0	0	0	0	0	0	71.6049	28.3951	0	0	0	0	0	0	0	0	0	0	0	0	0	0	0	0	0	0	0	0					0	0	0	0	0	0
42	2021	0	0	0	0	0	0	0	0	0	0	0	0	0	0	0	0	65.7333	34.2667	0	0	0	0	0	0	0	0	0	0	0	0	0	0	0	0	0	0	0	0					0	0	0	0	0	0
43	2021	0	0	0	0	0	0	0	0	0	0	0	0	0	0	0	0	67.6923	32	0.307692	0	0	0	0	0	0	0	0	0	0	0	0	0	0	0	0	0	0	0					0	0	0	0	0	0
44	2021	0	0	0	0	0	0	0	0	0	0	0	0	0	0	0	0	69.8438	28.75	1.40625	0	0	0	0	0	0	0	0	0	0	0	0	0	0	0	0	0	0	0					0	0	0	0	0	0
45	2021	0	0	0	0	0	0	0	0	0	0	0	0	0	0	0	0	66.7506	30.9824	2.267	0	0	0	0	0	0	0	0	0	0	0	0	0	0	0	0	0	0	0					0	0	0	0	0	0
46	2021	0	0	0	0	0	0	0	0	0	0	0	0	0	0	0	0	76.9608	20.098	2.94118	0	0	0	0	0	0	0	0	0	0	0	0	0	0	0	0	0	0	0					0	0	0	0	0	0
47	2021	0	0	0	0	0	0	0	0	0	0	0	0	0	0	0	0	77.2926	19.6507	2.62009	0.436681	0	0	0	0	0	0	0	0	0	0	0	0	0	0	0	0	0	0					0	0	0	0	0	0
48	2021	0	0	0	0	0	0	0	0	0	0	0	0	0	0	0	0	77.193	19.2982	3.50877	0	0	0	0	0	0	0	0	0	0	0	0	0	0	0	0	0	0	0					0	0	0	0	0	0
49	2021	0	0	0	0	0	0	0	0	0	0	0	0	0	0	0	0	76.1765	22.6471	0	1.17647	0	0	0	0	0	0	0	0	0	0	0	0	0	0	0	0	0	0					0	0	0	0	0	0
50	2021	0	0	0	0	0	0	0	0	0	0	0	0	0	0	0	0	50	30	0	20	0	0	0	0	0	0	0	0	0	0	0	0	0	0	0	0	0	0					0	0	0	0	0	0
51	2021	0	0	0	0	0	0	0	0	0	0	0	0	0	0	0	0	14.6341	7.31707	0	56.0976	21.9512	0	0	0	0	0	0	0	0	0	0	0	0	0	0	0	0	0					0	0	0	0	0	0
52	2021	0	0	0	0	0	0	0	0	0	0	0	0	0	0	0	0	21.875	6.59722	0	45.1389	25.6944	0.694444	0	0	0	0	0	0	0	0	0	0	0	0	0	0	0	0					0	0	0	0	0	0
1	2022	0	0	0	0	0	0	0	0	0	0	0	0	0	0	0	0	35.7266	17.7336	0.692042	19.7232	24.308	1.81661	0	0	0	0	0	0	0	0	0	0	0	0	0	0	0	0					0	0	0	0	0	0
2	2022	0	0	0	0	0	0	0	0	0	0	0	0	0	0	0	0	19.7133	11.2903	0.358423	29.0323	29.2115	10.3943	0	0	0	0	0	0	0	0	0	0	0	0	0	0	0	0					0	0	0	0	0	0
3	2022	0	0	0	0	0	0	0	0	0	0	0	0	0	0	0	0	0	0	0	29.3103	59.1954	11.4943	0	0	0	0	0	0	0	0	0	0	0	0	0	0	0	0					0	0	0	0	0	0
4	2022	0	0	0	0	0	0	0	0	0	0	0	0	0	0	0	0	0	0.456621	0	26.0274	66.21	7.30594	0	0	0	0	0	0	0	0	0	0	0	0	0	0	0	0					0	0	0	0	0	0
5	2022	0	0	0	0	0	0	0	0	0	0	0	0	0	0	0	0	0	0	0	28.0992	57.0248	14.876	0	0	0	0	0	0	0	0	0	0	0	0	0	0	0	0					0	0	0	0	0	0
6	2022	0	0	0	0	0	0	0	0	0	0	0	0	0	0	0	0	0	0	0	18.1543	58.6989	23.1467	0	0	0	0	0	0	0	0	0	0	0	0	0	0	0	0					0	0	0	0	0	0
7	2022		0																																						<30			0	0	0	0	0	0
8	2022	0	0	0	0	0	0	0	0	0	0	0	0	0	0	0	0	0	0	0	15.493	49.8592	34.6479	0	0	0	0	0	0	0	0	0	0	0	0	0	0	0	0					0	0	0	0	0	0
9	2022	0	0	0	0	0	0	0	0	0	0	0	0	0	0	0	0	0	0	0	7.74336	30.9735	61.2832	0	0	0	0	0	0	0	0	0	0	0	0	0	0	0	0					0	0	0	0	0	0
10	2022		0																																						<30			0	0	0	0	0	0
11	2022	0	0	0	0	0	0	0	0	0	0	0	0	0	0	0	0	0	0	0	3.18471	20.7006	76.1146	0	0	0	0	0	0	0	0	0	0	0	0	0	0	0	0					0	0	0	0	0	0
12	2022	0	0	0	0	0	0	0	0	0	0	0	0	0	0	0	0	0	0	0	0	13.649	86.351	0	0	0	0	0	0	0	0	0	0	0	0	0	0	0	0					0	0	0	0	0	0
13	2022	0	0	0	0	0	0	0	0	0	0	0	0	0	0	0	0	0	0	0	1.14943	4.5977	94.2529	0	0	0	0	0	0	0	0	0	0	0	0	0	0	0	0					0	0	0	0	0	0
14	2022	0	0	0	0	0	0	0	0	0	0	0	0	0	0	0	0	0	0	0	0	7.63636	92.3636	0	0	0	0	0	0	0	0	0	0	0	0	0	0	0	0					0	0	0	0	0	0
15	2022	0	0	0	0	0	0	0	0	0	0	0	0	0	0	0	0	0	0	0	16.4	46	37.6	0	0	0	0	0	0	0	0	0	0	0	0	0	0	0	0					0	0	0	0	0	0
16	2022	0	0	0	0	0	0	0	0	0	0	0	0	0	0	0	0	0	0	0	0	1.40845	97.4178	0.704225	0.469484	0	0	0	0	0	0	0	0	0	0	0	0	0	0					0	0	0	0	0	0
17	2022	0	0	0	0	0	0	0	0	0	0	0	0	0	0	0	0	0	0	0	0	1.0846	96.9631	0.650759	1.30152	0	0	0	0	0	0	0	0	0	0	0	0	0	0					0	0	0	0	0	0
18	2022	0	0.347222	0	0	0	0	0	0	0	0	0	0	0	0	0	0	0	0	0	0	1.04167	92.7083	1.04167	4.86111	0	0	0	0	0	0	0	0	0	0	0	0	0	0					0	1	0	0	0	0
19	2022	0	0	0	0	0	0	0	0	0	0	0	0	0	0	0	0	0	0	0	0	0.369004	92.9889	1.84502	4.79705	0	0	0	0	0	0	0	0	0	0	0	0	0	0					0	0	0	0	0	0
20	2022	0	0.729927	0	0	0	0	0	0	0	0	0	0	0	0	0	0	0	0	0	0	0.243309	92.7007	2.18978	4.13625	0	0	0	0	0	0	0	0	0	0	0	0	0	0					0	3	0	0	0	0
21	2022	0	3.33333	0	0	0	0	0	0	0	0	0	0	0	0	0	0	0	0	0	0	0	73.3333	7.33333	14.6667	0	1.33333	0	0	0	0	0	0	0	0	0	0	0	0					0	5	0	0	0	0
22	2022	0	0	0	0	0	0	0	0	0	0	0	0	0	0	0	0	0	0	0	0	0	47.5645	10.6017	8.02292	3.4384	30.3725	0	0	0	0	0	0	0	0	0	0	0	0					0	0	0	0	0	0
23	2022		0																																						<30			0	0	0	0	0	0
24	2022	0	0	0	0	0	0	0	0	0	0	0	0	0	0	0	0	0	0	0	0	0	17.9487	2.5641	0	12.8205	66.6667	0	0	0	0	0	0	0	0	0	0	0	0					0	0	0	0	0	0
25	2022	0	0	0	0	0	0	0	0	0	0	0	0	0	0	0	0	0	0	0	0	0	10.1818	5.09091	0	16	68.7273	0	0	0	0	0	0	0	0	0	0	0	0					0	0	0	0	0	0
26	2022	0	0.458716	0	0	0	0	0	0	0	0	0	0	0	0	0	0	0	0	0	0	0	3.21101	2.75229	0	14.6789	78.4404	0	0	0.458716	0	0	0	0	0	0	0	0	0					0	1	0	0	0	0
27	2022	0	0	0	0	0	0	0	0	0	0	0	0	0	0	0	0	0	0	0	0	0	0	1.38889	0	13.8889	83.3333	1.38889	0	0	0	0	0	0	0	0	0	0	0					0	0	0	0	0	0
28	2022	0	0	0	0	0	0	0	0	0	0	0	0	0	0	0	0	0	0	0	0	0	2.68199	0.766284	0	8.81226	87.7395	0	0	0	0	0	0	0	0	0	0	0	0					0	0	0	0	0	0
29	2022	0	0	0	0	0	0	0	0	0	0	0	0	0	0	0	0	0	0	0	0	0	0.306748	0.920245	0	8.89571	88.9571	0.920245	0	0	0	0	0	0	0	0	0	0	0					0	0	0	0	0	0
30	2022	0	0	0	0	0	0	0	0	0	0	0	0	0	0	0	0	0	0	0	0	0	0	0.294985	0	6.48968	92.6254	0.589971	0	0	0	0	0	0	0	0	0	0	0					0	0	0	0	0	0
31	2022	0	0.330033	0	0	0	0	0	0	0	0	0	0	0	0	0	0	0	0	0	0	0	0	0.330033	0	6.60066	91.4191	1.32013	0	0	0	0	0	0	0	0	0	0	0					0	1	0	0	0	0
32	2022	0	0	0	0	0	0	0	0	0	0	0	0	0	0	0	0	0	0	0	0	0	0	0.3367	0	7.40741	89.899	2.3569	0	0	0	0	0	0	0	0	0	0	0					0	0	0	0	0	0
33	2022	0	0.229885	0	0	0	0	0	0	0	0	0	0	0	0	0	0	0	0	0	0	0	0	0.229885	0	4.36782	91.7241	3.21839	0	0.229885	0	0	0	0	0	0	0	0	0					0	1	0	0	0	0
34	2022	0	0	0	0	0	0	0	0	0	0	0	0	0	0	0	0	0	0	0	0	0	0	0	0	2.95359	91.1392	4.64135	0	1.26582	0	0	0	0	0	0	0	0	0					0	0	0	0	0	0
35	2022	0	0.309598	0	0	0	0	0	0	0	0	0	0	0	0	0	0	0	0	0	0	0	0	0	0	4.02477	88.8545	4.02477	0	2.78638	0	0	0	0	0	0	0	0	0					0	1	0	0	0	0
36	2022	0	0	0	0	0	0	0	0	0	0	0	0	0	0	0	0	0	0	0	0	0	0	0	0	4.03458	89.9135	3.7464	0	1.72911	0	0.288184	0	0	0.288184	0	0	0	0					0	0	0	0	0	0
37	2022	0	0	0	0	0	0	0	0	0	0	0	0	0	0	0	0	0	0	0	0	0	0	0	0	6.69145	82.1561	6.69145	0	3.34572	0	0.371747	0	0	0	0.743494	0	0	0					0	0	0	0	0	0
38	2022	0	0.533333	0	0	0	0	0	0	0	0	0	0	0	0	0	0	0	0	0	0	0	0	0	0	3.73333	82.4	11.2	0	1.33333	0	0	0	0	0.266667	0.266667	0	0	0.266667					0	2	0	0	0	0
39	2022	0	0.540541	0	0	0	0	0	0	0	0	0	0	0	0	0	0	0	0	0	0	0	0	0	0	4.05405	76.2162	13.7838	0	2.97297	0	0	0	0	0.540541	1.89189	0	0	0					0	2	0	0	0	0
40	2022	0	1.3624	0	0	0	0	0	0	0	0	0	0	0	0	0	0	0	0	0	0	0	0	0	0	5.17711	69.2098	18.5286	0	2.99728	0	0	0	0	0.817439	1.3624	0	0	0.544959					0	5	0	0	0	0
41	2022	0	0.813008	0	0	0	0	0	0	0	0	0	0	0	0	0	0	0	0	0	0	0	0	0	0	2.71003	66.3957	19.2412	0	1.08401	0	0	0	0	4.60705	2.71003	0.813008	0	1.62602					0	3	0	0	0	0
42	2022	0	0.409836	0	0	0	0	0	0	0	0	0	0	0	0	0	0	0	0	0	0	0	0	0	0	4.91803	54.7131	22.1311	0	2.45902	0	0.614754	0	0	6.7623	4.71311	2.04918	0	1.22951					0	2	0	0	0	0
43	2022	0	0.675676	0	0	0	0	0	0	0	0	0	0	0	0	0	0	0	0	0	0	0	0	0	0	3.71622	51.3514	27.7027	0	0.337838	0	2.02703	0	0	8.78378	4.05405	0	0	1.35135					0	2	0	0	0	0
44	2022	0	0.458716	0	0	0	0	0	0	0	0	0	0	0	0	0	0	0	0	0	0	0	0	0	0	3.21101	45.4128	28.4404	0	1.14679	0.458716	2.75229	0	0	6.88073	7.79817	1.37615	0	2.06422					0	2	0	0	0	0
45	2022	0	0.632911	0	0	0	0	0	0	0	0	0	0	0	0	0	0	0	0	0	0	0	0	0	0	3.79747	37.0253	33.5443	0	0.949367	1.26582	0.632911	0	0	8.86076	8.86076	2.53165	0	1.89873					0	2	0	0	0	0
46	2022	0	0.867052	0	0	0	0	0	0	0	0	0	0	0	0	0	0	0	0	0	0	0	0	0	0	1.7341	36.4162	26.0116	0	1.15607	1.15607	4.33526	0	0.289017	8.09249	13.2948	4.91329	0	1.7341					0	3	0	0	0	0
47	2022	0	1.33333	0	0	0	0	0	0	0	0	0	0	0	0	0	0	0	0	0	0	0	0	0	0	0.666667	24.6667	27.3333	0	0.666667	2.66667	8.66667	0	0	10	11.3333	8	0	4.66667					0	2	0	0	0	0
48	2022	0	0	0	0	0	0	0	0	0	0	0	0	0	0	0	0	0	0	0	0	0	0	0	0	3.06122	21.4286	23.4694	0	0	0	2.04082	0	0	11.2245	24.4898	11.2245	0	3.06122					0	0	0	0	0	0
49	2022	0	0	0	0	0	0	0	0	0	0	0	0	0	0	0	0	0	0	0	0	0	0	0	0	1.16279	17.4419	31.3953	0	0	4.65116	5.81395	0	0	11.6279	20.9302	3.48837	0	3.48837					0	0	0	0	0	0
50	2022	0	3.40909	0	0	0	0	0	0	0	0	0	0	0	0	0	0	0	0	0	0	0	0	0	0	1.13636	12.5	11.3636	0	0	5.68182	14.7727	0	0	10.2273	23.8636	11.3636	1.13636	4.54545					0	3	0	0	0	0
51	2022	0	1.92308	0	0	0	0	0	0	0	0	0	0	0	0	0	0	0	0	0	0	0	0	0	0	3.84615	8.65385	21.1538	0	0	12.5	6.73077	0.961538	0	11.5385	20.1923	7.69231	0.961538	3.84615					0	2	0	0	0	0
52	2022	0	0.952381	0	0	0	0	0	0	0	0	0	0	0	0	0	0	0	0	0	0	0	0	0	0	1.42857	15.7143	22.381	0	1.42857	13.3333	6.19048	0.47619	0	13.8095	15.2381	5.71429	1.90476	1.42857					0	2	0	0	0	0
1	2023	0	0.41841	0	0	0	0	0	0	0	0	0	0	0	0	0	0	0	0	0	0	0	0	0	0	1.25523	7.11297	19.2469	0	2.92887	5.02092	8.78661	1.67364	0	16.318	20.5021	5.85774	6.27615	4.60251					0	1	0	0	0	0
2	2023	0	0.297619	0	0	0	0	0	0	0	0	0	0	0	0	0	0	0	0	0	0	0	0	0	0	1.78571	4.7619	11.9048	0	0.595238	11.0119	8.33333	3.27381	0.297619	14.881	25	11.0119	4.16667	2.67857					0	1	0	0	0	0
3	2023	0	0	0	0	0	0	0	0	0	0	0	0	0	0	0	0	0	0	0	0	0	0	0	0	3.52941	5.88235	7.05882	0	1.17647	12.9412	1.17647	4.70588	0	11.7647	23.5294	10.5882	15.2941	2.35294					0	0	0	0	0	0
4	2023	0	0	0	0	0	0	0	0	0	0	0	0	0	0	0	0	0	0	0	0	0	0	0	0	2.42718	5.82524	6.79612	0	1.45631	20.3883	10.1942	2.42718	0.485437	9.70874	13.5922	9.2233	15.534	1.94175					0	0	0	0	0	0
5	2023	0	0	0	0	0	0	0	0	0	0	0	0	0	0	0	0	0	0	0	0	0	0	0	0	0	3.87931	3.87931	0	1.72414	15.5172	8.18966	8.18966	0.431034	8.62069	9.91379	9.05172	30.6034	0					0	0	0	0	0	0
6	2023	0	0	0	0	0	0	0	0	0	0	0	0	0	0	0	0	0	0	0	0	0	0	0	0	0	1.5748	0.787402	0	2.3622	18.8976	6.29921	17.3228	3.14961	7.08661	7.87402	5.51181	29.1339	0					0	0	0	0	0	0
7	2023	0	0	0	0	0	0	0	0	0	0	0	0	0	0	0	0	0	0	0	0	0	0	0	0	0	0.591716	1.18343	0.591716	3.5503	17.1598	2.36686	12.426	2.36686	3.5503	5.91716	5.32544	44.9704	0					0	0	0	0	0	0
8	2023	0	0.357143	0	0	0	0	0	0	0	0	0	0	0	0	0	0	0	0	0	0	0	0	0	0	0.357143	1.42857	0	4.64286	0.357143	15.7143	0.714286	9.64286	3.21429	4.28571	2.5	5.35714	49.2857	2.14286					0	1	0	0	0	0
9	2023	0	0.348432	0	0	0	0	0	0	0	0	0	0	0	0	0	0	0	0	0	0	0	0	0	0	0	0.696864	0	3.13589	0	14.6341	1.0453	7.66551	1.74216	4.18118	2.43902	2.78746	58.5366	2.78746					0	1	0	0	0	0
10	2023	0	0	0	0	0	0	0	0	0	0	0	0	0	0	0	0	0	0	0	0	0	0	0	0	0	0.766284	0	2.29885	0.766284	9.57854	1.53257	6.89655	1.14943	1.14943	0.766284	4.5977	69.3487	1.14943					0	0	0	0	0	0
11	2023	0	0.277778	0	0	0	0	0	0	0	0	0	0	0	0	0	0	0	0	0	0	0	0	0	0	0.277778	0.277778	0	3.88889	1.38889	11.3889	1.94444	4.44444	2.77778	0.555556	1.11111	2.77778	65.8333	3.05556					0	1	0	0	0	0
12	2023	0	0	0	0	0	0	0	0	0	0	0	0	0	0	0	0	0	0	0	0	0	0	0	0	0	2.91262	0	0.970874	0	12.6214	0	1.94175	1.94175	0	0	0	77.6699	1.94175					0	0	0	0	0	0
[truncated: 33 more columns]

## Sheet: Styria
		relative																																										absolute
Week	Year	reference	others	S477N Variant	N439K Variant	Alpha	Alpha with E484K	Alpha with T716V	C.36	R.1	Gamma	B.1.1.318	B.1.258	Beta	Kappa	Eta	Mu	Delta	Delta with T95I	AY.4.2	BA.1	BA.1.1	BA.2	BA.2.12.1	BA.4/BA.5	BA.4	BA.5	BF.7	EG.1	BA.2.75	CH.1.1	BN.1	XBF	CJ.1	BQ.1	BQ.1.1	BQ.1.1.10	XBB.1.5	XBB/XBB.1		Exluded weeks (<30 samples)			reference	others	S477N Variant	N439K Variant	Alpha	Alpha with E484K
49	2020																																								<30			0	0	0	0	0	0
50	2020																																								<30			0	0	0	0	0	0
51	2020																																								<30			0	0	0	0	0	0
52	2020																																								<30			0	0	0	0	0	0
53	2020																																								<30			0	0	0	0	0	0
1	2021																																								<30			0	0	0	0	1	0
2	2021	35.6234	0	18.8295	44.0204	1.52672	0	0	0	0	0	0	0	0	0	0	0	0	0	0	0	0	0	0	0	0	0	0	0	0	0	0	0	0	0	0	0	0	0					140	0	74	173	6	0
3	2021	29.8507	6.26866	16.4179	26.5672	20.8955	0	0	0	0	0	0	0	0	0	0	0	0	0	0	0	0	0	0	0	0	0	0	0	0	0	0	0	0	0	0	0	0	0					100	21	55	89	70	0
4	2021	16.1972	1.40845	4.92958	32.7465	41.9014	0	2.11268	0	0	0	0	0	0.704225	0	0	0	0	0	0	0	0	0	0	0	0	0	0	0	0	0	0	0	0	0	0	0	0	0					46	4	14	93	119	0
5	2021	8.21114	13.783	2.93255	29.912	43.695	0	0.58651	0	0	0	0	0	0.879765	0	0	0	0	0	0	0	0	0	0	0	0	0	0	0	0	0	0	0	0	0	0	0	0	0					28	47	10	102	149	0
6	2021	0	0.609756	0	2.43902	96.9512	0	0	0	0	0	0	0	0	0	0	0	0	0	0	0	0	0	0	0	0	0	0	0	0	0	0	0	0	0	0	0	0	0					0	1	0	4	159	0
7	2021	0	0	0	22.5	76.875	0	0	0	0.625	0	0	0	0	0	0	0	0	0	0	0	0	0	0	0	0	0	0	0	0	0	0	0	0	0	0	0	0	0					0	0	0	36	123	0
8	2021	0	0	0	0.371747	99.2565	0	0	0	0	0	0	0	0.371747	0	0	0	0	0	0	0	0	0	0	0	0	0	0	0	0	0	0	0	0	0	0	0	0	0					0	0	0	1	267	0
9	2021	0	0	0	0	97.2222	0	0	0	1.85185	0	0	0	0.925926	0	0	0	0	0	0	0	0	0	0	0	0	0	0	0	0	0	0	0	0	0	0	0	0	0					0	0	0	0	105	0
10	2021	0	1.36054	0	0	94.5578	0.680272	0	0	2.72109	0	0	0.680272	0	0	0	0	0	0	0	0	0	0	0	0	0	0	0	0	0	0	0	0	0	0	0	0	0	0					0	2	0	0	139	1
11	2021	0	0	0	0	97.0414	2.95858	0	0	0	0	0	0	0	0	0	0	0	0	0	0	0	0	0	0	0	0	0	0	0	0	0	0	0	0	0	0	0	0					0	0	0	0	164	5
12	2021	0	0.3125	0	0	97.8125	1.25	0	0	0.3125	0	0	0.3125	0	0	0	0	0	0	0	0	0	0	0	0	0	0	0	0	0	0	0	0	0	0	0	0	0	0					0	1	0	0	313	4
13	2021	0	0.724638	0	0	97.1014	0.724638	0	0	0.724638	0	0	0	0	0	0.724638	0	0	0	0	0	0	0	0	0	0	0	0	0	0	0	0	0	0	0	0	0	0	0					0	1	0	0	134	1
14	2021	0	2.14477	0	0.268097	94.9062	1.87668	0	0	0	0	0	0.80429	0	0	0	0	0	0	0	0	0	0	0	0	0	0	0	0	0	0	0	0	0	0	0	0	0	0					0	8	0	1	354	7
15	2021	0	2.22222	0	0	94.0741	2.22222	0	0	0	0	0	0.740741	0.740741	0	0	0	0	0	0	0	0	0	0	0	0	0	0	0	0	0	0	0	0	0	0	0	0	0					0	3	0	0	127	3
16	2021																																								<30			0	3	0	0	19	0
17	2021	0	1.19048	0	0	98.0159	0.396825	0	0	0	0	0	0	0.396825	0	0	0	0	0	0	0	0	0	0	0	0	0	0	0	0	0	0	0	0	0	0	0	0	0					0	3	0	0	247	1
18	2021	0	0	0	0	100	0	0	0	0	0	0	0	0	0	0	0	0	0	0	0	0	0	0	0	0	0	0	0	0	0	0	0	0	0	0	0	0	0					0	0	0	0	69	0
19	2021																																								<30			0	0	0	0	14	0
20	2021																																								<30			0	0	0	0	16	1
21	2021																																								<30			0	0	0	0	15	0
22	2021																																								<30			0	0	0	0	9	0
23	2021																																								<30			0	0	0	0	4	0
24	2021																																								<30			0	0	0	0	4	0
25	2021																																								<30			0	0	0	0	2	0
26	2021																																								<30			0	0	0	0	1	1
27	2021																																								<30			0	0	0	0	1	0
28	2021																																								<30			0	0	0	0	0	0
29	2021																																								<30			0	0	0	0	0	0
30	2021																																								<30			0	0	0	0	0	0
31	2021	0	0	0	0	0	0	0	0	0	0	0	0	0	0	0	0	84.2105	15.7895	0	0	0	0	0	0	0	0	0	0	0	0	0	0	0	0	0	0	0	0					0	0	0	0	0	0
32	2021																																								<30			0	0	0	0	0	0
33	2021	0	0	0	0	0	0	0	0	0	0	0	0	0	0	0	0	74.1379	25.8621	0	0	0	0	0	0	0	0	0	0	0	0	0	0	0	0	0	0	0	0					0	0	0	0	0	0
34	2021	0	0	0	0	0	0	0	0	0	0	0	0	0	0	0	0	78.5714	21.4286	0	0	0	0	0	0	0	0	0	0	0	0	0	0	0	0	0	0	0	0					0	0	0	0	0	0
35	2021	0	0	0	0	0	0	0	0	0	0	0	0	0	0	0	0	65.625	34.375	0	0	0	0	0	0	0	0	0	0	0	0	0	0	0	0	0	0	0	0					0	0	0	0	0	0
36	2021																																								<30			0	0	0	0	0	0
37	2021	0	0	0	0	0	0	0	0	0	0	0	0	0	0	0	0	80.4878	19.5122	0	0	0	0	0	0	0	0	0	0	0	0	0	0	0	0	0	0	0	0					0	0	0	0	0	0
38	2021																																								<30			0	0	0	0	0	0
39	2021																																								<30			0	0	0	0	0	0
40	2021																																								<30			0	0	0	0	0	0
41	2021	0	0	0	0	0	0	0	0	0	0	0	0	0	0	0	0	69.697	27.2727	3.0303	0	0	0	0	0	0	0	0	0	0	0	0	0	0	0	0	0	0	0					0	0	0	0	0	0
42	2021	0	0	0	0	0	0	0	0	0	0	0	0	0	0	0	0	72.9167	27.0833	0	0	0	0	0	0	0	0	0	0	0	0	0	0	0	0	0	0	0	0					0	0	0	0	0	0
43	2021	0	0	0	0	0	0	0	0	0	0	0	0	0	0	0	0	72.2222	27.7778	0	0	0	0	0	0	0	0	0	0	0	0	0	0	0	0	0	0	0	0					0	0	0	0	0	0
44	2021	0	0	0	0	0	0	0	0	0	0	0	0	0	0	0	0	74.3119	23.8532	1.83486	0	0	0	0	0	0	0	0	0	0	0	0	0	0	0	0	0	0	0					0	0	0	0	0	0
45	2021	0	0	0	0	0	0	0	0	0	0	0	0	0	0	0	0	63.0137	36.6438	0.342466	0	0	0	0	0	0	0	0	0	0	0	0	0	0	0	0	0	0	0					0	0	0	0	0	0
46	2021	0	0	0	0	0	0	0	0	0	0	0	0	0	0	0	0	61.3208	38.2075	0.471698	0	0	0	0	0	0	0	0	0	0	0	0	0	0	0	0	0	0	0					0	0	0	0	0	0
47	2021	0	0	0	0	0	0	0	0	0	0	0	0	0	0	0	0	67.2241	32.7759	0	0	0	0	0	0	0	0	0	0	0	0	0	0	0	0	0	0	0	0					0	0	0	0	0	0
48	2021	0	0	0	0	0	0	0	0	0	0	0	0	0	0	0	0	63.3721	36.6279	0	0	0	0	0	0	0	0	0	0	0	0	0	0	0	0	0	0	0	0					0	0	0	0	0	0
49	2021	0	0	0	0	0	0	0	0	0	0	0	0	0	0	0	0	71.0843	28.9157	0	0	0	0	0	0	0	0	0	0	0	0	0	0	0	0	0	0	0	0					0	0	0	0	0	0
50	2021	0	0	0	0	0	0	0	0	0	0	0	0	0	0	0	0	70.5426	27.907	0	0.775194	0.775194	0	0	0	0	0	0	0	0	0	0	0	0	0	0	0	0	0					0	0	0	0	0	0
51	2021	0	0	0	0	0	0	0	0	0	0	0	0	0	0	0	0	82.3529	14.7059	0	2.94118	0	0	0	0	0	0	0	0	0	0	0	0	0	0	0	0	0	0					0	0	0	0	0	0
52	2021	0	0	0	0	0	0	0	0	0	0	0	0	0	0	0	0	34.6154	19.2308	0	23.0769	23.0769	0	0	0	0	0	0	0	0	0	0	0	0	0	0	0	0	0					0	0	0	0	0	0
1	2022	0	0	0	0	0	0	0	0	0	0	0	0	0	0	0	0	6.28019	5.55556	0	50.2415	36.2319	1.69082	0	0	0	0	0	0	0	0	0	0	0	0	0	0	0	0					0	0	0	0	0	0
2	2022	0	0	0	0	0	0	0	0	0	0	0	0	0	0	0	0	4.41501	2.09713	0	46.6887	44.5916	2.20751	0	0	0	0	0	0	0	0	0	0	0	0	0	0	0	0					0	0	0	0	0	0
3	2022	0	0	0	0	0	0	0	0	0	0	0	0	0	0	0	0	1.57791	1.38067	0	41.6174	50.0986	5.32544	0	0	0	0	0	0	0	0	0	0	0	0	0	0	0	0					0	0	0	0	0	0
4	2022	0	0	0	0	0	0	0	0	0	0	0	0	0	0	0	0	0.244499	0.733496	0	39.8533	45.9658	13.2029	0	0	0	0	0	0	0	0	0	0	0	0	0	0	0	0					0	0	0	0	0	0
5	2022	0	0	0	0	0	0	0	0	0	0	0	0	0	0	0	0	0	0.239234	0	30.622	50.2392	18.8995	0	0	0	0	0	0	0	0	0	0	0	0	0	0	0	0					0	0	0	0	0	0
6	2022	0	0	0	0	0	0	0	0	0	0	0	0	0	0	0	0	0.4	0	0	18.8	54.8	26	0	0	0	0	0	0	0	0	0	0	0	0	0	0	0	0					0	0	0	0	0	0
7	2022	0	0	0	0	0	0	0	0	0	0	0	0	0	0	0	0	0	0	0	15.8824	56.4706	27.6471	0	0	0	0	0	0	0	0	0	0	0	0	0	0	0	0					0	0	0	0	0	0
8	2022	0	0	0	0	0	0	0	0	0	0	0	0	0	0	0	0	0	0	0	17.9039	50.655	31.441	0	0	0	0	0	0	0	0	0	0	0	0	0	0	0	0					0	0	0	0	0	0
9	2022	0	0	0	0	0	0	0	0	0	0	0	0	0	0	0	0	0	0	0	7.0632	38.29	54.6468	0	0	0	0	0	0	0	0	0	0	0	0	0	0	0	0					0	0	0	0	0	0
10	2022	0	0.319489	0	0	0	0	0	0	0	0	0	0	0	0	0	0	0	0	0	7.34824	30.0319	62.3003	0	0	0	0	0	0	0	0	0	0	0	0	0	0	0	0					0	1	0	0	0	0
11	2022	0	0	0	0	0	0	0	0	0	0	0	0	0	0	0	0	0	0	0	7.56303	17.6471	74.7899	0	0	0	0	0	0	0	0	0	0	0	0	0	0	0	0					0	0	0	0	0	0
12	2022	0	0.641026	0	0	0	0	0	0	0	0	0	0	0	0	0	0	0	0	0	0.641026	12.1795	86.5385	0	0	0	0	0	0	0	0	0	0	0	0	0	0	0	0					0	1	0	0	0	0
13	2022	0	0	0	0	0	0	0	0	0	0	0	0	0	0	0	0	0	0	0	0	13.7931	86.2069	0	0	0	0	0	0	0	0	0	0	0	0	0	0	0	0					0	0	0	0	0	0
14	2022	0	0	0	0	0	0	0	0	0	0	0	0	0	0	0	0	0	0	0	1.40845	6.19718	92.3944	0	0	0	0	0	0	0	0	0	0	0	0	0	0	0	0					0	0	0	0	0	0
15	2022	0	0	0	0	0	0	0	0	0	0	0	0	0	0	0	0	0	0	0	0.591716	3.5503	95.858	0	0	0	0	0	0	0	0	0	0	0	0	0	0	0	0					0	0	0	0	0	0
16	2022	0	0	0	0	0	0	0	0	0	0	0	0	0	0	0	0	0	0	0	0	5.66038	94.3396	0	0	0	0	0	0	0	0	0	0	0	0	0	0	0	0					0	0	0	0	0	0
17	2022	0	1.73913	0	0	0	0	0	0	0	0	0	0	0	0	0	0	0	0	0	0.869565	0.869565	95.6522	0.869565	0	0	0	0	0	0	0	0	0	0	0	0	0	0	0					0	2	0	0	0	0
18	2022	0	0	0	0	0	0	0	0	0	0	0	0	0	0	0	0	0	0	0	0	0	100	0	0	0	0	0	0	0	0	0	0	0	0	0	0	0	0					0	0	0	0	0	0
19	2022	0	0	0	0	0	0	0	0	0	0	0	0	0	0	0	0	0	0	0	0	1.06383	95.7447	0	3.19149	0	0	0	0	0	0	0	0	0	0	0	0	0	0					0	0	0	0	0	0
20	2022	0	0	0	0	0	0	0	0	0	0	0	0	0	0	0	0	0	0	0	0	3.38983	88.1356	1.69492	6.77966	0	0	0	0	0	0	0	0	0	0	0	0	0	0					0	0	0	0	0	0
21	2022																																								<30			0	0	0	0	0	0
22	2022																																								<30			0	0	0	0	0	0
23	2022	0	0	0	0	0	0	0	0	0	0	0	0	0	0	0	0	0	0	0	0	0	32.0755	8.49057	0.943396	7.54717	50.9434	0	0	0	0	0	0	0	0	0	0	0	0					0	0	0	0	0	0
24	2022	0	0.363636	0	0	0	0	0	0	0	0	0	0	0	0	0	0	0	0	0	0	0	23.6364	8	0	7.63636	60.3636	0	0	0	0	0	0	0	0	0	0	0	0					0	1	0	0	0	0
25	2022	0	0	0	0	0	0	0	0	0	0	0	0	0	0	0	0	0	0	0	0	0	9.72222	4.16667	0	2.77778	83.3333	0	0	0	0	0	0	0	0	0	0	0	0					0	0	0	0	0	0
26	2022	0	0.338409	0	0	0	0	0	0	0	0	0	0	0	0	0	0	0	0	0	0	0	4.56853	2.87648	0	9.13706	82.9103	0.169205	0	0	0	0	0	0	0	0	0	0	0					0	2	0	0	0	0
27	2022	0	0.227273	0	0	0	0	0	0	0	0	0	0	0	0	0	0	0	0	0	0	0	3.63636	1.59091	0	10	84.5455	0	0	0	0	0	0	0	0	0	0	0	0					0	1	0	0	0	0
28	2022	0	0	0	0	0	0	0	0	0	0	0	0	0	0	0	0	0	0	0	0	0	0.732601	0.3663	0	8.79121	89.7436	0.3663	0	0	0	0	0	0	0	0	0	0	0					0	0	0	0	0	0
29	2022	0	0	0	0	0	0	0	0	0	0	0	0	0	0	0	0	0	0	0	0	0	0.395257	0.988142	0	7.31225	90.9091	0.395257	0	0	0	0	0	0	0	0	0	0	0					0	0	0	0	0	0
30	2022	0	0	0	0	0	0	0	0	0	0	0	0	0	0	0	0	0	0	0	0.220751	0	0.441501	0.441501	0	5.07726	91.6115	2.20751	0	0	0	0	0	0	0	0	0	0	0					0	0	0	0	0	0
31	2022	0	0	0	0	0	0	0	0	0	0	0	0	0	0	0	0	0	0	0	0.318471	0	0	0.636943	0	6.05096	91.0828	1.91083	0	0	0	0	0	0	0	0	0	0	0					0	0	0	0	0	0
32	2022	0	0	0	0	0	0	0	0	0	0	0	0	0	0	0	0	0	0	0	0	0	0.275482	0.275482	0	6.61157	89.5317	3.30579	0	0	0	0	0	0	0	0	0	0	0					0	0	0	0	0	0
33	2022	0	0	0	0	0	0	0	0	0	0	0	0	0	0	0	0	0	0	0	0	0	0.492611	0	0	5.66502	88.1773	5.66502	0	0	0	0	0	0	0	0	0	0	0					0	0	0	0	0	0
34	2022	0	0	0	0	0	0	0	0	0	0	0	0	0	0	0	0	0	0	0	0	0	0	0	0	4.6798	90.8867	3.94089	0	0.492611	0	0	0	0	0	0	0	0	0					0	0	0	0	0	0
35	2022	0	0	0	0	0	0	0	0	0	0	0	0	0	0	0	0	0	0	0	0	0	0	0	0	4.58453	88.8252	6.30372	0	0.286533	0	0	0	0	0	0	0	0	0					0	0	0	0	0	0
36	2022	0	0.21322	0	0	0	0	0	0	0	0	0	0	0	0	0	0	0	0	0	0	0	0	0	0	5.33049	88.6994	5.54371	0	0	0	0	0	0	0.21322	0	0	0	0					0	1	0	0	0	0
37	2022	0	0	0	0	0	0	0	0	0	0	0	0	0	0	0	0	0	0	0	0	0	0	0	0	3.9312	81.8182	12.5307	0	0.4914	0	0	0	0	0.982801	0.2457	0	0	0					0	0	0	0	0	0
38	2022	0	0.220264	0	0	0	0	0	0	0	0	0	0	0	0	0	0	0	0	0	0	0	0	0	0	2.20264	84.3612	11.8943	0	0.440529	0	0	0	0	0.881057	0	0	0	0					0	1	0	0	0	0
39	2022	0	0.413223	0	0	0	0	0	0	0	0	0	0	0	0	0	0	0	0	0	0	0	0	0	0	3.30579	82.438	12.1901	0	0.826446	0	0	0	0	0.413223	0.413223	0	0	0					0	2	0	0	0	0
40	2022	0	0	0	0	0	0	0	0	0	0	0	0	0	0	0	0	0	0	0	0	0	0	0	0	4.56853	75.1269	15.2284	0	0.507614	0	0	0	0	3.04569	1.52284	0	0	0					0	0	0	0	0	0
41	2022	0	0.431034	0	0	0	0	0	0	0	0	0	0	0	0	0	0	0	0	0	0	0	0	0	0	1.2931	70.2586	20.0431	0	0	0	0.215517	0	0	2.15517	5.17241	0.431034	0	0					0	2	0	0	0	0
42	2022	0	0.646552	0	0	0	0	0	0	0	0	0	0	0	0	0	0	0	0	0	0	0	0	0	0	2.80172	64.0086	23.2759	0	0.862069	0.215517	0.431034	0	0	1.93966	4.74138	0.862069	0	0.215517					0	3	0	0	0	0
43	2022	0	0	0	0	0	0	0	0	0	0	0	0	0	0	0	0	0	0	0	0	0	0	0	0	1.21359	61.165	25.4854	0	0.485437	0.485437	0.728155	0	0	3.15534	6.79612	0.242718	0	0.242718					0	0	0	0	0	0
44	2022	0	0.265252	0	0	0	0	0	0	0	0	0	0	0	0	0	0	0	0	0	0	0	0	0	0	2.12202	55.7029	29.443	0	0.530504	0	0.530504	0	0	3.97878	5.30504	0.530504	0	1.59151					0	1	0	0	0	0
45	2022	0	0.269542	0	0	0	0	0	0	0	0	0	0	0	0	0	0	0	0	0	0	0	0	0	0	4.85175	46.9003	19.6765	0	2.15633	0	1.61725	0	0	12.1294	10.2426	1.07817	0	1.07817					0	1	0	0	0	0
46	2022	0	0.828729	0	0	0	0	0	0	0	0	0	0	0	0	0	0	0	0	0	0	0	0	0	0	3.8674	37.5691	25.4144	0	4.69613	0.276243	2.76243	0	0	10.221	12.1547	1.10497	0	1.10497					0	3	0	0	0	0
47	2022	0	1.41243	0	0	0	0	0	0	0	0	0	0	0	0	0	0	0	0	0	0	0	0	0	0	2.25989	31.9209	20.904	0	2.82486	1.12994	1.9774	0	0	9.60452	22.3164	3.10734	0	2.54237					0	5	0	0	0	0
48	2022	0	0.58309	0	0	0	0	0	0	0	0	0	0	0	0	0	0	0	0	0	0	0	0	0	0	2.04082	34.6939	18.0758	0	1.74927	2.33236	2.91545	0	0	8.74636	20.6997	6.70554	0.291545	1.16618					0	2	0	0	0	0
49	2022	0	0.420168	0	0	0	0	0	0	0	0	0	0	0	0	0	0	0	0	0	0	0	0	0	0	2.52101	16.8067	18.9076	0	1.2605	1.68067	2.52101	0	0	13.4454	29.4118	9.2437	0	3.78151					0	1	0	0	0	0
50	2022	0	0.655022	0	0	0	0	0	0	0	0	0	0	0	0	0	0	0	0	0	0	0	0	0	0	3.27511	17.9039	16.3755	0	1.0917	1.96507	2.83843	0	0	22.2707	23.5808	8.29694	0.873362	0.873362					0	3	0	0	0	0
51	2022	0	0	0	0	0	0	0	0	0	0	0	0	0	0	0	0	0	0	0	0	0	0	0	0	3.26797	18.3007	10.4575	0	0.653595	1.63399	3.92157	0.653595	0	22.549	23.2026	12.7451	0.980392	1.63399					0	0	0	0	0	0
52	2022	0	0.322581	0	0	0	0	0	0	0	0	0	0	0	0	0	0	0	0	0	0	0	0	0	0	5.48387	10.9677	20	0	0.967742	0.322581	11.6129	0.322581	0.322581	13.2258	20.9677	13.871	0.322581	1.29032					0	1	0	0	0	0
1	2023	0	1.42857	0	0	0	0	0	0	0	0	0	0	0	0	0	0	0	0	0	0	0	0	0	0	0.47619	15.7143	17.1429	0	0.47619	3.33333	4.7619	0.952381	0.47619	17.619	19.5238	14.2857	2.85714	0.952381					0	3	0	0	0	0
2	2023	0	0.869565	0	0	0	0	0	0	0	0	0	0	0	0	0	0	0	0	0	0	0	0	0	0	0.869565	8.69565	10.4348	0	0	8.26087	8.26087	0.434783	0.869565	20	19.5652	15.6522	4.78261	1.30435					0	2	0	0	0	0
3	2023	0	0	0	0	0	0	0	0	0	0	0	0	0	0	0	0	0	0	0	0	0	0	0	0	4.34783	7.72947	4.34783	0	1.44928	14.9758	13.5266	1.44928	1.93237	13.0435	11.5942	18.8406	5.31401	1.44928					0	0	0	0	0	0
4	2023	0	1.30435	0	0	0	0	0	0	0	0	0	0	0	0	0	0	0	0	0	0	0	0	0	0	2.6087	5.21739	3.91304	0	2.6087	11.7391	11.3043	2.17391	2.17391	20.8696	8.26087	20	6.52174	1.30435					0	3	0	0	0	0
5	2023	0	1.0453	0	0	0	0	0	0	0	0	0	0	0	0	0	0	0	0	0	0	0	0	0	0	0.348432	0.696864	3.13589	0.348432	2.43902	12.1951	11.8467	4.87805	3.48432	18.4669	8.36237	12.5436	19.1638	1.0453					0	3	0	0	0	0
6	2023	0	0.454545	0	0	0	0	0	0	0	0	0	0	0	0	0	0	0	0	0	0	0	0	0	0	0	2.72727	1.81818	2.72727	0.909091	19.5455	12.2727	4.09091	3.18182	11.8182	5.45455	10.9091	20.9091	3.18182					0	1	0	0	0	0
7	2023	0	1.06667	0	0	0	0	0	0	0	0	0	0	0	0	0	0	0	0	0	0	0	0	0	0	0	1.06667	1.86667	4.26667	2.4	16.5333	7.73333	2.13333	3.46667	9.06667	4.8	9.86667	35.7333	0					0	4	0	0	0	0
8	2023	0	0.497512	0	0	0	0	0	0	0	0	0	0	0	0	0	0	0	0	0	0	0	0	0	0	0.497512	1.99005	0.497512	1.99005	0	19.9005	3.48259	2.48756	2.98507	5.97015	3.9801	9.45274	46.2687	0					0	1	0	0	0	0
9	2023	0	1.21581	0	0	0	0	0	0	0	0	0	0	0	0	0	0	0	0	0	0	0	0	0	0	0.303951	0.303951	0.607903	4.86322	0.911854	10.3343	4.25532	1.82371	2.12766	6.07903	2.43161	4.86322	58.3587	1.51976					0	4	0	0	0	0
10	2023	0	0.291545	0	0	0	0	0	0	0	0	0	0	0	0	0	0	0	0	0	0	0	0	0	0	0	0.291545	0.291545	3.207	0.58309	8.74636	1.74927	2.04082	4.95627	4.37318	2.62391	4.66472	65.0146	1.16618					0	1	0	0	0	0
11	2023	0	0	0	0	0	0	0	0	0	0	0	0	0	0	0	0	0	0	0	0	0	0	0	0	0	0	0	11.399	0	12.4352	2.59067	0.518135	1.03627	1.5544	2.59067	3.10881	63.7306	1.03627					0	0	0	0	0	0
12	2023	0	0	0	0	0	0	0	0	0	0	0	0	0	0	0	0	0	0	0	0	0	0	0	0	0	0.892857	0.892857	7.14286	0	8.92857	2.67857	0.892857	3.57143	1.78571	1.78571	4.46429	66.0714	0.892857					0	0	0	0	0	0
[truncated: 33 more columns]

## Sheet: UpperAustria
		relative																																										absolute
Week	Year	reference	others	S477N Variant	N439K Variant	Alpha	Alpha with E484K	Alpha with T716V	C.36	R.1	Gamma	B.1.1.318	B.1.258	Beta	Kappa	Eta	Mu	Delta	Delta with T95I	AY.4.2	BA.1	BA.1.1	BA.2	BA.2.12.1	BA.4/BA.5	BA.4	BA.5	BF.7	EG.1	BA.2.75	CH.1.1	BN.1	XBF	CJ.1	BQ.1	BQ.1.1	BQ.1.1.10	XBB.1.5	XBB/XBB.1		Exluded weeks (<30 samples)			reference	others	S477N Variant	N439K Variant	Alpha	Alpha with E484K
49	2020																																								<30			0	0	0	0	0	0
50	2020																																								<30			0	0	0	0	0	0
51	2020																																								<30			0	0	0	0	0	0
52	2020																																								<30			0	0	0	0	0	0
53	2020																																								<30			0	0	0	0	0	0
1	2021																																								<30			0	0	0	0	0	0
2	2021																																								<30			0	0	0	0	0	0
3	2021																																								<30			0	0	0	0	0	0
4	2021																																								<30			0	0	0	0	0	0
5	2021																																								<30			0	0	0	0	3	0
6	2021																																								<30			0	0	0	0	4	0
7	2021	0	0	0	15	80	0	5	0	0	0	0	0	0	0	0	0	0	0	0	0	0	0	0	0	0	0	0	0	0	0	0	0	0	0	0	0	0	0					0	0	0	6	32	0
8	2021	0	0	0	0	100	0	0	0	0	0	0	0	0	0	0	0	0	0	0	0	0	0	0	0	0	0	0	0	0	0	0	0	0	0	0	0	0	0					0	0	0	0	50	0
9	2021	0	0	0	0	100	0	0	0	0	0	0	0	0	0	0	0	0	0	0	0	0	0	0	0	0	0	0	0	0	0	0	0	0	0	0	0	0	0					0	0	0	0	30	0
10	2021	0	0	0	0.952381	99.0476	0	0	0	0	0	0	0	0	0	0	0	0	0	0	0	0	0	0	0	0	0	0	0	0	0	0	0	0	0	0	0	0	0					0	0	0	1	104	0
11	2021	0	0	0	0.515464	99.4845	0	0	0	0	0	0	0	0	0	0	0	0	0	0	0	0	0	0	0	0	0	0	0	0	0	0	0	0	0	0	0	0	0					0	0	0	1	193	0
12	2021	0	0	0	0	97.3154	0.671141	0	0	2.01342	0	0	0	0	0	0	0	0	0	0	0	0	0	0	0	0	0	0	0	0	0	0	0	0	0	0	0	0	0					0	0	0	0	145	1
13	2021	0	0	0	0	100	0	0	0	0	0	0	0	0	0	0	0	0	0	0	0	0	0	0	0	0	0	0	0	0	0	0	0	0	0	0	0	0	0					0	0	0	0	140	0
14	2021																																								<30			0	0	0	0	1	0
15	2021																																								<30			0	0	0	0	1	0
16	2021																																								<30			0	0	0	0	1	0
17	2021																																								<30			0	0	0	0	0	0
18	2021																																								<30			0	0	0	0	1	0
19	2021																																								<30			0	0	0	0	0	0
20	2021																																								<30			0	0	0	0	0	0
21	2021																																								<30			0	0	0	0	1	0
22	2021																																								<30			0	0	0	0	0	0
23	2021	0	1.3986	0.699301	0	90.9091	0	0	5.59441	0	0	0	0	0	0	0	0	0	1.3986	0	0	0	0	0	0	0	0	0	0	0	0	0	0	0	0	0	0	0	0					0	2	1	0	130	0
24	2021																																								<30			0	0	0	0	1	0
25	2021																																								<30			0	1	0	0	0	0
26	2021																																								<30			0	0	0	0	0	0
27	2021																																								<30			0	0	0	0	0	0
28	2021																																								<30			0	0	0	0	0	0
29	2021	0	0	0	0	0	0	0	0	0	0	0	0	0	0	0	0	35.3846	64.6154	0	0	0	0	0	0	0	0	0	0	0	0	0	0	0	0	0	0	0	0					0	0	0	0	0	0
30	2021																																								<30			0	0	0	0	0	0
31	2021																																								<30			0	0	0	0	0	0
32	2021																																								<30			0	0	0	0	0	0
33	2021																																								<30			0	0	0	0	0	0
34	2021																																								<30			0	0	0	0	0	0
35	2021																																								<30			0	0	0	0	0	0
36	2021																																								<30			0	0	0	0	0	0
37	2021																																								<30			0	0	0	0	0	0
38	2021																																								<30			0	0	0	0	0	0
39	2021																																								<30			0	0	0	0	0	0
40	2021																																								<30			0	0	0	0	0	0
41	2021																																								<30			0	0	0	0	0	0
42	2021																																								<30			0	0	0	0	0	0
43	2021																																								<30			0	0	0	0	0	0
44	2021																																								<30			0	0	0	0	0	0
45	2021	0	0	0	0	0	0	0	0	0	0	0	0	0	0	0	0	67.4419	30.2326	2.32558	0	0	0	0	0	0	0	0	0	0	0	0	0	0	0	0	0	0	0					0	0	0	0	0	0
46	2021																																								<30			0	0	0	0	0	0
47	2021																																								<30			0	0	0	0	0	0
48	2021																																								<30			0	0	0	0	0	0
49	2021																																								<30			0	0	0	0	0	0
50	2021																																								<30			0	0	0	0	0	0
51	2021																																								<30			0	0	0	0	0	0
52	2021																																								<30			0	0	0	0	0	0
1	2022																																								<30			0	0	0	0	0	0
2	2022	0	0	0	0	0	0	0	0	0	0	0	0	0	0	0	0	3.50877	0	0	45.614	42.1053	8.77193	0	0	0	0	0	0	0	0	0	0	0	0	0	0	0	0					0	0	0	0	0	0
3	2022	0	0	0	0	0	0	0	0	0	0	0	0	0	0	0	0	0	0	0	21.875	25	53.125	0	0	0	0	0	0	0	0	0	0	0	0	0	0	0	0					0	0	0	0	0	0
4	2022	0	0	0	0	0	0	0	0	0	0	0	0	0	0	0	0	0	0	0	0	11.9048	88.0952	0	0	0	0	0	0	0	0	0	0	0	0	0	0	0	0					0	0	0	0	0	0
5	2022																																								<30			0	0	0	0	0	0
6	2022	0	0	0	0	0	0	0	0	0	0	0	0	0	0	0	0	0	0	0	2.5641	7.69231	89.7436	0	0	0	0	0	0	0	0	0	0	0	0	0	0	0	0					0	0	0	0	0	0
7	2022	0	0	0	0	0	0	0	0	0	0	0	0	0	0	0	0	0	0	0	20	61.5686	18.4314	0	0	0	0	0	0	0	0	0	0	0	0	0	0	0	0					0	0	0	0	0	0
8	2022	0	0	0	0	0	0	0	0	0	0	0	0	0	0	0	0	0	0	0	14.2415	50.1548	35.6037	0	0	0	0	0	0	0	0	0	0	0	0	0	0	0	0					0	0	0	0	0	0
9	2022	0	0	0	0	0	0	0	0	0	0	0	0	0	0	0	0	0	0	0	6.73401	43.4343	49.8316	0	0	0	0	0	0	0	0	0	0	0	0	0	0	0	0					0	0	0	0	0	0
10	2022	0	0	0	0	0	0	0	0	0	0	0	0	0	0	0	0	0	0	0	4.91803	31.1475	63.9344	0	0	0	0	0	0	0	0	0	0	0	0	0	0	0	0					0	0	0	0	0	0
11	2022	0	0	0	0	0	0	0	0	0	0	0	0	0	0	0	0	0	0	0	3.13589	20.2091	76.6551	0	0	0	0	0	0	0	0	0	0	0	0	0	0	0	0					0	0	0	0	0	0
12	2022	0	0.321543	0	0	0	0	0	0	0	0	0	0	0	0	0	0	0	0	0	1.92926	15.4341	82.3151	0	0	0	0	0	0	0	0	0	0	0	0	0	0	0	0					0	1	0	0	0	0
13	2022	0	0	0	0	0	0	0	0	0	0	0	0	0	0	0	0	0	0	0	0.413223	16.1157	83.4711	0	0	0	0	0	0	0	0	0	0	0	0	0	0	0	0					0	0	0	0	0	0
14	2022	0	0	0	0	0	0	0	0	0	0	0	0	0	0	0	0	0	0	0	0.819672	4.5082	94.6721	0	0	0	0	0	0	0	0	0	0	0	0	0	0	0	0					0	0	0	0	0	0
15	2022	0	0.341297	0	0	0	0	0	0	0	0	0	0	0	0	0	0	0	0	0	0.341297	1.36519	97.9522	0	0	0	0	0	0	0	0	0	0	0	0	0	0	0	0					0	1	0	0	0	0
16	2022	0	0	0	0	0	0	0	0	0	0	0	0	0	0	0	0	0	0	0	1.20482	3.01205	95.1807	0.60241	0	0	0	0	0	0	0	0	0	0	0	0	0	0	0					0	0	0	0	0	0
17	2022	0	0	0	0	0	0	0	0	0	0	0	0	0	0	0	0	0	0	0	0	4.79042	93.4132	1.79641	0	0	0	0	0	0	0	0	0	0	0	0	0	0	0					0	0	0	0	0	0
18	2022	0	0	0	0	0	0	0	0	0	0	0	0	0	0	0	0	0	0	0	0	1.06383	98.4043	0	0.531915	0	0	0	0	0	0	0	0	0	0	0	0	0	0					0	0	0	0	0	0
19	2022	0	0	0	0	0	0	0	0	0	0	0	0	0	0	0	0	0	0	0	0	2.38095	95.2381	0.793651	1.5873	0	0	0	0	0	0	0	0	0	0	0	0	0	0					0	0	0	0	0	0
20	2022	0	0.625	0	0	0	0	0	0	0	0	0	0	0	0	0	0	0	0	0	0	0	95.625	0.625	2.5	0	0.625	0	0	0	0	0	0	0	0	0	0	0	0					0	1	0	0	0	0
21	2022	0	0	0	0	0	0	0	0	0	0	0	0	0	0	0	0	0	0	0	0	0.961538	84.6154	3.84615	9.61538	0	0.961538	0	0	0	0	0	0	0	0	0	0	0	0					0	0	0	0	0	0
22	2022	0	0	0	0	0	0	0	0	0	0	0	0	0	0	0	0	0	0	0	0	0	42.3077	9.61538	7.69231	3.84615	36.5385	0	0	0	0	0	0	0	0	0	0	0	0					0	0	0	0	0	0
23	2022	0	0	0	0	0	0	0	0	0	0	0	0	0	0	0	0	0	0	0	0.60241	0	46.988	14.4578	0	4.21687	33.7349	0	0	0	0	0	0	0	0	0	0	0	0					0	0	0	0	0	0
24	2022	0	0.584795	0	0	0	0	0	0	0	0	0	0	0	0	0	0	0	0	0	0	0	14.0351	8.77193	0	8.18713	68.4211	0	0	0	0	0	0	0	0	0	0	0	0					0	1	0	0	0	0
25	2022	0	0	0	0	0	0	0	0	0	0	0	0	0	0	0	0	0	0	0	0	0.952381	18.0952	5.71429	0	9.52381	64.7619	0.952381	0	0	0	0	0	0	0	0	0	0	0					0	0	0	0	0	0
26	2022	0	0	0	0	0	0	0	0	0	0	0	0	0	0	0	0	0	0	0	0	0	4.88889	4.88889	0	7.33333	82	0.888889	0	0	0	0	0	0	0	0	0	0	0					0	0	0	0	0	0
27	2022	0	0	0	0	0	0	0	0	0	0	0	0	0	0	0	0	0	0	0	0	0	3.27869	1.96721	0	10.4918	83.9344	0.327869	0	0	0	0	0	0	0	0	0	0	0					0	0	0	0	0	0
28	2022	0	0	0	0	0	0	0	0	0	0	0	0	0	0	0	0	0	0	0	0	0	1.76056	1.40845	0	7.39437	88.3803	1.05634	0	0	0	0	0	0	0	0	0	0	0					0	0	0	0	0	0
29	2022	0	0.369004	0	0	0	0	0	0	0	0	0	0	0	0	0	0	0	0	0	0	0	1.47601	0.369004	0	8.85609	88.1919	0.738007	0	0	0	0	0	0	0	0	0	0	0					0	1	0	0	0	0
30	2022	0	0	0	0	0	0	0	0	0	0	0	0	0	0	0	0	0	0	0	0	0	1.23457	1.23457	0	7.40741	90.1235	0	0	0	0	0	0	0	0	0	0	0	0					0	0	0	0	0	0
31	2022	0	0.294118	0	0	0	0	0	0	0	0	0	0	0	0	0	0	0	0	0	0	0	0.294118	0	0	3.23529	96.1765	0	0	0	0	0	0	0	0	0	0	0	0					0	1	0	0	0	0
32	2022	0	0	0	0	0	0	0	0	0	0	0	0	0	0	0	0	0	0	0	0	0	0	0	0	4.54545	93.1818	1.13636	0	1.13636	0	0	0	0	0	0	0	0	0					0	0	0	0	0	0
33	2022	0	0	0	0	0	0	0	0	0	0	0	0	0	0	0	0	0	0	0	0	0	0	0.828729	0	7.18232	88.674	3.03867	0	0.276243	0	0	0	0	0	0	0	0	0					0	0	0	0	0	0
34	2022	0	0	0	0	0	0	0	0	0	0	0	0	0	0	0	0	0	0	0	0	0	0	0	0	4.71698	92.4528	2.20126	0	0.628931	0	0	0	0	0	0	0	0	0					0	0	0	0	0	0
35	2022	0	0	0	0	0	0	0	0	0	0	0	0	0	0	0	0	0	0	0	0	0	0	0	0	3.58209	90.7463	5.07463	0	0.597015	0	0	0	0	0	0	0	0	0					0	0	0	0	0	0
36	2022																																								<30			0	0	0	0	0	0
37	2022																																								<30			0	0	0	0	0	0
38	2022	0	0	0	0	0	0	0	0	0	0	0	0	0	0	0	0	0	0	0	0	0	0	0	0	4.96689	85.4305	7.61589	0	0.662252	0	0	0	0	1.3245	0	0	0	0					0	0	0	0	0	0
39	2022	0	0	0	0	0	0	0	0	0	0	0	0	0	0	0	0	0	0	0	0	0	0	0	0	3.1746	76.1905	14.2857	0	0	0	0	0	0	6.34921	0	0	0	0					0	0	0	0	0	0
40	2022																																								<30			0	0	0	0	0	0
41	2022	0	0	0	0	0	0	0	0	0	0	0	0	0	0	0	0	0	0	0	0	0	0	0	0	7.69231	60	13.8462	0	1.53846	0	3.07692	0	0	9.23077	3.07692	1.53846	0	0					0	0	0	0	0	0
42	2022	0	0.925926	0	0	0	0	0	0	0	0	0	0	0	0	0	0	0	0	0	0	0	0	0	0	3.24074	66.6667	17.1296	0	0.925926	0	0	0	0	7.40741	2.31481	0	0	1.38889					0	2	0	0	0	0
43	2022	0	1.19048	0	0	0	0	0	0	0	0	0	0	0	0	0	0	0	0	0	0	0	0	0	0	3.57143	60.7143	23.8095	0	0	0	0	0	0	8.33333	0	1.19048	0	1.19048					0	1	0	0	0	0
44	2022																																								<30			0	0	0	0	0	0
45	2022	0	0	0	0	0	0	0	0	0	0	0	0	0	0	0	0	0	0	0	0	0	0	0	0	3.88889	40	33.3333	0	2.22222	0.555556	1.11111	0	0	6.66667	9.44444	2.22222	0	0.555556					0	0	0	0	0	0
46	2022																																								<30			0	0	0	0	0	0
47	2022	0	0	0	0	0	0	0	0	0	0	0	0	0	0	0	0	0	0	0	0	0	0	0	0	2.38095	52.381	7.14286	0	2.38095	0	9.52381	0	0	9.52381	11.9048	2.38095	0	2.38095					0	0	0	0	0	0
48	2022	0	0	0	0	0	0	0	0	0	0	0	0	0	0	0	0	0	0	0	0	0	0	0	0	7.59494	31.6456	22.7848	0	1.26582	5.06329	2.53165	0	1.26582	11.3924	11.3924	5.06329	0	0					0	0	0	0	0	0
49	2022	0	0.308642	0	0	0	0	0	0	0	0	0	0	0	0	0	0	0	0	0	0	0	0	0	0	1.85185	27.7778	21.6049	0	3.08642	3.08642	2.77778	0	0	17.5926	12.3457	7.71605	0	1.85185					0	1	0	0	0	0
50	2022																																								<30			0	0	0	0	0	0
51	2022																																								<30			0	0	0	0	0	0
52	2022																																								<30			0	0	0	0	0	0
1	2023	0	0.724638	0	0	0	0	0	0	0	0	0	0	0	0	0	0	0	0	0	0	0	0	0	0	0.724638	10.1449	19.2029	0.362319	3.26087	6.88406	8.69565	0	0	14.4928	15.5797	11.5942	5.7971	2.53623					0	2	0	0	0	0
2	2023	0	0	0	0	0	0	0	0	0	0	0	0	0	0	0	0	0	0	0	0	0	0	0	0	0	6.12245	14.2857	0	6.12245	2.04082	8.16327	0	2.04082	6.12245	22.449	20.4082	8.16327	4.08163					0	0	0	0	0	0
3	2023																																								<30			0	0	0	0	0	0
4	2023																																								<30			0	0	0	0	0	0
5	2023																																								<30			0	0	0	0	0	0
6	2023	0	0	0	0	0	0	0	0	0	0	0	0	0	0	0	0	0	0	0	0	0	0	0	0	0	0	4.16667	2.08333	4.16667	16.6667	2.08333	2.08333	0	4.16667	25	10.4167	27.0833	2.08333					0	0	0	0	0	0
7	2023	0	0	0	0	0	0	0	0	0	0	0	0	0	0	0	0	0	0	0	0	0	0	0	0	0	0	0	0	2.7027	18.9189	0	2.7027	0	10.8108	10.8108	8.10811	45.9459	0					0	0	0	0	0	0
8	2023																																								<30			0	0	0	0	0	0
9	2023																																								<30			0	0	0	0	0	0
10	2023																																								<30			0	0	0	0	0	0
11	2023																																								<30			0	0	0	0	0	0
12	2023																																								<30			0	0	0	0	0	0
[truncated: 33 more columns]

## Sheet: LowerAustria
		relative																																										absolute
Week	Year	reference	others	S477N Variant	N439K Variant	Alpha	Alpha with E484K	Alpha with T716V	C.36	R.1	Gamma	B.1.1.318	B.1.258	Beta	Kappa	Eta	Mu	Delta	Delta with T95I	AY.4.2	BA.1	BA.1.1	BA.2	BA.2.12.1	BA.4/BA.5	BA.4	BA.5	BF.7	EG.1	BA.2.75	CH.1.1	BN.1	XBF	CJ.1	BQ.1	BQ.1.1	BQ.1.1.10	XBB.1.5	XBB/XBB.1		Exluded weeks (<30 samples)				reference	others	S477N Variant	N439K Variant	Alpha
49	2020																																								<30				0	0	0	0	0
50	2020																																								<30				0	0	0	0	0
51	2020																																								<30				0	0	0	0	0
52	2020																																								<30				0	0	0	0	0
53	2020																																								<30				0	0	0	0	0
1	2021																																								<30				0	0	0	0	0
2	2021																																								<30				0	0	0	0	0
3	2021	2.1978	0	3.2967	93.4066	1.0989	0	0	0	0	0	0	0	0	0	0	0	0	0	0	0	0	0	0	0	0	0	0	0	0	0	0	0	0	0	0	0	0	0						2	0	3	85	1
4	2021	19.3452	0	10.119	20.8333	36.3095	0	12.7976	0	0	0	0	0	0.595238	0	0	0	0	0	0	0	0	0	0	0	0	0	0	0	0	0	0	0	0	0	0	0	0	0						65	0	34	70	122
5	2021																																								<30				0	0	0	0	0
6	2021																																								<30				0	0	0	0	0
7	2021																																								<30				0	0	0	0	1
8	2021																																								<30				0	0	0	0	1
9	2021																																								<30				0	0	0	0	2
10	2021																																								<30				0	0	0	0	8
11	2021																																								<30				0	0	0	0	9
12	2021																																								<30				0	0	0	0	8
13	2021																																								<30				0	2	0	0	1
14	2021																																								<30				0	0	0	0	3
15	2021																																								<30				0	0	0	0	3
16	2021																																								<30				0	0	0	0	1
17	2021																																								<30				0	0	0	0	0
18	2021																																								<30				0	0	0	0	0
19	2021																																								<30				0	0	0	0	0
20	2021																																								<30				0	0	0	0	0
21	2021																																								<30				0	0	0	0	0
22	2021																																								<30				0	0	0	0	0
23	2021																																								<30				0	0	0	0	0
24	2021																																								<30				0	0	0	0	0
25	2021																																								<30				0	0	0	0	0
26	2021																																								<30				0	0	0	0	1
27	2021																																								<30				0	0	0	0	1
28	2021																																								<30				0	0	0	0	0
29	2021																																								<30				0	0	0	0	0
30	2021																																								<30				0	0	0	0	0
31	2021																																								<30				0	0	0	0	0
32	2021																																								<30				0	0	0	0	0
33	2021																																								<30				0	0	0	0	0
34	2021																																								<30				0	0	0	0	0
35	2021																																								<30				0	0	0	0	0
36	2021																																								<30				0	0	0	0	0
37	2021																																								<30				0	0	0	0	0
38	2021																																								<30				0	0	0	0	0
39	2021																																								<30				0	0	0	0	0
40	2021																																								<30				0	0	0	0	0
41	2021																																								<30				0	0	0	0	0
42	2021																																								<30				0	0	0	0	0
43	2021																																								<30				0	0	0	0	0
44	2021																																								<30				0	0	0	0	0
45	2021																																								<30				0	0	0	0	0
46	2021																																								<30				0	0	0	0	0
47	2021																																								<30				0	0	0	0	0
48	2021																																								<30				0	0	0	0	0
49	2021																																								<30				0	0	0	0	0
50	2021																																								<30				0	0	0	0	0
51	2021																																								<30				0	0	0	0	0
52	2021																																								<30				0	0	0	0	0
1	2022																																								<30				0	0	0	0	0
2	2022	0	0	0	0	0	0	0	0	0	0	0	0	0	0	0	0	6.06061	3.0303	0	78.7879	12.1212	0	0	0	0	0	0	0	0	0	0	0	0	0	0	0	0	0						0	0	0	0	0
3	2022																																								<30				0	0	0	0	0
4	2022																																								<30				0	0	0	0	0
5	2022																																								<30				0	0	0	0	0
6	2022	0	0	0	0	0	0	0	0	0	0	0	0	0	0	0	0	0	0.393701	0	12.9921	23.622	62.9921	0	0	0	0	0	0	0	0	0	0	0	0	0	0	0	0						0	0	0	0	0
7	2022	0	0	0	0	0	0	0	0	0	0	0	0	0	0	0	0	0	0	0	14.4231	51.3462	34.2308	0	0	0	0	0	0	0	0	0	0	0	0	0	0	0	0						0	0	0	0	0
8	2022	0	0	0	0	0	0	0	0	0	0	0	0	0	0	0	0	0	0	0	11.2094	48.3776	40.413	0	0	0	0	0	0	0	0	0	0	0	0	0	0	0	0						0	0	0	0	0
9	2022																																								<30				0	0	0	0	0
10	2022	0	0	0	0	0	0	0	0	0	0	0	0	0	0	0	0	0	0	0	4.54545	25	70.4545	0	0	0	0	0	0	0	0	0	0	0	0	0	0	0	0						0	0	0	0	0
11	2022																																								<30				0	0	0	0	0
12	2022																																								<30				0	0	0	0	0
13	2022																																								<30				0	0	0	0	0
14	2022																																								<30				0	0	0	0	0
15	2022	0	0	0	0	0	0	0	0	0	0	0	0	0	0	0	0	0	0	0	0.854701	2.5641	96.5812	0	0	0	0	0	0	0	0	0	0	0	0	0	0	0	0						0	0	0	0	0
16	2022	0	0	0	0	0	0	0	0	0	0	0	0	0	0	0	0	0	0	0	0.58309	1.74927	97.3761	0.291545	0	0	0	0	0	0	0	0	0	0	0	0	0	0	0						0	0	0	0	0
17	2022	0	0	0	0	0	0	0	0	0	0	0	0	0	0	0	0	0	0	0	0	0.2849	97.7208	1.1396	0.569801	0	0.2849	0	0	0	0	0	0	0	0	0	0	0	0						0	0	0	0	0
18	2022	0	0	0	0	0	0	0	0	0	0	0	0	0	0	0	0	0	0	0	0.27248	0.817439	96.4578	1.90736	0.544959	0	0	0	0	0	0	0	0	0	0	0	0	0	0						0	0	0	0	0
19	2022	0	1.24688	0	0	0	0	0	0	0	0	0	0	0	0	0	0	0	0	0	0	0.249377	93.7656	0.997506	3.49127	0	0.249377	0	0	0	0	0	0	0	0	0	0	0	0						0	5	0	0	0
20	2022	0	0.554017	0	0	0	0	0	0	0	0	0	0	0	0	0	0	0	0	0	0	0	87.2576	3.3241	8.31025	0	0.554017	0	0	0	0	0	0	0	0	0	0	0	0						0	2	0	0	0
21	2022	0	2.36686	0	0	0	0	0	0	0	0	0	0	0	0	0	0	0	0	0	0	0	72.1893	4.73373	19.2308	0	1.47929	0	0	0	0	0	0	0	0	0	0	0	0						0	8	0	0	0
22	2022	0	1.14286	0	0	0	0	0	0	0	0	0	0	0	0	0	0	0	0	0	0	0	58.5714	3.71429	24.2857	1.71429	10.5714	0	0	0	0	0	0	0	0	0	0	0	0						0	4	0	0	0
23	2022	0	0.96463	0	0	0	0	0	0	0	0	0	0	0	0	0	0	0	0	0	0	0	38.9068	6.75241	0.321543	6.75241	46.3023	0	0	0	0	0	0	0	0	0	0	0	0						0	3	0	0	0
24	2022	0	0.729927	0	0	0	0	0	0	0	0	0	0	0	0	0	0	0	0	0	0	0	16.0584	9.00243	0	9.73236	64.4769	0	0	0	0	0	0	0	0	0	0	0	0						0	3	0	0	0
25	2022	0	0.326264	0	0	0	0	0	0	0	0	0	0	0	0	0	0	0	0	0	0	0	13.8662	5.38336	0	7.34095	72.9201	0.163132	0	0	0	0	0	0	0	0	0	0	0						0	2	0	0	0
26	2022	0	0	0	0	0	0	0	0	0	0	0	0	0	0	0	0	0	0	0	0	0	6.25	3.125	0	6.25	84.1346	0.240385	0	0	0	0	0	0	0	0	0	0	0						0	0	0	0	0
27	2022	0	0.246305	0	0	0	0	0	0	0	0	0	0	0	0	0	0	0	0	0	0	0	2.95567	2.21675	0	7.88177	86.6995	0	0	0	0	0	0	0	0	0	0	0	0						0	1	0	0	0
28	2022	0	0	0	0	0	0	0	0	0	0	0	0	0	0	0	0	0	0	0	0	0	1.40187	0.778816	0	9.19003	88.162	0.46729	0	0	0	0	0	0	0	0	0	0	0						0	0	0	0	0
29	2022	0	0	0	0	0	0	0	0	0	0	0	0	0	0	0	0	0	0	0	0	0	0.268097	0.536193	0	7.7748	89.8123	1.60858	0	0	0	0	0	0	0	0	0	0	0						0	0	0	0	0
30	2022	0	0	0	0	0	0	0	0	0	0	0	0	0	0	0	0	0	0	0	0	0	1.17647	0.882353	0	7.05882	90	0.882353	0	0	0	0	0	0	0	0	0	0	0						0	0	0	0	0
31	2022	0	0.389105	0	0	0	0	0	0	0	0	0	0	0	0	0	0	0	0	0	0	0	0	0	0	6.22568	91.8288	1.55642	0	0	0	0	0	0	0	0	0	0	0						0	1	0	0	0
32	2022	0	0	0	0	0	0	0	0	0	0	0	0	0	0	0	0	0	0	0	0	0	0	0.505051	0	4.54545	90.404	4.54545	0	0	0	0	0	0	0	0	0	0	0						0	0	0	0	0
33	2022	0	0	0	0	0	0	0	0	0	0	0	0	0	0	0	0	0	0	0	0	0	0	0	0	6.34921	92.0635	1.5873	0	0	0	0	0	0	0	0	0	0	0						0	0	0	0	0
34	2022	0	0.346021	0	0	0	0	0	0	0	0	0	0	0	0	0	0	0	0	0	0	0	0.346021	0	0	4.84429	92.0415	2.42215	0	0	0	0	0	0	0	0	0	0	0						0	1	0	0	0
35	2022	0	0.274725	0	0	0	0	0	0	0	0	0	0	0	0	0	0	0	0	0	0	0	0	0	0	4.3956	88.4615	6.86813	0	0	0	0	0	0	0	0	0	0	0						0	1	0	0	0
36	2022	0	0.271739	0	0	0	0	0	0	0	0	0	0	0	0	0	0	0	0	0	0	0	0	0	0	6.52174	89.1304	3.53261	0	0.271739	0	0	0	0	0.271739	0	0	0	0						0	1	0	0	0
37	2022	0	0.268097	0	0	0	0	0	0	0	0	0	0	0	0	0	0	0	0	0	0	0	0	0	0	8.84718	82.0375	7.7748	0	0.268097	0	0	0	0	0.536193	0.268097	0	0	0						0	1	0	0	0
38	2022	0	0	0	0	0	0	0	0	0	0	0	0	0	0	0	0	0	0	0	0	0	0	0	0	5.9375	78.125	12.1875	0	3.125	0	0	0	0	0.3125	0.3125	0	0	0						0	0	0	0	0
39	2022	0	0.490196	0	0	0	0	0	0	0	0	0	0	0	0	0	0	0	0	0	0	0	0	0	0	2.94118	82.598	11.0294	0	0.980392	0	0	0	0	1.22549	0.735294	0	0	0						0	2	0	0	0
40	2022	0	0.789474	0	0	0	0	0	0	0	0	0	0	0	0	0	0	0	0	0	0	0	0	0	0	3.94737	72.3684	18.9474	0	0.526316	0	0.263158	0	0	1.84211	1.31579	0	0	0						0	3	0	0	0
41	2022	0	0	0	0	0	0	0	0	0	0	0	0	0	0	0	0	0	0	0	0	0	0	0	0	3.38983	64.4068	23.4463	0	0.847458	0	0.564972	0	0	3.9548	2.54237	0.282486	0	0.564972						0	0	0	0	0
42	2022	0	0	0	0	0	0	0	0	0	0	0	0	0	0	0	0	0	0	0	0	0	0	0	0	4.91329	62.4277	26.8786	0	1.15607	0	0	0	0	2.02312	2.02312	0	0	0.578035						0	0	0	0	0
43	2022	0	0.277778	0	0	0	0	0	0	0	0	0	0	0	0	0	0	0	0	0	0	0	0	0	0	3.88889	54.1667	30	0	1.11111	0	0.277778	0	0	5.55556	4.16667	0.277778	0	0.277778						0	1	0	0	0
44	2022	0	2.2293	0	0	0	0	0	0	0	0	0	0	0	0	0	0	0	0	0	0	0	0	0	0	1.59236	49.6815	24.8408	0	0.955414	0.318471	2.2293	0	0	7.96178	7.96178	0.955414	0	1.27389						0	7	0	0	0
45	2022	0	0	0	0	0	0	0	0	0	0	0	0	0	0	0	0	0	0	0	0	0	0	0	0	4.93827	37.3457	33.9506	0	1.85185	0.308642	2.46914	0	0	4.01235	13.2716	0.617284	0	1.23457						0	0	0	0	0
46	2022	0	0.787402	0	0	0	0	0	0	0	0	0	0	0	0	0	0	0	0	0	0	0	0	0	0	2.3622	36.7454	27.8215	0	0.787402	1.31234	4.72441	0	0	10.2362	11.5486	2.09974	0	1.5748						0	3	0	0	0
47	2022	0	0.568182	0	0	0	0	0	0	0	0	0	0	0	0	0	0	0	0	0	0	0	0	0	0	2.84091	27.8409	33.8068	0	0.568182	1.13636	4.54545	0	0	7.67045	15.0568	3.69318	0	2.27273						0	2	0	0	0
48	2022	0	1.35135	0	0	0	0	0	0	0	0	0	0	0	0	0	0	0	0	0	0	0	0	0	0	2.16216	20.5405	29.1892	0	1.89189	0.810811	5.94595	0	0	10.5405	20.5405	2.16216	0	4.86486						0	5	0	0	0
49	2022	0	1.04439	0	0	0	0	0	0	0	0	0	0	0	0	0	0	0	0	0	0	0	0	0	0	2.08877	21.4099	27.6762	0	0.78329	1.56658	6.52742	0	0.261097	9.92167	18.799	6.26632	0.261097	3.39426						0	4	0	0	0
50	2022	0	0.862069	0	0	0	0	0	0	0	0	0	0	0	0	0	0	0	0	0	0	0	0	0	0	1.43678	13.5057	27.0115	0	1.43678	2.58621	8.62069	0.287356	0.574713	14.9425	16.954	6.32184	0.574713	4.88506						0	3	0	0	0
51	2022	0	1.08696	0	0	0	0	0	0	0	0	0	0	0	0	0	0	0	0	0	0	0	0	0	0	3.26087	12.2283	22.0109	0	1.3587	0.815217	10.8696	0	0.815217	11.6848	21.1957	11.6848	1.08696	1.90217						0	4	0	0	0
52	2022	0	1.32979	0	0	0	0	0	0	0	0	0	0	0	0	0	0	0	0	0	0	0	0	0	0	2.12766	10.6383	18.3511	0	1.32979	3.7234	13.8298	0.265957	1.06383	14.3617	17.5532	10.9043	1.32979	3.19149						0	5	0	0	0
1	2023	0	0.906344	0	0	0	0	0	0	0	0	0	0	0	0	0	0	0	0	0	0	0	0	0	0	2.1148	10.574	15.4079	0	2.1148	2.1148	17.2205	0.302115	3.02115	16.3142	13.8973	8.76133	2.71903	4.53172						0	3	0	0	0
2	2023	0	0.779221	0	0	0	0	0	0	0	0	0	0	0	0	0	0	0	0	0	0	0	0	0	0	1.81818	9.87013	13.5065	0	1.2987	10.1299	9.35065	1.03896	3.8961	12.4675	18.1818	10.6494	4.67532	2.33766						0	3	0	0	0
3	2023	0	1.13636	0	0	0	0	0	0	0	0	0	0	0	0	0	0	0	0	0	0	0	0	0	0	1.13636	6.81818	9.09091	0	1.42045	4.26136	11.3636	0	3.69318	12.7841	14.7727	14.2045	14.7727	4.54545						0	4	0	0	0
4	2023	0	0.274725	0	0	0	0	0	0	0	0	0	0	0	0	0	0	0	0	0	0	0	0	0	0	1.64835	5.49451	3.84615	0	1.0989	6.86813	14.5604	0.274725	4.67033	8.24176	10.7143	18.6813	20.8791	2.74725						0	1	0	0	0
5	2023	0	0	0	0	0	0	0	0	0	0	0	0	0	0	0	0	0	0	0	0	0	0	0	0	1.29199	1.55039	4.39276	1.03359	3.61757	5.94315	9.56072	0	4.65116	8.26873	11.1111	11.6279	35.9173	1.03359						0	0	0	0	0
6	2023	0	0	0	0	0	0	0	0	0	0	0	0	0	0	0	0	0	0	0	0	0	0	0	0	1.47059	1.47059	2.35294	2.35294	1.76471	11.1765	7.64706	0.882353	1.76471	7.35294	10.5882	5	44.4118	1.76471						0	0	0	0	0
7	2023	0	0	0	0	0	0	0	0	0	0	0	0	0	0	0	0	0	0	0	0	0	0	0	0	1.01781	3.56234	1.78117	2.29008	0.254453	9.16031	5.08906	1.27226	1.27226	5.08906	5.08906	9.16031	51.9084	3.05344						0	0	0	0	0
8	2023	0	0	0	0	0	0	0	0	0	0	0	0	0	0	0	0	0	0	0	0	0	0	0	0	0.57971	1.44928	0.57971	3.47826	0.869565	13.0435	6.37681	1.15942	1.73913	6.95652	3.47826	6.37681	52.1739	1.73913						0	0	0	0	0
9	2023	0	0	0	0	0	0	0	0	0	0	0	0	0	0	0	0	0	0	0	0	0	0	0	0	0.257732	0	1.28866	2.83505	0.257732	5.41237	2.83505	1.28866	3.60825	2.06186	3.09278	6.18557	69.3299	1.54639						0	0	0	0	0
10	2023	0	0	0	0	0	0	0	0	0	0	0	0	0	0	0	0	0	0	0	0	0	0	0	0	0	0.273224	0.273224	7.37705	0.546448	7.10383	1.91257	0.273224	1.63934	1.0929	2.45902	3.82514	72.1311	1.0929						0	0	0	0	0
11	2023	0	0	0	0	0	0	0	0	0	0	0	0	0	0	0	0	0	0	0	0	0	0	0	0	0.294985	0.294985	0.589971	5.01475	0.884956	9.14454	2.35988	0.294985	2.0649	1.76991	3.24484	2.35988	70.5015	1.17994						0	0	0	0	0
12	2023	0	0	0	0	0	0	0	0	0	0	0	0	0	0	0	0	0	0	0	0	0	0	0	0	0	0	0	6.58307	0	6.89655	1.5674	0.626959	1.5674	1.25392	1.25392	2.19436	77.4295	0.626959						0	0	0	0	0
[truncated: 34 more columns]

## Sheet: Voralrberg
		relative																																										absolute
Week	Year	reference	others	S477N Variant	N439K Variant	Alpha	Alpha with E484K	Alpha with T716V	C.36	R.1	Gamma	B.1.1.318	B.1.258	Beta	Kappa	Eta	Mu	Delta	Delta with T95I	AY.4.2	BA.1	BA.1.1	BA.2	BA.2.12.1	BA.4/BA.5	BA.4	BA.5	BF.7	EG.1	BA.2.75	CH.1.1	BN.1	XBF	CJ.1	BQ.1	BQ.1.1	BQ.1.1.10	XBB.1.5	XBB/XBB.1		Exluded weeks (<30 samples)			reference	others	S477N Variant	N439K Variant	Alpha	Alpha with E484K
49	2020																																								<30			0	0	0	0	0	0
50	2020																																								<30			0	0	0	0	0	0
51	2020																																								<30			0	0	0	0	0	0
52	2020																																								<30			0	0	0	0	0	0
53	2020																																								<30			0	0	0	0	0	0
1	2021																																								<30			0	0	0	0	0	0
2	2021	46.2264	7.07547	22.1698	24.5283	0	0	0	0	0	0	0	0	0	0	0	0	0	0	0	0	0	0	0	0	0	0	0	0	0	0	0	0	0	0	0	0	0	0					98	15	47	52	0	0
3	2021	63.5514	6.54206	14.486	14.9533	0.46729	0	0	0	0	0	0	0	0	0	0	0	0	0	0	0	0	0	0	0	0	0	0	0	0	0	0	0	0	0	0	0	0	0					136	14	31	32	1	0
4	2021	24.0909	30.4545	18.6364	24.5455	1.81818	0	0	0	0	0	0	0	0	0	0	0	0.454545	0	0	0	0	0	0	0	0	0	0	0	0	0	0	0	0	0	0	0	0	0					53	67	41	54	4	0
5	2021																																								<30			0	0	0	0	0	0
6	2021																																								<30			0	0	0	0	0	0
7	2021																																								<30			0	0	0	0	1	0
8	2021																																								<30			0	0	0	0	0	0
9	2021																																								<30			0	0	0	0	10	0
10	2021																																								<30			0	0	0	0	0	0
11	2021																																								<30			0	0	0	0	0	0
12	2021																																								<30			0	0	0	0	0	0
13	2021																																								<30			0	0	0	0	0	0
14	2021																																								<30			0	0	0	0	0	0
15	2021																																								<30			0	0	0	0	0	0
16	2021																																								<30			0	0	0	0	0	0
17	2021																																								<30			0	0	0	0	0	0
18	2021																																								<30			0	0	0	0	0	0
19	2021																																								<30			0	0	0	0	0	0
20	2021	0	9.81308	0	0	85.514	0	0	0.46729	0	0	0	0	0	0	0	4.20561	0	0	0	0	0	0	0	0	0	0	0	0	0	0	0	0	0	0	0	0	0	0					0	21	0	0	183	0
21	2021	0	3.23741	0	0	88.8489	0	0	0	0	1.07914	1.07914	0	0	0	0	5.39568	0	0.359712	0	0	0	0	0	0	0	0	0	0	0	0	0	0	0	0	0	0	0	0					0	9	0	0	247	0
22	2021	0	1.18343	0	0	90.5325	0	0	0	0	2.36686	1.18343	0	1.18343	0	0	1.77515	0	1.77515	0	0	0	0	0	0	0	0	0	0	0	0	0	0	0	0	0	0	0	0					0	2	0	0	153	0
23	2021	0	0	1.33333	0	84	0	0	0	0	1.33333	0	0	0	0	0	0	1.33333	12	0	0	0	0	0	0	0	0	0	0	0	0	0	0	0	0	0	0	0	0					0	0	1	0	63	0
24	2021	0	0	0	0	79.5918	0	0	0	0	0	0	0	0	0	0	0	12.2449	8.16327	0	0	0	0	0	0	0	0	0	0	0	0	0	0	0	0	0	0	0	0					0	0	0	0	39	0
25	2021	0	0	0	0	69.0476	0	0	0	0	2.38095	0	0	0	0	0	0	11.9048	16.6667	0	0	0	0	0	0	0	0	0	0	0	0	0	0	0	0	0	0	0	0					0	0	0	0	29	0
26	2021																																								<30			0	0	0	0	4	0
27	2021																																								<30			0	0	0	0	6	0
28	2021	0	0	0	0	10.2564	0	0	0	0	0	0	0	0	0	0	0	48.7179	41.0256	0	0	0	0	0	0	0	0	0	0	0	0	0	0	0	0	0	0	0	0					0	0	0	0	4	0
29	2021	0	0	0	0	0	0	0	0	0	0	0	0	0	0	0	0	43.0108	56.9892	0	0	0	0	0	0	0	0	0	0	0	0	0	0	0	0	0	0	0	0					0	0	0	0	0	0
30	2021	0	0	0	0	0	0	0	0	0	0	0	0	0	0	0	0	52.6667	47.3333	0	0	0	0	0	0	0	0	0	0	0	0	0	0	0	0	0	0	0	0					0	0	0	0	0	0
31	2021	0	0	0	0	0.454545	0	0	0	0	0	0	0	0	0	0	0	55.9091	43.6364	0	0	0	0	0	0	0	0	0	0	0	0	0	0	0	0	0	0	0	0					0	0	0	0	1	0
32	2021	0	0	0	0	0.3663	0	0	0	0	0	0	0	0	0	0	0	60.8059	38.8278	0	0	0	0	0	0	0	0	0	0	0	0	0	0	0	0	0	0	0	0					0	0	0	0	1	0
33	2021	0	0	0	0	0	0	0	0	0	0	0	0	0	0	0	0	65.8182	34.1818	0	0	0	0	0	0	0	0	0	0	0	0	0	0	0	0	0	0	0	0					0	0	0	0	0	0
34	2021	0	0	0	0	0	0	0	0	0	0	0	0	0	0	0	0	61.1465	38.8535	0	0	0	0	0	0	0	0	0	0	0	0	0	0	0	0	0	0	0	0					0	0	0	0	0	0
35	2021	0	0	0	0	0	0	0	0	0	0	0	0	0	0	0	0	63.3962	36.6038	0	0	0	0	0	0	0	0	0	0	0	0	0	0	0	0	0	0	0	0					0	0	0	0	0	0
36	2021	0	0	0	0	0	0	0	0	0	0	0	0	0	0	0	0	68.5552	31.4448	0	0	0	0	0	0	0	0	0	0	0	0	0	0	0	0	0	0	0	0					0	0	0	0	0	0
37	2021	0	0	0	0	0	0	0	0	0	0	0	0	0	0	0	0	73.3333	26.6667	0	0	0	0	0	0	0	0	0	0	0	0	0	0	0	0	0	0	0	0					0	0	0	0	0	0
38	2021	0	0	0	0	0	0	0	0	0	0	0	0	0	0	0	0	73.3906	26.6094	0	0	0	0	0	0	0	0	0	0	0	0	0	0	0	0	0	0	0	0					0	0	0	0	0	0
39	2021	0	0	0	0	0	0	0	0	0	0	0	0	0	0	0	0	79.4326	20.5674	0	0	0	0	0	0	0	0	0	0	0	0	0	0	0	0	0	0	0	0					0	0	0	0	0	0
40	2021	0	0	0	0	0	0	0	0	0	0	0	0	0	0	0	0	66.4062	33.5938	0	0	0	0	0	0	0	0	0	0	0	0	0	0	0	0	0	0	0	0					0	0	0	0	0	0
41	2021	0	0	0	0	0	0	0	0	0	0	0	0	0	0	0	0	75.7709	21.5859	2.64317	0	0	0	0	0	0	0	0	0	0	0	0	0	0	0	0	0	0	0					0	0	0	0	0	0
42	2021	0	0	0	0	0	0	0	0	0	0	0	0	0	0	0	0	60.3448	32.7586	6.89655	0	0	0	0	0	0	0	0	0	0	0	0	0	0	0	0	0	0	0					0	0	0	0	0	0
43	2021	0	0	0	0	0	0	0	0	0	0	0	0	0	0	0	0	67.3469	32.6531	0	0	0	0	0	0	0	0	0	0	0	0	0	0	0	0	0	0	0	0					0	0	0	0	0	0
44	2021	0	0	0	0	0	0	0	0	0	0	0	0	0	0	0	0	69.1011	30.8989	0	0	0	0	0	0	0	0	0	0	0	0	0	0	0	0	0	0	0	0					0	0	0	0	0	0
45	2021	0	0	0	0	0	0	0	0	0	0	0	0	0	0	0	0	76.4331	23.5669	0	0	0	0	0	0	0	0	0	0	0	0	0	0	0	0	0	0	0	0					0	0	0	0	0	0
46	2021	0	0	0	0	0	0	0	0	0	0	0	0	0	0	0	0	70.3297	29.6703	0	0	0	0	0	0	0	0	0	0	0	0	0	0	0	0	0	0	0	0					0	0	0	0	0	0
47	2021																																								<30			0	0	0	0	0	0
48	2021	0	0	0	0	0	0	0	0	0	0	0	0	0	0	0	0	69.8864	28.9773	1.13636	0	0	0	0	0	0	0	0	0	0	0	0	0	0	0	0	0	0	0					0	0	0	0	0	0
49	2021	0	0	0	0	0	0	0	0	0	0	0	0	0	0	0	0	70.2703	27.027	0	1.35135	1.35135	0	0	0	0	0	0	0	0	0	0	0	0	0	0	0	0	0					0	0	0	0	0	0
50	2021	0	0	0	0	0	0	0	0	0	0	0	0	0	0	0	0	71.4286	26.1224	1.63265	0.816327	0	0	0	0	0	0	0	0	0	0	0	0	0	0	0	0	0	0					0	0	0	0	0	0
51	2021	0	0	0	0	0	0	0	0	0	0	0	0	0	0	0	0	72.7273	20	1.81818	5.45455	0	0	0	0	0	0	0	0	0	0	0	0	0	0	0	0	0	0					0	0	0	0	0	0
52	2021	0	0	0	0	0	0	0	0	0	0	0	0	0	0	0	0	40.6452	15.4839	1.93548	23.871	18.0645	0	0	0	0	0	0	0	0	0	0	0	0	0	0	0	0	0					0	0	0	0	0	0
1	2022	0	0	0	0	0	0	0	0	0	0	0	0	0	0	0	0	23.0366	9.42408	1.04712	39.7906	26.7016	0	0	0	0	0	0	0	0	0	0	0	0	0	0	0	0	0					0	0	0	0	0	0
2	2022	0	0	0	0	0	0	0	0	0	0	0	0	0	0	0	0	6.82415	1.83727	0	44.8819	43.0446	3.41207	0	0	0	0	0	0	0	0	0	0	0	0	0	0	0	0					0	0	0	0	0	0
3	2022	0	0	0	0	0	0	0	0	0	0	0	0	0	0	0	0	2.04082	0	0	41.4966	48.9796	7.48299	0	0	0	0	0	0	0	0	0	0	0	0	0	0	0	0					0	0	0	0	0	0
4	2022	0	0	0	0	0	0	0	0	0	0	0	0	0	0	0	0	0.244499	0.488998	0	32.7628	54.0342	12.4694	0	0	0	0	0	0	0	0	0	0	0	0	0	0	0	0					0	0	0	0	0	0
5	2022	0	0	0	0	0	0	0	0	0	0	0	0	0	0	0	0	0	0	0	24.3243	59.4595	16.2162	0	0	0	0	0	0	0	0	0	0	0	0	0	0	0	0					0	0	0	0	0	0
6	2022	0	0	0	0	0	0	0	0	0	0	0	0	0	0	0	0	0	0	0	20.8661	47.6378	31.4961	0	0	0	0	0	0	0	0	0	0	0	0	0	0	0	0					0	0	0	0	0	0
7	2022	0	0	0	0	0	0	0	0	0	0	0	0	0	0	0	0	0	0	0	12.894	42.9799	44.1261	0	0	0	0	0	0	0	0	0	0	0	0	0	0	0	0					0	0	0	0	0	0
8	2022	0	0	0	0	0	0	0	0	0	0	0	0	0	0	0	0	0	0	0	14.2857	40.6015	45.1128	0	0	0	0	0	0	0	0	0	0	0	0	0	0	0	0					0	0	0	0	0	0
9	2022	0	0	0	0	0	0	0	0	0	0	0	0	0	0	0	0	0	0.299401	0	7.18563	29.0419	63.4731	0	0	0	0	0	0	0	0	0	0	0	0	0	0	0	0					0	0	0	0	0	0
10	2022	0	0	0	0	0	0	0	0	0	0	0	0	0	0	0	0	0	0	0	5.71429	14.6939	79.5918	0	0	0	0	0	0	0	0	0	0	0	0	0	0	0	0					0	0	0	0	0	0
11	2022	0	0	0	0	0	0	0	0	0	0	0	0	0	0	0	0	0	0	0	2.64317	8.81057	88.5463	0	0	0	0	0	0	0	0	0	0	0	0	0	0	0	0					0	0	0	0	0	0
12	2022	0	0	0	0	0	0	0	0	0	0	0	0	0	0	0	0	0	0	0	0.473934	6.63507	92.891	0	0	0	0	0	0	0	0	0	0	0	0	0	0	0	0					0	0	0	0	0	0
13	2022	0	0	0	0	0	0	0	0	0	0	0	0	0	0	0	0	0	0	0	0.429185	3.00429	96.5665	0	0	0	0	0	0	0	0	0	0	0	0	0	0	0	0					0	0	0	0	0	0
14	2022	0	0	0	0	0	0	0	0	0	0	0	0	0	0	0	0	0	0	0	0.21645	3.8961	95.8874	0	0	0	0	0	0	0	0	0	0	0	0	0	0	0	0					0	0	0	0	0	0
15	2022	0	0	0	0	0	0	0	0	0	0	0	0	0	0	0	0	0	0	0	0	1.25	98.4375	0.3125	0	0	0	0	0	0	0	0	0	0	0	0	0	0	0					0	0	0	0	0	0
16	2022	0	0	0	0	0	0	0	0	0	0	0	0	0	0	0	0	0	0	0	0	0.442478	99.115	0	0.442478	0	0	0	0	0	0	0	0	0	0	0	0	0	0					0	0	0	0	0	0
17	2022	0	0	0	0	0	0	0	0	0	0	0	0	0	0	0	0	0	0	0	0	0.763359	98.4733	0.508906	0.254453	0	0	0	0	0	0	0	0	0	0	0	0	0	0					0	0	0	0	0	0
18	2022	0	0	0	0	0	0	0	0	0	0	0	0	0	0	0	0	0	0	0	0	0.552486	97.2376	0.552486	1.65746	0	0	0	0	0	0	0	0	0	0	0	0	0	0					0	0	0	0	0	0
19	2022	0	0.30303	0	0	0	0	0	0	0	0	0	0	0	0	0	0	0	0	0	0	0.30303	94.5455	1.51515	3.33333	0	0	0	0	0	0	0	0	0	0	0	0	0	0					0	1	0	0	0	0
20	2022	0	0	0	0	0	0	0	0	0	0	0	0	0	0	0	0	0	0	0	0	0	89.8148	0.462963	9.25926	0	0.462963	0	0	0	0	0	0	0	0	0	0	0	0					0	0	0	0	0	0
21	2022	0	0	0	0	0	0	0	0	0	0	0	0	0	0	0	0	0	0	0	1.16279	0	62.7907	10.4651	25.5814	0	0	0	0	0	0	0	0	0	0	0	0	0	0					0	0	0	0	0	0
22	2022	0	0	0	0	0	0	0	0	0	0	0	0	0	0	0	0	0	0	0	0	0	35.5401	10.453	35.8885	0	18.1185	0	0	0	0	0	0	0	0	0	0	0	0					0	0	0	0	0	0
23	2022	0	0	0	0	0	0	0	0	0	0	0	0	0	0	0	0	0	0	0	0	0	20.712	5.82524	0	6.14887	67.3139	0	0	0	0	0	0	0	0	0	0	0	0					0	0	0	0	0	0
24	2022	0	0.539084	0	0	0	0	0	0	0	0	0	0	0	0	0	0	0	0	0	0	0	11.0512	7.27763	0	13.7466	67.3854	0	0	0	0	0	0	0	0	0	0	0	0					0	2	0	0	0	0
25	2022	0	0	0	0	0	0	0	0	0	0	0	0	0	0	0	0	0	0	0	0	0	5.81717	6.37119	0	10.5263	77.0083	0.277008	0	0	0	0	0	0	0	0	0	0	0					0	0	0	0	0	0
26	2022	0	0	0	0	0	0	0	0	0	0	0	0	0	0	0	0	0	0	0	0	0	4.40771	4.95868	0	5.23416	85.124	0.275482	0	0	0	0	0	0	0	0	0	0	0					0	0	0	0	0	0
27	2022	0	0	0	0	0	0	0	0	0	0	0	0	0	0	0	0	0	0	0	0	0	3.53357	2.4735	0	6.71378	86.9258	0.353357	0	0	0	0	0	0	0	0	0	0	0					0	0	0	0	0	0
28	2022	0	0	0	0	0	0	0	0	0	0	0	0	0	0	0	0	0	0	0	0	0	0.722022	3.61011	0	9.74729	85.0181	0.902527	0	0	0	0	0	0	0	0	0	0	0					0	0	0	0	0	0
29	2022	0	0	0	0	0	0	0	0	0	0	0	0	0	0	0	0	0	0	0	0	0	0.636943	1.27389	0	11.1465	86.3057	0.636943	0	0	0	0	0	0	0	0	0	0	0					0	0	0	0	0	0
30	2022	0	0	0	0	0	0	0	0	0	0	0	0	0	0	0	0	0	0	0	0	0	0.316456	0.949367	0	8.86076	88.2911	1.58228	0	0	0	0	0	0	0	0	0	0	0					0	0	0	0	0	0
31	2022	0	0	0	0	0	0	0	0	0	0	0	0	0	0	0	0	0	0	0	0	0	0	0	0	7.14286	92.4107	0.446429	0	0	0	0	0	0	0	0	0	0	0					0	0	0	0	0	0
32	2022	0	0	0	0	0	0	0	0	0	0	0	0	0	0	0	0	0	0	0	0	0	0.888889	1.33333	0	3.11111	93.3333	1.33333	0	0	0	0	0	0	0	0	0	0	0					0	0	0	0	0	0
33	2022	0	0.292398	0	0	0	0	0	0	0	0	0	0	0	0	0	0	0	0	0	0	0	0	0	0	4.09357	92.3977	3.21637	0	0	0	0	0	0	0	0	0	0	0					0	1	0	0	0	0
34	2022	0	0.45045	0	0	0	0	0	0	0	0	0	0	0	0	0	0	0	0	0	0	0	0	0	0	2.7027	90.0901	6.75676	0	0	0	0	0	0	0	0	0	0	0					0	1	0	0	0	0
35	2022	0	0	0	0	0	0	0	0	0	0	0	0	0	0	0	0	0	0	0	0	0	0	0	0	4.04412	88.6029	6.61765	0	0.735294	0	0	0	0	0	0	0	0	0					0	0	0	0	0	0
36	2022	0	0	0	0	0	0	0	0	0	0	0	0	0	0	0	0	0	0	0	0	0	0	0	0	2.74725	84.6154	12.6374	0	0	0	0	0	0	0	0	0	0	0					0	0	0	0	0	0
37	2022	0	0	0	0	0	0	0	0	0	0	0	0	0	0	0	0	0	0	0	0	0	0	0	0	1.90114	85.9316	10.2662	0	1.14068	0	0	0	0	0.760456	0	0	0	0					0	0	0	0	0	0
38	2022	0	0	0	0	0	0	0	0	0	0	0	0	0	0	0	0	0	0	0	0	0	0	0	0	4.85075	80.9701	10.8209	0	1.86567	0	0	0	0	0	0.373134	0	0	1.1194					0	0	0	0	0	0
39	2022	0	0.78125	0	0	0	0	0	0	0	0	0	0	0	0	0	0	0	0	0	0	0	0	0	0	2.34375	71.0938	23.9583	0	0.520833	0	0	0	0	0.78125	0.260417	0	0	0.260417					0	3	0	0	0	0
40	2022	0	0.26178	0	0	0	0	0	0	0	0	0	0	0	0	0	0	0	0	0	0	0	0	0	0	2.09424	68.0628	25.6545	0	0.26178	0.52356	0.78534	0	0	1.3089	1.04712	0	0	0					0	1	0	0	0	0
41	2022	0	0.269542	0	0	0	0	0	0	0	0	0	0	0	0	0	0	0	0	0	0	0	0	0	0	1.88679	60.9164	29.3801	0	2.42588	1.07817	0.539084	0	0	1.07817	1.61725	0	0	0.808625					0	1	0	0	0	0
42	2022	0	0.546448	0	0	0	0	0	0	0	0	0	0	0	0	0	0	0	0	0	0	0	0	0	0	1.63934	54.6448	30.3279	0	1.63934	3.00546	0.819672	0	0	5.7377	1.36612	0.273224	0	0					0	2	0	0	0	0
43	2022	0	1.55039	0	0	0	0	0	0	0	0	0	0	0	0	0	0	0	0	0	0	0	0	0	0	1.55039	44.186	36.0465	0	3.10078	5.03876	2.32558	0	0	2.71318	3.10078	0	0	0.387597					0	4	0	0	0	0
44	2022	0	1.54639	0	0	0	0	0	0	0	0	0	0	0	0	0	0	0	0	0	0	0	0	0	0	0.515464	37.6289	27.8351	0	3.09278	7.73196	6.18557	0	0	5.15464	5.6701	4.12371	0	0.515464					0	3	0	0	0	0
45	2022	0	0.581395	0	0	0	0	0	0	0	0	0	0	0	0	0	0	0	0	0	0	0	0	0	0	1.74419	29.6512	20.3488	0	1.74419	6.39535	8.72093	0	0	6.39535	18.0233	4.06977	0	2.32558					0	1	0	0	0	0
46	2022	0	0	0	0	0	0	0	0	0	0	0	0	0	0	0	0	0	0	0	0	0	0	0	0	2.15054	21.5054	20.4301	0	0.537634	10.2151	3.76344	0	0	6.98925	18.8172	10.7527	0	4.83871					0	0	0	0	0	0
47	2022	0	1.43369	0	0	0	0	0	0	0	0	0	0	0	0	0	0	0	0	0	0	0	0	0	0	2.15054	16.4875	23.6559	0	2.15054	5.37634	3.22581	0	0	8.60215	21.5054	15.0538	0	0.358423					0	4	0	0	0	0
48	2022	0	1.42857	0	0	0	0	0	0	0	0	0	0	0	0	0	0	0	0	0	0	0	0	0	0	1.07143	8.92857	21.0714	0	1.07143	8.92857	4.28571	0	0	11.0714	18.2143	21.0714	0	2.85714					0	4	0	0	0	0
49	2022	0	1.11111	0	0	0	0	0	0	0	0	0	0	0	0	0	0	0	0	0	0	0	0	0	0	2.22222	5.18519	18.8889	0	0.37037	12.2222	4.07407	0	0.37037	11.8519	17.4074	24.0741	0	2.22222					0	3	0	0	0	0
50	2022	0	1.08108	0	0	0	0	0	0	0	0	0	0	0	0	0	0	0	0	0	0	0	0	0	0	0.540541	6.48649	18.3784	0	1.62162	16.2162	3.24324	0	0	10.8108	23.7838	16.2162	0	1.62162					0	2	0	0	0	0
51	2022																																								<30			0	0	0	0	0	0
52	2022	0	0	0	0	0	0	0	0	0	0	0	0	0	0	0	0	0	0	0	0	0	0	0	0	0.694444	4.16667	16.6667	0	0.694444	20.8333	2.08333	0	0	9.02778	19.4444	22.9167	0	3.47222					0	0	0	0	0	0
1	2023	0	0	0	0	0	0	0	0	0	0	0	0	0	0	0	0	0	0	0	0	0	0	0	0	0	9.41176	10.5882	0	2.35294	12.9412	9.41176	0	1.17647	7.05882	20	18.8235	5.88235	2.35294					0	0	0	0	0	0
2	2023	0	0	0	0	0	0	0	0	0	0	0	0	0	0	0	0	0	0	0	0	0	0	0	0	3.33333	14.4444	4.44444	1.11111	0	20	4.44444	0	4.44444	5.55556	4.44444	22.2222	13.3333	2.22222					0	0	0	0	0	0
3	2023	0	0	0	0	0	0	0	0	0	0	0	0	0	0	0	0	0	0	0	0	0	0	0	0	1.14943	2.29885	6.89655	1.14943	0	16.092	13.7931	0	4.5977	3.44828	22.9885	12.6437	12.6437	2.29885					0	0	0	0	0	0
4	2023	0	1.08696	0	0	0	0	0	0	0	0	0	0	0	0	0	0	0	0	0	0	0	0	0	0	7.6087	1.08696	5.43478	2.17391	0	15.2174	7.6087	0	1.08696	6.52174	7.6087	8.69565	32.6087	3.26087					0	1	0	0	0	0
5	2023	0	0	0	0	0	0	0	0	0	0	0	0	0	0	0	0	0	0	0	0	0	0	0	0	2.82486	1.12994	5.08475	3.9548	0.564972	20.339	9.03955	0	1.12994	2.25989	4.51977	5.64972	41.8079	1.69492					0	0	0	0	0	0
6	2023	0	0	0	0	0	0	0	0	0	0	0	0	0	0	0	0	0	0	0	0	0	0	0	0	0.60241	3.01205	1.20482	4.81928	0	15.6627	3.01205	0	1.80723	1.80723	3.61446	7.22892	54.8193	2.40964					0	0	0	0	0	0
7	2023	0	1.17647	0	0	0	0	0	0	0	0	0	0	0	0	0	0	0	0	0	0	0	0	0	0	0	0	4.70588	5.88235	0	18.8235	3.52941	0	0	2.35294	1.17647	4.70588	57.6471	0					0	1	0	0	0	0
8	2023	0	0	0	0	0	0	0	0	0	0	0	0	0	0	0	0	0	0	0	0	0	0	0	0	0.970874	0	0.970874	6.79612	1.94175	13.5922	2.91262	0.970874	0	1.94175	1.94175	4.85437	63.1068	0					0	0	0	0	0	0
9	2023	0	0	0	0	0	0	0	0	0	0	0	0	0	0	0	0	0	0	0	0	0	0	0	0	0.552486	0	1.10497	9.94475	0	7.73481	3.31492	0	0	0	0.552486	13.8122	62.4309	0.552486					0	0	0	0	0	0
10	2023	0	0	0	0	0	0	0	0	0	0	0	0	0	0	0	0	0	0	0	0	0	0	0	0	0.552486	0.552486	1.10497	12.1547	2.20994	7.18232	1.65746	0.552486	1.65746	1.10497	1.10497	2.20994	63.5359	4.41989					0	0	0	0	0	0
11	2023	0	0	0	0	0	0	0	0	0	0	0	0	0	0	0	0	0	0	0	0	0	0	0	0	0.546448	0.546448	0	10.929	0.546448	7.65027	1.0929	0	0.546448	0	1.63934	1.63934	74.8634	0					0	0	0	0	0	0
12	2023	0	0	0	0	0	0	0	0	0	0	0	0	0	0	0	0	0	0	0	0	0	0	0	0	3.75	1.25	1.25	6.25	0	13.75	0	2.5	5	0	0	0	66.25	0					0	0	0	0	0	0
[truncated: 33 more columns]

## Sheet: Carinthia
		relative																																										absolute
Week	Year	reference	others	S477N Variant	N439K Variant	Alpha	Alpha with E484K	Alpha with T716V	C.36	R.1	Gamma	B.1.1.318	B.1.258	Beta	Kappa	Eta	Mu	Delta	Delta with T95I	AY.4.2	BA.1	BA.1.1	BA.2	BA.2.12.1	BA.4/BA.5	BA.4	BA.5	BF.7	EG.1	BA.2.75	CH.1.1	BN.1	XBF	CJ.1	BQ.1	BQ.1.1	BQ.1.1.10	XBB.1.5	XBB/XBB.1		Exluded weeks (<30 samples)			reference	others	S477N Variant	N439K Variant	Alpha	Alpha with E484K
49	2020																																								<30			0	0	0	0	0	0
50	2020																																								<30			0	0	0	0	0	0
51	2020																																								<30			0	0	0	0	0	0
52	2020	23.2877	4.10959	24.6575	47.9452	0	0	0	0	0	0	0	0	0	0	0	0	0	0	0	0	0	0	0	0	0	0	0	0	0	0	0	0	0	0	0	0	0	0					17	3	18	35	0	0
53	2020	23.8806	16.4179	19.403	40.2985	0	0	0	0	0	0	0	0	0	0	0	0	0	0	0	0	0	0	0	0	0	0	0	0	0	0	0	0	0	0	0	0	0	0					16	11	13	27	0	0
1	2021																																								<30			0	0	0	0	0	0
2	2021																																								<30			0	0	0	0	0	0
3	2021	20.7207	7.65766	4.95495	66.2162	0.45045	0	0	0	0	0	0	0	0	0	0	0	0	0	0	0	0	0	0	0	0	0	0	0	0	0	0	0	0	0	0	0	0	0					46	17	11	147	1	0
4	2021	17.9739	10.1307	6.86275	60.4575	3.59477	0	0.980392	0	0	0	0	0	0	0	0	0	0	0	0	0	0	0	0	0	0	0	0	0	0	0	0	0	0	0	0	0	0	0					55	31	21	185	11	0
5	2021																																								<30			1	1	0	9	5	0
6	2021	0	0	0	0	100	0	0	0	0	0	0	0	0	0	0	0	0	0	0	0	0	0	0	0	0	0	0	0	0	0	0	0	0	0	0	0	0	0					0	0	0	0	81	0
7	2021	4.54545	0	0.757576	15.1515	78.7879	0	0	0	0	0	0	0	0.757576	0	0	0	0	0	0	0	0	0	0	0	0	0	0	0	0	0	0	0	0	0	0	0	0	0					6	0	1	20	104	0
8	2021																																								<30			0	0	0	1	9	0
9	2021																																								<30			0	0	0	0	0	0
10	2021																																								<30			0	0	0	0	1	0
11	2021																																								<30			0	0	0	0	3	0
12	2021																																								<30			0	0	0	0	4	0
13	2021																																								<30			0	0	0	0	4	0
14	2021	0	0.529101	0	0	96.8254	0	0	0	0	0	0	2.6455	0	0	0	0	0	0	0	0	0	0	0	0	0	0	0	0	0	0	0	0	0	0	0	0	0	0					0	1	0	0	183	0
15	2021	0	1.0453	0.348432	0	97.561	0	0	0	0	0	0	1.0453	0	0	0	0	0	0	0	0	0	0	0	0	0	0	0	0	0	0	0	0	0	0	0	0	0	0					0	3	1	0	280	0
16	2021	0	0	0	0	98.1308	0	0	0	0	0	0	1.86916	0	0	0	0	0	0	0	0	0	0	0	0	0	0	0	0	0	0	0	0	0	0	0	0	0	0					0	0	0	0	105	0
17	2021	0	1.07527	0	0	93.5484	0	0	0	0	0	5.37634	0	0	0	0	0	0	0	0	0	0	0	0	0	0	0	0	0	0	0	0	0	0	0	0	0	0	0					0	1	0	0	87	0
18	2021	0	0	0	0	88.0208	0	0	0	0	0	11.9792	0	0	0	0	0	0	0	0	0	0	0	0	0	0	0	0	0	0	0	0	0	0	0	0	0	0	0					0	0	0	0	169	0
19	2021																																								<30			0	0	0	0	3	0
20	2021	0	0	0	0	96.3542	0	0	0	0	0	3.125	0	0	0	0	0	0.520833	0	0	0	0	0	0	0	0	0	0	0	0	0	0	0	0	0	0	0	0	0					0	0	0	0	185	0
21	2021	0	0	0	0	98.2143	0	0	0	0	0	1.78571	0	0	0	0	0	0	0	0	0	0	0	0	0	0	0	0	0	0	0	0	0	0	0	0	0	0	0					0	0	0	0	55	0
22	2021	0	0	0	0	92.1053	0	0	0	0	2.63158	5.26316	0	0	0	0	0	0	0	0	0	0	0	0	0	0	0	0	0	0	0	0	0	0	0	0	0	0	0					0	0	0	0	35	0
23	2021																																								<30			0	0	0	0	24	0
24	2021																																								<30			1	0	0	0	12	0
25	2021																																								<30			0	0	0	0	0	0
26	2021																																								<30			0	0	0	0	0	0
27	2021																																								<30			0	0	0	0	0	0
28	2021																																								<30			0	0	0	0	0	0
29	2021	0	0	0	0	0	0	0	0	0	0	0	0	0	0	0	0	80	20	0	0	0	0	0	0	0	0	0	0	0	0	0	0	0	0	0	0	0	0					0	0	0	0	0	0
30	2021																																								<30			0	0	0	0	0	0
31	2021	0	0	0	0	0	0	0	0	0	0	0	0	0	0	0	0	83.4951	16.5049	0	0	0	0	0	0	0	0	0	0	0	0	0	0	0	0	0	0	0	0					0	0	0	0	0	0
32	2021	0	0	0	0	0	0	0	0	0	0	0	0	0	0	0	0	74.1667	25.8333	0	0	0	0	0	0	0	0	0	0	0	0	0	0	0	0	0	0	0	0					0	0	0	0	0	0
33	2021	0	0	0	0	0	0	0	0	0	0	0	0	0	0	0	0	68.0851	31.9149	0	0	0	0	0	0	0	0	0	0	0	0	0	0	0	0	0	0	0	0					0	0	0	0	0	0
34	2021	0	0	0	0	0	0	0	0	0	0	0	0	0	0	0	0	69.5652	30.4348	0	0	0	0	0	0	0	0	0	0	0	0	0	0	0	0	0	0	0	0					0	0	0	0	0	0
35	2021	0	0	0	0	0	0	0	0	0	0	0	0	0	0	0	0	64.1196	35.8804	0	0	0	0	0	0	0	0	0	0	0	0	0	0	0	0	0	0	0	0					0	0	0	0	0	0
36	2021	0	0	0	0	0	0	0	0	0	0	0	0	0	0	0	0	57.6271	42.3729	0	0	0	0	0	0	0	0	0	0	0	0	0	0	0	0	0	0	0	0					0	0	0	0	0	0
37	2021	0	0	0	0	0	0	0	0	0	0	0	0	0	0	0	0	65.3846	34.6154	0	0	0	0	0	0	0	0	0	0	0	0	0	0	0	0	0	0	0	0					0	0	0	0	0	0
38	2021	0	0	0	0	0	0	0	0	0	0	0	0	0	0	0	0	65.9574	34.0426	0	0	0	0	0	0	0	0	0	0	0	0	0	0	0	0	0	0	0	0					0	0	0	0	0	0
39	2021																																								<30			0	0	0	0	0	0
40	2021	0	0	0	0	0	0	0	0	0	0	0	0	0	0	0	0	81.9277	18.0723	0	0	0	0	0	0	0	0	0	0	0	0	0	0	0	0	0	0	0	0					0	0	0	0	0	0
41	2021	0	0	0	0	0	0	0	0	0	0	0	0	0	0	0	0	67.1053	31.5789	1.31579	0	0	0	0	0	0	0	0	0	0	0	0	0	0	0	0	0	0	0					0	0	0	0	0	0
42	2021	0	0	0	0	0	0	0	0	0	0	0	0	0	0	0	0	76.6667	23.3333	0	0	0	0	0	0	0	0	0	0	0	0	0	0	0	0	0	0	0	0					0	0	0	0	0	0
43	2021	0	0	0	0	0	0	0	0	0	0	0	0	0	0	0	0	81.0811	18.9189	0	0	0	0	0	0	0	0	0	0	0	0	0	0	0	0	0	0	0	0					0	0	0	0	0	0
44	2021	0	0	0	0	0	0	0	0	0	0	0	0	0	0	0	0	67.9487	30.7692	1.28205	0	0	0	0	0	0	0	0	0	0	0	0	0	0	0	0	0	0	0					0	0	0	0	0	0
45	2021	0	0	0	0	0	0	0	0	0	0	0	0	0	0	0	0	69.3878	30.6122	0	0	0	0	0	0	0	0	0	0	0	0	0	0	0	0	0	0	0	0					0	0	0	0	0	0
46	2021	0	0	0	0	0	0	0	0	0	0	0	0	0	0	0	0	68.4211	31.5789	0	0	0	0	0	0	0	0	0	0	0	0	0	0	0	0	0	0	0	0					0	0	0	0	0	0
47	2021	0	0	0	0	0	0	0	0	0	0	0	0	0	0	0	0	72.807	26.3158	0.877193	0	0	0	0	0	0	0	0	0	0	0	0	0	0	0	0	0	0	0					0	0	0	0	0	0
48	2021	0	0	0	0	0	0	0	0	0	0	0	0	0	0	0	0	58.8785	39.2523	1.86916	0	0	0	0	0	0	0	0	0	0	0	0	0	0	0	0	0	0	0					0	0	0	0	0	0
49	2021	0	0	0	0	0	0	0	0	0	0	0	0	0	0	0	0	75.5556	24.4444	0	0	0	0	0	0	0	0	0	0	0	0	0	0	0	0	0	0	0	0					0	0	0	0	0	0
50	2021	0	0	0	0	0	0	0	0	0	0	0	0	0	0	0	0	75.3425	20.5479	0	4.10959	0	0	0	0	0	0	0	0	0	0	0	0	0	0	0	0	0	0					0	0	0	0	0	0
51	2021																																								<30			0	0	0	0	0	0
52	2021																																								<30			0	0	0	0	0	0
1	2022	0	0	0	0	0	0	0	0	0	0	0	0	0	0	0	0	4.22535	4.69484	0	43.1925	46.9484	0.938967	0	0	0	0	0	0	0	0	0	0	0	0	0	0	0	0					0	0	0	0	0	0
2	2022	0	0	0	0	0	0	0	0	0	0	0	0	0	0	0	0	6.97674	3.48837	0	43.6047	44.186	1.74419	0	0	0	0	0	0	0	0	0	0	0	0	0	0	0	0					0	0	0	0	0	0
3	2022	0	0	0	0	0	0	0	0	0	0	0	0	0	0	0	0	8.57143	0	0	42.8571	48.5714	0	0	0	0	0	0	0	0	0	0	0	0	0	0	0	0	0					0	0	0	0	0	0
4	2022	0	0	0	0	0	0	0	0	0	0	0	0	0	0	0	0	0	0	0	45.5696	51.8987	2.53165	0	0	0	0	0	0	0	0	0	0	0	0	0	0	0	0					0	0	0	0	0	0
5	2022	0	0	0	0	0	0	0	0	0	0	0	0	0	0	0	0	0.990099	0	0	19.802	70.297	8.91089	0	0	0	0	0	0	0	0	0	0	0	0	0	0	0	0					0	0	0	0	0	0
6	2022	0	0	0	0	0	0	0	0	0	0	0	0	0	0	0	0	0	0	0	49.0566	37.7358	13.2075	0	0	0	0	0	0	0	0	0	0	0	0	0	0	0	0					0	0	0	0	0	0
7	2022	0	0	0	0	0	0	0	0	0	0	0	0	0	0	0	0	0	0	0	20.0893	62.5	17.4107	0	0	0	0	0	0	0	0	0	0	0	0	0	0	0	0					0	0	0	0	0	0
8	2022	0	0	0	0	0	0	0	0	0	0	0	0	0	0	0	0	0	0	0	10.8696	54.3478	34.7826	0	0	0	0	0	0	0	0	0	0	0	0	0	0	0	0					0	0	0	0	0	0
9	2022	0	0	0	0	0	0	0	0	0	0	0	0	0	0	0	0	0	0	0	13.9706	44.1176	41.9118	0	0	0	0	0	0	0	0	0	0	0	0	0	0	0	0					0	0	0	0	0	0
10	2022	0	0	0	0	0	0	0	0	0	0	0	0	0	0	0	0	0	0	0	2.80702	27.7193	69.4737	0	0	0	0	0	0	0	0	0	0	0	0	0	0	0	0					0	0	0	0	0	0
11	2022																																								<30			0	0	0	0	0	0
12	2022	0	0	0	0	0	0	0	0	0	0	0	0	0	0	0	0	0	0	0	0.890208	20.178	78.9318	0	0	0	0	0	0	0	0	0	0	0	0	0	0	0	0					0	0	0	0	0	0
13	2022	0	0	0	0	0	0	0	0	0	0	0	0	0	0	0	0	0	0	0	0	12.5899	87.4101	0	0	0	0	0	0	0	0	0	0	0	0	0	0	0	0					0	0	0	0	0	0
14	2022	0	0	0	0	0	0	0	0	0	0	0	0	0	0	0	0	0	0	0	1.04712	9.42408	89.5288	0	0	0	0	0	0	0	0	0	0	0	0	0	0	0	0					0	0	0	0	0	0
15	2022	0	0	0	0	0	0	0	0	0	0	0	0	0	0	0	0	0	0	0	0	3.73832	96.2617	0	0	0	0	0	0	0	0	0	0	0	0	0	0	0	0					0	0	0	0	0	0
16	2022	0	0	0	0	0	0	0	0	0	0	0	0	0	0	0	0	0	0	0	0.869565	1.73913	97.3913	0	0	0	0	0	0	0	0	0	0	0	0	0	0	0	0					0	0	0	0	0	0
17	2022	0	0	0	0	0	0	0	0	0	0	0	0	0	0	0	0	0	0	0	0.333333	4	94.6667	0.666667	0	0	0.333333	0	0	0	0	0	0	0	0	0	0	0	0					0	0	0	0	0	0
18	2022	0	0	0	0	0	0	0	0	0	0	0	0	0	0	0	0	0	0	0	0	0.358423	97.8495	1.43369	0.358423	0	0	0	0	0	0	0	0	0	0	0	0	0	0					0	0	0	0	0	0
19	2022	0	0	0	0	0	0	0	0	0	0	0	0	0	0	0	0	0	0	0	0.628931	0	98.1132	0.628931	0.628931	0	0	0	0	0	0	0	0	0	0	0	0	0	0					0	0	0	0	0	0
20	2022	0	0.429185	0	0	0	0	0	0	0	0	0	0	0	0	0	0	0	0	0	0	0.429185	95.279	0	3.86266	0	0	0	0	0	0	0	0	0	0	0	0	0	0					0	1	0	0	0	0
21	2022	0	0	0	0	0	0	0	0	0	0	0	0	0	0	0	0	0	0	0	0	0	85.8974	5.12821	8.97436	0	0	0	0	0	0	0	0	0	0	0	0	0	0					0	0	0	0	0	0
22	2022	0	0.416667	0	0	0	0	0	0	0	0	0	0	0	0	0	0	0	0	0	0	0	53.3333	7.91667	28.3333	1.25	8.75	0	0	0	0	0	0	0	0	0	0	0	0					0	1	0	0	0	0
23	2022	0	0.31348	0	0	0	0	0	0	0	0	0	0	0	0	0	0	0	0	0	0	0.31348	36.9906	11.9122	0.626959	5.64263	44.2006	0	0	0	0	0	0	0	0	0	0	0	0					0	1	0	0	0	0
24	2022																																								<30			0	0	0	0	0	0
25	2022	0	0.497512	0	0	0	0	0	0	0	0	0	0	0	0	0	0	0	0	0	0	0	8.95522	6.46766	0	4.97512	79.1045	0	0	0	0	0	0	0	0	0	0	0	0					0	1	0	0	0	0
26	2022	0	0	0	0	0	0	0	0	0	0	0	0	0	0	0	0	0	0	0	0	0	2.34742	3.28638	0	4.69484	89.2019	0.469484	0	0	0	0	0	0	0	0	0	0	0					0	0	0	0	0	0
27	2022	0	0	0	0	0	0	0	0	0	0	0	0	0	0	0	0	0	0	0	0	0	1.03093	0	0	3.09278	95.8763	0	0	0	0	0	0	0	0	0	0	0	0					0	0	0	0	0	0
28	2022	0	0	0	0	0	0	0	0	0	0	0	0	0	0	0	0	0	0	0	0	0	1.97044	1.47783	0	4.4335	91.6256	0.492611	0	0	0	0	0	0	0	0	0	0	0					0	0	0	0	0	0
29	2022	0	0	0	0	0	0	0	0	0	0	0	0	0	0	0	0	0	0	0	0	0	0	0	0	5	95	0	0	0	0	0	0	0	0	0	0	0	0					0	0	0	0	0	0
30	2022	0	0	0	0	0	0	0	0	0	0	0	0	0	0	0	0	0	0	0	0	0	0.502513	0.753769	0	6.53266	91.9598	0.251256	0	0	0	0	0	0	0	0	0	0	0					0	0	0	0	0	0
31	2022	0	0	0	0	0	0	0	0	0	0	0	0	0	0	0	0	0	0	0	0	0	0	1.36986	0	6.16438	91.7808	0.684932	0	0	0	0	0	0	0	0	0	0	0					0	0	0	0	0	0
32	2022	0	0	0	0	0	0	0	0	0	0	0	0	0	0	0	0	0	0	0	0	0	0	0	0	4.84694	93.8776	1.27551	0	0	0	0	0	0	0	0	0	0	0					0	0	0	0	0	0
33	2022	0	0	0	0	0	0	0	0	0	0	0	0	0	0	0	0	0	0	0	0	0	0.428266	0	0	4.92505	93.576	1.07066	0	0	0	0	0	0	0	0	0	0	0					0	0	0	0	0	0
34	2022	0	0	0	0	0	0	0	0	0	0	0	0	0	0	0	0	0	0	0	0	0	0	0	0	6.66667	89.7436	3.58974	0	0	0	0	0	0	0	0	0	0	0					0	0	0	0	0	0
35	2022	0	0	0	0	0	0	0	0	0	0	0	0	0	0	0	0	0	0	0	0	0	0	0	0	3.0303	93.3884	3.58127	0	0	0	0	0	0	0	0	0	0	0					0	0	0	0	0	0
36	2022	0	0	0	0	0	0	0	0	0	0	0	0	0	0	0	0	0	0	0	0	0	0	0	0	2.64901	90.0662	5.29801	0	1.98675	0	0	0	0	0	0	0	0	0					0	0	0	0	0	0
37	2022	0	0	0	0	0	0	0	0	0	0	0	0	0	0	0	0	0	0	0	0	0	0	0	0	3.26087	90.2174	6.52174	0	0	0	0	0	0	0	0	0	0	0					0	0	0	0	0	0
38	2022	0	0	0	0	0	0	0	0	0	0	0	0	0	0	0	0	0	0	0	0	0	0	0	0	3.61446	88.5542	6.62651	0	0.60241	0	0	0	0	0	0.301205	0.301205	0	0					0	0	0	0	0	0
39	2022	0	0	0	0	0	0	0	0	0	0	0	0	0	0	0	0	0	0	0	0	0	0	0	0	4	83.6	8.4	0	0.8	0	0	0	0	1.2	2	0	0	0					0	0	0	0	0	0
40	2022	0	0	0	0	0	0	0	0	0	0	0	0	0	0	0	0	0	0	0	0	0	0	0	0	3.26087	76.087	14.1304	0	3.26087	0	0	0	0	1.08696	2.17391	0	0	0					0	0	0	0	0	0
41	2022	0	0	0	0	0	0	0	0	0	0	0	0	0	0	0	0	0	0	0	0	0	0	0	0	7.54717	72.956	13.8365	0	0	0	0	0	0	0.628931	4.40252	0.628931	0	0					0	0	0	0	0	0
42	2022	0	0.502513	0	0	0	0	0	0	0	0	0	0	0	0	0	0	0	0	0	0	0	0	0	0	1.50754	68.8442	23.1156	0	1.00503	0	0.502513	0	0	2.01005	2.51256	0	0	0					0	1	0	0	0	0
43	2022	0	0.520833	0	0	0	0	0	0	0	0	0	0	0	0	0	0	0	0	0	0	0	0	0	0	1.04167	67.1875	25	0	0.520833	0	0.520833	0	0	2.60417	2.60417	0	0	0					0	1	0	0	0	0
44	2022	0	1.5873	0	0	0	0	0	0	0	0	0	0	0	0	0	0	0	0	0	0	0	0	0	0	0	57.1429	31.746	0	1.5873	0	0	0	0	6.34921	1.5873	0	0	0					0	1	0	0	0	0
45	2022	0	0	0	0	0	0	0	0	0	0	0	0	0	0	0	0	0	0	0	0	0	0	0	0	0	48.8889	37.7778	0	0	1.11111	0	0	0	4.44444	5.55556	0	0	2.22222					0	0	0	0	0	0
46	2022	0	0.719424	0	0	0	0	0	0	0	0	0	0	0	0	0	0	0	0	0	0	0	0	0	0	2.8777	28.777	36.6906	0	1.43885	0	2.8777	0	0	7.91367	14.3885	0	0	4.31655					0	1	0	0	0	0
47	2022	0	0.425532	0	0	0	0	0	0	0	0	0	0	0	0	0	0	0	0	0	0	0	0	0	0	0.851064	27.234	30.6383	0	1.2766	0	0.851064	0	0	17.8723	18.2979	1.2766	0	1.2766					0	1	0	0	0	0
48	2022	0	1.26582	0	0	0	0	0	0	0	0	0	0	0	0	0	0	0	0	0	0	0	0	0	0	3.79747	22.7848	21.519	0	1.26582	0	1.26582	1.26582	0	21.519	18.9873	5.06329	0	1.26582					0	1	0	0	0	0
49	2022	0	0	0	0	0	0	0	0	0	0	0	0	0	0	0	0	0	0	0	0	0	0	0	0	0	19.6078	23.5294	0	0	1.96078	1.96078	1.96078	1.96078	13.7255	29.4118	5.88235	0	0					0	0	0	0	0	0
50	2022																																								<30			0	0	0	0	0	0
51	2022																																								<30			0	0	0	0	0	0
52	2022																																								<30			0	0	0	0	0	0
1	2023	0	0	0	0	0	0	0	0	0	0	0	0	0	0	0	0	0	0	0	0	0	0	0	0	2.38095	14.2857	9.52381	0	0	4.7619	7.14286	11.9048	2.38095	11.9048	26.1905	7.14286	2.38095	0					0	0	0	0	0	0
2	2023	0	1.17647	0	0	0	0	0	0	0	0	0	0	0	0	0	0	0	0	0	0	0	0	0	0	1.17647	7.05882	5.88235	0	4.70588	9.41176	7.05882	4.70588	0	14.1176	27.0588	14.1176	2.35294	1.17647					0	1	0	0	0	0
3	2023	0	0	0	0	0	0	0	0	0	0	0	0	0	0	0	0	0	0	0	0	0	0	0	0	0	0	5.55556	0	0	13.8889	19.4444	0	2.77778	8.33333	19.4444	11.1111	19.4444	0					0	0	0	0	0	0
4	2023																																								<30			0	0	0	0	0	0
5	2023	0	0	0	0	0	0	0	0	0	0	0	0	0	0	0	0	0	0	0	0	0	0	0	0	0	5.35714	6.25	8.03571	0.892857	5.35714	8.92857	4.46429	0.892857	7.14286	12.5	11.6071	25	3.57143					0	0	0	0	0	0
6	2023	0	0	0	0	0	0	0	0	0	0	0	0	0	0	0	0	0	0	0	0	0	0	0	0	0	0	5.88235	13.2353	0	7.35294	11.7647	4.41176	4.41176	8.82353	10.2941	16.1765	16.1765	1.47059					0	0	0	0	0	0
7	2023																																								<30			0	0	0	0	0	0
8	2023																																								<30			0	0	0	0	0	0
9	2023	0	0	0	0	0	0	0	0	0	0	0	0	0	0	0	0	0	0	0	0	0	0	0	0	0	1.0101	0	11.1111	0	3.0303	8.08081	2.0202	7.07071	8.08081	9.09091	10.101	40.404	0					0	0	0	0	0	0
10	2023	0	0	0	0	0	0	0	0	0	0	0	0	0	0	0	0	0	0	0	0	0	0	0	0	0	0	1.28205	9.61538	0	3.84615	5.12821	1.92308	0.641026	4.48718	2.5641	7.05128	62.1795	1.28205					0	0	0	0	0	0
11	2023																																								<30			0	0	0	0	0	0
12	2023																																								<30			0	0	0	0	0	0
[truncated: 33 more columns]

[truncated: 1 more sheets: Burgenland]
