# Supplementary material for: Genomic surveillance of SARS-CoV-2 evolution by a centralised pipeline and weekly focused sequencing, Austria, January 2021 to March 2023
Source: Euro Surveill. 2024 Jun 6;29(23):2300542. doi: 10.2807/1560-7917.ES.2024.29.23.2300542 (PMC11158012; doi:10.2807/1560-7917.ES.2024.29.23.2300542)
Supplement: Supplementary Table2 [file 2300542_SupplementaryTable2.xlsx]

## Sheet: Disclaimer
This supplementary material is hosted by Eurosurveillance as supporting information alongside the article [Genomic surveillance of SARS-CoV-2 evolution by a centralised pipeline and weekly focused sequencing, Austria, January 2021 to March 2023], on behalf of the authors, who remain responsible for the accuracy and appropriateness of the content. The same standards for ethics, copyright, attribut…

## Sheet: conversion quotient calc
Datum		sewage surveillance data: total viral load [number of gene copies per day * 10^6]		sewage surveillance data: Rolling Average (10days)					Date		calendar week	sewage surveillance data: Rolling Average (10days)				Year	calendar week	sewage surveillance data: Rolling Average (10days)	offical incidence counts	conversion quotient	Average of conversion quotient (calendar week 9 to 22)	Calculated incindence based on sewage surveillance
2022-01-16		478688000																			1.37555e-05
2022-01-17		594272000							2022-01-22	X	KW3	8.83305e+08				2022	3	8.83305e+08	25172.7	2.84983e-05
2022-01-18		718272000							2022-01-29	X	KW4	1.22392e+09				2022	4	1.22392e+09	32512.9	2.65646e-05
2022-01-19		808592000							2022-02-05	X	KW5	1.22743e+09				2022	5	1.22743e+09	33179.3	2.70315e-05
2022-01-20									2022-02-12	X	KW6	1.1773e+09				2022	6	1.1773e+09	30878.1	2.62279e-05
2022-01-21									2022-02-19	X	KW7	1.30627e+09				2022	7	1.30627e+09	27887	2.13486e-05
2022-01-22	X			8.83305e+08					2022-02-26	X	KW8	1.40127e+09				2022	8	1.40127e+09	26478.3	1.88959e-05
2022-01-23		1166176000		9.31477e+08					2022-03-05	X	KW9	1885840000				2022	9	1885840000	31006.6	1.64418e-05
2022-01-24		1026160000		974118400					2022-03-12	X	KW10	2.34064e+09				2022	10	2.34064e+09	42750.4	1.82644e-05
2022-01-25		897856000		1015500000					2022-03-19	X	KW11	2.49924e+09				2022	11	2.49924e+09	45135.4	1.80597e-05
2022-01-26		971808000		1076678400					2022-03-26	X	KW12	2167628000				2022	12	2167628000	35446.1	1.63525e-05
2022-01-27				1131680000					2022-04-02	X	KW13	1.34565e+09				2022	13	1.34565e+09	21680.6	1.61116e-05		18510.1
2022-01-28				1.18427e+09					2022-04-09	X	KW14	9.19355e+08				2022	14	9.19355e+08	13798.1	1.50085e-05		12646.2
2022-01-29	X			1.22392e+09					2022-04-16	X	KW15	6.21431e+08				2022	15	6.21431e+08	9041.14	1.45489e-05		8548.1
2022-01-30		1321392000		1.25688e+09					2022-04-23	X	KW16	5.72695e+08				2022	16	5.72695e+08	7006.43	1.22341e-05		7877.71
2022-01-31		1406688000		1328681600					2022-04-30	X	KW17	5.10203e+08				2022	17	5.10203e+08	5761.43	1.12924e-05		7018.11
2022-02-01		1499840000		1417900000					2022-05-07	X	KW18	4.26546e+08				2022	18	4.26546e+08	5277.57	1.23728e-05		5867.36
2022-02-02		1443680000		1358339200					2022-05-14	X	KW19	3.54971e+08				2022	19	3.54971e+08	4250.57	1.19744e-05		4882.81
2022-02-03				1.30938e+09					2022-05-21	X	KW20	2.47191e+08				2022	20	2.47191e+08	2897	1.17197e-05		3400.24
2022-02-04				1.26602e+09					2022-05-28	X	KW21	219616000				2022	21	219616000	2185.71	9.95244e-06		3020.93
2022-02-05	X			1.22743e+09					2022-06-04	X	KW22	3.38242e+08				2022	22	3.38242e+08	2788.43	8.24388e-06		4652.7
2022-02-06		1120096000		1.19755e+09					2022-06-11	X	KW23	5.05929e+08				2022	23	5.05929e+08	3632.71	7.18028e-06		6959.31
2022-02-07		1064576000		1137097600					2022-06-18	X	KW24	790574000				2022	24	790574000	5832.14	7.3771e-06		10874.7
2022-02-08		1005856000		1060452000					2022-06-25	X	KW25	1.03711e+09				2022	25	1.03711e+09	8604.71	8.29681e-06		14266
2022-02-09		1051280000		1100726400					2022-07-02	X	KW26	1.16879e+09				2022	26	1.16879e+09	10192.6	8.72059e-06		16077.3
2022-02-10				1.12921e+09					2022-07-09	X	KW27	1.29895e+09				2022	27	1.29895e+09	10541.9	8.11568e-06		17867.7
2022-02-11				1152752000					2022-07-16	X	KW28	1.35006e+09				2022	28	1.35006e+09	11918.1	8.82788e-06		18570.7
2022-02-12	X			1.1773e+09					2022-07-23	X	KW29	1.14301e+09				2022	29	1.14301e+09	11394.7	9.96908e-06		15722.6
2022-02-13		1261824000		1.19609e+09					2022-07-30	X	KW30	8.99883e+08				2022	30	8.99883e+08	7802.57	8.67065e-06		12378.4
2022-02-14		1271600000		1234137600					2022-08-06	X	KW31	7.10519e+08				2022	31	7.10519e+08	6116.29	8.6082e-06		9773.55
2022-02-15		1294032000		1279852000					2022-08-13	X	KW32	6.91621e+08				2022	32	6.91621e+08	5514.14	7.97279e-06		9513.59
2022-02-16		1291952000		1273619200					2022-08-20	X	KW33	616256000				2022	33	616256000	5374.86	8.72179e-06		8476.92
2022-02-17				1278104000					2022-08-27	X	KW34	6.04987e+08				2022	34	6.04987e+08	4808.71	7.94845e-06		8321.91
2022-02-18				1.28855e+09					2022-09-03	X	KW35	5.50185e+08				2022	35	5.50185e+08	4231	7.69014e-06		7568.08
2022-02-19	X			1.30627e+09					2022-09-10	X	KW36	525792000				2022	36	525792000	4131	7.85672e-06		7232.54
2022-02-20		1248688000		1.31205e+09					2022-09-17	X	KW37	6.82459e+08				2022	37	6.82459e+08	5174.14	7.58161e-06		9387.58
2022-02-21		1300528000		1315648000					2022-09-24	X	KW38	1.06755e+09				2022	38	1.06755e+09	7471.57	6.99883e-06		14684.6
2022-02-22		1351200000		1321572000					2022-10-01	X	KW39	1.48712e+09				2022	39	1.48712e+09	11932.1	8.02367e-06		20456.1
2022-02-23		1385872000		1364486400					2022-10-08	X	KW40	1592480000				2022	40	1592480000	13984.4	8.78154e-06		21905.4
2022-02-24				1.37635e+09					2022-10-15	X	KW41	1290638000				2022	41	1290638000	12319.7	9.54545e-06		17753.4
2022-02-25				1372336000					2022-10-22	X	KW42	831792000				2022	42	831792000	8379.86	1.00745e-05		11441.7
2022-02-26	X			1.40127e+09					2022-10-29	X	KW43	593784000				2022	43	593784000	5342.29	8.99702e-06		8167.8
2022-02-27		1536144000		1418064000					2022-11-05	X	KW44	4.84347e+08				2022	44	4.84347e+08	4203.29	8.67825e-06		6662.45
2022-02-28		1435696000		1431436800					2022-11-12	X	KW45	572758000				2022	45	572758000	3545.14	6.1896e-06		7878.58
2022-03-01		1348224000		1442828000					2022-11-19	X	KW46	7.61618e+08				2022	46	7.61618e+08	3862.29	5.07116e-06		10476.4
2022-03-02		1451248000		1533401600					2022-11-26	X	KW47	9.32958e+08				2022	47	9.32958e+08	4320.86	4.63135e-06		12833.3
2022-03-03				1642712000					2022-12-03	X	KW48	1.09521e+09				2022	48	1.09521e+09	4755.14	4.34175e-06		15065.2
2022-03-04				1.76098e+09					2022-12-10	X	KW49	1234028000				2022	49	1234028000	4761.57	3.85856e-06		16974.7
2022-03-05	X			1885840000					2022-12-17	X	KW50	1.37273e+09				2022	50	1.37273e+09	4959.86	3.61314e-06		18882.6
2022-03-06		1895696000		1960864000					2022-12-24	X	KW51	1.37652e+09				2022	51	1.37652e+09	4707.71	3.42e-06		18934.8
2022-03-07		2189264000		2083392000					2022-12-31	X	KW52	1.11983e+09				2022	52	1.11983e+09	3537.29	3.15878e-06		15403.8
2022-03-08		2470592000		2241428000					2023-01-07	X	KW1	8.80021e+08				2023	1	8.80021e+08	2686.57	3.05285e-06		12105.1
2022-03-09		2410160000		2252259200					2023-01-14	X	KW2	7.46709e+08				2023	2	7.46709e+08	2133	2.85654e-06		10271.4
2022-03-10				2.26237e+09					2023-01-21	X	KW3	7.51257e+08				2023	3	7.51257e+08	1981.86	2.63805e-06		10333.9
2022-03-11				2.27313e+09					2023-01-28	X	KW4	1020402000				2023	4	1020402000	2848.86	2.7919e-06		14036.1
2022-03-12	X			2.34064e+09					2023-02-04	X	KW5	1490170000				2023	5	1490170000	3810	2.55676e-06		20498
2022-03-13		2295584000		2.36587e+09					2023-02-11	X	KW6	1936470000				2023	6	1936470000	4124.43	2.12987e-06		26637.1
2022-03-14		2312928000		2344921600					2023-02-18	X	KW7	2216688000				2023	7	2216688000	4879.71	2.20135e-06		30491.7
2022-03-15		2337696000		2328612000					2023-02-25	X	KW8	2109390000				2023	8	2109390000	5564.71	2.63807e-06		29015.7
2022-03-16		2368240000		2340758400					2023-03-04	X	KW9	2119036000				2023	9	2119036000	5413.43	2.55467e-06		29148.4
2022-03-17				2386480000					2023-03-11	X	KW10	1780820000				2023	10	1780820000	4742.71	2.66322e-06		24496.1
2022-03-18				2.4506e+09					2023-03-18	X	KW11	1432516000				2023	11	1432516000	3870.29	2.70174e-06		19705
2022-03-19	X			2.49924e+09					2023-03-25	X	KW12	1.06341e+09				2023	12	1.06341e+09	3032.86	2.85201e-06		14627.8
2022-03-20		2389344000		2.527e+09
2022-03-21		2615088000		2.55855e+09
2022-03-22		2835312000		2596617600
2022-03-23		2636080000		2.51788e+09
2022-03-24		2507264000		2.41547e+09
2022-03-25				2294578000
2022-03-26	X			2167628000
2022-03-27		2124208000		2.10371e+09
2022-03-28		1800960000		1.98177e+09
2022-03-29		1448368000		1850908800
2022-03-30		1373744000		1614134400
2022-03-31				1550984000
2022-04-01				1.49257e+09
2022-04-02	X			1.34565e+09
2022-04-03		1323392000		1.26977e+09
2022-04-04		1235232000		1234044800
2022-04-05		1142080000		1199120000
2022-04-06		1095776000		1142636800
2022-04-07				1083928000
2022-04-08				1.02014e+09
2022-04-09	X			9.19355e+08
2022-04-10		916704000		8.66709e+08
2022-04-11		790384000		811635200
2022-04-12		637424000		740600000
2022-04-13		617888000		710502400
2022-04-14				688064000
2022-04-15				6.70661e+08
2022-04-16	X			6.21431e+08
2022-04-17		590112000		593272000
2022-04-18		575872000		584441600
2022-04-19		566240000		576080000
2022-04-20		572096000		583801600
2022-04-21				584752000
2022-04-22				5.80807e+08
2022-04-23	X			5.72695e+08
2022-04-24		614688000		5.72165e+08
2022-04-25		589504000		573350400
2022-04-26		557136000		573664000
2022-04-27		533328000		549868800
2022-04-28				538024000
2022-04-29				5.32533e+08
2022-04-30	X			5.10203e+08
2022-05-01		454688000		4.96987e+08
2022-05-02		478800000		484956800
2022-05-03		499584000		472864000
2022-05-04		458384000		439097600
2022-05-05				428536000
2022-05-06				4.30718e+08
2022-05-07	X			4.26546e+08
2022-05-08		304032000		4.17837e+08
2022-05-09		375728000		401488000
2022-05-10		443808000		387264000
2022-05-11		425488000		375955200
2022-05-12				3.65853e+08
2022-05-13				356128000
2022-05-14	X			3.54971e+08
2022-05-15		330720000		351512000
2022-05-16		315344000		333052800
2022-05-17		297776000		309944000
2022-05-18		295936000		305065600
2022-05-19				2.90309e+08
2022-05-20				2.70178e+08
2022-05-21	X			2.47191e+08
2022-05-22		285552000		235832000
2022-05-23		216528000		223443200
2022-05-24		149392000		205320000
2022-05-25		169808000		212451200
2022-05-26				2.17333e+08
2022-05-27				2.2139e+08
2022-05-28	X			219616000
2022-05-29		240976000		2.20131e+08
2022-05-30		241744000		234278400
2022-05-31		245728000		250396000
2022-06-01		273136000		274790400
2022-06-02				294896000
2022-06-03				3.12007e+08
2022-06-04	X			3.38242e+08
2022-06-05		372368000		3.54325e+08
2022-06-06		395424000		376044800
2022-06-07		414672000		401772000
2022-06-08		424624000		417868800
2022-06-09				439512000
2022-06-10				4.64654e+08
2022-06-11	X			5.05929e+08
2022-06-12		482256000		5.50071e+08
2022-06-13		547728000		5.72637e+08
2022-06-14		615504000		602240000
2022-06-15		661296000		6.40355e+08
2022-06-16		704416000		6.81515e+08
2022-06-17				724246000
2022-06-18	X			790574000
2022-06-19		830928000		8.25266e+08
2022-06-20		928480000		8.60227e+08
2022-06-21		1023360000		900012800
2022-06-22		1012880000		952803200
2022-06-23				9.68419e+08
2022-06-24				9.89541e+08
2022-06-25	X			1.03711e+09
2022-06-26		968368000		1055216000
2022-06-27		1046496000		1061587200
2022-06-28		1116272000		1073764000
2022-06-29		1163920000		1126931200
2022-06-30				1143584000
2022-07-01				1.13797e+09
2022-07-02	X			1.16879e+09
2022-07-03		1339600000		1189176000
2022-07-04		1226848000		1203756800
2022-07-05		1104288000		1213716000
2022-07-06		1184128000		1282358400
2022-07-07				1.30367e+09
2022-07-08				1.29729e+09
2022-07-09	X			1.29895e+09
2022-07-10		1556928000		1.31097e+09
2022-07-11		1410256000		1352300800
2022-07-12		1259008000		1394344000
2022-07-13		1351184000		1447168000
2022-07-14				1443424000
2022-07-15				1.40688e+09
2022-07-16	X			1.35006e+09
2022-07-17		1658464000		1340024000
2022-07-18		1424704000		1356227200
2022-07-19		1187648000		1357488000
2022-07-20		1159136000		1319494400
2022-07-21				1.28061e+09
2022-07-22				1240784000
2022-07-23	X			1.14301e+09
2022-07-24		1167520000		1096056000
2022-07-25		1086160000		1077737600
2022-07-26		1001856000		1057388000
2022-07-27		974016000		1020364800
2022-07-28				9.88707e+08
2022-07-29				9.60219e+08
2022-07-30	X			8.99883e+08
2022-07-31		872272000		8.68837e+08
2022-08-01		830416000		842233600
2022-08-02		789296000		809288000
2022-08-03		745168000		766137600
2022-08-04				744912000
2022-08-05				7.36354e+08
2022-08-06	X			7.10519e+08
2022-08-07		593536000		690536000
2022-08-08		638784000		670784000
2022-08-09		685008000		652188000
2022-08-10		691424000		664726400
2022-08-11				6.72643e+08
2022-08-12				6.81097e+08
2022-08-13	X			6.91621e+08
2022-08-14		714880000		7.00427e+08
2022-08-15		712224000		703510400
2022-08-16		731824000		706532000
2022-08-17		667200000		650076800
2022-08-18				6.27941e+08
2022-08-19				6.26613e+08
2022-08-20	X			616256000
2022-08-21		424256000		6.00261e+08
2022-08-22		517264000		573948800
2022-08-23		618640000		550636000
2022-08-24		642384000		585036800
2022-08-25				5.93157e+08
2022-08-26				5.87065e+08
2022-08-27	X			6.04987e+08
2022-08-28		722640000		619608000
2022-08-29		633760000		619801600
2022-08-30		550512000		614156000
2022-08-31		549712000		601411200
2022-09-01				589928000
2022-09-02				5.79767e+08
2022-09-03	X			5.50185e+08
2022-09-04		550432000		536256000
2022-09-05		532512000		533404800
2022-09-06		518800000		529328000
2022-09-07		515568000		522873600
2022-09-08				521512000
2022-09-09				5.2323e+08
2022-09-10	X			525792000
2022-09-11		497056000		524672000
2022-09-12		514704000		525846400
2022-09-13		533536000		528416000
2022-09-14		568368000		571206400
2022-09-15				6.03661e+08
2022-09-16				6.31026e+08
2022-09-17	X			6.82459e+08
2022-09-18		742368000		7.10419e+08
2022-09-19		765936000		745795200
2022-09-20		795216000		790152000
2022-09-21		857088000		855840000
2022-09-22				9.14725e+08
2022-09-23				9.70418e+08
2022-09-24	X			1.06755e+09
2022-09-25		1118592000		1.11781e+09
2022-09-26		1209152000		1182332800
2022-09-27		1304576000		1263644000
2022-09-28		1422256000		1356044800
2022-09-29				1.40273e+09
2022-09-30				1.42424e+09
2022-10-01	X			1.48712e+09
2022-10-02		1725648000		1.53345e+09
2022-10-03		1636128000		1579219200
2022-10-04		1553360000		1618460000
2022-10-05		1558704000		1609728000
2022-10-06				1611408000
2022-10-07				1.61919e+09
2022-10-08	X			1592480000
2022-10-09		1574800000		1.56461e+09
2022-10-10		1619808000		1.56649e+09
2022-10-11		1665904000		1568041600
2022-10-12		1538656000		1.49829e+09
2022-10-13		1441040000		1.4337e+09
2022-10-14				1372986000
2022-10-15	X			1290638000
2022-10-16		1149536000		1.24361e+09
2022-10-17		1046176000		1173232000
2022-10-18		947968000		1100147200
2022-10-19		916016000		969920000
2022-10-20				9.33211e+08
2022-10-21				9.01134e+08
2022-10-22	X			831792000
2022-10-23		789904000		7.7253e+08
2022-10-24		749664000		7.43291e+08
2022-10-25		708672000		708745600
2022-10-26		664144000		6.79725e+08
2022-10-27		631344000		6.55097e+08
2022-10-28				632786000
2022-10-29	X			593784000
2022-10-30		534624000		5.71515e+08
2022-10-31		507328000		548656000
2022-11-01		476608000		525558400
2022-11-02		477888000		503718400
2022-11-03				5.00021e+08
2022-11-04				4.91735e+08
2022-11-05	X			4.84347e+08
2022-11-06		522144000		4.80517e+08
2022-11-07		481536000		481299200
2022-11-08		442016000		509990400
2022-11-09		482912000		535848000
2022-11-10				5.49225e+08
2022-11-11				555614000
2022-11-12	X	621344000		572758000
2022-11-13		665136000		5.8579e+08
2022-11-14		629488000		609752000
2022-11-15		600336000		635120000
2022-11-16		659296000		6.71011e+08
2022-11-17				6.96473e+08
2022-11-18				7.29534e+08
2022-11-19	X			7.61618e+08
2022-11-20		850464000		783640000
2022-11-21		849248000		820300800
2022-11-22		852768000		860552000
2022-11-23		889728000		890672000
2022-11-24				906744000
2022-11-25				914736000
2022-11-26	X			9.32958e+08
2022-11-27		1011152000		9.46909e+08
2022-11-28		987104000		9.74363e+08
2022-11-29		962688000		9.96075e+08
2022-11-30		978016000		1.0024e+09
2022-12-01				1026172000
2022-12-02		1017488000		1.0612e+09
2022-12-03	X	1020000000		1.09521e+09
2022-12-04		1040320000		1.1289e+09
2022-12-05		1192608000		1149682000
2022-12-06		1341408000		1.17421e+09
2022-12-07		1317280000		1178672000
2022-12-08		1290336000		1199056000
2022-12-09				1214864000
2022-12-10	X			1234028000
2022-12-11		1209936000		1.23995e+09
2022-12-12		1180560000		1.22303e+09
2022-12-13		1146464000		1204185600
2022-12-14		1193632000		1246966400
2022-12-15				1.29329e+09
2022-12-16				1330928000
2022-12-17	X			1.37273e+09
2022-12-18		1504240000		1.40476e+09
2022-12-19		1524880000		1456416000
2022-12-20		1556784000		1522112000
2022-12-21		1502544000		1478073600
2022-12-22				1.44396e+09
2022-12-23				1.41595e+09
2022-12-24	X			1.37652e+09
2022-12-25		1301920000		1.3518e+09
2022-12-26		1273408000		1310800000
2022-12-27		1247840000		1262864000
2022-12-28		1228288000		1225763200
2022-12-29				1195664000
2022-12-30				1.16908e+09
2022-12-31	X			1.11983e+09
2023-01-01		1077360000		1.09423e+09
2023-01-02		1045168000		1063507200
2023-01-03		1009584000		1022312000
2023-01-04		957136000		963497600
2023-01-05				9.31973e+08
2023-01-06				9.16297e+08
2023-01-07	X			8.80021e+08
2023-01-08		728240000		852496000
2023-01-09		774352000		821078400
2023-01-10		822240000		787064000
2023-01-11		823424000		790486400
2023-01-12				777448000
2023-01-13				756912000
2023-01-14	X			7.46709e+08
2023-01-15		804176000		7.42101e+08
2023-01-16		712256000		726073600
2023-01-17		633696000		701736000
2023-01-18		656816000		704454400
2023-01-19				717256000
2023-01-20				7.36667e+08
2023-01-21	X			7.51257e+08
2023-01-22		715328000		7.87442e+08
2023-01-23		781264000		8.13067e+08
2023-01-24		853136000		844316800
2023-01-25		906304000		8.95411e+08
2023-01-26		965552000		9.29358e+08
2023-01-27				953562000
2023-01-28	X			1020402000
2023-01-29		1150880000		1094732000
2023-01-30		1133040000		1.12925e+09
2023-01-31		1122992000		1.1664e+09
2023-02-01		1250048000		1.29841e+09
2023-02-02		1375904000		1.362e+09
2023-02-03				1411128000
2023-02-04	X			1490170000
2023-02-05		1757568000		1572612000
2023-02-06		1743552000		1.63684e+09
2023-02-07		1755040000		1.70131e+09
2023-02-08		1783216000		1.77617e+09
2023-02-09		1792576000		1.81025e+09
2023-02-10				1861488000
2023-02-11	X			1936470000
2023-02-12		1825088000		2019524000
2023-02-13		2014688000		2.05731e+09
2023-02-14		2220176000		2.10299e+09
2023-02-15		2357424000		2231240000
2023-02-16		2407984000		2.23495e+09
2023-02-17				2198956000
2023-02-18	X			2216688000
2023-02-19		2562080000		2213698000
2023-02-20		2257200000		2.21277e+09
2023-02-21		1947008000		2188664000
2023-02-22		1966944000		2.12962e+09
2023-02-23		1990768000		2.13395e+09
2023-02-24				2151612000
2023-02-25	X			2109390000
2023-02-26		2053712000		2102002000
2023-02-27		2159904000		2124144000
2023-02-28		2275280000		2150344000
2023-03-01		2224304000		2.17243e+09
2023-03-02		2198096000		2.15457e+09
2023-03-03				2132426000
2023-03-04	X			2119036000
2023-03-05		2123264000		2083898000
2023-03-06		2047456000		2.05656e+09
2023-03-07		1977392000		2028600000
2023-03-08		1946592000		1.94036e+09
2023-03-09		1878800000		1893760000
2023-03-10				1852508000
2023-03-11	X			1780820000
2023-03-12		1668640000		1717800000
2023-03-13		1614176000		1.68072e+09
2023-03-14		1563744000		1.6364e+09
2023-03-15		1549760000		1577872000
2023-03-16		1543296000		1.54383e+09
2023-03-17				1495448000
2023-03-18	X			1432516000
2023-03-19		1527616000		1375696000
2023-03-20		1339584000		1348832000
2023-03-21		1156768000		1.29197e+09
2023-03-22		1165184000		1.23255e+09
2023-03-23		1159616000		1196436000
2023-03-24				1.14852e+09
2023-03-25	X	1151696000		1.06341e+09
2023-03-26		1127392000		1.00015e+09
2023-03-27		943632000		980572000
2023-03-28		765152000		9.54199e+08
2023-03-29		761680000		9.02277e+08
2023-03-30		770224000		886118000
2023-03-31				836818000
2023-04-01	X			791662000
2023-04-02		796160000		768798000
2023-04-03		773008000		7.69319e+08
2023-04-04		757296000		770592000
2023-04-05		766144000		766632000
2023-04-06		760720000		7.63111e+08
2023-04-07				759448000
2023-04-08	X			748918000
2023-04-09		746464000		739198000
2023-04-10		741984000		7.36613e+08
2023-04-11		733808000		7.31691e+08
2023-04-12		711920000		7.13051e+08
2023-04-13		695248000		6.92053e+08
2023-04-14				666386000
2023-04-15	X			633294000
2023-04-16		648880000		6.17767e+08
2023-04-17		566064000		5.98427e+08
2023-04-18		486720000		575728000
2023-04-19		481728000		530022400
2023-04-20				5.18771e+08
2023-04-21				5.11019e+08
2023-04-22	X			4.82311e+08
2023-04-23		466720000		4.63177e+08
2023-04-24		462512000		4.59253e+08
2023-04-25		464512000		454758400
2023-04-26		447920000		442960000
2023-04-27		432128000		432432000
2023-04-28				421912000
2023-04-29	X			404836000
2023-04-30		383968000		387602000
2023-05-01		369264000		3.76615e+08
2023-05-02		348272000		3.64731e+08
2023-05-03		330112000		3.44147e+08
2023-05-04		324640000		3.35045e+08
2023-05-05				324776000
2023-05-06	X			307676000
2023-05-07		308624000		292822000
2023-05-08		280432000		280898000
2023-05-09		252896000		2.73867e+08
2023-05-10		247168000		2.64386e+08
2023-05-11		250432000		260974000
2023-05-12		252880000		2.5602e+08
2023-05-13	X			249444000
2023-05-14		258272000		241908000
2023-05-15		237088000		2.40338e+08
2023-05-16		216384000		239200000
2023-05-17				2.35619e+08
2023-05-18		220144000		2.33797e+08
2023-05-19				2.36478e+08
2023-05-20	X			2.33269e+08
2023-05-21		228944000		2.31797e+08
2023-05-22		241952000		2.34365e+08
2023-05-23		252560000		2.34365e+08
2023-05-24		235808000		231096000
2023-05-25		226784000		2.25381e+08
2023-05-26				220166000
2023-05-27	X			213382000
2023-05-28		200528000		204000000
2023-05-29		191088000		1.97063e+08
2023-05-30		183664000		1.90605e+08
2023-05-31		174672000		176824000
2023-06-01		166896000		1.72233e+08
2023-06-02				168878000
2023-06-03	X			1.64357e+08
2023-06-04		144096000		157216000
2023-06-05		144688000		152808000
2023-06-06		145392000		148435200
2023-06-07				141865600
2023-06-08		141104000		139896000
2023-06-09				1.3811e+08
2023-06-10	X			1.34766e+08
2023-06-11		134048000		1.3019e+08
2023-06-12		130048000		127656000
2023-06-13		127392000		127656000
2023-06-14		120688000		1.18979e+08
2023-06-15		112656000		1.15913e+08
2023-06-16				114614000
2023-06-17	X			110904000
2023-06-18		89040000		107320000
2023-06-19		97520000		1.04453e+08
2023-06-20		105520000		1.01747e+08
2023-06-21		104368000		9.85467e+07
2023-06-22		101376000		9.63657e+07
2023-06-23				93476000
2023-06-24	X			91390000
2023-06-25		93456000		88296000
2023-06-26		83280000		84364000
2023-06-27		73248000		81788000
2023-06-28		72352000		81112000
2023-06-29		72768000		8.28213e+07
2023-07-02		74064000		83891200
2023-07-03	X	83760000		83008000
2023-07-04		95968000		82531200
2023-07-05		96496000		82806400
2023-07-06		93520000		83512000
2023-07-09		84624000		84212800
2023-07-10		78512000		84900800
2023-07-11		76000000		85244800
2023-07-12	X	79408000		85121600
2023-07-13		79776000		85846400
2023-07-16		80944000		87659200
2023-07-17		87200000		92715200
2023-07-18		94736000		97260800
2023-07-19		103744000		100752000
2023-07-20		111648000		106272000
2023-07-23	X	135184000		114150400
2023-07-24		123968000		129316800
2023-07-25		110912000		1.33996e+08
2023-07-26		134608000		138904000
2023-07-27		158560000		1.43927e+08
2023-07-30		232608000		1.49307e+08
2023-07-31				152131200
2023-08-01	X			159172000

## Sheet: TimeLine
Year	Calendar week	Inzidenze (tests)	no data		reference	other	S477N Variant	N439K Variant	Alpha	Alpha with E484K	Alpha with T716V	C.36	R.1	Gamma	B.1.1.318	B.1.258	Beta	Kappa	Eta	Mu	Delta	Delta with T95I	AY.4.2	BA.1	BA.1.1	BA.2	BA.2.12.1	BA.4/BA.5	BA.4	BA.5	BF.7	EG.1	BA.2.75	CH.1.1	BN.1	XBF	CJ.1	BQ.1	BQ.1.1	BQ.1.1.10	XBB.1.5	XBB/XBB.1	Calendar week		no data	reference	other	S477N Variant	N439K Variant
2020	52	1916.86			20.4819	3.61446	21.6867	54.2169	0	0	0	0	0	0	0	0	0	0	0	0	0	0	0	0	0	0	0	0	0	0	0	0	0	0	0	0	0	0	0	0	0	0	52	100		392.609	69.284	415.704	1039.26
2020	53	2125.14			19.7531	16.0494	16.0494	48.1481	0	0	0	0	0	0	0	0	0	0	0	0	0	0	0	0	0	0	0	0	0	0	0	0	0	0	0	0	0	0	0	0	0	0	53	100		419.781	341.072	341.072	1023.22
	1																																										1
2021	2	1552.86			41.1726	4.08432	18.2477	25.8893	7.11462	0	0.395257	0	0	0	0	0	3.09618	0	0	0	0	0	0	0	0	0	0	0	0	0	0	0	0	0	0	0	0	0	0	0	0	0	2	100		639.352	63.4237	283.361	402.024
2021	3	1485.43			26.3229	4.6133	11.9403	25.5088	22.5237	0	3.48259	0	0	0	0	0	5.60832	0	0	0	0	0	0	0	0	0	0	0	0	0	0	0	0	0	0	0	0	0	0	0	0	0	3	100		391.008	68.5272	177.365	378.915
2021	4	1362.86			13.8138	6.50651	9.50951	23.1231	37.6877	0	6.50651	0	0	0	0	0	2.8028	0	0	0	0.0500501	0	0	0	0	0	0	0	0	0	0	0	0	0	0	0	0	0	0	0	0	0	4	100		188.263	88.6744	129.601	315.135
2021	5	1300.14			4.64548	5.37897	2.85249	12.7139	68.1337	0	4.48248	0	0.733496	0	0	0	1.05949	0	0	0	0	0	0	0	0	0	0	0	0	0	0	0	0	0	0	0	0	0	0	0	0	0	5	100		60.3978	69.9343	37.0864	165.299
2021	6	1351.86			2.07322	4.27878	2.64667	7.41067	69.5192	0	8.99868	0	0	0	0	0	5.07278	0	0	0	0	0	0	0	0	0	0	0	0	0	0	0	0	0	0	0	0	0	0	0	0	0	6	100		28.027	57.843	35.7792	100.182
2021	7	1662.43			1.14504	4.85278	0.926936	11.9411	71.4286	0	7.30643	0	0.272628	0	0	0	2.1265	0	0	0	0	0	0	0	0	0	0	0	0	0	0	0	0	0	0	0	0	0	0	0	0	0	7	100		19.0354	80.674	15.4096	198.512
2021	8	2033.14			0.492409	3.611	1.06689	7.67337	84.8584	0	0.369307	0	0.902749	0	0	0	1.02585	0	0	0	0	0	0	0	0	0	0	0	0	0	0	0	0	0	0	0	0	0	0	0	0	0	8	100		10.0114	73.4167	21.6913	156.011
2021	9	2322.71			0.575374	4.37284	0.460299	5.52359	74.5685	0	0	0	3.45224	0	0	1.8412	8.86076	0	0.345224	0	0	0	0	0	0	0	0	0	0	0	0	0	0	0	0	0	0	0	0	0	0	0	9	100		13.3643	101.569	10.6914	128.297
2021	10	2604.57			0.198939	4.37666	0.132626	1.72414	79.9735	3.38196	0	0	1.92308	0.066313	0	0.862069	7.36074	0	0	0	0	0	0	0	0	0	0	0	0	0	0	0	0	0	0	0	0	0	0	0	0	0	10	100		5.18151	113.993	3.45434	44.9064
2021	11	3011			0	3.03189	0	0.26137	85.9383	5.69786	0	0	0.522739	0	0	0.418191	3.6069	0	0.522739	0	0	0	0	0	0	0	0	0	0	0	0	0	0	0	0	0	0	0	0	0	0	0	11	100		0	91.2901	0	7.86984
2021	12	3188.43			0.291439	2.04007	0	0.255009	81.9672	8.01457	0	0	2.87796	0.0364299	0	0.255009	2.55009	0	1.7122	0	0	0	0	0	0	0	0	0	0	0	0	0	0	0	0	0	0	0	0	0	0	0	12	100		9.29232	65.0463	0	8.13078
2021	13	2969.57			0.309278	1.85567	0	0.412371	85.8247	6.4433	0	0	2.01031	0.0515464	0	0.257732	1.95876	0	0.824742	0	0	0.0515464	0	0	0	0	0	0	0	0	0	0	0	0	0	0	0	0	0	0	0	0	13	100		9.18424	55.1054	0	12.2457
2021	14	2518.57			0.117302	1.75953	0	0.234604	87.5073	3.98827	0	0	3.98827	0	0	0.527859	0.879765	0	0.938416	0	0.058651	0	0	0	0	0	0	0	0	0	0	0	0	0	0	0	0	0	0	0	0	0	14	100		2.95434	44.315	0	5.90867
2021	15	2403.14			0.0312012	2.37129	0.0624025	0.280811	89.1732	3.71295	0	0	2.15289	0.0624025	0.0936037	0.405616	1.31045	0	0.343214	0	0	0	0	0	0	0	0	0	0	0	0	0	0	0	0	0	0	0	0	0	0	0	15	100		0.749811	56.9856	1.49962	6.7483
2021	16	2155.71			0	0.875459	0	0.254165	91.3866	4.34905	0	0	1.41203	0.0847218	0.254165	0.423609	0.818978	0	0.112962	0	0.0282406	0	0	0	0	0	0	0	0	0	0	0	0	0	0	0	0	0	0	0	0	0	16	100		0	18.8724	0	5.47908
2021	17	1812.29			0	0.824668	0	0.143421	92.3629	3.44209	0	0.250986	0.501972	0.609537	0.609537	0.0358551	1.00394	0	0.215131	0	0	0	0	0	0	0	0	0	0	0	0	0	0	0	0	0	0	0	0	0	0	0	17	100		0	14.9453	0	2.59919
2021	18	1259.29			0	0.446761	0	0.14892	94.6389	0.521221	0	0.967982	0.0744602	0.0744602	2.01042	0.14892	0.595681	0.14892	0	0	0.22338	0	0	0	0	0	0	0	0	0	0	0	0	0	0	0	0	0	0	0	0	0	18	100		0	5.626	0	1.87533
2021	19	819			0.0792393	0.554675	0	0	94.6117	0.396197	0	1.8225	0.0792393	0.0792393	1.10935	0.396197	0.0792393	0.237718	0.158479	0	0.396197	0	0	0	0	0	0	0	0	0	0	0	0	0	0	0	0	0	0	0	0	0	19	100		0.64897	4.54279	0	0
2021	20	593.429			0	1.10294	0	0	91.0294	3.05147	0	0.588235	0.0367647	2.27941	0.698529	0.220588	0.220588	0.0367647	0.110294	0.330882	0.294118	0	0	0	0	0	0	0	0	0	0	0	0	0	0	0	0	0	0	0	0	0	20	100		0	6.54517	0	0
2021	21	451.286			0	1.41667	0	0	91.9167	1.5	0	0.583333	0	1.83333	0.416667	0	0.333333	0	0	1.25	0.583333	0.166667	0	0	0	0	0	0	0	0	0	0	0	0	0	0	0	0	0	0	0	0	21	100		0	6.39321	0	0
2021	22	346.571			0	1.625	0	0	86.5	3.625	0	0.75	0	1.625	0.625	0.125	1.5	0	0	0.75	1	1.875	0	0	0	0	0	0	0	0	0	0	0	0	0	0	0	0	0	0	0	0	22	100		0	5.63179	0	0
2021	23	240.714			0	1.02157	0.227015	0	81.7253	2.61067	0	1.13507	0	1.70261	0	0	0.113507	0	0.113507	0.113507	8.74007	2.49716	0	0	0	0	0	0	0	0	0	0	0	0	0	0	0	0	0	0	0	0	23	100		0	2.45906	0.546457	0
2021	24	143			0.3003	0	0	0	69.97	0.3003	0	0.900901	0	1.5015	0.3003	0	0	0	0	0.600601	21.021	5.10511	0	0	0	0	0	0	0	0	0	0	0	0	0	0	0	0	0	0	0	0	24	100		0.429429	0	0	0
2021	25	97.2857			0	1.05263	0	0	42.1053	0	0	0.350877	0	0.350877	0	0	0	0	0	1.40351	48.0702	6.66667	0	0	0	0	0	0	0	0	0	0	0	0	0	0	0	0	0	0	0	0	25	100		0	1.02406	0	0
2021	26	90.2857			0	0	0	0	53.1697	3.27198	0	0	0	3.47648	0	0	0	0	0	0	31.4928	8.58896	0	0	0	0	0	0	0	0	0	0	0	0	0	0	0	0	0	0	0	0	26	100		0	0	0	0
2021	27	156.143			0	0.274725	0	0	15.3846	0	0	0	0	0.274725	0	0	0	0	0.274725	0	59.0659	24.7253	0	0	0	0	0	0	0	0	0	0	0	0	0	0	0	0	0	0	0	0	27	100		0	0.428964	0	0
2021	28	314.857			0	0.138696	0	0	6.38003	0	0	0	0	0.277393	0	0	0	0	0	0	66.2968	26.9071	0	0	0	0	0	0	0	0	0	0	0	0	0	0	0	0	0	0	0	0	28	100		0	0.436695	0	0
2021	29	360.286			0	0	0	0	1.23675	0	0	0.0883392	0	0.0883392	0	0	0	0	0	0	66.3428	32.2438	0	0	0	0	0	0	0	0	0	0	0	0	0	0	0	0	0	0	0	0	29	100		0	0	0	0
2021	30	465.571			0	0	0	0	0.340136	0	0	0	0	0.255102	0.085034	0	0	0	0	0	66.8367	32.483	0	0	0	0	0	0	0	0	0	0	0	0	0	0	0	0	0	0	0	0	30	100		0	0	0	0
2021	31	523.571			0.0658762	0	0.395257	0	0.922266	0	0	0	0	0.131752	0.197628	0.0658762	0.197628	0	0	0	73.2543	24.7694	0	0	0	0	0	0	0	0	0	0	0	0	0	0	0	0	0	0	0	0	31	100		0.344909	0	2.06945	0
2021	32	842.714			0	0.0533049	0	0	0.319829	0	0	0	0	0.10661	0.10661	0	0	0	0	0	74.7868	24.6269	0	0	0	0	0	0	0	0	0	0	0	0	0	0	0	0	0	0	0	0	32	100		0	0.449208	0	0
2021	33	1152.57			0	0.0862069	0	0	0	0	0	0	0	0	0.689655	0	0	0	0	0	73.3621	25.8621	0	0	0	0	0	0	0	0	0	0	0	0	0	0	0	0	0	0	0	0	33	100		0	0.993596	0	0
2021	34	1347.57			0	0	0	0	0	0	0	0	0	0	0	0	0	0	0	0	73.5905	26.4095	0	0	0	0	0	0	0	0	0	0	0	0	0	0	0	0	0	0	0	0	34	100		0	0	0	0
2021	35	1611.14			0	0	0	0	0	0	0	0	0	0	0	0	0	0	0	0	69.3607	30.6393	0	0	0	0	0	0	0	0	0	0	0	0	0	0	0	0	0	0	0	0	35	100		0	0	0	0
2021	36	2011.71			0	0	0	0	0.0553403	0	0	0	0	0	0	0	0	0	0	0.0553403	73.2153	26.674	0	0	0	0	0	0	0	0	0	0	0	0	0	0	0	0	0	0	0	0	36	100		0	0	0	0
2021	37	1967.57			0	0	0	0	0	0	0	0	0	0	0	0	0	0	0	0	74.3766	25.6234	0	0	0	0	0	0	0	0	0	0	0	0	0	0	0	0	0	0	0	0	37	100		0	0	0	0
2021	38	1677.29			0	0	0	0	0	0	0	0	0	0	0	0	0	0	0	0	77.289	22.711	0	0	0	0	0	0	0	0	0	0	0	0	0	0	0	0	0	0	0	0	38	100		0	0	0	0
2021	39	1799.43			0	0	0	0	0	0	0	0	0	0	0	0	0	0	0	0	74.4854	25.5146	0	0	0	0	0	0	0	0	0	0	0	0	0	0	0	0	0	0	0	0	39	100		0	0	0	0
2021	40	1825.29			0	0	0	0	0	0	0	0	0	0	0	0	0	0	0	0	72.0222	27.8855	0.0923361	0	0	0	0	0	0	0	0	0	0	0	0	0	0	0	0	0	0	0	40	100		0	0	0	0
2021	41	2191.14			0	0	0	0	0	0	0	0	0	0	0	0	0	0	0	0	68.8172	30.4301	0.752688	0	0	0	0	0	0	0	0	0	0	0	0	0	0	0	0	0	0	0	41	100		0	0	0	0
2021	42	3404.43			0	0	0	0	0	0	0	0	0	0	0	0	0	0	0	0	66.4956	32.9912	0.513196	0	0	0	0	0	0	0	0	0	0	0	0	0	0	0	0	0	0	0	42	100		0	0	0	0
2021	43	4938.43			0	0	0	0	0	0	0	0	0	0	0	0	0	0	0	0	68.0257	31.4705	0.503894	0	0	0	0	0	0	0	0	0	0	0	0	0	0	0	0	0	0	0	43	100		0	0	0	0
2021	44	8059			0	0	0	0	0.0618812	0	0	0	0	0	0	0	0	0	0	0	68.9975	29.8886	1.05198	0	0	0	0	0	0	0	0	0	0	0	0	0	0	0	0	0	0	0	44	100		0	0	0	0
2021	45	11243.1			0	0	0	0	0	0	0	0	0	0	0	0	0	0	0	0	67.1635	31.2181	1.57581	0	0	0	0	0	0	0.0425894	0	0	0	0	0	0	0	0	0	0	0	0	45	100		0	0	0	0
2021	46	13862.1			0	0	0	0	0	0	0	0	0	0	0	0	0	0	0	0	64.7456	31.4531	3.80135	0	0	0	0	0	0	0	0	0	0	0	0	0	0	0	0	0	0	0	46	100		0	0	0	0
2021	47	11793.6			0	0	0	0	0	0	0	0	0	0	0	0	0	0	0	0	69.4251	29.1812	1.30662	0.087108	0	0	0	0	0	0	0	0	0	0	0	0	0	0	0	0	0	0	47	100		0	0	0	0
2021	48	7256.14			0	0	0	0	0.0596303	0	0	0	0	0	0	0	0	0	0	0	64.8181	32.8563	1.31187	0.954085	0	0	0	0	0	0	0	0	0	0	0	0	0	0	0	0	0	0	48	100		0	0	0	0
2021	49	4163.71			0	0	0	0	0	0	0	0	0	0	0	0	0	0	0	0	68.4117	28.7489	1.33097	1.4197	0.0887311	0	0	0	0	0	0	0	0	0	0	0	0	0	0	0	0	0	49	100		0	0	0	0
2021	50	2692.57			0	0	0	0	0	0	0	0	0	0	0	0	0	0	0	0	63.0298	30.0271	1.8936	4.68891	0.360685	0	0	0	0	0	0	0	0	0	0	0	0	0	0	0	0	0	50	100		0	0	0	0
2021	51	2087.43			0	0	0	0	0	0	0	0	0	0	0	0	0	0	0	0	33.042	18.0944	1.48601	34.7902	12.4126	0.174825	0	0	0	0	0	0	0	0	0	0	0	0	0	0	0	0	51	100		0	0	0	0
2021	52	3292.71			0	0	0	0	0	0	0	0	0	0	0	0	0	0	0	0	14.7588	6.98344	0.215983	45.7163	31.6055	0.719942	0	0	0	0	0	0	0	0	0	0	0	0	0	0	0	0	52	100		0	0	0	0
2022	1	8895.29			0	0	0	0	0	0	0	0	0	0	0	0	0	0	0	0	17.3551	9.36043	0.366422	36.1759	35.1765	1.56562	0	0	0	0	0	0	0	0	0	0	0	0	0	0	0	0	1	100		0	0	0	0
2022	2	15815.1			0	0	0	0	0	0	0	0	0	0	0	0	0	0	0	0	9.30851	5.12918	0.0759878	40.9195	40.0456	4.48328	0	0	0	0.0379939	0	0	0	0	0	0	0	0	0	0	0	0	2	100		0	0	0	0
2022	3	25172.7			0	0	0	0	0	0	0	0	0	0	0	0	0	0	0	0	1.49842	1.26183	0	38.4069	51.0252	7.80757	0	0	0	0	0	0	0	0	0	0	0	0	0	0	0	0	3	100		0	0	0	0
2022	4	32512.9			0	0	0	0	0	0	0	0	0	0	0	0	0	0	0	0	0.674663	0.89955	0.149925	33.8831	51.5742	12.8186	0	0	0	0	0	0	0	0	0	0	0	0	0	0	0	0	4	100		0	0	0	0
2022	5	33179.3			0	0	0	0	0	0	0	0	0	0	0	0	0	0	0	0	0.0931966	0.0931966	0	29.7297	53.1221	16.9618	0	0	0	0	0	0	0	0	0	0	0	0	0	0	0	0	5	100		0	0	0	0
2022	6	30878.1			0	0	0	0	0	0	0	0	0	0	0	0	0	0	0	0	0.0468165	0.0468165	0	19.8502	49.8127	30.1966	0	0	0.0468165	0	0	0	0	0	0	0	0	0	0	0	0	0	6	100		0	0	0	0
2022	7	27887			0	0	0	0	0	0	0	0	0	0	0	0	0	0	0	0	0	0	0	16.066	52.2297	31.7043	0	0	0	0	0	0	0	0	0	0	0	0	0	0	0	0	7	100		0	0	0	0
2022	8	26478.3			0	0	0	0	0	0	0	0	0	0	0	0	0	0	0	0	0	0	0	14.1652	46.3144	39.5204	0	0	0	0	0	0	0	0	0	0	0	0	0	0	0	0	8	100		0	0	0	0
2022	9	31006.6			0	0	0	0	0	0	0	0	0	0	0	0	0	0	0	0	0	0.0552792	0	7.9602	34.052	57.9326	0	0	0	0	0	0	0	0	0	0	0	0	0	0	0	0	9	100		0	0	0	0
2022	10	42750.4			0	0.0558036	0	0	0	0	0	0	0	0	0	0	0	0	0	0	0	0	0	5.35714	26.2835	68.3036	0	0	0	0	0	0	0	0	0	0	0	0	0	0	0	0	10	100		0	23.8563	0	0
2022	11	45135.4			0	0	0	0	0	0	0	0	0	0	0	0	0	0	0	0	0	0	0	3.22245	15.6445	81.1331	0	0	0	0	0	0	0	0	0	0	0	0	0	0	0	0	11	100		0	0	0	0
2022	12	35446.1			0	0.0997009	0	0	0	0	0	0	0	0	0	0	0	0	0	0	0	0	0	1.04686	15.6032	83.2004	0	0.0498504	0	0	0	0	0	0	0	0	0	0	0	0	0	0	12	100		0	35.3401	0	0
2022	13	21680.6			0	0	0	0	0	0	0	0	0	0	0	0	0	0	0	0	0	0	0	0.422833	9.16138	90.3453	0	0	0.0704722	0	0	0	0	0	0	0	0	0	0	0	0	0	13	100		0	0	0	0
2022	14	13798.1			0	0	0	0	0	0	0	0	0	0	0	0	0	0	0	0	0	0	0	0.625279	5.71684	93.6132	0	0	0	0.0446628	0	0	0	0	0	0	0	0	0	0	0	0	14	100		0	0	0	0
2022	15	9041.14			0	0.0414766	0	0	0	0	0	0	0	0	0	0	0	0	0	0	0	0	0	3.64994	11.6134	84.5292	0.165906	0	0	0	0	0	0	0	0	0	0	0	0	0	0	0	15	100		0	3.54546	0	0
2022	16	7006.43			0	0	0	0	0	0	0	0	0	0	0	0	0	0	0	0	0	0	0	0.264971	1.90779	97.0323	0.476948	0.317965	0	0	0	0	0	0	0	0	0	0	0	0	0	0	16	100		0	0	0	0
2022	17	5761.43			0	0.0823723	0	0	0	0	0	0	0	0	0	0	0	0	0	0	0	0	0	0.0823723	1.56507	96.8287	0.823723	0.53542	0	0.0823723	0	0	0	0	0	0	0	0	0	0	0	0	17	100		0	5.78098	0	0
2022	18	5277.57			0	0.0935891	0	0	0	0	0	0	0	0	0	0	0	0	0	0	0	0	0	0.140384	0.701919	96.4436	1.16986	1.45063	0	0	0	0	0	0	0	0	0	0	0	0	0	0	18	100		0	5.49121	0	0
2022	19	4250.57			0	0.502765	0	0	0	0	0	0	0	0	0	0	0	0	0	0	0	0	0	0.0502765	0.402212	94.4193	1.25691	3.26797	0	0.100553	0	0	0	0	0	0	0	0	0	0	0	0	19	100		0	24.5491	0	0
2022	20	2897			0	0.503567	0	0	0	0	0	0	0	0	0	0	0	0	0	0	0.0419639	0	0	0	0.377675	90.3063	2.72765	5.87495	0	0.167856	0	0	0	0	0	0	0	0	0	0	0	0	20	100		0	17.1225	0	0
2022	21	2185.71			0	1.03093	0	0	0	0	0	0	0	0	0	0	0	0	0	0	0	0	0	0.064433	0.064433	74.2912	6.18557	17.3325	0.257732	0.773196	0	0	0	0	0	0	0	0	0	0	0	0	21	100		0	31.1436	0	0
2022	22	2788.43			0	0.471698	0	0	0	0	0	0	0	0	0	0	0	0	0	0	0	0	0	0	0.128645	49.8714	8.01887	17.7959	3.7307	19.9828	0	0	0	0	0	0	0	0	0	0	0	0	22	100		0	21.9467	0	0
2022	23	3632.71			0	0.458524	0	0	0	0	0	0	0	0	0	0	0	0	0	0	0	0	0	0.041684	0.041684	34.306	8.54523	0.20842	5.71071	50.6044	0.0833681	0	0	0	0	0	0	0	0	0	0	0	23	100		0	31.9101	0	0
2022	24	5832.14			0	0.472915	0	0	0	0	0	0	0	0	0	0	0	0	0	0	0	0	0	0	0	18.4867	7.26569	0	8.72743	65.0473	0	0	0	0	0	0	0	0	0	0	0	0	24	100		0	51.4283	0	0
2022	25	8604.71			0	0.258589	0	0	0	0	0	0	0	0	0	0	0	0	0	0	0	0	0	0	0.0369413	10.0111	5.20872	0	8.09014	76.099	0.29553	0	0	0	0	0	0	0	0	0	0	0	25	100		0	36.8903	0	0
2022	26	10192.6			0	0.145773	0	0	0	0	0	0	0	0	0	0	0	0	0	0	0	0	0	0	0	4.62828	3.75364	0	7.98105	83.1268	0.327988	0	0.0364431	0	0	0	0	0	0	0	0	0	26	100		0	23.4364	0	0
2022	27	10541.9			0	0.301205	0	0	0	0	0	0	0	0	0	0	0	0	0	0	0	0	0	0	0	2.96902	1.97935	0	8.00344	86.5318	0.215146	0	0	0	0	0	0	0	0	0	0	0	27	100		0	53.8184	0	0
2022	28	11918.1			0	0	0	0	0	0	0	0	0	0	0	0	0	0	0	0	0	0	0	0	0	1.31752	1.77866	0	8.1357	88.274	0.494071	0	0	0	0	0	0	0	0	0	0	0	28	100		0	0	0	0
2022	29	11394.7			0	0.0378072	0	0	0	0	0	0	0	0	0	0	0	0	0	0	0	0	0	0	0	0.567108	1.09641	0	8.16635	89.2628	0.869565	0	0	0	0	0	0	0	0	0	0	0	29	100		0	5.94428	0	0
2022	30	7802.57			0	0	0	0	0	0	0	0	0	0	0	0	0	0	0	0	0	0	0	0.0698324	0.0349162	0.593575	0.523743	0	6.35475	91.1662	1.25698	0	0	0	0	0	0	0	0	0	0	0	30	100		0	0	0	0
2022	31	6116.29			0	0.112867	0	0	0	0	0	0	0	0	0	0	0	0	0	0	0	0	0	0.0376223	0.0376223	0.150489	0.300978	0	6.77201	91.4221	1.12867	0	0.0376223	0	0	0	0	0	0	0	0	0	31	100		0	11.0311	0	0
2022	32	5514.14			0	0.0412371	0	0	0	0	0	0	0	0	0	0	0	0	0	0	0	0	0	0	0	0.206186	0.28866	0	5.52577	91.4639	2.30928	0	0.164948	0	0	0	0	0	0	0	0	0	32	100		0	3.92313	0	0
2022	33	5374.86			0	0.0703977	0	0	0	0	0	0	0	0	0	0	0	0	0	0	0	0	0	0	0	0.140795	0.175994	0	5.45583	90.7427	3.30869	0	0.105597	0	0	0	0	0	0	0	0	0	33	100		0	5.96756	0	0
2022	34	4808.71			0	0.0923788	0	0	0	0	0	0	0	0	0	0	0	0	0	0	0	0	0	0	0	0.0461894	0	0	4.52656	91.1778	3.74134	0	0.415704	0	0	0	0	0	0	0	0	0	34	100		0	7.68768	0	0
2022	35	4231			0	0.0698324	0	0	0	0	0	0	0	0	0	0	0	0	0	0	0	0	0	0	0.0698324	0.0698324	0	0	4.53911	89.1411	5.30726	0	0.803073	0	0	0	0	0	0	0	0	0	35	100		0	5.28497	0	0
2022	36	4131			0	0.13245	0	0	0	0	0	0	0	0	0	0	0	0	0	0	0	0	0	0	0.0883002	0	0	0	4.72406	88.1678	6.00442	0	0.618102	0	0.0441501	0	0	0.220751	0	0	0	0	36	100		0	9.57952	0	0
2022	37	5174.14			0	0.0446429	0	0	0	0	0	0	0	0	0	0	0	0	0	0	0	0	0	0	0	0	0.0446429	0	5.13393	82.3661	10.2232	0	0.848214	0	0.0446429	0	0	1.11607	0.178571	0	0	0	37	100		0	4.19088	0	0
2022	38	7471.57			0	0.135272	0	0	0	0	0	0	0	0	0	0	0	0	0	0	0	0	0	0	0	0	0	0	4.09199	81.3662	11.2952	0	1.18363	0	0.0676361	0	0	1.38654	0.304363	0.0338181	0	0.135272	38	100		0	19.8642	0	0
2022	39	11932.1			0	0.38432	0	0	0	0	0	0	0	0	0	0	0	0	0	0	0	0	0	0	0	0	0	0	2.95926	78.4781	14.6426	0	1.03766	0	0.076864	0	0	1.22982	1.11453	0.038432	0	0.038432	39	100		0	78.6167	0	0
2022	40	13984.4			0	0.619195	0	0	0	0	0	0	0	0	0	0	0	0	0	0	0	0	0	0	0	0	0	0	4.29567	69.3498	19.8142	0	1.27709	0.116099	0.348297	0	0	2.32198	1.58669	0.154799	0	0.116099	40	100		0	135.637	0	0
2022	41	12319.7			0	0.327988	0	0	0	0	0	0	0	0	0	0	0	0	0	0	0	0	0	0	0	0	0	0	3.06122	67.3834	20.6997	0	0.874636	0.145773	0.546647	0	0	3.31633	2.73324	0.473761	0	0.437318	41	100		0	58.229	0	0
2022	42	8379.86			0	0.528914	0	0	0	0	0	0	0	0	0	0	0	0	0	0	0	0	0	0	0	0	0	0	3.24401	60.9309	23.9422	0	1.33992	0.458392	0.458392	0	0	4.26657	3.56135	0.669958	0	0.599436	42	100		0	60.5169	0	0
2022	43	5342.29			0	0.619579	0	0	0	0	0	0	0	0	0	0	0	0	0	0	0	0	0	0	0.0413052	0	0	0	2.51962	57.4969	25.7745	0	0.743494	0.619579	0.86741	0	0	5.41099	4.7088	0.660884	0	0.536968	43	100		0	50.606	0	0
2022	44	4203.29			0	1.15146	0	0	0	0	0	0	0	0	0	0	0	0	0	0	0.044287	0	0	0	0.088574	0	0	0	2.08149	49.2028	27.2365	0	1.10717	0.974314	2.17006	0	0.132861	6.55447	6.42161	1.28432	0	1.55004	44	100		0	76.7155	0	0
2022	45	3545.14			0	0.772201	0	0	0	0	0	0	0	0	0	0	0	0	0	0	0	0	0	0	0	0	0	0	3.432	39.9828	28.9146	0	1.3728	1.2012	2.145	0	0.0429	8.49421	10.5534	1.8018	0	1.287	45	100		0	60.8384	0	0
2022	46	3862.29			0	0.635324	0	0	0	0	0	0	0	0	0	0	0	0	0	0	0	0	0	0.0423549	0	0	0	0	3.0072	33.9687	25.8365	0	1.82126	1.60949	3.68488	0	0.127065	9.82634	13.5536	3.64252	0	2.24481	46	100		0	66.5594	0	0
2022	47	4320.86			0	0.875657	0	0	0	0	0	0	0	0	0	0	0	0	0	0	0	0	0	0	0.0437828	0.0875657	0	0	2.5394	27.1891	27.0578	0	1.40105	1.61996	3.85289	0.0437828	0.0437828	9.10683	17.3818	6.08581	0	2.67075	47	100		0	112.376	0	0
2022	48	4755.14			0	0.883783	0	0	0	0	0	0	0	0	0	0	0	0	0	0	0	0	0	0	0	0.0441891	0	0	2.25365	23.4202	25.3646	0	1.67919	2.73973	4.19797	0.0883783	0.0441891	10.0751	18.2943	8.48431	0.0441891	2.38621	48	100		0	133.144	0	0
2022	49	4761.57			0	0.796813	0	0	0	0	0	0	0	0	0	0	0	0	0	0	0	0	0	0	0	0	0	0	1.9035	18.0168	23.6388	0	1.19522	3.45286	4.471	0.0442674	0.309872	13.1031	20.6286	9.34042	0.0885347	3.01018	49	100		0	135.256	0	0
2022	50	4959.86			0	0.969305	0	0	0	0	0	0	0	0	0	0	0	0	0	0	0	0	0	0	0	0	0	0	1.93861	13.5164	20.7862	0	0.969305	4.03877	6.35433	0.215401	0.269251	15.7243	22.0248	10.1777	0.592353	2.42326	50	100		0	183.03	0	0
2022	51	4707.71			0	0.970246	0	0	0	0	0	0	0	0	0	0	0	0	0	0	0	0	0	0	0	0	0	0	2.32859	15.2005	17.2704	0	0.84088	2.45796	9.44373	0.258732	0.452781	15.6533	20.3752	11.0608	1.68176	2.00517	51	100		0	183.714	0	0
2022	52	3537.29			0	1.1919	0	0	0	0	0	0	0	0	0	0	0	0	0	0	0	0	0	0	0	0	0	0	2.14541	11.8594	18.534	0	1.31108	5.7211	10.4291	0.297974	0.655542	12.8725	18.6532	12.4553	1.54946	2.3242	52	100		0	183.597	0	0
2023	1	2686.57			0	0.901984	0	0	0	0	0	0	0	0	0	0	0	0	0	0	0	0	0	0	0	0	0	0	2.0445	10.0421	15.5141	0.0601323	1.8641	4.75045	10.1624	0.841852	0.962117	15.8148	18.7613	10.5232	4.81058	2.94648	1	100		0	109.186	0	0
2023	2	2133			0	1.25082	0	0	0	0	0	0	0	0	0	0	0	0	0	0	0	0	0	0	0.0658328	0	0	0	1.51415	7.96577	10.7307	0.0658328	1.44832	10.2041	8.62409	1.51415	1.64582	14.0882	19.7498	12.7057	6.12245	2.30415	2	100		0	128.476	0	0
2023	3	1981.86			0	1.029	0	0	0	0	0	0	0	0	0	0	0	0	0	0	0	0	0	0	0	0	0	0	1.96445	5.79981	8.60617	0.654818	1.21609	9.44808	10.8513	1.029	2.24509	12.4415	15.8092	15.2479	11.1319	2.52572	3	100		0	106.336	0	0
2023	4	2848.86			0	0.537222	0	0	0	0	0	0	0	0	0	0	0	0	0	0	0	0	0	0	0	0	0	0	2.22563	4.60476	6.21642	0.690714	1.38143	12.2794	10.6677	1.07444	2.14889	11.8189	11.5119	15.4259	17.1144	2.30238	4	100		0	75.4053	0	0
2023	5	3810			0	0.238095	0	0	0	0	0	0	0	0	0	0	0	0	0	0	0	0	0	0	0	0	0	0	1.4881	2.08333	3.80952	2.08333	2.02381	11.25	8.92857	2.5	2.55952	9.82143	9.82143	10.7738	31.1905	1.42857	5	100		0	48.8049	0	0
2023	6	4124.43			0	0.184502	0	0	0	0	0	0	0	0	0	0	0	0	0	0	0	0	0	0	0	0	0	0	0.922509	2.09102	3.01353	3.99754	1.10701	12.9766	6.45756	2.58303	2.52153	7.07257	9.7786	9.40959	35.6704	2.21402	6	100		0	49.146	0	0
2023	7	4879.71			0	0.332226	0	0	0	0	0	0	0	0	0	0	0	0	0	0	0	0	0	0	0	0	0	0	0.474608	1.42383	1.66113	3.74941	1.61367	14.2383	5.12577	2.61035	1.51875	5.88514	6.73944	7.92596	45.6099	1.0916	7	100		0	101.301	0	0
2023	8	5564.71			0	0.309598	0	0	0	0	0	0	0	0	0	0	0	0	0	0	0	0	0	0	0	0	0	0	0.309598	1.18679	0.825593	4.38596	0.670795	12.5903	3.35397	3.19917	1.75439	3.97317	4.33437	6.39835	55.3664	1.34159	8	100		0	89.832	0	0
2023	9	5413.43			0	0.225327	0	0	0	0	0	0	0	0	0	0	0	0	0	0	0	0	0	0	0	0	0	0	0.225327	0.315457	1.08157	5.40784	0.630915	8.51735	2.61379	2.29833	2.11807	3.3799	3.42497	5.54304	63.0014	1.21676	9	100		0	65.6792	0	0
2023	10	4742.71			0	0.0530504	0	0	0	0	0	0	0	0	0	0	0	0	0	0	0	0	0	0	0	0	0	0	0.106101	0.424403	0.636605	6.4191	0.742706	7.58621	1.90981	2.06897	1.90981	1.85676	2.44032	4.13793	68.382	1.32626	10	100		0	12.9953	0	0
2023	11	3870.29			0	0.187383	0	0	0	0	0	0	0	0	0	0	0	0	0	0	0	0	0	0	0	0	0	0	0.249844	0.312305	0.124922	6.37102	0.62461	10.6184	1.87383	1.31168	1.56152	0.811993	2.31106	2.37352	69.9563	1.31168	11	100		0	36.9238	0	0
2023	12	3032.86			0	0	0	0	0	0	0	0	0	0	0	0	0	0	0	0	0	0	0	0	0	0	0	0	0.564972	0.677966	0.225989	5.31073	0.225989	8.13559	1.12994	1.01695	1.69492	0.79096	1.12994	1.58192	76.7232	0.79096	12	100
																																												SUM		2190.63	4292.16	1475.33	4002.62
[truncated: 76 more columns]
