# Supplementary material for: Genomic surveillance of SARS-CoV-2 evolution by a centralised pipeline and weekly focused sequencing, Austria, January 2021 to March 2023
Source: Euro Surveill. 2024 Jun 6;29(23):2300542. doi: 10.2807/1560-7917.ES.2024.29.23.2300542 (PMC11158012; doi:10.2807/1560-7917.ES.2024.29.23.2300542)
Supplement: Supplementary Table3 [file 2300542_SupplementaryTable3.xlsx]

## Sheet: Disclaimer
This supplementary material is hosted by Eurosurveillance as supporting information alongside the article [Genomic surveillance of SARS-CoV-2 evolution by a centralised pipeline and weekly focused sequencing, Austria, January 2021 to March 2023], on behalf of the authors, who remain responsible for the accuracy and appropriateness of the content. The same standards for ethics, copyright, attribut…

## Sheet: Fig2C
																																										Extrapolated total numbers
YEAR	Calendar week	Incidence counts	reference	other	S477N Variant	N439K Variant	Alpha	Alpha with E484K	Alpha with T716V	C.36	R.1	Gamma	B.1.1.318	B.1.258	Beta	Kappa	Eta	Mu	Delta	Delta with T95I	AY.4.2	BA.1	BA.1.1	BA.2	BA.2.12.1	BA.2.75	BA.4/BA.5	BA.4	EG.1	BA.5	BF.7	CH.1.1	BN.1	XBF	CJ.1	BQ.1	BQ.1.1	BQ.1.1.10	XBB.1.5	XBB/XBB.1	SUM	reference	other	S477N Variant	N439K Variant	Alpha	Alpha with E484K	Alpha with T716V	C.36
2020	52	1916.86	20.4819	3.61446	21.6867	54.2169																																			100	392.609	69.284	415.704	1039.26	0	0	0	0
2020	53	2125.14	19.7531	16.0494	16.0494	48.1481																																			100	419.781	341.072	341.072	1023.22	0	0	0	0
2021	1	2073.57																																								0	0	0	0	0	0	0	0
2021	2	1552.86	41.1726	4.08432	18.2477	25.8893	7.11462		0.395257						3.09618			0	0	0	0	0	0	0	0	0	0	0	0	0	0	0	0	0	0	0	0	0	0	0	100	639.352	63.4237	283.361	402.024	110.48	0	6.13778	0
2021	3	1485.43	26.3229	4.6133	11.9403	25.5088	22.5237		3.48259						5.60832			0	0	0	0	0	0	0	0	0	0	0	0	0	0	0	0	0	0	0	0	0	0	0	100	391.008	68.5272	177.365	378.915	334.574	0	51.7313	0
2021	4	1362.86	13.8138	6.50651	9.50951	23.1231	37.6877		6.50651						2.8028			0	0.0500501	0	0	0	0	0	0	0	0	0	0	0	0	0	0	0	0	0	0	0	0	0	100	188.263	88.6744	129.601	315.135	513.629	0	88.6744	0
2021	5	1300.14	4.64548	5.37897	2.85249	12.7139	68.1337		4.48248		0.733496				1.05949			0	0	0	0	0	0	0	0	0	0	0	0	0	0	0	0	0	0	0	0	0	0	0	100	60.3978	69.9343	37.0864	165.299	885.835	0	58.2786	0
2021	6	1351.86	2.07322	4.27878	2.64667	7.41067	69.5192		8.99868						5.07278			0	0	0	0	0	0	0	0	0	0	0	0	0	0	0	0	0	0	0	0	0	0	0	100	28.027	57.843	35.7792	100.182	939.8	0	121.649	0
2021	7	1662.43	1.14504	4.85278	0.926936	11.9411	71.4286		7.30643		0.272628				2.1265			0	0	0	0	0	0	0	0	0	0	0	0	0	0	0	0	0	0	0	0	0	0	0	100	19.0354	80.674	15.4096	198.512	1187.45	0	121.464	0
2021	8	2033.14	0.492409	3.611	1.06689	7.67337	84.8584		0.369307		0.902749				1.02585			0	0	0	0	0	0	0	0	0	0	0	0	0	0	0	0	0	0	0	0	0	0	0	100	10.0114	73.4167	21.6913	156.011	1725.29	0	7.50853	0
2021	9	2322.71	0.575374	4.37284	0.460299	5.52359	74.5685				3.45224	0	0	1.8412	8.86076	0	0.345224	0	0	0	0	0	0	0	0	0	0	0	0	0	0	0	0	0	0	0	0	0	0	0	100	13.3643	101.569	10.6914	128.297	1732.01	0	0	0
2021	10	2604.57	0.198939	4.37666	0.132626	1.72414	79.9735	3.38196			1.92308	0.066313	0	0.862069	7.36074	0	0	0	0	0	0	0	0	0	0	0	0	0	0	0	0	0	0	0	0	0	0	0	0	0	100	5.18151	113.993	3.45434	44.9064	2082.97	88.0856	0	0
2021	11	3011		3.03189		0.26137	85.9383	5.69786			0.522739	0	0	0.418191	3.6069	0	0.522739	0	0	0	0	0	0	0	0	0	0	0	0	0	0	0	0	0	0	0	0	0	0	0	100	0	91.2901	0	7.86984	2587.6	171.562	0	0
2021	12	3188.43	0.291439	2.04007		0.255009	81.9672	8.01457			2.87796	0.0364299	0	0.255009	2.55009	0	1.7122	0	0	0	0	0	0	0	0	0	0	0	0	0	0	0	0	0	0	0	0	0	0	0	100	9.29232	65.0463	0	8.13078	2613.47	255.539	0	0
2021	13	2969.57	0.309278	1.85567		0.412371	85.8247	6.4433			2.01031	0.0515464	0	0.257732	1.95876	0	0.824742	0	0	0.0515464	0	0	0	0	0	0	0	0	0	0	0	0	0	0	0	0	0	0	0	0	100	9.18424	55.1054	0	12.2457	2548.63	191.338	0	0
2021	14	2518.57	0.117302	1.75953		0.234604	87.5073	3.98827			3.98827	0	0	0.527859	0.879765	0	0.938416	0	0.058651	0	0	0	0	0	0	0	0	0	0	0	0	0	0	0	0	0	0	0	0	0	100	2.95434	44.315	0	5.90867	2203.93	100.447	0	0
2021	15	2403.14	0.0312012	2.37129	0.0624025	0.280811	89.1732	3.71295			2.15289	0.0624025	0.0936037	0.405616	1.31045	0	0.343214	0	0	0	0	0	0	0	0	0	0	0	0	0	0	0	0	0	0	0	0	0	0	0	100	0.749811	56.9856	1.49962	6.7483	2142.96	89.2275	0	0
2021	16	2155.71		0.875459	0	0.254165	91.3866	4.34905			1.41203	0.0847218	0.254165	0.423609	0.818978	0	0.112962	0	0.0282406	0	0	0	0	0	0	0	0	0	0	0	0	0	0	0	0	0	0	0	0	0	100	0	18.8724	0	5.47908	1970.03	93.7532	0	0
2021	17	1812.29		0.824668	0	0.143421	92.3629	3.44209	0	0.250986	0.501972	0.609537	0.609537	0.0358551	1.00394	0	0.215131	0	0	0	0	0	0	0	0	0	0	0	0	0	0	0	0	0	0	0	0	0	0	0	100	0	14.9453	0	2.59919	1673.88	62.3806	0	4.54858
2021	18	1259.29		0.446761	0	0.14892	94.6389	0.521221	0	0.967982	0.0744602	0.0744602	2.01042	0.14892	0.595681	0.14892	0	0	0.22338	0	0	0	0	0	0	0	0	0	0	0	0	0	0	0	0	0	0	0	0	0	100	0	5.626	0	1.87533	1191.77	6.56366	0	12.1897
2021	19	819	0.0792393	0.554675	0	0	94.6117	0.396197	0	1.8225	0.0792393	0.0792393	1.10935	0.396197	0.0792393	0.237718	0.158479	0	0.396197	0	0	0	0	0	0	0	0	0	0	0	0	0	0	0	0	0	0	0	0	0	100	0.64897	4.54279	0	0	774.87	3.24485	0	14.9263
2021	20	593.429		1.10294	0	0	91.0294	3.05147	0	0.588235	0.0367647	2.27941	0.698529	0.220588	0.220588	0.0367647	0.110294	0.330882	0.294118	0	0	0	0	0	0	0	0	0	0	0	0	0	0	0	0	0	0	0	0	0	100	0	6.54517	0	0	540.195	18.1083	0	3.49076
2021	21	451.286		1.41667	0	0	91.9167	1.5	0	0.583333	0	1.83333	0.416667	0	0.333333	0	0	1.25	0.583333	0.166667	0	0	0	0	0	0	0	0	0	0	0	0	0	0	0	0	0	0	0	0	100	0	6.39321	0	0	414.807	6.76929	0	2.6325
2021	22	346.571		1.625	0	0	86.5	3.625	0	0.75	0	1.625	0.625	0.125	1.5	0	0	0.75	1	1.875	0	0	0	0	0	0	0	0	0	0	0	0	0	0	0	0	0	0	0	0	100	0	5.63179	0	0	299.784	12.5632	0	2.59929
2021	23	240.714		1.02157	0.227015	0	81.7253	2.61067	0	1.13507	0	1.70261	0	0	0.113507	0	0.113507	0.113507	8.74007	2.49716	0	0	0	0	0	0	0	0	0	0	0	0	0	0	0	0	0	0	0	0	100	0	2.45906	0.546457	0	196.725	6.28425	0	2.73228
2021	24	143	0.3003				69.97	0.3003	0	0.900901	0	1.5015	0.3003	0	0	0	0	0.600601	21.021	5.10511	0	0	0	0	0	0	0	0	0	0	0	0	0	0	0	0	0	0	0	0	100	0.429429	0	0	0	100.057	0.429429	0	1.28829
2021	25	97.2857		1.05263			42.1053	0	0	0.350877	0	0.350877	0	0	0	0	0	1.40351	48.0702	6.66667	0	0	0	0	0	0	0	0	0	0	0	0	0	0	0	0	0	0	0	0	100	0	1.02406	0	0	40.9624	0	0	0.341353
2021	26	90.2857					53.1697	3.27198	0	0	0	3.47648	0	0	0	0	0	0	31.4928	8.58896	0	0	0	0	0	0	0	0	0	0	0	0	0	0	0	0	0	0	0	0	100	0	0	0	0	48.0047	2.95413	0	0
2021	27	156.143		0.274725			15.3846	0	0	0	0	0.274725	0	0	0	0	0.274725	0	59.0659	24.7253	0	0	0	0	0	0	0	0	0	0	0	0	0	0	0	0	0	0	0	0	100	0	0.428964	0	0	24.022	0	0	0
2021	28	314.857		0.138696			6.38003	0	0	0	0	0.277393	0	0	0	0	0	0	66.2968	26.9071	0	0	0	0	0	0	0	0	0	0	0	0	0	0	0	0	0	0	0	0	100	0	0.436695	0	0	20.088	0	0	0
2021	29	360.286					1.23675	0	0	0.0883392	0	0.0883392	0	0	0	0	0	0	66.3428	32.2438	0	0	0	0	0	0	0	0	0	0	0	0	0	0	0	0	0	0	0	0	100	0	0	0	0	4.45583	0	0	0.318274
2021	30	465.571					0.340136	0	0	0	0	0.255102	0.085034	0	0	0	0	0	66.8367	32.483	0	0	0	0	0	0	0	0	0	0	0	0	0	0	0	0	0	0	0	0	100	0	0	0	0	1.58358	0	0	0
2021	31	523.571	0.0658762		0.395257		0.922266	0	0	0	0	0.131752	0.197628	0.0658762	0.197628	0	0	0	73.2543	24.7694	0	0	0	0	0	0	0	0	0	0	0	0	0	0	0	0	0	0	0	0	100	0.344909	0	2.06945	0	4.82872	0	0	0
2021	32	842.714		0.0533049			0.319829	0	0	0	0	0.10661	0.10661	0	0	0	0	0	74.7868	24.6269	0	0	0	0	0	0	0	0	0	0	0	0	0	0	0	0	0	0	0	0	100	0	0.449208	0	0	2.69525	0	0	0
2021	33	1152.57		0.0862069			0	0	0	0	0	0	0.689655	0	0	0	0	0	73.3621	25.8621	0	0	0	0	0	0	0	0	0	0	0	0	0	0	0	0	0	0	0	0	100	0	0.993596	0	0	0	0	0	0
2021	34	1347.57					0	0	0	0	0	0	0	0	0	0	0	0	73.5905	26.4095	0	0	0	0	0	0	0	0	0	0	0	0	0	0	0	0	0	0	0	0	100	0	0	0	0	0	0	0	0
2021	35	1611.14					0	0	0	0	0	0	0	0	0	0	0	0	69.3607	30.6393	0	0	0	0	0	0	0	0	0	0	0	0	0	0	0	0	0	0	0	0	100	0	0	0	0	0	0	0	0
2021	36	2011.71					0.0553403	0	0	0	0	0	0	0	0	0	0	0.0553403	73.2153	26.674	0	0	0	0	0	0	0	0	0	0	0	0	0	0	0	0	0	0	0	0	100	0	0	0	0	1.11329	0	0	0
2021	37	1967.57					0	0	0	0	0	0	0	0	0	0	0	0	74.3766	25.6234	0	0	0	0	0	0	0	0	0	0	0	0	0	0	0	0	0	0	0	0	100	0	0	0	0	0	0	0	0
2021	38	1677.29					0	0	0	0	0	0	0	0	0	0	0	0	77.289	22.711	0	0	0	0	0	0	0	0	0	0	0	0	0	0	0	0	0	0	0	0	100	0	0	0	0	0	0	0	0
2021	39	1799.43					0	0	0	0	0	0	0	0	0	0	0	0	74.4854	25.5146	0	0	0	0	0	0	0	0	0	0	0	0	0	0	0	0	0	0	0	0	100	0	0	0	0	0	0	0	0
2021	40	1825.29					0	0	0	0	0	0	0	0	0	0	0	0	72.0222	27.8855	0.0923361	0	0	0	0	0	0	0	0	0	0	0	0	0	0	0	0	0	0	0	100	0	0	0	0	0	0	0	0
2021	41	2191.14					0	0	0	0	0	0	0	0	0	0	0	0	68.8172	30.4301	0.752688	0	0	0	0	0	0	0	0	0	0	0	0	0	0	0	0	0	0	0	100	0	0	0	0	0	0	0	0
2021	42	3404.43					0	0	0	0	0	0	0	0	0	0	0	0	66.4956	32.9912	0.513196	0	0	0	0	0	0	0	0	0	0	0	0	0	0	0	0	0	0	0	100	0	0	0	0	0	0	0	0
2021	43	4938.43					0	0	0	0	0	0	0	0	0	0	0	0	68.0257	31.4705	0.503894	0	0	0	0	0	0	0	0	0	0	0	0	0	0	0	0	0	0	0	100	0	0	0	0	0	0	0	0
2021	44	8059					0.0618812	0	0	0	0	0	0	0	0	0	0	0	68.9975	29.8886	1.05198	0	0	0	0	0	0	0	0	0	0	0	0	0	0	0	0	0	0	0	100	0	0	0	0	4.987	0	0	0
2021	45	11243.1					0	0	0	0	0	0	0	0	0	0	0	0	67.1635	31.2181	1.57581	0	0	0	0	0	0	0	0	0.0425894	0	0	0	0	0	0	0	0	0	0	100	0	0	0	0	0	0	0	0
2021	46	13862.1					0	0	0	0	0	0	0	0	0	0	0	0	64.7456	31.4531	3.80135	0	0	0	0	0	0	0	0	0	0	0	0	0	0	0	0	0	0	0	100	0	0	0	0	0	0	0	0
2021	47	11793.6					0	0	0	0	0	0	0	0	0	0	0	0	69.4251	29.1812	1.30662	0.087108	0	0	0	0	0	0	0	0	0	0	0	0	0	0	0	0	0	0	100	0	0	0	0	0	0	0	0
2021	48	7256.14					0.0596303	0	0	0	0	0	0	0	0	0	0	0	64.8181	32.8563	1.31187	0.954085	0	0	0	0	0	0	0	0	0	0	0	0	0	0	0	0	0	0	100	0	0	0	0	4.32686	0	0	0
2021	49	4163.71					0	0	0	0	0	0	0	0	0	0	0	0	68.4117	28.7489	1.33097	1.4197	0.0887311	0	0	0	0	0	0	0	0	0	0	0	0	0	0	0	0	0	100	0	0	0	0	0	0	0	0
2021	50	2692.57					0	0	0	0	0	0	0	0	0	0	0	0	63.0298	30.0271	1.8936	4.68891	0.360685	0	0	0	0	0	0	0	0	0	0	0	0	0	0	0	0	0	100	0	0	0	0	0	0	0	0
2021	51	2087.43					0	0	0	0	0	0	0	0	0	0	0	0	33.042	18.0944	1.48601	34.7902	12.4126	0.174825	0	0	0	0	0	0	0	0	0	0	0	0	0	0	0	0	100	0	0	0	0	0	0	0	0
2021	52	3292.71					0	0	0	0	0	0	0	0	0	0	0	0	14.7588	6.98344	0.215983	45.7163	31.6055	0.719942	0	0	0	0	0	0	0	0	0	0	0	0	0	0	0	0	100	0	0	0	0	0	0	0	0
2022	1	8895.29					0	0	0	0	0	0	0	0	0	0	0	0	17.3551	9.36043	0.366422	36.1759	35.1765	1.56562	0	0	0	0	0	0	0	0	0	0	0	0	0	0	0	0	100	0	0	0	0	0	0	0	0
2022	2	15815.1					0	0	0	0	0	0	0	0	0	0	0	0	9.30851	5.12918	0.0759878	40.9195	40.0456	4.48328	0	0	0	0	0	0.0379939	0	0	0	0	0	0	0	0	0	0	100	0	0	0	0	0	0	0	0
2022	3	25172.7					0	0	0	0	0	0	0	0	0	0	0	0	1.49842	1.26183	0	38.4069	51.0252	7.80757	0	0	0	0	0	0	0	0	0	0	0	0	0	0	0	0	100	0	0	0	0	0	0	0	0
2022	4	32512.9					0	0	0	0	0	0	0	0	0	0	0	0	0.674663	0.89955	0.149925	33.8831	51.5742	12.8186	0	0	0	0	0	0	0	0	0	0	0	0	0	0	0	0	100	0	0	0	0	0	0	0	0
2022	5	33179.3					0	0	0	0	0	0	0	0	0	0	0	0	0.0931966	0.0931966	0	29.7297	53.1221	16.9618	0	0	0	0	0	0	0	0	0	0	0	0	0	0	0	0	100	0	0	0	0	0	0	0	0
2022	6	30878.1					0	0	0	0	0	0	0	0	0	0	0	0	0.0468165	0.0468165	0	19.8502	49.8127	30.1966	0	0	0	0.0468165	0	0	0	0	0	0	0	0	0	0	0	0	100	0	0	0	0	0	0	0	0
2022	7	27887					0	0	0	0	0	0	0	0	0	0	0	0	0	0	0	16.066	52.2297	31.7043	0	0	0	0	0	0	0	0	0	0	0	0	0	0	0	0	100	0	0	0	0	0	0	0	0
2022	8	26478.3					0	0	0	0	0	0	0	0	0	0	0	0	0	0	0	14.1652	46.3144	39.5204	0	0	0	0	0	0	0	0	0	0	0	0	0	0	0	0	100	0	0	0	0	0	0	0	0
2022	9	31006.6					0	0	0	0	0	0	0	0	0	0	0	0	0	0.0552792	0	7.9602	34.052	57.9326	0	0	0	0	0	0	0	0	0	0	0	0	0	0	0	0	100	0	0	0	0	0	0	0	0
2022	10	42750.4		0.0558036	0	0	0	0	0	0	0	0	0	0	0	0	0	0	0	0	0	5.35714	26.2835	68.3036	0	0	0	0	0	0	0	0	0	0	0	0	0	0	0	0	100	0	23.8563	0	0	0	0	0	0
2022	11	45135.4					0	0	0	0	0	0	0	0	0	0	0	0	0	0	0	3.22245	15.6445	81.1331	0	0	0	0	0	0	0	0	0	0	0	0	0	0	0	0	100	0	0	0	0	0	0	0	0
2022	12	35446.1		0.0997009	0	0	0	0	0	0	0	0	0	0	0	0	0	0	0	0	0	1.04686	15.6032	83.2004	0	0	0.0498504	0	0	0	0	0	0	0	0	0	0	0	0	0	100	0	35.3401	0	0	0	0	0	0
2022	13	21680.6		0	0	0	0	0	0	0	0	0	0	0	0	0	0	0	0	0	0	0.422833	9.16138	90.3453	0	0	0	0.0704722	0	0	0	0	0	0	0	0	0	0	0	0	100	0	0	0	0	0	0	0	0
2022	14	13798.1		0	0	0	0	0	0	0	0	0	0	0	0	0	0	0	0	0	0	0.625279	5.71684	93.6132	0	0	0	0	0	0.0446628	0	0	0	0	0	0	0	0	0	0	100	0	0	0	0	0	0	0	0
2022	15	9041.14		0.0414766	0	0	0	0	0	0	0	0	0	0	0	0	0	0	0	0	0	3.64994	11.6134	84.5292	0.165906	0	0	0	0	0	0	0	0	0	0	0	0	0	0	0	100	0	3.74996	0	0	0	0	0	0
2022	16	7006.43		0	0	0	0	0	0	0	0	0	0	0	0	0	0	0	0	0	0	0.264971	1.90779	97.0323	0.476948	0	0.317965	0	0	0	0	0	0	0	0	0	0	0	0	0	100	0	0	0	0	0	0	0	0
2022	17	5761.43		0.0823723	0	0	0	0	0	0	0	0	0	0	0	0	0	0	0	0	0	0.0823723	1.56507	96.8287	0.823723	0	0.53542	0	0	0.0823723	0	0	0	0	0	0	0	0	0	0	100	0	4.74582	0	0	0	0	0	0
2022	18	5277.57		0.0935891	0	0	0	0	0	0	0	0	0	0	0	0	0	0	0	0	0	0.140384	0.701919	96.4436	1.16986	0	1.45063	0	0	0	0	0	0	0	0	0	0	0	0	0	100	0	4.93923	0	0	0	0	0	0
2022	19	4250.57		0.502765	0	0	0	0	0	0	0	0	0	0	0	0	0	0	0	0	0	0.0502765	0.402212	94.4193	1.25691	0	3.26797	0	0	0.100553	0	0	0	0	0	0	0	0	0	0	100	0	21.3704	0	0	0	0	0	0
2022	20	2897		0.503567	0	0	0	0	0	0	0	0	0	0	0	0	0	0	0.0419639	0	0	0	0.377675	90.3063	2.72765	0	5.87495	0	0	0.167856	0	0	0	0	0	0	0	0	0	0	100	0	14.5883	0	0	0	0	0	0
2022	21	2185.71		1.03093	0	0	0	0	0	0	0	0	0	0	0	0	0	0	0	0	0	0.064433	0.064433	74.2912	6.18557	0	17.3325	0.257732	0	0.773196	0	0	0	0	0	0	0	0	0	0	100	0	22.5331	0	0	0	0	0	0
2022	22	2788.43		0.471698	0	0	0	0	0	0	0	0	0	0	0	0	0	0	0	0	0	0	0.128645	49.8714	8.01887	0	17.7959	3.7307	0	19.9828	0	0	0	0	0	0	0	0	0	0	100	0	13.153	0	0	0	0	0	0
2022	23	3632.71		0.458524	0	0	0	0	0	0	0	0	0	0	0	0	0	0	0	0	0	0.041684	0.041684	34.306	8.54523	0	0.20842	5.71071	0	50.6044	0.0833681	0	0	0	0	0	0	0	0	0	100	0	16.6569	0	0	0	0	0	0
2022	24	5832.14		0.472915	0	0	0	0	0	0	0	0	0	0	0	0	0	0	0	0	0	0	0	18.4867	7.26569	0	0	8.72743	0	65.0473	0	0	0	0	0	0	0	0	0	0	100	0	27.5811	0	0	0	0	0	0
2022	25	8604.71		0.258589	0	0	0	0	0	0	0	0	0	0	0	0	0	0	0	0	0	0	0.0369413	10.0111	5.20872	0	0	8.09014	0	76.099	0.29553	0	0	0	0	0	0	0	0	0	100	0	22.2508	0	0	0	0	0	0
2022	26	10192.6		0.145773	0	0	0	0	0	0	0	0	0	0	0	0	0	0	0	0	0	0	0	4.62828	3.75364	0.0364431	0	7.98105	0	83.1268	0.327988	0	0	0	0	0	0	0	0	0	100	0	14.858	0	0	0	0	0	0
2022	27	10541.9		0.301205	0	0	0	0	0	0	0	0	0	0	0	0	0	0	0	0	0	0	0	2.96902	1.97935	0	0	8.00344	0	86.5318	0.215146	0	0	0	0	0	0	0	0	0	100	0	31.7526	0	0	0	0	0	0
2022	28	11918.1		0	0	0	0	0	0	0	0	0	0	0	0	0	0	0	0	0	0	0	0	1.31752	1.77866	0	0	8.1357	0	88.274	0.494071	0	0	0	0	0	0	0	0	0	100	0	0	0	0	0	0	0	0
2022	29	11394.7		0.0378072	0	0	0	0	0	0	0	0	0	0	0	0	0	0	0	0	0	0	0	0.567108	1.09641	0	0	8.16635	0	89.2628	0.869565	0	0	0	0	0	0	0	0	0	100	0	4.30802	0	0	0	0	0	0
2022	30	7802.57		0	0	0	0	0	0	0	0	0	0	0	0	0	0	0	0	0	0	0.0698324	0.0349162	0.593575	0.523743	0	0	6.35475	0	91.1662	1.25698	0	0	0	0	0	0	0	0	0	100	0	0	0	0	0	0	0	0
2022	31	6116.29		0.112867	0	0	0	0	0	0	0	0	0	0	0	0	0	0	0	0	0	0.0376223	0.0376223	0.150489	0.300978	0.0376223	0	6.77201	0	91.4221	1.12867	0	0	0	0	0	0	0	0	0	100	0	6.90326	0	0	0	0	0	0
2022	32	5514.14		0.0412371	0	0	0	0	0	0	0	0	0	0	0	0	0	0	0	0	0	0	0	0.206186	0.28866	0.164948	0	5.52577	0	91.4639	2.30928	0	0	0	0	0	0	0	0	0	100	0	2.27387	0	0	0	0	0	0
2022	33	5374.86		0.0703977	0	0	0	0	0	0	0	0	0	0	0	0	0	0	0	0	0	0	0	0.140795	0.175994	0.105597	0	5.45583	0	90.7427	3.30869	0	0	0	0	0	0	0	0	0	100	0	3.78378	0	0	0	0	0	0
2022	34	4808.71		0.0923788	0	0	0	0	0	0	0	0	0	0	0	0	0	0	0	0	0	0	0	0.0461894	0	0.415704	0	4.52656	0	91.1778	3.74134	0	0	0	0	0	0	0	0	0	100	0	4.44223	0	0	0	0	0	0
2022	35	4231		0.0698324	0	0	0	0	0	0	0	0	0	0	0	0	0	0	0	0	0	0	0.0698324	0.0698324	0	0.803073	0	4.53911	0	89.1411	5.30726	0	0	0	0	0	0	0	0	0	100	0	2.95461	0	0	0	0	0	0
2022	36	4131		0.13245	0	0	0	0	0	0	0	0	0	0	0	0	0	0	0	0	0	0	0.0883002	0	0	0.618102	0	4.72406	0	88.1678	6.00442	0	0.0441501	0	0	0.220751	0	0	0	0	100	0	5.47152	0	0	0	0	0	0
2022	37	5174.14		0.0446429	0	0	0	0	0	0	0	0	0	0	0	0	0	0	0	0	0	0	0	0	0.0446429	0.848214	0	5.13393	0	82.3661	10.2232	0	0.0446429	0	0	1.11607	0.178571	0	0	0	100	0	2.30989	0	0	0	0	0	0
2022	38	7471.57		0.135272	0	0	0	0	0	0	0	0	0	0	0	0	0	0	0	0	0	0	0	0	0	1.18363	0	4.09199	0	81.3662	11.2952	0	0.0676361	0	0	1.38654	0.304363	0.0338181	0	0.135272	100	0	10.107	0	0	0	0	0	0
2022	39	11932.1		0.38432	0	0	0	0	0	0	0	0	0	0	0	0	0	0	0	0	0	0	0	0	0	1.03766	0	2.95926	0	78.4781	14.6426	0	0.076864	0	0	1.22982	1.11453	0.038432	0	0.038432	100	0	45.8576	0	0	0	0	0	0
2022	40	13984.4		0.619195	0	0	0	0	0	0	0	0	0	0	0	0	0	0	0	0	0	0	0	0	0	1.27709	0	4.29567	0	69.3498	19.8142	0.116099	0.348297	0	0	2.32198	1.58669	0.154799	0	0.116099	100	0	86.5909	0	0	0	0	0	0
2022	41	12319.7		0.327988	0	0	0	0	0	0	0	0	0	0	0	0	0	0	0	0	0	0	0	0	0	0.874636	0	3.06122	0	67.3834	20.6997	0.145773	0.546647	0	0	3.31633	2.73324	0.473761	0	0.437318	100	0	40.4072	0	0	0	0	0	0
2022	42	8379.86		0.528914	0	0	0	0	0	0	0	0	0	0	0	0	0	0	0	0	0	0	0	0	0	1.33992	0	3.24401	0	60.9309	23.9422	0.458392	0.458392	0	0	4.26657	3.56135	0.669958	0	0.599436	100	0	44.3222	0	0	0	0	0	0
2022	43	5342.29		0.619579	0	0	0	0	0	0	0	0	0	0	0	0	0	0	0	0	0	0	0.0413052	0	0	0.743494	0	2.51962	0	57.4969	25.7745	0.619579	0.86741	0	0	5.41099	4.7088	0.660884	0	0.536968	100	0	33.0997	0	0	0	0	0	0
2022	44	4203.29		1.15146	0	0	0	0	0	0	0	0	0	0	0	0	0	0	0.044287	0	0	0	0.088574	0	0	1.10717	0	2.08149	0	49.2028	27.2365	0.974314	2.17006	0	0.132861	6.55447	6.42161	1.28432	0	1.55004	100	0	48.3992	0	0	0	0	0	0
2022	45	3545.14		0.772201	0	0	0	0	0	0	0	0	0	0	0	0	0	0	0	0	0	0	0	0	0	1.3728	0	3.432	0	39.9828	28.9146	1.2012	2.145	0	0.0429	8.49421	10.5534	1.8018	0	1.287	100	0	27.3756	0	0	0	0	0	0
2022	46	3862.29		0.635324	0	0	0	0	0	0	0	0	0	0	0	0	0	0	0	0	0	0.0423549	0	0	0	1.82126	0	3.0072	0	33.9687	25.8365	1.60949	3.68488	0	0.127065	9.82634	13.5536	3.64252	0	2.24481	100	0	24.538	0	0	0	0	0	0
2022	47	4320.86		0.875657	0	0	0	0	0	0	0	0	0	0	0	0	0	0	0	0	0	0	0.0437828	0.0875657	0	1.40105	0	2.5394	0	27.1891	27.0578	1.61996	3.85289	0.0437828	0.0437828	9.10683	17.3818	6.08581	0	2.67075	100	0	37.8359	0	0	0	0	0	0
2022	48	4755.14		0.883783	0	0	0	0	0	0	0	0	0	0	0	0	0	0	0	0	0	0	0	0.0441891	0	1.67919	0	2.25365	0	23.4202	25.3646	2.73973	4.19797	0.0883783	0.0441891	10.0751	18.2943	8.48431	0.0441891	2.38621	100	0	42.0251	0	0	0	0	0	0
2022	49	4761.57		0.796813	0	0	0	0	0	0	0	0	0	0	0	0	0	0	0	0	0	0	0	0	0	1.19522	0	1.9035	0	18.0168	23.6388	3.45286	4.471	0.0442674	0.309872	13.1031	20.6286	9.34042	0.0885347	3.01018	100	0	37.9408	0	0	0	0	0	0
2022	50	4959.86		0.969305	0	0	0	0	0	0	0	0	0	0	0	0	0	0	0	0	0	0	0	0	0	0.969305	0	1.93861	0	13.5164	20.7862	4.03877	6.35433	0.215401	0.269251	15.7243	22.0248	10.1777	0.592353	2.42326	100	0	48.0762	0	0	0	0	0	0
2022	51	4707.71		0.970246	0	0	0	0	0	0	0	0	0	0	0	0	0	0	0	0	0	0	0	0	0	0.84088	0	2.32859	0	15.2005	17.2704	2.45796	9.44373	0.258732	0.452781	15.6533	20.3752	11.0608	1.68176	2.00517	100	0	45.6764	0	0	0	0	0	0
2022	52	3537.29		1.1919	0	0	0	0	0	0	0	0	0	0	0	0	0	0	0	0	0	0	0	0	0	1.31108	0	2.14541	0	11.8594	18.534	5.7211	10.4291	0.297974	0.655542	12.8725	18.6532	12.4553	1.54946	2.3242	100	0	42.1607	0	0	0	0	0	0
2023	1	2686.57		0.901984	0	0	0	0	0	0	0	0	0	0	0	0	0	0	0	0	0	0	0	0	0	1.8641	0	2.0445	0.0601323	10.0421	15.5141	4.75045	10.1624	0.841852	0.962117	15.8148	18.7613	10.5232	4.81058	2.94648	100	0	24.2325	0	0	0	0	0	0
2023	2	2133		1.25082	0	0	0	0	0	0	0	0	0	0	0	0	0	0	0	0	0	0	0.0658328	0	0	1.44832	0	1.51415	0.0658328	7.96577	10.7307	10.2041	8.62409	1.51415	1.64582	14.0882	19.7498	12.7057	6.12245	2.30415	100	0	26.6801	0	0	0	0	0	0
2023	3	1981.86		1.029	0	0	0	0	0	0	0	0	0	0	0	0	0	0	0	0	0	0	0	0	0	1.21609	0	1.96445	0.654818	5.79981	8.60617	9.44808	10.8513	1.029	2.24509	12.4415	15.8092	15.2479	11.1319	2.52572	100	0	20.3933	0	0	0	0	0	0
2023	4	2848.86		0.537222	0	0	0	0	0	0	0	0	0	0	0	0	0	0	0	0	0	0	0	0	0	1.38143	0	2.22563	0.690714	4.60476	6.21642	12.2794	10.6677	1.07444	2.14889	11.8189	11.5119	15.4259	17.1144	2.30238	100	0	15.3047	0	0	0	0	0	0
2023	5	3810		0.238095	0	0	0	0	0	0	0	0	0	0	0	0	0	0	0	0	0	0	0	0	0	2.02381	0	1.4881	2.08333	2.08333	3.80952	11.25	8.92857	2.5	2.55952	9.82143	9.82143	10.7738	31.1905	1.42857	100	0	9.07143	0	0	0	0	0	0
2023	6	4124.43		0.184502	0	0	0	0	0	0	0	0	0	0	0	0	0	0	0	0	0	0	0	0	0	1.10701	0	0.922509	3.99754	2.09102	3.01353	12.9766	6.45756	2.58303	2.52153	7.07257	9.7786	9.40959	35.6704	2.21402	100	0	7.60965	0	0	0	0	0	0
2023	7	4879.71		0.332226	0	0	0	0	0	0	0	0	0	0	0	0	0	0	0	0	0	0	0	0	0	1.61367	0	0.474608	3.74941	1.42383	1.66113	14.2383	5.12577	2.61035	1.51875	5.88514	6.73944	7.92596	45.6099	1.0916	100	0	16.2117	0	0	0	0	0	0
2023	8	5564.71		0.309598	0	0	0	0	0	0	0	0	0	0	0	0	0	0	0	0	0	0	0	0	0	0.670795	0	0.309598	4.38596	1.18679	0.825593	12.5903	3.35397	3.19917	1.75439	3.97317	4.33437	6.39835	55.3664	1.34159	100	0	17.2282	0	0	0	0	0	0
2023	9	5413.43		0.225327	0	0	0	0	0	0	0	0	0	0	0	0	0	0	0	0	0	0	0	0	0	0.630915	0	0.225327	5.40784	0.315457	1.08157	8.51735	2.61379	2.29833	2.11807	3.3799	3.42497	5.54304	63.0014	1.21676	100	0	12.1979	0	0	0	0	0	0
2023	10	4742.71		0.0530504	0	0	0	0	0	0	0	0	0	0	0	0	0	0	0	0	0	0	0	0	0	0.742706	0	0.106101	6.4191	0.424403	0.636605	7.58621	1.90981	2.06897	1.90981	1.85676	2.44032	4.13793	68.382	1.32626	100	0	2.51603	0	0	0	0	0	0
2023	11	3870.29		0.187383	0	0	0	0	0	0	0	0	0	0	0	0	0	0	0	0	0	0	0	0	0	0.62461	0	0.249844	6.37102	0.312305	0.124922	10.6184	1.87383	1.31168	1.56152	0.811993	2.31106	2.37352	69.9563	1.31168	100	0	7.25225	0	0	0	0	0	0
2023	12	3032.86		0	0	0	0	0	0	0	0	0	0	0	0	0	0	0	0	0	0	0	0	0	0	0.225989	0	0.564972	5.31073	0.677966	0.225989	8.13559	1.12994	1.01695	1.69492	0.79096	1.12994	1.58192	76.7232	0.79096	100	0	0	0	0	0	0	0	0
2023	13	1877.51
																																									SUM	2190.63	2572.44	1475.33	4002.62	28927.8	1109.25	455.444	45.0673
[truncated: 300 more columns]
