# Supplementary material for: Genomic surveillance of SARS-CoV-2 evolution by a centralised pipeline and weekly focused sequencing, Austria, January 2021 to March 2023
Source: Euro Surveill. 2024 Jun 6;29(23):2300542. doi: 10.2807/1560-7917.ES.2024.29.23.2300542 (PMC11158012; doi:10.2807/1560-7917.ES.2024.29.23.2300542)
Supplement: Supplementary Table4 [file 2300542_SupplementaryTable4.xlsx]

## Sheet: Disclaimer
This supplementary material is hosted by Eurosurveillance as supporting information alongside the article [Genomic surveillance of SARS-CoV-2 evolution by a centralised pipeline and weekly focused sequencing, Austria, January 2021 to March 2023], on behalf of the authors, who remain responsible for the accuracy and appropriateness of the content. The same standards for ethics, copyright, attribut…

## Sheet: Mutations 
Table with numbers of newly emerging single mutations per variant for each diagnostic week
	Year				2021
	Calendar week		52	53	1	2	3	4	5	6	7	8	9	10	11	12	13	14	15	16	17	18	19	20	21	22	23	24	25	26	27	28	29	30	31	32	33	34	35	36	37	38	39	40	41	42	43	44	45
		Reference (Wild type)	17	16		625	582	276	57	47	21	12	5	3	0	8	6	2	1	0	0	0	1	0	0	0	0	1	0	0	0	0	0	0	1	0	0	0	0	0	0	0	0	0	0	0	0	0	0
		N439K Variant	45	39		393	564	462	156	168	219	187	48	26	5	7	8	4	9	9	4	2	0	0	0	0	0	0	0	0	0	0	0	0	0	0	0	0	0	0	0	0	0	0	0	0	0	0	0
		S477N Variant	18	13		277	264	190	35	60	17	26	4	2	0	0	0	0	2	0	0	0	0	0	0	0	2	0	0	0	0	0	0	0	6	0	0	0	0	0	0	0	0	0	0	0	0	0	0
		Alpha	0	0		108	498	753	836	1576	1310	2068	648	1206	1644	2250	1665	1492	2858	3236	2576	1271	1194	2476	1103	692	720	233	120	260	56	46	14	4	14	6	0	0	0	1	0	0	0	0	0	0	0	1	0
		Alpha with E484K	0	0		0	0	0	0	0	0	0	0	51	109	220	125	68	119	154	96	7	5	83	18	29	23	1	0	16	0	0	0	0	0	0	0	0	0	0	0	0	0	0	0	0	0	0	0
		Alpha with T716V	0	0		6	77	130	55	204	134	9	0	0	0	0	0	0	0	0	0	0	0	0	0	0	0	0	0	0	0	0	0	0	0	0	0	0	0	0	0	0	0	0	0	0	0	0	0
		Beta	0	0		47	124	56	13	115	39	25	77	111	69	70	38	15	42	29	28	8	1	6	4	12	1	0	0	0	0	0	0	0	3	0	0	0	0	0	0	0	0	0	0	0	0	0	0
		R.1	0	0		0	0	4	17	35	58	44	31	29	10	79	39	68	69	50	14	1	1	1	0	0	0	0	0	0	0	0	0	0	0	0	0	0	0	0	0	0	0	0	0	0	0	0	0
		Gamma	0	0		0	0	0	0	0	0	0	0	1	0	1	1	0	2	3	17	1	1	62	22	13	15	5	1	17	1	2	1	3	2	2	0	0	0	0	0	0	0	0	0	0	0	0	0
		Eta	0	0		0	0	0	0	0	0	0	3	0	10	47	16	16	11	4	6	0	2	3	0	0	1	0	0	0	1	0	0	0	0	0	0	0	0	0	0	0	0	0	0	0	0	0	0
		Kappa	0	0		0	0	0	0	0	0	0	0	0	0	0	0	0	0	0	0	2	3	1	0	0	0	0	0	0	0	0	0	0	0	0	0	0	0	0	0	0	0	0	0	0	0	0	0
		Mu	0	0		0	0	0	0	0	0	0	0	0	0	0	0	0	0	0	0	0	0	9	15	6	1	2	4	0	0	0	0	0	0	0	0	0	0	1	0	0	0	0	0	0	0	0	0
		C.36	0	0		0	0	0	0	0	0	0	0	0	0	0	0	0	0	0	7	13	23	16	7	6	10	3	1	0	0	0	1	0	0	0	0	0	0	0	0	0	0	0	0	0	0	0	0
		B.1.258	0	0		0	0	0	0	0	0	0	16	13	8	7	5	9	13	15	1	2	5	6	0	1	0	0	0	0	0	0	0	0	1	0	0	0	0	0	0	0	0	0	0	0	0	0	0
		B.1.1.318	0	0		0	0	0	0	0	0	0	0	0	0	0	0	0	3	9	17	27	14	19	5	5	0	1	0	0	0	0	0	1	3	2	8	0	0	0	0	0	0	0	0	0	0	0	0
	Delta	L18F	0	0		0	0	0	0	0	0	0	0	0	0	0	0	0	0	0	0	0	0	0	0	0	0	0	0	0	0	0	0	0	0	0	1	3	4	2	1	1	1	0	0	0	3	4	3
		T29A	0	0		0	0	0	0	0	0	0	0	0	0	0	0	0	0	0	0	0	0	0	0	0	0	0	0	0	0	0	0	0	0	0	5	7	1	2	8	5	1	0	0	3	0	0	0
		A67S/T/V	0	0		0	0	0	0	0	0	0	0	0	0	0	0	0	0	0	0	0	0	0	0	0	0	0	0	0	0	0	3	0	1	1	2	7	3	1	0	0	0	1	9	26	9	6	15
		del68-70	0	0		0	0	0	0	0	0	0	0	0	0	0	0	0	0	0	0	0	0	0	0	0	0	0	0	0	0	0	0	0	0	0	0	0	0	0	0	0	0	0	0	1	0	0	0
		H69Y	0	0		0	0	0	0	0	0	0	0	0	0	0	0	0	0	0	0	0	0	0	0	0	0	0	0	0	0	0	0	0	0	0	0	2	0	1	2	3	2	3	4	2	4	1	8
		T95I	0	0		0	0	0	0	0	0	0	0	0	0	0	0	0	0	0	0	0	0	0	2	15	21	17	19	34	57	132	302	324	328	430	288	773	643	469	400	243	500	272	454	749	579	383	535
		S98F	0	0		0	0	0	0	0	0	0	0	0	0	0	0	0	0	0	0	0	0	0	0	0	0	0	0	0	0	0	0	0	0	0	0	0	0	5	2	4	0	1	1	2	2	0	2
		del143-144	0	0		0	0	0	0	0	0	0	0	0	0	0	0	0	0	0	0	0	0	0	0	0	0	0	0	0	0	0	0	0	0	0	0	1	1	1	0	0	0	0	0	0	1	0	1
		Y145H	0	0		0	0	0	0	0	0	0	0	0	0	0	0	0	0	0	0	0	0	0	0	0	0	0	0	0	0	0	0	0	0	0	0	1	0	2	0	0	1	0	0	1	0	0	0
		A222S	0	0		0	0	0	0	0	0	0	0	0	0	0	0	0	0	0	0	0	0	0	0	0	0	0	0	0	0	0	0	0	0	0	0	0	0	0	0	0	0	0	6	13	0	2	0
		A222V	0	0		0	0	0	0	0	0	0	0	0	0	0	0	0	0	0	0	0	0	0	0	0	0	0	0	0	0	0	0	0	0	0	0	0	0	0	0	5	6	23	21	25	57	64	198
		P251L	0	0		0	0	0	0	0	0	0	0	0	0	0	0	0	0	0	0	0	0	0	0	0	0	0	0	2	4	6	33	50	33	21	24	74	90	56	59	28	35	14	25	22	14	11	12
		W258I/L/R	0	0		0	0	0	0	0	0	0	0	0	0	0	0	0	0	0	0	0	0	0	0	0	0	0	0	0	0	0	1	4	1	0	1	1	6	5	7	5	10	4	1	7	3	2	2
		K417N (AY.1)	0	0		0	0	0	0	0	0	0	0	0	0	0	0	0	0	0	0	0	0	0	0	0	0	0	0	0	0	0	0	0	0	0	0	4	2	1	0	0	0	0	0	1	0	0	0
		E484A/D/G/K/Q/V	0	0		0	0	0	0	0	0	0	0	0	0	0	0	0	0	0	0	0	0	0	0	0	0	0	0	0	0	0	0	0	1	0	0	1	0	0	1	1	0	0	18	7	14	13	1
		S494I/L/P	0	0		0	0	0	0	0	0	0	0	0	0	0	0	0	0	0	0	0	0	0	0	0	0	0	0	0	0	0	0	0	0	0	0	0	0	0	0	0	0	0	1	0	0	0	5
		N501I/S/T/Y	0	0		0	0	0	0	0	0	0	0	0	0	0	0	0	0	0	0	0	0	0	0	0	0	0	0	0	0	0	0	0	0	0	0	2	1	0	0	3	0	0	1	1	6	8	10
		Q613H (AY.33)	0	0		0	0	0	0	0	0	0	0	0	0	0	0	0	0	0	0	0	0	0	0	0	0	0	0	0	0	0	0	0	1	11	11	20	5	5	1	1	5	0	1	3	2	2	2
		T29A;T250I	0	0		0	0	0	0	0	0	0	0	0	0	0	0	0	0	0	0	0	0	0	0	0	0	0	0	0	0	0	2	0	3	8	4	14	9	20	28	12	11	25	23	35	18	6	5
		T29A;T250I;T299I	0	0		0	0	0	0	0	0	0	0	0	0	0	0	0	0	0	0	0	0	0	0	0	0	0	0	0	0	1	3	2	0	0	0	5	3	0	0	4	4	1	2	0	1	2	0
		T29A;T250I;Q613H	0	0		0	0	0	0	0	0	0	0	0	0	0	0	0	0	0	0	0	0	0	0	0	0	0	0	0	0	0	0	0	0	1	1	0	1	0	3	5	6	0	0	0	0	0	0
		T95I;H69Y	0	0		0	0	0	0	0	0	0	0	0	0	0	0	0	0	0	0	0	0	0	0	0	0	0	0	0	0	0	0	0	0	3	0	2	7	2	5	0	18	8	31	21	17	24	70
		T95I;A222S	0	0		0	0	0	0	0	0	0	0	0	0	0	0	0	0	0	0	0	0	0	0	0	0	0	0	0	0	0	0	0	0	0	0	0	0	0	0	0	0	6	38	89	39	11	3
		T95I;A222V	0	0		0	0	0	0	0	0	0	0	0	0	0	0	0	0	0	0	0	0	0	0	0	0	0	0	0	0	0	0	0	0	0	0	0	0	0	0	0	0	1	0	0	0	2	5
		T95I;E484A/G/K/Q/V	0	0		0	0	0	0	0	0	0	0	0	0	0	0	0	0	0	0	0	0	0	0	0	0	0	0	0	0	0	0	0	0	0	0	1	1	1	1	4	1	3	6	3	2	1	1
		T95I;Q677H	0	0		0	0	0	0	0	0	0	0	0	0	0	0	0	0	0	0	0	0	0	0	0	0	0	0	6	22	20	29	20	19	6	5	11	9	5	3	5	10	12	35	36	48	61	118
		T95I;T719I	0	0		0	0	0	0	0	0	0	0	0	0	0	0	0	0	0	0	0	0	0	0	0	1	0	0	2	11	42	34	36	28	22	7	14	10	5	2	1	3	0	2	2	2	1	1
		Y145H;A222V (AY.4.2)	0	0		0	0	0	0	0	0	0	0	0	0	0	0	0	0	0	0	0	0	0	0	0	0	0	0	0	0	0	0	0	0	0	0	0	0	0	0	0	0	1	14	14	11	17	37
		A262S;S477I	0	0		0	0	0	0	0	0	0	0	0	0	0	0	0	0	0	0	0	0	0	0	0	0	0	6	11	16	39	70	66	93	72	42	69	71	71	43	15	26	20	51	60	42	23	21
		other Delta mutations	0	0		0	0	0	0	0	0	0	0	0	0	0	0	0	0	1	0	3	5	8	7	8	77	70	131	141	195	432	639	666	980	1290	760	2021	1323	1151	1038	769	1449	688	1116	1605	1309	971	1292
	BA.1	F643L/I	0	0		0	0	0	0	0	0	0	0	0	0	0	0	0	0	0	0	0	0	0	0	0	0	0	0	0	0	0	0	0	0	0	0	0	0	0	0	0	0	0	0	0	0	0	0
		A701V	0	0		0	0	0	0	0	0	0	0	0	0	0	0	0	0	0	0	0	0	0	0	0	0	0	0	0	0	0	0	0	0	0	0	0	0	0	0	0	0	0	0	0	0	0	0
		T19I;del24-27	0	0		0	0	0	0	0	0	0	0	0	0	0	0	0	0	0	0	0	0	0	0	0	0	0	0	0	0	0	0	0	0	0	0	0	0	0	0	0	0	0	0	0	0	0	0
		R346T;A701V	0	0		0	0	0	0	0	0	0	0	0	0	0	0	0	0	0	0	0	0	0	0	0	0	0	0	0	0	0	0	0	0	0	0	0	0	0	0	0	0	0	0	0	0	0	0
		F643L;A701V	0	0		0	0	0	0	0	0	0	0	0	0	0	0	0	0	0	0	0	0	0	0	0	0	0	0	0	0	0	0	0	0	0	0	0	0	0	0	0	0	0	0	0	0	0	0
		other BA.1 mutations	0	0		0	0	0	0	0	0	0	0	0	0	0	0	0	0	0	0	0	0	0	0	0	0	0	0	0	0	0	0	0	0	0	0	0	0	0	0	0	0	0	0	0	0	0	0
	BA.1.1	A701V	0	0		0	0	0	0	0	0	0	0	0	0	0	0	0	0	0	0	0	0	0	0	0	0	0	0	0	0	0	0	0	0	0	0	0	0	0	0	0	0	0	0	0	0	0	0
		T19I;del24-27	0	0		0	0	0	0	0	0	0	0	0	0	0	0	0	0	0	0	0	0	0	0	0	0	0	0	0	0	0	0	0	0	0	0	0	0	0	0	0	0	0	0	0	0	0	0
		F643L;A701V	0	0		0	0	0	0	0	0	0	0	0	0	0	0	0	0	0	0	0	0	0	0	0	0	0	0	0	0	0	0	0	0	0	0	0	0	0	0	0	0	0	0	0	0	0	0
		other BA.1.1 mutations	0	0		0	0	0	0	0	0	0	0	0	0	0	0	0	0	0	0	0	0	0	0	0	0	0	0	0	0	0	0	0	0	0	0	0	0	0	0	0	0	0	0	0	0	0	0
	BA.2	L5F	0	0		0	0	0	0	0	0	0	0	0	0	0	0	0	0	0	0	0	0	0	0	0	0	0	0	0	0	0	0	0	0	0	0	0	0	0	0	0	0	0	0	0	0	0	0
		del68-70	0	0		0	0	0	0	0	0	0	0	0	0	0	0	0	0	0	0	0	0	0	0	0	0	0	0	0	0	0	0	0	0	0	0	0	0	0	0	0	0	0	0	0	0	0	0
		G181V	0	0		0	0	0	0	0	0	0	0	0	0	0	0	0	0	0	0	0	0	0	0	0	0	0	0	0	0	0	0	0	0	0	0	0	0	0	0	0	0	0	0	0	0	0	0
		L212S	0	0		0	0	0	0	0	0	0	0	0	0	0	0	0	0	0	0	0	0	0	0	0	0	0	0	0	0	0	0	0	0	0	0	0	0	0	0	0	0	0	0	0	0	0	0
		Ins212	0	0		0	0	0	0	0	0	0	0	0	0	0	0	0	0	0	0	0	0	0	0	0	0	0	0	0	0	0	0	0	0	0	0	0	0	0	0	0	0	0	0	0	0	0	0
		R346K	0	0		0	0	0	0	0	0	0	0	0	0	0	0	0	0	0	0	0	0	0	0	0	0	0	0	0	0	0	0	0	0	0	0	0	0	0	0	0	0	0	0	0	0	0	0
		K417T	0	0		0	0	0	0	0	0	0	0	0	0	0	0	0	0	0	0	0	0	0	0	0	0	0	0	0	0	0	0	0	0	0	0	0	0	0	0	0	0	0	0	0	0	0	0
		L452M	0	0		0	0	0	0	0	0	0	0	0	0	0	0	0	0	0	0	0	0	0	0	0	0	0	0	0	0	0	0	0	0	0	0	0	0	0	0	0	0	0	0	0	0	0	0
		F643L	0	0		0	0	0	0	0	0	0	0	0	0	0	0	0	0	0	0	0	0	0	0	0	0	0	0	0	0	0	0	0	0	0	0	0	0	0	0	0	0	0	0	0	0	0	0
		A701V	0	0		0	0	0	0	0	0	0	0	0	0	0	0	0	0	0	0	0	0	0	0	0	0	0	0	0	0	0	0	0	0	0	0	0	0	0	0	0	0	0	0	0	0	0	0
		A67V;del68-70	0	0		0	0	0	0	0	0	0	0	0	0	0	0	0	0	0	0	0	0	0	0	0	0	0	0	0	0	0	0	0	0	0	0	0	0	0	0	0	0	0	0	0	0	0	0
		A67V;del68-70;T95I;R346K	0	0		0	0	0	0	0	0	0	0	0	0	0	0	0	0	0	0	0	0	0	0	0	0	0	0	0	0	0	0	0	0	0	0	0	0	0	0	0	0	0	0	0	0	0	0
		L452Q;S704L (BA.2.12.1)	0	0		0	0	0	0	0	0	0	0	0	0	0	0	0	0	0	0	0	0	0	0	0	0	0	0	0	0	0	0	0	0	0	0	0	0	0	0	0	0	0	0	0	0	0	0
		BA.2.3.20	0	0		0	0	0	0	0	0	0	0	0	0	0	0	0	0	0	0	0	0	0	0	0	0	0	0	0	0	0	0	0	0	0	0	0	0	0	0	0	0	0	0	0	0	0	0
		other BA.2 Mutations	0	0		0	0	0	0	0	0	0	0	0	0	0	0	0	0	0	0	0	0	0	0	0	0	0	0	0	0	0	0	0	0	0	0	0	0	0	0	0	0	0	0	0	0	0	0
	Omikron Recombinant (XE)		0	0		0	0	0	0	0	0	0	0	0	0	0	0	0	0	0	0	0	0	0	0	0	0	0	0	0	0	0	0	0	0	0	0	0	0	0	0	0	0	0	0	0	0	0	0
	BA.2.75	R346T	0	0		0	0	0	0	0	0	0	0	0	0	0	0	0	0	0	0	0	0	0	0	0	0	0	0	0	0	0	0	0	0	0	0	0	0	0	0	0	0	0	0	0	0	0	0
		K356T	0	0		0	0	0	0	0	0	0	0	0	0	0	0	0	0	0	0	0	0	0	0	0	0	0	0	0	0	0	0	0	0	0	0	0	0	0	0	0	0	0	0	0	0	0	0
		L452R	0	0		0	0	0	0	0	0	0	0	0	0	0	0	0	0	0	0	0	0	0	0	0	0	0	0	0	0	0	0	0	0	0	0	0	0	0	0	0	0	0	0	0	0	0	0
		D574V	0	0		0	0	0	0	0	0	0	0	0	0	0	0	0	0	0	0	0	0	0	0	0	0	0	0	0	0	0	0	0	0	0	0	0	0	0	0	0	0	0	0	0	0	0	0
		R346T;L452R	0	0		0	0	0	0	0	0	0	0	0	0	0	0	0	0	0	0	0	0	0	0	0	0	0	0	0	0	0	0	0	0	0	0	0	0	0	0	0	0	0	0	0	0	0	0
		R346T;D574V	0	0		0	0	0	0	0	0	0	0	0	0	0	0	0	0	0	0	0	0	0	0	0	0	0	0	0	0	0	0	0	0	0	0	0	0	0	0	0	0	0	0	0	0	0	0
		R346T;L452R;F486S	0	0		0	0	0	0	0	0	0	0	0	0	0	0	0	0	0	0	0	0	0	0	0	0	0	0	0	0	0	0	0	0	0	0	0	0	0	0	0	0	0	0	0	0	0	0
		R346T;F486S (BA.2.75.2)	0	0		0	0	0	0	0	0	0	0	0	0	0	0	0	0	0	0	0	0	0	0	0	0	0	0	0	0	0	0	0	0	0	0	0	0	0	0	0	0	0	0	0	0	0	0
		R346T;L452R;F486I (BR.2.1)	0	0		0	0	0	0	0	0	0	0	0	0	0	0	0	0	0	0	0	0	0	0	0	0	0	0	0	0	0	0	0	0	0	0	0	0	0	0	0	0	0	0	0	0	0	0
		R346T;F486P;F490S (CJ.1/XBK)	0	0		0	0	0	0	0	0	0	0	0	0	0	0	0	0	0	0	0	0	0	0	0	0	0	0	0	0	0	0	0	0	0	0	0	0	0	0	0	0	0	0	0	0	0	0
		R346T;F486P;F490S;Orf1:K120N (XBF)	0	0		0	0	0	0	0	0	0	0	0	0	0	0	0	0	0	0	0	0	0	0	0	0	0	0	0	0	0	0	0	0	0	0	0	0	0	0	0	0	0	0	0	0	0	0
		other BA.2.75 Mutations	0	0		0	0	0	0	0	0	0	0	0	0	0	0	0	0	0	0	0	0	0	0	0	0	0	0	0	0	0	0	0	0	0	0	0	0	0	0	0	0	0	0	0	0	0	0
	CH.1.1	CH.1.1;P681R (CH.1.1.4)	0	0		0	0	0	0	0	0	0	0	0	0	0	0	0	0	0	0	0	0	0	0	0	0	0	0	0	0	0	0	0	0	0	0	0	0	0	0	0	0	0	0	0	0	0	0
		CH.1.1;N185D (CH.1.1.1)	0	0		0	0	0	0	0	0	0	0	0	0	0	0	0	0	0	0	0	0	0	0	0	0	0	0	0	0	0	0	0	0	0	0	0	0	0	0	0	0	0	0	0	0	0	0
		CH.1.1;T732I (CH.1.1.6)	0	0		0	0	0	0	0	0	0	0	0	0	0	0	0	0	0	0	0	0	0	0	0	0	0	0	0	0	0	0	0	0	0	0	0	0	0	0	0	0	0	0	0	0	0	0
		other CH.1.1 Mutations	0	0		0	0	0	0	0	0	0	0	0	0	0	0	0	0	0	0	0	0	0	0	0	0	0	0	0	0	0	0	0	0	0	0	0	0	0	0	0	0	0	0	0	0	0	0
	BN.1	BN.1;R403K;F486S (DS.1)	0	0		0	0	0	0	0	0	0	0	0	0	0	0	0	0	0	0	0	0	0	0	0	0	0	0	0	0	0	0	0	0	0	0	0	0	0	0	0	0	0	0	0	0	0	0
		other BN.1 Mutations	0	0		0	0	0	0	0	0	0	0	0	0	0	0	0	0	0	0	0	0	0	0	0	0	0	0	0	0	0	0	0	0	0	0	0	0	0	0	0	0	0	0	0	0	0	0
	BA.4 BA.5	V3G	0	0		0	0	0	0	0	0	0	0	0	0	0	0	0	0	0	0	0	0	0	0	0	0	0	0	0	0	0	0	0	0	0	0	0	0	0	0	0	0	0	0	0	0	0	0
		N658S	0	0		0	0	0	0	0	0	0	0	0	0	0	0	0	0	0	0	0	0	0	0	0	0	0	0	0	0	0	0	0	0	0	0	0	0	0	0	0	0	0	0	0	0	0	0
		other BA.4/5 Mut	0	0		0	0	0	0	0	0	0	0	0	0	0	0	0	0	0	0	0	0	0	0	0	0	0	0	0	0	0	0	0	0	0	0	0	0	0	0	0	0	0	0	0	0	0	0
	BA.4	V3G	0	0		0	0	0	0	0	0	0	0	0	0	0	0	0	0	0	0	0	0	0	0	0	0	0	0	0	0	0	0	0	0	0	0	0	0	0	0	0	0	0	0	0	0	0	0
		del144	0	0		0	0	0	0	0	0	0	0	0	0	0	0	0	0	0	0	0	0	0	0	0	0	0	0	0	0	0	0	0	0	0	0	0	0	0	0	0	0	0	0	0	0	0	0
		R346I	0	0		0	0	0	0	0	0	0	0	0	0	0	0	0	0	0	0	0	0	0	0	0	0	0	0	0	0	0	0	0	0	0	0	0	0	0	0	0	0	0	0	0	0	0	0
		R346S	0	0		0	0	0	0	0	0	0	0	0	0	0	0	0	0	0	0	0	0	0	0	0	0	0	0	0	0	0	0	0	0	0	0	0	0	0	0	0	0	0	0	0	0	0	0
		R346T	0	0		0	0	0	0	0	0	0	0	0	0	0	0	0	0	0	0	0	0	0	0	0	0	0	0	0	0	0	0	0	0	0	0	0	0	0	0	0	0	0	0	0	0	0	0
		K444M/N/R/T	0	0		0	0	0	0	0	0	0	0	0	0	0	0	0	0	0	0	0	0	0	0	0	0	0	0	0	0	0	0	0	0	0	0	0	0	0	0	0	0	0	0	0	0	0	0
		N658S	0	0		0	0	0	0	0	0	0	0	0	0	0	0	0	0	0	0	0	0	0	0	0	0	0	0	0	0	0	0	0	0	0	0	0	0	0	0	0	0	0	0	0	0	0	0
		R346I;N658S	0	0		0	0	0	0	0	0	0	0	0	0	0	0	0	0	0	0	0	0	0	0	0	0	0	0	0	0	0	0	0	0	0	0	0	0	0	0	0	0	0	0	0	0	0	0
		R346S;N658S	0	0		0	0	0	0	0	0	0	0	0	0	0	0	0	0	0	0	0	0	0	0	0	0	0	0	0	0	0	0	0	0	0	0	0	0	0	0	0	0	0	0	0	0	0	0
		R346T,N658S	0	0		0	0	0	0	0	0	0	0	0	0	0	0	0	0	0	0	0	0	0	0	0	0	0	0	0	0	0	0	0	0	0	0	0	0	0	0	0	0	0	0	0	0	0	0
		other BA.4 Mutations	0	0		0	0	0	0	0	0	0	0	0	0	0	0	0	0	0	0	0	0	0	0	0	0	0	0	0	0	0	0	0	0	0	0	0	0	0	0	0	0	0	0	0	0	0	0
	BA.5	L5F	0	0		0	0	0	0	0	0	0	0	0	0	0	0	0	0	0	0	0	0	0	0	0	0	0	0	0	0	0	0	0	0	0	0	0	0	0	0	0	0	0	0	0	0	0	0
		T76I	0	0		0	0	0	0	0	0	0	0	0	0	0	0	0	0	0	0	0	0	0	0	0	0	0	0	0	0	0	0	0	0	0	0	0	0	0	0	0	0	0	0	0	0	0	0
		del144	0	0		0	0	0	0	0	0	0	0	0	0	0	0	0	0	0	0	0	0	0	0	0	0	0	0	0	0	0	0	0	0	0	0	0	0	0	0	0	0	0	0	0	0	0	0
		K147E/I/N	0	0		0	0	0	0	0	0	0	0	0	0	0	0	0	0	0	0	0	0	0	0	0	0	0	0	0	0	0	0	0	0	0	0	0	0	0	0	0	0	0	0	0	0	0	0
		G181A/V	0	0		0	0	0	0	0	0	0	0	0	0	0	0	0	0	0	0	0	0	0	0	0	0	0	0	0	0	0	0	0	0	0	0	0	0	0	0	0	0	0	0	0	0	0	0
		S255F	0	0		0	0	0	0	0	0	0	0	0	0	0	0	0	0	0	0	0	0	0	0	0	0	0	0	0	0	0	0	0	0	0	0	0	0	0	0	0	0	0	0	0	0	0	0
		T259A	0	0		0	0	0	0	0	0	0	0	0	0	0	0	0	0	0	0	0	0	0	0	0	0	0	0	0	0	0	0	0	0	0	0	0	0	0	0	0	0	0	0	0	0	0	0
		V289I	0	0		0	0	0	0	0	0	0	0	0	0	0	0	0	0	0	0	0	0	0	0	0	0	0	0	0	0	0	0	0	0	0	0	0	0	0	0	0	0	0	0	0	0	0	0
		R346I	0	0		0	0	0	0	0	0	0	0	0	0	0	0	0	0	0	0	0	0	0	0	0	0	0	0	0	0	0	0	0	0	0	0	0	0	0	0	0	0	0	0	0	0	0	0
		R346S	0	0		0	0	0	0	0	0	0	0	0	0	0	0	0	0	0	0	0	0	0	0	0	0	0	0	0	0	0	0	0	0	0	0	0	0	0	0	0	0	0	0	0	0	0	0
		R346T	0	0		0	0	0	0	0	0	0	0	0	0	0	0	0	0	0	0	0	0	0	0	0	0	0	0	0	0	0	0	0	0	0	0	0	0	0	0	0	0	0	0	0	0	0	0
		K356T	0	0		0	0	0	0	0	0	0	0	0	0	0	0	0	0	0	0	0	0	0	0	0	0	0	0	0	0	0	0	0	0	0	0	0	0	0	0	0	0	0	0	0	0	0	0
		K444R/M/N/T	0	0		0	0	0	0	0	0	0	0	0	0	0	0	0	0	0	0	0	0	0	0	0	0	0	0	0	0	0	0	0	0	0	0	0	0	0	0	0	0	0	0	0	0	0	0
		V445X	0	0		0	0	0	0	0	0	0	0	0	0	0	0	0	0	0	0	0	0	0	0	0	0	0	0	0	0	0	0	0	0	0	0	0	0	0	0	0	0	0	0	0	0	0	0
		N450D	0	0		0	0	0	0	0	0	0	0	0	0	0	0	0	0	0	0	0	0	0	0	0	0	0	0	0	0	0	0	0	0	0	0	0	0	0	0	0	0	0	0	0	0	0	0
		N460K	0	0		0	0	0	0	0	0	0	0	0	0	0	0	0	0	0	0	0	0	0	0	0	0	0	0	0	0	0	0	0	0	0	0	0	0	0	0	0	0	0	0	0	0	0	0
		F486I	0	0		0	0	0	0	0	0	0	0	0	0	0	0	0	0	0	0	0	0	0	0	0	0	0	0	0	0	0	0	0	0	0	0	0	0	0	0	0	0	0	0	0	0	0	0
		N658S	0	0		0	0	0	0	0	0	0	0	0	0	0	0	0	0	0	0	0	0	0	0	0	0	0	0	0	0	0	0	0	0	0	0	0	0	0	0	0	0	0	0	0	0	0	0
		A701V	0	0		0	0	0	0	0	0	0	0	0	0	0	0	0	0	0	0	0	0	0	0	0	0	0	0	0	0	0	0	0	0	0	0	0	0	0	0	0	0	0	0	0	0	0	0
		del,144;R346T	0	0		0	0	0	0	0	0	0	0	0	0	0	0	0	0	0	0	0	0	0	0	0	0	0	0	0	0	0	0	0	0	0	0	0	0	0	0	0	0	0	0	0	0	0	0
		K444T;N460K (BQ.1)	0	0		0	0	0	0	0	0	0	0	0	0	0	0	0	0	0	0	0	0	0	0	0	0	0	0	0	0	0	0	0	0	0	0	0	0	0	0	0	0	0	0	0	0	0	0
		BQ.1;del144	0	0		0	0	0	0	0	0	0	0	0	0	0	0	0	0	0	0	0	0	0	0	0	0	0	0	0	0	0	0	0	0	0	0	0	0	0	0	0	0	0	0	0	0	0	0
		R346T;K444T;N460K (BQ.1.1)	0	0		0	0	0	0	0	0	0	0	0	0	0	0	0	0	0	0	0	0	0	0	0	0	0	0	0	0	0	0	0	0	0	0	0	0	0	0	0	0	0	0	0	0	0	0
		BQ.1.1;K147E (BQ.1.1.35)	0	0		0	0	0	0	0	0	0	0	0	0	0	0	0	0	0	0	0	0	0	0	0	0	0	0	0	0	0	0	0	0	0	0	0	0	0	0	0	0	0	0	0	0	0	0
		BQ.1.1;Y248D (BQ.1.1.45)	0	0		0	0	0	0	0	0	0	0	0	0	0	0	0	0	0	0	0	0	0	0	0	0	0	0	0	0	0	0	0	0	0	0	0	0	0	0	0	0	0	0	0	0	0	0
		del144;R346T;K444T;N460K (BQ.1.1.10)	0	0		0	0	0	0	0	0	0	0	0	0	0	0	0	0	0	0	0	0	0	0	0	0	0	0	0	0	0	0	0	0	0	0	0	0	0	0	0	0	0	0	0	0	0	0
		S255F;K444N;N460K (BA.5.2.24)	0	0		0	0	0	0	0	0	0	0	0	0	0	0	0	0	0	0	0	0	0	0	0	0	0	0	0	0	0	0	0	0	0	0	0	0	0	0	0	0	0	0	0	0	0	0
		del144;R346T;K444R (BA.5.2.18.1)	0	0		0	0	0	0	0	0	0	0	0	0	0	0	0	0	0	0	0	0	0	0	0	0	0	0	0	0	0	0	0	0	0	0	0	0	0	0	0	0	0	0	0	0	0	0
		other BA.5 Mutations	0	0		0	0	0	0	0	0	0	0	0	0	0	0	0	0	0	0	0	0	0	0	0	0	0	0	0	0	0	0	0	0	0	0	0	0	0	0	0	0	0	0	0	0	0	0
	BJ.1		0	0		0	0	0	0	0	0	0	0	0	0	0	0	0	0	0	0	0	0	0	0	0	0	0	0	0	0	0	0	0	0	0	0	0	0	0	0	0	0	0	0	0	0	0	0
	XBB	D253G	0	0		0	0	0	0	0	0	0	0	0	0	0	0	0	0	0	0	0	0	0	0	0	0	0	0	0	0	0	0	0	0	0	0	0	0	0	0	0	0	0	0	0	0	0	0
		Q675H	0	0		0	0	0	0	0	0	0	0	0	0	0	0	0	0	0	0	0	0	0	0	0	0	0	0	0	0	0	0	0	0	0	0	0	0	0	0	0	0	0	0	0	0	0	0
		other XBB Mut	0	0		0	0	0	0	0	0	0	0	0	0	0	0	0	0	0	0	0	0	0	0	0	0	0	0	0	0	0	0	0	0	0	0	0	0	0	0	0	0	0	0	0	0	0	0
	XBB.1.5	XBB.1.5;H146K	0	0		0	0	0	0	0	0	0	0	0	0	0	0	0	0	0	0	0	0	0	0	0	0	0	0	0	0	0	0	0	0	0	0	0	0	0	0	0	0	0	0	0	0	0	0
		XBB.1.5;T323I (XBB.1.5.12)	0	0		0	0	0	0	0	0	0	0	0	0	0	0	0	0	0	0	0	0	0	0	0	0	0	0	0	0	0	0	0	0	0	0	0	0	0	0	0	0	0	0	0	0	0	0
		XBB.1.5;K417S (EK.1)	0	0		0	0	0	0	0	0	0	0	0	0	0	0	0	0	0	0	0	0	0	0	0	0	0	0	0	0	0	0	0	0	0	0	0	0	0	0	0	0	0	0	0	0	0	0
		XBB.1.5;Q613H	0	0		0	0	0	0	0	0	0	0	0	0	0	0	0	0	0	0	0	0	0	0	0	0	0	0	0	0	0	0	0	0	0	0	0	0	0	0	0	0	0	0	0	0	0	0
		XBB.1.5;N:L219F	0	0		0	0	0	0	0	0	0	0	0	0	0	0	0	0	0	0	0	0	0	0	0	0	0	0	0	0	0	0	0	0	0	0	0	0	0	0	0	0	0	0	0	0	0	0
		XBB.1.5;I410V;P521S (EU.1.1)	0	0		0	0	0	0	0	0	0	0	0	0	0	0	0	0	0	0	0	0	0	0	0	0	0	0	0	0	0	0	0	0	0	0	0	0	0	0	0	0	0	0	0	0	0	0
		other XBB.1.5 Mut	0	0		0	0	0	0	0	0	0	0	0	0	0	0	0	0	0	0	0	0	0	0	0	0	0	0	0	0	0	0	0	0	0	0	0	0	0	0	0	0	0	0	0	0	0	0
		G252V (XBB.1)	0	0		0	0	0	0	0	0	0	0	0	0	0	0	0	0	0	0	0	0	0	0	0	0	0	0	0	0	0	0	0	0	0	0	0	0	0	0	0	0	0	0	0	0	0	0
		Q613H;N:L219F (EG.1)	0	0		0	0	0	0	0	0	0	0	0	0	0	0	0	0	0	0	0	0	0	0	0	0	0	0	0	0	0	0	0	0	0	0	0	0	0	0	0	0	0	0	0	0	0	0
	InfluenzaA		0	0		0	0	0	0	0	0	0	0	0	0	0	0	0	0	0	0	0	0	0	0	0	0	0	0	0	0	0	0	0	0	0	0	0	0	0	0	0	0	0	0	0	0	0	0
[truncated: 71 more columns]

## Sheet: sequence submissions per capita
country	01/2021	02/2021	03/2021	04/2021	05/2021	06/2021	07/2021	08/2021	09/2021	10/2021	11/2021	12/2021	01/2022	02/2022	03/2022	04/2022	05/2022	06/2022	07/2022	08/2022	09/2022	10/2022	11/2022	12/2022	01/2023	02/2023	03/2023	Total			To Fig 1C						To Fig 1D
USA	32703	52699	83585	141982	154071	72442	89012	195266	277650	323155	302759	350178	352915	334417	260126	162676	193854	188698	192360	188644	155215	105951	98691	108282	107133	77300	70678	4672442			country	Total	population (>1 Mio)	ratio
United Kingdom	52419	69411	78878	54009	41036	91226	105486	148423	174654	168597	206984	278528	299367	358426	326489	148648	58670	26884	51832	34320	14251	25418	18490	18561	26253	17299	20622	2915181			Denmark	614253	5854246	0.104924			CeMM all	25397
Germany	2668	1287	33083	37988	44140	15879	10471	12972	47352	27646	26681	68984	48090	54207	72616	78334	65900	31128	37814	54104	20948	24136	16461	31883	17824	14724	28257	925577			United Kingdom	2915181	67281040	0.0433284			IMBA	186835
Denmark	14418	13110	2654	2	51916	13865	16382	24585	13673	15327	40447	55018	48451	52262	63178	47640	18605	18190	15323	16185	14256	16125	14151	13774	9750	2710	2256	614253			Slovenia	84131	2119408	0.0396955			AGES	23475
France	1371	3602	6845	13106	14371	11613	7840	23970	20457	17969	22364	30267	30923	37646	62170	93313	35303	30638	25276	25672	12391	16645	13718	12568	14007	6275	4824	595144			Austria	264225	8922086	0.0296147			Austria all	264225
Japan	7403	351	4624	8746	19468	715	12799	12757	21469	61593	2649	23438	10718	12281	31635	23102	32017	19416	33107	41380	39278	25701	24944	32899	43246	27169	10578	583483			Sweden	244682	10467095	0.0233763
Canada	4689	8099	9250	5221	14864	29063	15592	23795	32292	23314	28969	31782	31176	22924	27282	29709	20165	22657	21213	16474	17256	16201	16231	12798	20280	11541	12906	525743			Ireland	104587	4986525	0.0209739
India	453	679	2586	2804	6597	14384	10038	6756	16864	7313	11986	16718	16059	24862	38282	15489	6241	8049	13199	21867	13134	8635	4651	2731	2057	1003	1886	275323			Switzerland	155707	8691409	0.017915				abs	%
Austria	582	710	688	22070	1493	1120	17143	5878	7720	6053	6380	6669	1813	14562	12737	10893	10932	13514	12572	17922	13954	11744	10907	10007	22685	10310	13167	264225			Israel	150630	8900057	0.0169246			CeMM waste water	2698
Sweden	297	1013	9445	17821	25178	13446	9025	17479	10586	8143	17993	7549	4917	6538	27879	12873	2245	3768	2523	9044	7122	5140	4284	6640	6328	3253	4153	244682			Lithuania	41512	2786652	0.0148967			CeMM (-waste water seq)	22699	8.67941
Brazil	631	971	1194	1975	6367	7263	5765	7077	11595	20388	12593	15221	12899	11628	11236	10281	8199	10114	10465	8488	6571	5814	4007	12303	8512	9800	2396	223753			Belgium	171868	11611416	0.0148016			IMBA	186835	71.44
Spain	1817	2573	6132	6119	8144	7001	10460	8719	11218	5181	5676	5669	14035	7741	11700	7816	6698	8382	5756	8418	4838	6618	16846	15229	7596	3182	5295	208859			Latvia	27398	1873926	0.0146206			AGES	23475	8.97613
Italy	1631	4188	9065	8827	7489	5175	8551	9767	7826	6681	6940	12028	9844	7993	7549	6985	7115	4288	8342	6988	5629	4279	3842	6434	4740	3533	2769	178498			Norway	75848	5403021	0.0140381			others	28518	10.9044
Australia	690	246	229	233	315	365	845	6251	4738	8219	4871	7382	11191	10279	11978	15221	12986	10960	11743	10170	7509	8063	10315	8275	5966	4089	3644	176773			USA	4672449	336997632	0.0138649			Austria (- waste water seq)	261527
Belgium	814	3622	5110	4756	5708	6479	6336	4723	8114	12403	6563	8902	6465	9271	8750	8367	6555	16078	7880	16941	4853	4008	2340	1873	1361	1199	2352	171823			Canada	525743	38155012	0.0137791
Netherlands	2829	3364	6871	9160	8407	6182	6825	8074	6424	5274	6853	11361	8862	8034	7914	6381	6100	3465	5648	4026	4861	4754	4137	4890	3491	2245	3091	159523			Estonia	14896	1328704	0.0112109
Switzerland	3114	6544	9899	9183	7788	4198	2279	8355	12391	8598	13818	11341	13745	10683	8884	3916	1605	2432	2134	2654	2279	2522	2182	2370	1654	399	740	155707			Germany	925577	83408560	0.0110969
Israel	805	872	2032	3067	4571	400	2046	1454	352	4394	8604	7849	6527	7979	6799	15272	10597	14364	19989	11671	4842	3686	5625	1502	2917	843	1571	150630			Croatia	43183	4060139	0.0106358
South Korea	573	709	496	1699	1679	2363	2078	1936	1687	2675	3666	8933	4895	3239	3054	3472	12295	7197	4734	9873	8250	8365	6903	8495	6848	7924	9102	133140			France	595144	64531448	0.00922254
Ireland	692	1469	3691	3669	3060	3529	4854	5416	5299	4625	4141	4807	5613	4518	5956	4839	4046	5648	5468	5354	3342	2480	3586	2258	3435	1248	1544	104587			Netherlands	159523	17501696	0.00911472
Turkey	150	815	1916	553	868	621	2420	50198	5540	3918	4738	6850	3839	4053	2039	1844	397	1971	1568	1387	1624	575	2108	42	1136	0	2	101172			Finland	46375	5535982	0.00837701
Poland	123	532	2473	4158	5555	3634	643	818	2683	4025	6413	8240	12875	19957	7479	1819	1555	246	612	1757	1637	1065	497	346	353	512	1627	91634			Slovakia	45554	5447621	0.00836218
Mexico	273	825	2866	2437	2900	3820	5522	4891	5776	4005	5406	4383	5534	5769	3161	1259	1462	3458	5362	5309	2059	1731	1784	1623	1887	2416	872	86790			Bahrain	10865	1463266	0.00742517
Slovenia	56	1110	3495	3294	3773	2280	2671	3083	2320	9686	2095	10662	4593	7386	6750	3804	903	2460	1172	1346	2354	2167	528	2591	2500	390	662	84131			Australia	176773	25921094	0.00681966
Norway	459	352	3091	3205	2175	2090	1844	1889	10590	3515	2839	5151	5152	6530	5335	4268	4956	2846	1883	1504	1704	685	608	768	338	539	1532	75848			New Zealand	33554	5129730	0.00654109
Russia	247	208	262	670	1103	1247	1326	72	1648	787	1689	1387	2619	186	1363	917	1791	421	270	3263	6744	5187	24451	5451	338	274	1745	65666			Puerto Rico	20460	3256030	0.00628373
Czech Republic	332	37	724	1096	942	1413	1237	1232	1500	2724	4366	4733	5943	4840	4158	3831	3288	1256	1704	2950	2573	2529	1699	657	669	248	512	57193			Czech Republic	57193	10510748	0.00544138
Luxembourg	307	900	1384	1335	1827	1362	3039	618	0	2858	1930	1708	3554	2658	2	2	10058	1272	3872	3261	1496	2945	2154	488	2008	979	1247	53264			Mauritius	6948	1298922	0.00534905
South Africa	181	766	725	761	1757	3264	2496	3919	2311	2916	1925	2478	2557	2994	3943	2670	2615	1574	1315	1476	487	1116	711	1045	811	1249	1350	49412			Singapore	30408	5941063	0.00511828
Indonesia	198	130	434	316	603	727	1404	1885	1083	1542	804	2219	3432	5161	2493	1393	671	1292	3898	3927	2626	2187	3725	2702	2319	556	591	48318			Japan	583483	124612528	0.00468238
Peru	86	72	462	252	0	207	843	1683	2567	2683	1438	1872	2293	1896	2220	917	950	2538	2610	3556	3212	2340	3961	2442	2802	1856	1096	46854			Spain	208859	47486932	0.00439824
Finland	721	452	767	677	2268	6161	2079	1921	2799	1983	1670	1167	2761	1789	1417	2009	2121	1149	816	2378	527	767	1233	4109	1281	671	682	46375			Portugal	43602	10290109	0.00423727
Slovakia	85	52	398	1707	223	1678	773	649	1405	2660	3949	4059	1356	2105	8192	4735	2657	604	1314	3247	1072	1120	339	342	273	73	487	45554			Trinidad and Tobago	4786	1525671	0.00313698
Portugal	185	772	2207	913	2061	1522	2780	2654	2212	1953	2550	2396	2283	2173	1963	2230	2763	1741	2017	1274	1099	1030	512	850	552	453	457	43602			Italy	178498	59240336	0.00301312
Chile	353	0	489	505	238	1826	1243	2062	1773	3832	3361	1848	1993	1150	1361	427	3445	992	3965	2350	1731	1234	1172	669	2032	2043	1202	43296			Bulgaria	20515	6885864	0.00297929
Croatia	0	129	677	481	414	3198	878	1180	410	1333	3255	2166	5548	6728	3414	1396	1734	682	1238	2069	1782	728	1231	1058	790	350	314	43183			Greece	27529	10445368	0.00263552
Lithuania	98	776	1490	3924	3730	3370	367	2421	2754	2308	1650	2768	4798	2996	2588	3066	1270	0	0	0	0	10	0	375	274	178	301	41512			South Korea	133140	51830136	0.00256878
Thailand	101	117	95	108	388	478	147	955	1187	2383	2408	2267	3291	2688	3052	2806	2334	1144	2012	1498	723	1168	921	2803	1262	1684	675	38695			Cyprus	3167	1244193	0.00254543
Malaysia	26	70	85	103	168	585	217	356	1122	1289	1346	1799	1268	788	2303	4158	2899	1995	1466	3229	2728	1867	2452	2506	1123	403	541	36892			Poland	91634	38307724	0.00239205
New Zealand	68	54	46	55	32	22	34	546	649	631	1514	1089	1240	1227	1420	665	2579	2321	1809	4684	0	3079	3625	539	2678	1863	1085	33554			Qatar	6145	2688239	0.00228588
Singapore	153	116	74	419	236	726	996	1763	1582	1328	1181	1037	1410	915	1245	1272	1167	1684	1616	1867	1061	2100	1348	1650	1230	990	1242	30408			Hong Kong	16720	7494580	0.00223095
Greece	8	10	180	509	3314	3943	175	977	262	1159	810	1347	618	806	2348	188	858	92	1414	1093	889	1174	670	563	4122	0	0	27529			Chile	43296	19493184	0.00222108
Latvia	34	83	1020	1482	553	0	2193	0	115	0	2	961	1908	5047	0	23	0	61	4805	0	0	0	0	0	9111	0	0	27398			Botswana	5279	2588424	0.00203946
Philippines	12	63	85	0	4107	12	1023	0	80	7272	95	14	1208	259	430	199	527	5255	497	633	591	90	2318	837	383	913	232	27135			Costa Rica	10348	5153959	0.00200778
Colombia	75	232	55	303	452	496	85	935	915	3093	1172	3026	2365	1388	1294	1204	687	1609	2020	1343	555	407	454	1312	762	437	331	27007			Panama	6319	4351264	0.00145222
Argentina	611	56	1549	66	832	1059	148	1133	2041	2448	1152	2074	3336	646	1124	258	461	406	730	568	739	375	67	462	298	115	126	22880			Peru	46854	33715464	0.00138969
Iceland	3694	0	0	951	0	0	0	0	4586	0	0	0	0	0	0	0	5	0	670	9241	272	362	412	594	329	171	336	21623			Turkey	101177	84775408	0.00119347
China	21	123	14	16	36	25	74	63	2	9	186	33	306	136	200	96	255	72	239	1	2	9	721	589	9855	4622	3703	21408			Malaysia	36892	33573872	0.00109883
Bulgaria	0	0	916	764	790	595	401	486	678	1333	2135	2143	1935	1195	767	1584	42	2509	0	0	1623	362	257	0	0	0	0	20515			Brazil	223753	214326224	0.00104398
Puerto Rico	14	167	78	370	458	283	232	634	883	551	831	668	1105	1037	1370	430	114	1248	1246	1361	1503	1487	386	273	1253	1585	893	20460			Kosovo	1730	1662022	0.0010409
Reunion	0	0	40	812	201	245	1113	234	751	98	1112	493	79	5569	672	1153	1134	0	2196	233	619	0	1031	0	846	725	0	19356			Eswatini	1196	1192273	0.00100313
Romania	42	55	267	110	272	133	255	221	750	2318	3152	940	1290	1549	1249	996	709	595	462	609	880	1673	260	85	88	163	154	19277			Romania	19277	19328558	0.000997333
Hong Kong	34	934	130	361	618	1175	798	47	71	270	89	128	123	673	604	2366	600	618	445	977	376	247	3315	1206	288	150	77	16720			Jamaica	2812	2827701	0.000994447
Estonia	0	2	470	971	340	2189	318	481	1088	701	833	649	521	1015	623	523	1073	727	395	264	729	640	344	0	0	0	0	14896			South Africa	49412	59392256	0.00083196
Kenya	225	172	5	176	12	589	914	2	1043	295	1039	730	337	1127	1524	722	548	640	671	214	10	354	201	135	203	5	31	11924			Djibouti	885	1105562	0.000800498
Bahrain	0	24	49	68	9	57	246	370	538	838	766	874	912	995	1430	1051	1068	92	278	484	0	0	0	0	0	716	0	10865			Georgia	2984	3757984	0.000794043
Costa Rica	47	86	64	128	144	83	105	257	224	91	312	577	465	371	531	347	501	467	876	881	449	428	419	979	266	736	514	10348			Namibia	1909	2530150	0.000754501
Ecuador	48	65	52	95	204	252	656	428	413	71	1121	213	183	527	670	229	492	319	457	995	358	119	283	430	639	167	41	9527			Mexico	86790	126705136	0.000684976
Canary Islands	0	68	23	222	76	0	0	0	164	166	169	16	0	0	0	1099	1	0	5543	0	1	0	0	236	19	775	188	8766			United Arab Emirates	5941	9365149	0.000634373
Vietnam	28	9	6	0	1	89	41	75	142	298	889	516	241	629	770	865	402	266	317	474	416	612	436	335	396	148	180	8581			Thailand	38695	71601104	0.000540425
Nigeria	69	196	109	67	127	91	55	149	1526	275	386	639	125	1068	833	99	469	245	231	239	157	172	5	142	289	9	38	7810			Ecuador	9527	17797736	0.000535293
Bangladesh	254	76	79	454	200	189	189	422	329	196	218	621	506	399	459	1127	592	73	241	21	165	73	133	47	29	0	16	7108			Colombia	27007	51516560	0.000524239
Mauritius	0	0	12	0	102	50	28	57	22	19	96	87	275	180	331	306	685	343	526	696	765	251	374	391	687	207	458	6948			Argentina	22880	45276788	0.000505336
Panama	0	3	254	325	0	0	0	0	0	366	0	1	0	0	0	2786	0	1060	0	589	114	298	56	360	8	54	45	6319			Mongolia	1670	3347782	0.000498838
Pakistan	45	23	43	63	140	109	13	450	195	303	154	113	81	111	265	643	112	208	467	424	1328	264	97	62	246	138	198	6295			Lebanon	2789	5592626	0.000498692
Qatar	0	0	0	2097	185	197	467	0	4	360	801	288	278	212	6	5	2	39	0	116	28	4	454	602	0	0	0	6145			Papua New Guinea	4931	9949438	0.000495606
Senegal	0	1	134	31	163	7	100	0	39	76	43	85	2850	62	66	38	28	130	67	1840	0	73	0	0	0	144	10	5987			Albania	1371	2854710	0.000480259
United Arab Emirates	533	1	2	0	0	1	2	0	26	752	4	0	1	0	0	0	0	0	1	0	0	0	0	0	0	4618	0	5941			Bosnia and Herzegovina	1552	3270948	0.00047448
Brunei	0	2	3	0	0	0	0	28	0	0	0	298	151	249	879	256	80	452	200	417	527	430	89	708	174	349	527	5819			North Macedonia	952	2103329	0.000452616
French Guiana	10	125	27	87	132	58	90	194	109	36	100	191	257	18	50	2991	144	167	180	257	29	12	78	132	14	5	4	5497			Russia	65666	145102752	0.000452548
Botswana	7	50	9	123	25	215	302	92	271	376	158	572	835	65	237	129	69	308	511	118	89	9	386	227	71	0	25	5279			Paraguay	2896	6703802	0.000431994
Ghana	44	121	173	0	82	208	250	171	307	218	72	661	1	736	0	310	161	260	114	81	138	238	172	308	194	74	96	5190			Gambia	1130	2639922	0.000428043
Papua New Guinea	0	0	53	359	42	0	88	8	0	438	1395	1209	0	0	880	124	0	0	0	0	0	0	0	0	335	0	0	4931			Gabon	964	2341185	0.000411757
Trinidad and Tobago	9	0	0	38	8	422	0	66	59	7	204	619	783	128	29	372	106	156	210	479	259	154	67	173	218	132	88	4786			Senegal	5987	16876726	0.000354749
Guatemala	22	0	0	8	1	0	269	199	217	126	180	428	72	43	239	0	66	324	72	199	66	93	339	674	660	52	216	4565			Serbia	2281	7296771	0.000312604
Iran	41	22	3	1	90	130	92	0	0	12	563	26	34	181	285	269	172	532	165	174	196	82	844	158	143	14	35	4264			Kuwait	1270	4250111	0.000298816
Aruba	8	202	236	296	216	206	104	386	777	355	70	139	144	0	7	10	86	59	85	116	147	56	110	62	91	99	58	4125			Uruguay	998	3426265	0.000291279
Cambodia	2	49	7	82	139	136	214	231	233	236	351	318	218	399	269	173	25	30	196	90	184	72	16	149	57	15	5	3896			Moldova	869	3061509	0.000283847
Martinique	0	0	23	0	3	12	72	195	200	79	129	185	92	109	697	1149	228	201	103	147	28	17	45	70	61	8	0	3853			Guatemala	4565	17608484	0.00025925
Sri Lanka	24	0	101	147	80	97	300	289	300	262	246	349	666	366	159	50	0	16	25	102	13	0	18	0	8	25	0	3643			Philippines	27135	113880336	0.000238276
Northern Mariana Islands	0	0	53	9	0	1	1	70	36	12	40	20	541	137	230	1476	380	16	11	108	159	80	192	1	10	3	13	3599			Dominican Republic	2639	11117873	0.000237366
Nepal	0	0	2	0	33	83	0	51	48	55	0	106	670	593	266	56	305	908	66	107	48	96	30	0	0	0	0	3523			Cambodia	3896	16589031	0.000234854
Egypt	251	6	37	1	436	115	2	19	8	20	74	292	459	0	0	0	518	0	0	221	0	314	169	121	86	20	0	3169			Oman	1019	4520474	0.000225419
Cyprus	0	0	125	0	34	0	0	0	1	0	0	594	0	0	0	0	10	0	644	0	0	0	0	0	1759	0	0	3167			Kenya	11924	53005616	0.000224957
Georgia	1	2	0	9	33	0	38	72	58	96	188	292	341	394	229	0	61	125	65	178	124	83	78	91	271	118	37	2984			India	275323	1407563904	0.000195602
Paraguay	0	0	15	45	35	64	6	63	170	0	0	489	19	309	0	57	0	643	189	0	161	571	60	0	0	0	0	2896			Indonesia	48318	273753184	0.000176502
Taiwan	10	23	1	5	14	25	20	0	7	14	3	4	7	1	46	9	23	38	139	1976	19	8	39	79	73	130	114	2827			Tunisia	2163	12262949	0.000176385
Jamaica	5	0	0	0	0	16	0	138	10	55	77	65	184	125	229	392	170	83	403	157	343	0	0	0	0	133	227	2812			Sri Lanka	3643	21773438	0.000167314
Lebanon	4	25	2	0	17	0	28	926	0	0	60	4	113	1	295	0	45	190	601	251	0	0	0	0	192	35	0	2789			Ghana	5190	32833036	0.000158072
Sint Maarten	0	30	0	92	58	206	104	361	644	169	85	49	285	124	65	54	131	44	40	82	19	7	14	10	18	3	3	2697			Nicaragua	1064	6850546	0.000155316
Dominican Republic	1	0	11	0	28	32	184	26	37	33	208	0	287	307	0	0	0	0	263	120	258	86	214	409	78	57	0	2639			Cuba	1669	11256373	0.000148272
Gibraltar	84	0	285	0	0	0	0	666	414	0	0	1187	0	0	0	0	0	0	0	0	0	0	0	0	0	0	0	2636			Laos	1088	7425055	0.000146531
Guadeloupe	0	25	38	15	7	42	29	124	259	35	18	2	51	110	121	1266	75	54	7	67	2	9	24	27	10	10	4	2431			Palestine	684	5133393	0.000133245
Zambia	1	219	0	0	0	38	433	0	278	0	101	69	1	309	5	37	147	109	63	33	0	4	0	0	216	130	115	2308			Lesotho	280	2281464	0.000122728
U.S. Virgin Islands	0	1	0	4	0	20	82	135	185	162	122	114	338	454	110	9	95	145	157	74	85	0	0	0	0	0	0	2292			Zambia	2308	19473132	0.000118522
Serbia	35	68	0	35	0	0	5	33	36	1	131	106	91	69	21	38	126	289	182	287	29	240	3	270	0	0	186	2281			Taiwan	2827	23859904	0.000118483
Curacao	0	62	91	147	91	24	58	118	107	114	128	44	138	216	117	86	145	113	89	87	31	71	53	18	38	34	6	2226			Nepal	3523	30034988	0.000117297
Ukraine	0	6	72	33	0	0	10	69	70	27	131	57	22	155	8	23	39	26	93	200	190	69	0	0	315	234	377	2226			Togo	997	8644829	0.000115329
Tunisia	29	0	16	0	20	0	12	0	0	0	0	7	177	413	419	104	0	0	0	0	110	87	0	247	35	487	0	2163			Kazakhstan	2147	19196468	0.000111843
Kazakhstan	0	0	68	49	97	65	14	9	75	109	0	96	24	0	0	0	0	284	570	0	0	0	267	280	78	0	62	2147			El Salvador	698	6314165	0.000110545
Bonaire	0	0	85	86	0	12	32	53	110	146	175	164	273	113	51	68	124	39	101	59	78	53	56	63	78	16	0	2035			Benin	1299	12996901	9.99469e-05
Liechtenstein	3	13	23	4	3	7	5	50	4	21	61	276	174	21	407	214	103	53	3	165	92	62	93	69	31	4	4	1965			Jordan	1080	11148288	9.68759e-05
Namibia	0	0	57	0	0	0	174	0	51	69	38	50	0	171	39	0	967	0	81	147	0	0	16	0	12	37	0	1909			Vietnam	8581	97468024	8.80391e-05
Mozambique	88	31	27	0	0	325	0	102	0	66	243	44	65	59	96	11	0	0	36	116	0	158	20	55	127	51	140	1860			Haiti	846	11447575	7.39021e-05
Morocco	32	23	20	12	136	1	43	9	49	99	48	39	52	76	61	0	47	167	55	0	128	399	167	65	80	0	8	1816			Guinea-Bissau	151	2060730	7.3275e-05
Democratic Republic of the Congo	0	11	0	33	12	1	454	0	0	0	0	0	143	369	91	117	94	59	24	75	29	87	52	11	7	43	27	1739			Equatorial Guinea	119	1634473	7.28063e-05
Kosovo	1	21	0	0	0	0	21	28	402	348	63	95	35	11	86	175	80	78	0	93	0	165	0	0	0	0	28	1730			Guinea	971	13531909	7.17563e-05
Uganda	0	75	0	148	75	68	101	29	83	0	108	1	139	27	0	3	0	129	202	0	2	22	127	0	72	78	221	1710			Malawi	1388	19889742	6.97847e-05
Mongolia	0	0	0	20	0	0	0	0	0	1	0	133	267	304	214	125	0	0	0	184	206	40	96	0	80	0	0	1670			Armenia	192	2790971	6.87933e-05
Cuba	0	0	0	0	651	0	0	0	396	0	0	38	83	0	0	0	1	350	0	0	79	0	0	0	71	0	0	1669			Hungary	664	9709784	6.83846e-05
Cameroon	21	27	60	87	23	14	4	0	3	161	175	0	9	131	0	45	233	203	135	0	0	68	0	0	128	2	117	1646			Rwanda	881	13461891	6.5444e-05
Bosnia and Herzegovina	0	36	21	9	2	3	72	7	24	108	274	486	331	23	61	0	0	0	23	0	0	0	0	0	0	45	27	1552			Cameroon	1646	27198632	6.05177e-05
Seychelles	0	0	0	0	0	0	0	0	0	259	284	0	207	0	360	40	205	58	0	0	0	71	65	0	0	0	0	1549			Zimbabwe	930	15993525	5.81485e-05
Saudi Arabia	0	0	0	0	4	0	0	158	5	0	68	44	37	1	0	0	0	97	0	0	0	115	548	15	139	0	285	1516			Mozambique	1860	32077074	5.79853e-05
Malawi	0	0	159	0	0	210	0	142	33	42	30	207	150	0	203	27	0	0	1	0	58	0	0	0	117	9	0	1388			Belarus	516	9578172	5.38725e-05
Albania	1	0	29	0	0	0	12	0	0	0	0	10	3	0	0	2	1	0	0	0	0	0	0	0	0	1085	228	1371			Kyrgyzstan	339	6527742	5.19322e-05
Iraq	31	0	48	65	3	36	8	3	28	1	21	1	111	51	1	460	168	0	19	0	204	0	8	56	24	10	0	1357			Ukraine	2226	43531424	5.11355e-05
Angola	0	0	71	118	0	533	62	63	98	0	110	0	93	19	35	3	0	78	0	0	0	0	0	42	11	0	0	1336			Morocco	1816	37076588	4.89797e-05
Venezuela	0	0	0	102	15	20	0	22	1	0	0	58	17	132	87	0	94	0	33	0	225	0	0	92	152	122	154	1326			Iran	4264	87923432	4.84967e-05
Benin	0	0	0	0	0	0	68	0	202	0	0	498	0	17	0	82	0	0	1	388	43	0	0	0	0	0	0	1299			Venezuela	1326	28199862	4.70215e-05
Maldives	0	0	0	0	0	0	0	104	158	100	307	149	199	142	85	0	50	0	0	0	0	0	0	0	0	0	0	1294			Saudi Arabia	1516	35950396	4.21692e-05
Kuwait	16	0	5	0	0	32	132	35	44	48	31	39	209	0	58	19	0	146	70	30	34	61	64	99	75	9	14	1270			Bangladesh	7108	169356240	4.19707e-05
Mayotte	73	477	171	0	11	5	1	13	9	5	52	19	76	54	42	17	3	21	76	55	41	6	0	32	0	0	0	1259			Angola	1336	34503776	3.87204e-05
Eswatini	0	0	22	0	11	0	0	0	90	0	0	0	0	425	0	0	339	89	0	78	0	0	0	0	0	81	61	1196			Uganda	1710	45853780	3.72925e-05
Gambia	67	3	48	59	9	0	152	0	0	134	176	0	195	53	56	0	0	0	0	127	0	51	0	0	0	0	0	1130			Nigeria	7810	213401328	3.65977e-05
Laos	0	0	0	0	0	0	0	23	0	0	0	0	18	0	0	6	96	172	145	35	23	0	80	338	152	0	0	1088			Bolivia	427	12079474	3.53492e-05
Jordan	42	11	15	0	23	35	20	4	95	133	252	97	42	80	66	17	32	30	1	5	16	0	0	0	3	61	0	1080			Burkina Faso	707	22100690	3.199e-05
Belize	0	0	0	0	48	0	0	0	126	81	62	0	62	243	0	67	0	0	186	78	0	73	0	0	0	41	0	1067			Central African Republic	174	5457165	3.18847e-05
Nicaragua	0	0	0	0	0	0	0	0	0	0	0	0	516	48	0	0	0	0	2	0	0	5	0	0	0	0	493	1064			Cote d'Ivoire	875	27478250	3.18434e-05
Suriname	0	0	0	72	0	203	0	231	50	177	0	135	42	46	39	0	0	58	0	0	0	0	0	0	0	0	0	1053			Iraq	1357	43533592	3.11713e-05
Oman	2	0	0	41	0	5	195	20	382	35	0	54	15	36	0	30	0	0	0	16	0	0	0	66	23	37	62	1019			Madagascar	872	28915652	3.01567e-05
Uruguay	0	0	0	0	59	361	185	0	0	0	0	3	0	0	2	134	62	10	0	0	0	0	0	0	146	0	36	998			Egypt	3169	109262184	2.90036e-05
Togo	0	4	12	107	21	0	0	0	218	0	0	0	0	0	0	0	453	0	0	0	0	0	35	79	0	0	68	997			Pakistan	6295	231402112	2.72037e-05
Montenegro	0	19	0	0	0	0	0	138	48	50	0	189	85	94	0	119	0	0	0	89	77	0	0	0	0	11	68	987			Honduras	233	10278346	2.2669e-05
Guinea	6	2	0	32	174	0	13	1	99	0	0	0	0	241	11	78	0	0	0	171	43	45	0	0	40	0	15	971			Liberia	110	5193422	2.11806e-05
Gabon	0	0	0	23	148	31	8	62	12	24	0	0	358	0	296	0	0	0	2	0	0	0	0	0	0	0	0	964			Libya	141	6735280	2.09345e-05
Guam	0	0	26	4	27	17	28	73	69	9	71	73	71	84	58	70	50	28	53	10	40	43	10	10	24	0	10	958			Azerbaijan	195	10312992	1.89082e-05
North Macedonia	5	194	120	48	78	58	72	47	0	0	48	0	1	80	6	0	43	0	48	0	0	0	42	30	32	0	0	952			Democratic Republic of the Congo	1739	95894120	1.81346e-05
Zimbabwe	0	0	301	0	0	160	0	98	0	0	51	0	219	4	0	0	0	0	0	0	29	0	0	0	23	25	20	930			Algeria	794	44177964	1.79728e-05
Malta	1	1	0	0	189	31	64	0	0	0	0	352	238	47	0	0	0	0	0	0	0	0	0	0	0	0	0	923			Niger	409	25252722	1.61963e-05
Djibouti	0	0	0	0	0	52	87	0	167	0	60	1	0	219	101	0	0	0	29	0	116	0	52	1	0	0	0	885			South Sudan	174	10748278	1.61886e-05
Rwanda	0	168	81	3	40	27	130	0	62	151	10	0	0	111	0	77	21	0	0	0	0	0	0	0	0	0	0	881			China	21408	1425893504	1.50137e-05
Cote d'Ivoire	0	0	33	79	0	0	0	91	0	0	0	8	0	426	0	56	0	0	0	0	0	17	112	2	9	4	38	875			Sierra Leone	115	8420642	1.36569e-05
Madagascar	0	0	0	116	0	0	0	379	221	0	0	67	3	0	0	0	0	0	86	0	0	0	0	0	0	0	0	872			Burundi	158	12551215	1.25884e-05
Moldova	0	0	3	0	0	0	24	16	15	0	0	93	32	33	246	70	0	64	0	37	16	0	0	96	60	64	0	869			Mauritania	58	4614981	1.25678e-05
Haiti	0	0	0	0	31	48	0	0	16	0	0	0	0	0	91	0	0	0	0	195	57	100	0	0	102	6	200	846			Mali	273	21904990	1.24629e-05
Cabo Verde	0	0	19	28	0	0	0	0	0	0	0	0	196	1	167	0	0	70	104	71	0	38	61	0	0	63	0	818			Sudan	452	45657204	9.89986e-06
Algeria	15	4	7	0	0	0	0	29	3	17	0	6	7	0	76	97	7	41	17	59	10	76	198	58	22	0	45	794			Ethiopia	628	120283024	5.22102e-06
Republic of the Congo	0	86	0	18	58	0	101	7	14	45	41	126	17	75	10	0	0	6	10	0	0	7	0	77	0	22	7	727			Syria	106	21324366	4.97084e-06
Burkina Faso	0	0	9	2	112	56	0	0	160	0	0	183	0	18	0	0	0	33	15	0	0	0	0	0	0	109	10	707			Uzbekistan	130	34081452	3.81439e-06
El Salvador	0	0	0	0	0	0	0	98	0	48	92	65	0	69	0	92	0	0	52	0	98	0	0	0	0	13	71	698			Chad	58	17179744	3.37607e-06
Palestine	2	6	13	15	19	0	0	0	0	0	0	0	0	572	8	1	0	0	0	48	0	0	0	0	0	0	0	684			Myanmar	181	53798088	3.36443e-06
Hungary	5	105	23	30	0	0	0	0	0	0	0	0	0	113	0	0	0	0	0	0	8	0	36	49	60	203	32	664			Afghanistan	125	40099460	3.11725e-06
Ethiopia	0	0	4	0	15	0	6	0	87	163	248	0	0	0	103	1	1	0	0	0	0	0	0	0	0	0	0	628			Somalia	47	17065588	2.75408e-06
Fiji	0	0	0	0	0	0	0	0	0	531	0	0	0	0	0	0	0	0	0	0	0	0	0	0	0	0	0	531			Tanzania	38	63588332	5.97594e-07
Belarus	25	1	4	2	4	4	1	0	0	0	1	3	109	189	83	90	0	0	0	0	0	0	0	0	0	0	0	516
Crimea	0	0	2	0	1	0	23	0	10	1	24	32	22	0	3	0	8	0	3	1	154	80	25	60	0	3	13	465
Sudan	0	0	0	0	0	0	0	0	0	116	0	0	0	88	0	0	0	0	0	235	0	0	0	0	0	0	13	452
Bolivia	27	0	12	0	11	10	6	0	0	86	3	0	94	0	11	12	8	0	65	0	6	0	0	0	0	16	60	427
Niger	0	0	0	0	85	0	18	45	0	0	63	0	0	10	44	2	24	59	0	0	0	0	0	0	0	41	18	409
Andorra	0	0	0	0	0	0	0	21	3	6	4	15	26	52	18	41	26	0	60	52	18	4	11	28	7	0	0	392
Cayman Islands	0	3	0	0	0	7	9	52	2	12	12	0	4	0	0	0	0	0	0	0	0	0	0	0	0	286	0	387
The Bahamas	0	0	28	0	0	0	33	0	72	0	0	0	0	0	0	130	0	0	0	0	0	0	2	0	0	96	0	361
Solomon Islands	0	0	0	0	0	0	0	0	0	6	0	0	0	0	34	68	130	8	0	0	0	0	0	112	0	0	0	358
Kyrgyzstan	0	0	0	0	0	0	0	0	0	0	20	0	100	2	0	0	1	147	69	0	0	0	0	0	0	0	0	339
Timor-Leste	0	0	0	0	0	0	0	0	0	337	0	0	0	1	0	0	0	0	0	0	0	0	0	0	0	0	0	338
Saint Martin	0	0	0	0	0	0	0	0	0	0	0	12	52	142	29	21	34	14	8	10	2	1	2	0	0	0	0	327
Saint Lucia	4	6	0	0	0	15	8	10	0	0	3	44	45	7	0	3	1	18	20	16	19	20	0	36	0	17	0	292
Barbados	0	5	0	0	0	23	12	29	9	0	0	23	13	0	0	0	11	15	0	44	28	10	0	12	8	20	19	281
Lesotho	0	0	18	0	0	0	0	0	0	0	0	5	0	0	0	0	166	30	0	0	33	0	19	0	9	0	0	280
Bermuda	30	0	0	0	0	10	0	0	0	0	0	45	44	0	0	5	0	0	0	0	99	0	9	0	16	19	0	277
Mali	2	0	0	0	0	12	0	0	35	1	0	0	1	1	0	0	0	0	0	74	99	48	0	0	0	0	0	273
Antigua and Barbuda	1	0	0	0	0	10	7	27	17	5	18	16	66	14	2	4	2	30	0	20	0	0	0	1	0	20	0	260
Saint Vincent and the Grenadines	1	0	0	0	0	12	0	1	1	0	8	51	126	17	0	0	0	0	0	5	0	0	0	11	9	2	0	244
Honduras	0	0	0	0	29	37	0	6	44	0	0	0	0	115	0	0	0	0	0	0	0	2	0	0	0	0	0	233
British Virgin Islands	0	6	0	0	0	6	0	22	0	0	4	43	97	0	0	0	0	17	0	0	0	0	0	3	0	0	0	198
Azerbaijan	8	0	1	0	4	0	2	0	0	0	0	0	140	0	0	0	0	0	0	0	0	0	40	0	0	0	0	195
Armenia	0	0	12	24	45	0	0	59	0	0	0	0	51	0	0	0	0	0	1	0	0	0	0	0	0	0	0	192
Myanmar	39	0	0	0	0	11	0	23	0	15	0	16	9	0	23	0	0	0	0	12	0	0	16	0	0	0	17	181
Central African Republic	0	0	0	42	54	11	2	18	0	0	0	0	1	0	46	0	0	0	0	0	0	0	0	0	0	0	0	174
South Sudan	0	0	0	0	0	45	15	28	1	0	0	0	0	0	85	0	0	0	0	0	0	0	0	0	0	0	0	174
Burundi	0	0	0	0	0	0	9	0	0	54	0	0	0	1	0	0	0	94	0	0	0	0	0	0	0	0	0	158
Guinea-Bissau	0	0	0	0	48	0	0	0	0	0	64	0	0	1	0	0	0	0	0	0	0	0	0	0	0	0	38	151
Guyana	0	0	0	0	10	1	0	0	0	0	49	0	3	2	1	79	0	0	0	0	0	0	0	0	2	0	0	147
Libya	0	0	0	3	0	0	12	0	0	0	0	1	33	0	0	0	0	4	9	22	0	0	0	0	57	0	0	141
Kiribati	0	0	0	0	0	0	0	0	0	0	0	0	0	0	0	0	0	30	0	107	0	0	0	0	0	0	0	137
Bhutan	0	0	0	0	0	0	0	0	0	0	0	0	0	0	0	0	0	0	0	0	0	0	0	0	0	135	0	135
Uzbekistan	0	0	6	20	0	0	6	56	0	0	0	0	0	0	0	0	0	0	0	0	0	0	42	0	0	0	0	130
Afghanistan	0	25	0	0	0	0	0	0	83	0	0	0	0	0	0	0	0	0	0	0	17	0	0	0	0	0	0	125
American Samoa	0	0	0	0	0	0	0	0	0	0	0	0	5	5	14	15	23	10	0	18	21	0	0	0	10	0	0	121
Equatorial Guinea	0	24	0	48	24	0	0	0	16	0	0	0	0	1	5	0	1	0	0	0	0	0	0	0	0	0	0	119
Sierra Leone	0	0	0	0	4	23	30	33	3	20	0	2	0	0	0	0	0	0	0	0	0	0	0	0	0	0	0	115
French Polynesia	0	0	10	0	1	0	0	0	0	48	30	1	4	0	18	0	0	0	0	0	0	0	0	0	0	0	0	112
Anguilla	0	0	0	0	0	5	0	3	3	1	0	19	30	8	1	7	1	7	0	16	0	0	0	5	3	2	0	111
Liberia	0	0	0	0	0	0	0	44	33	0	0	0	0	0	0	33	0	0	0	0	0	0	0	0	0	0	0	110
Syria	0	0	0	0	0	0	0	0	0	0	0	21	0	33	35	0	0	0	0	0	17	0	0	0	0	0	0	106
Vanuatu	0	0	0	0	0	0	0	0	0	2	0	0	0	0	0	0	0	0	0	0	0	0	102	0	0	0	0	104
Monaco	0	0	6	0	0	18	18	14	20	2	0	7	0	0	12	0	1	2	0	1	0	0	0	0	0	0	0	101
Micronesia	0	0	0	0	0	0	0	0	0	0	0	0	0	0	0	0	0	0	2	15	0	8	20	0	6	2	29	82
Saint Kitts and Nevis	3	0	0	0	0	10	0	0	0	0	0	18	43	0	0	0	0	0	0	0	0	0	0	2	0	2	0	78
Turks and Caicos Islands	0	0	0	0	0	10	0	6	0	0	0	0	39	0	0	0	17	0	0	0	0	0	0	0	0	0	0	72
Palau	0	0	0	0	0	0	0	0	0	0	0	2	0	10	5	3	15	0	0	12	0	10	0	0	10	1	0	68
New Caledonia	0	0	0	0	0	0	0	0	0	0	0	0	0	0	9	0	0	0	0	0	0	0	0	53	0	3	0	65
Grenada	0	0	0	0	5	2	1	4	0	0	0	32	14	0	0	0	0	0	0	0	0	0	0	1	0	0	0	59
Chad	0	0	0	0	0	0	9	0	0	0	0	0	32	0	17	0	0	0	0	0	0	0	0	0	0	0	0	58
Mauritania	0	0	0	0	0	0	0	0	0	0	0	0	0	0	51	0	0	0	7	0	0	0	0	0	0	0	0	58
Somalia	0	0	0	0	26	2	5	0	4	0	0	0	0	0	0	0	0	0	0	10	0	0	0	0	0	0	0	47
Comoros	0	0	6	0	0	0	0	0	0	0	11	0	0	0	17	0	0	0	0	0	0	8	0	0	0	0	0	42
Dominica	0	0	0	0	0	9	0	0	0	0	0	19	0	2	0	0	0	9	0	0	0	0	0	1	0	0	0	40
Tanzania	0	0	0	0	0	0	0	0	0	0	0	0	2	1	0	8	0	0	0	0	0	0	0	27	0	0	0	38
Marshall Islands	0	0	0	0	0	0	0	0	0	0	0	0	0	0	0	0	3	0	9	11	0	1	2	0	0	0	9	35
Belgium	0	0	0	0	0	0	0	0	0	0	0	0	0	0	0	32	0	0	0	0	0	0	0	0	0	0	0	32
Montserrat	0	0	0	0	0	2	0	1	1	1	5	2	2	4	0	1	0	9	0	0	0	0	0	0	0	0	0	28
Belgium	0	0	0	0	0	0	0	0	0	0	0	0	0	0	0	13	0	0	0	0	0	0	0	0	0	0	0	13
Saint Barthelemy	0	0	0	0	0	0	0	0	3	4	5	0	0	0	0	0	0	0	0	0	0	0	0	0	0	0	0	12
Sao Tome and Principe	0	0	0	0	0	0	0	0	0	0	0	0	0	11	0	0	0	0	0	0	0	0	0	0	0	0	0	11
Wallis and Futuna Islands	0	0	0	0	0	10	0	0	0	0	0	0	0	0	0	0	0	0	0	0	0	0	0	0	0	0	0	10
USA	0	0	0	0	0	0	0	0	0	0	0	0	0	0	0	7	0	0	0	0	0	0	0	0	0	0	0	7
Faroe Islands	1	0	0	0	4	0	0	0	0	0	0	0	0	0	0	0	0	0	0	0	0	0	0	0	0	0	0	5
Turkey	0	0	0	0	0	0	0	0	0	0	0	0	0	5	0	0	0	0	0	0	0	0	0	0	0	0	0	5
Macao	0	0	0	0	0	0	0	0	0	0	0	0	0	1	0	0	0	0	0	0	0	0	0	0	0	0	0	1
Cook Islands	0	0	0	0	0	0	0	0	0	0	0	0	0	0	0	0	0	0	0	0	0	0	0	0	0	0	0	0
Samoa	0	0	0	0	0	0	0	0	0	0	0	0	0	0	0	0	0	0	0	0	0	0	0	0	0	0	0	0
Sint Eustatius	0	0	0	0	0	0	0	0	0	0	0	0	0	0	0	0	0	0	0	0	0	0	0	0	0	0	0	0
Tonga	0	0	0	0	0	0	0	0	0	0	0	0	0	0	0	0	0	0	0	0	0	0	0	0	0	0	0	0

## Sheet: incidence counts
Incidence counts
offcial counts
reference	other	S477N Variant	N439K Variant	Alpha	Alpha with E484K	Alpha with T716V	C.36	R.1	Gamma	B.1.1.318	B.1.258	Beta	Kappa	Eta	Mu	Delta	Delta with T95I	AY.4.2	BA.1	BA.1.1	BA.2	BA.2.12.1	BA.4/BA.5	BA.4	BA.5	BF.7	EG.1	BA.2.75	CH.1.1	BN.1	XBF	CJ.1	BQ.1	BQ.1.1	BQ.1.1.10	XBB.1.5	XBB*
15334.4	18007.1	10327.3	28018.3	202495	7764.75	3188.08	315.49	3663.94	433.51	504.56	935.41	7425.04	28.28	1005.97	96.67	443390	200758	9356.27	449622	971282	1.58253e+06	19924.5	9373.63	75699.2	995290	166951	11982.5	12427.3	40982.6	32161.2	6712.02	6619.34	62518.1	77663.1	45411	145544	12259.5
based on sewage monitoring
reference	other	S477N Variant	N439K Variant	Alpha	Alpha with E484K	Alpha with T716V	C.36	R.1	Gamma	B.1.1.318	B.1.258	Beta	Kappa	Eta	Mu	Delta	Delta with T95I	AY.4.2	BA.1	BA.1.1	BA.2	BA.2.12.1	BA.4/BA.5	BA.4	BA.5	BF.7	EG.1	BA.2.75	CH.1.1	BN.1	XBF	CJ.1	BQ.1	BQ.1.1	BQ.1.1.10	XBB.1.5	XBB*
	30045.1																		449449	968890	1.61177e+06	32345.8	13235.8	141701	1.72403e+06	395576	64871.7	38177.7	206516	140664	36296.8	34694.9	227022	291680	203605	780109	48492.4

## Sheet: TTD
Time to dominance (TTD)
	Alpha	Delta	BA.1/BA.2	BA.1+BA.1.1	BA.2+BA.2.12.1	BA.4+BA.5+BF.7	Mixed	XBB.*
Vienna		2.42938	1.03251			2.80739	11.2626	6.27793
Tyrol		n.a	n.a			2.92337	7.82703	5.396
Salzburg		n.a	n.a			2.37648	10.5891	7.0654
Styria		n.a	0.941665			2.89714	8.03916	5.29497
Upper Austria		n.a	n.a			2.79655	11.7411	n.a
Lower Austria		n.a	n.a			3.19195	9.98794	5.87256
Vorarlberg		3.54805	1.43422			2.34612	5.95843	4.97841
Carinthia		n.a	1.45704			2.45055	5.51798	6.82457
Burgenland		n.a	n.a			2.66952	9.72972	5.56222
Austria	2.59725	3.93497	1.96987	1.43	5.6	2.80096	9.35238	6.00401

## Sheet: variant appearance
variant appearance at 10% prevalence (indicate as calendar week)
	Delta	BA.1/BA.2	BA.4/BA.5	Mix	XBB
Vienna	24.5105	25.0996	31.0508	32.8726	38.4433
Tyrol	n.a	n.a	31.2986	32.7813	40.2368
Salzburg	n.a	n.a	31.5027	33.2247	39.6182
Styria	n.a	26.3066	31.2905	34.4421	41.6695
Upper Austria	n.a	n.a	31.5875	33.2322	n.a
Lower Austria	n.a	n.a	31.0864	34.2522	39.6094
Vorarlberg	24.9547	26.1498	31.0508	33.6487	39.4807
Carinthia	n.a	25.2348	31.7872	35.8009	40.3267
Burgenland	n.a	n.a	31.6092	35.3704	40.4287
Austria	24.2409	24.8407	31.2864	33.8052	39.8885
for calculation in days values were multiplied by 0,14

## Sheet: doubling time 
Doupling Time
	Slope	1/Slope
Alpha	0.9079	1.10144
Delta	0.5187	1.9279
Delta with T95I	0.3858	2.59202
BA.5	1.039	0.962464
BA.1	1.238	0.807754
BA.1.1	1.387	0.720981
BA.2	1.873	0.533903
BA.2.12.1	0.5968	1.6756
BF.7	0.4259	2.34797
EG.1	1.161	0.861326
BA.2.75	0.5896	1.69607
CH.1.1	0.5174	1.93274
BN.1	0.4974	2.01045
XBF	0.5514	1.81357
CJ.1	0.4234	2.36183
BQ.1	0.378	2.6455
BQ.1.1	0.5157	1.93911
BQ.1.1.10	0.6103	1.63854
XBB.1.5	0.8851	1.12982
XBB*	0.4441	2.25175

## Sheet: variant growth and peak height
variant growth at around 10%												variant growth at around 5%
	calendar week	%	Growth	calendar week	%	Growth	calendar week (peak)	Height (peak)	Distance to peak	Comment			calendar week	%	Growth	calendar week	%	Growth	calendar week (peak)	Height (peak)	Distance to peak	Comment
BA.1	50	4.68891	2.3077	51	34.7902	2.18906	4	11016.4	7			BA.1	50	4.68891	2.3077	51	34.7902	2.18906	4	11016.4	7
BA.1.1	51	12.4126	2.18906	52	31.6055	2.94205	5	17625.5	7			BA.1.1	51	12.4126	2.18906	52	31.6055	2.94205	5	17625.5	7
BA.2	3	7.80757	4.36045	4	12.8186	3.10467	11	36619.8	8			BA.2	2	4.48328	5.79186	4	12.8186	3.10467	11	36619.8	9
BA.1+BA.1.1	50	5.04959	2.36541	51	47.2028	2.42342	4	27784.6	7			BA.1+BA.1.1	50	5.04959	2.36541	51	47.2028	2.42342	4	27784.6	7
BA.2.12.1										no 10%		BA.2.12.1	20	2.72765	1.17066				24	790.126	4
BA.2.75										no 10%		BA.2.75										no 10%
EG.1										no 10%		EG.1	9	5.40784	1.13969				9	1576.3	0
BA.5 (+BA.4)	20	6.0428	1.67969	21	18.3634	1.86795	28	17904	8			BA.5 (+BA.4)	20	6.0428	1.67969	21	18.3634	1.86795	28	17904	8
BF.7	37	10.2232	1.45534	38	11.2952	1.60436	40	4340.38	3			BF.7	35	5.30726	1.22277	38	11.2952	1.60436	40	4340.38	5
CH.1.1	2	10.2041	1.31076	3	9.44808	1.03475	7	4341.48	5			CH.1.1	52	5.7211	1.14562	3	9.44808	1.03475	7	4341.48	8
BN.1	51	9.44373	1.41404	52	10.4291	1.28397	51	1788.15	0			BN.1	49	4.471	1.25273	52	10.4291	1.28397	51	1788.15	2
XBF										no 10%		XBF										no 10%
CJ.1										no 10%		CJ.1										no 10%
BQ.1	47	9.10683	1.38839	48	10.0751	1.31387	50	2969.15	3			BQ.1	43	5.41099	0.95424	48	10.0751	1.31387	50	2969.15	7
BQ.1.1	45	10.5534	1.26837	46	13.5536	1.54555	50	4158.85	5			BQ.1.1	43	4.7088	1.03433	46	13.5536	1.54555	50	4158.85	7
BQ.1.1.10	49	9.34042	1.60762	50	10.1777	1.35005	51	2094.34	2			BQ.1.1.10	47	6.08581	2.08986	50	10.1777	1.35005	51	2094.34	4
XBB.1.5												XBB.1.5
XBB/XBB.1												XBB/XBB.1

## Sheet: test capacities AT provinces
Table 3: population of Austrian provinces and testing capacities based on official reports from AGES
State	Sum AnzahlFaelle	AnzEinwohner	%
Burgenland	188082	299235	62.8543
Vorarlberg	242147	403203	60.0559
Salzburg	366003	564293	64.8605
Kärnten	310260	566166	54.8002
Tirol	474420	766492	61.895
Steiermark	694178	1256890	55.2298
Obererösterreich	961589	1512226	63.5877
Niederösterreich	1111166	1708140	65.0512
Wien	1331423	1951354	68.2307
Oesterreich	5679268	9027999	62.9073
