# Supplementary material for: Genomic surveillance of SARS-CoV-2 evolution by a centralised pipeline and weekly focused sequencing, Austria, January 2021 to March 2023
Source: Euro Surveill. 2024 Jun 6;29(23):2300542. doi: 10.2807/1560-7917.ES.2024.29.23.2300542 (PMC11158012; doi:10.2807/1560-7917.ES.2024.29.23.2300542)
Supplement: Supplementary Table5 [file 2300542_SupplementaryTable5.xlsx]

## Sheet: Sheet1
This supplementary material is hosted by Eurosurveillance as supporting information alongside the article [Genomic surveillance of SARS-CoV-2 evolution by a centralised pipeline and weekly focused sequencing, Austria, January 2021 to March 2023], on behalf of the authors, who remain responsible for the accuracy and appropriateness of the content. The same standards for ethics, copyright, attribut…

## Sheet: Run8
Sample number	Number TilesAboveMedC	Tiles Above Med Cutoff													Tile 1	Tile 2	Tile 3	Tile 4	Tile 5	Tile 6	Tile 7	Tile 8	Tile 9	Tile 10	Tile 11	Tile 12	Tile 13
1	13	1	10	11	12	13	2	3	4	5	6	7	8	9	1	1	1	1	1	1	1	1	1	1	1	1	1
2	13	1	10	11	12	13	2	3	4	5	6	7	8	9	1	1	1	1	1	1	1	1	1	1	1	1	1
3	13	1	10	11	12	13	2	3	4	5	6	7	8	9	1	1	1	1	1	1	1	1	1	1	1	1	1
4	13	1	10	11	12	13	2	3	4	5	6	7	8	9	1	1	1	1	1	1	1	1	1	1	1	1	1		0 = Tile not covered
5	13	1	10	11	12	13	2	3	4	5	6	7	8	9	1	1	1	1	1	1	1	1	1	1	1	1	1		1 = Tile covered
6	13	1	10	11	12	13	2	3	4	5	6	7	8	9	1	1	1	1	1	1	1	1	1	1	1	1	1
7	13	1	10	11	12	13	2	3	4	5	6	7	8	9	1	1	1	1	1	1	1	1	1	1	1	1	1
8	13	1	10	11	12	13	2	3	4	5	6	7	8	9	1	1	1	1	1	1	1	1	1	1	1	1	1
9	13	1	10	11	12	13	2	3	4	5	6	7	8	9	1	1	1	1	1	1	1	1	1	1	1	1	1
10	13	1	10	11	12	13	2	3	4	5	6	7	8	9	1	1	1	1	1	1	1	1	1	1	1	1	1
11															0	0	0	0	0	0	0	0	0	0	0	0	0
12	13	1	10	11	12	13	2	3	4	5	6	7	8	9	1	1	1	1	1	1	1	1	1	1	1	1	1
13	13	1	10	11	12	13	2	3	4	5	6	7	8	9	1	1	1	1	1	1	1	1	1	1	1	1	1
14	13	1	10	11	12	13	2	3	4	5	6	7	8	9	1	1	1	1	1	1	1	1	1	1	1	1	1
15															0	0	0	0	0	0	0	0	0	0	0	0	0
16															0	0	0	0	0	0	0	0	0	0	0	0	0
17	3	1	3	9											1	0	1	0	0	0	0	0	1	0	0	0	0
18	13	1	10	11	12	13	2	3	4	5	6	7	8	9	1	1	1	1	1	1	1	1	1	1	1	1	1
19	13	1	10	11	12	13	2	3	4	5	6	7	8	9	1	1	1	1	1	1	1	1	1	1	1	1	1
20	13	1	10	11	12	13	2	3	4	5	6	7	8	9	1	1	1	1	1	1	1	1	1	1	1	1	1
21	12	1	10	11	12	13	2	3	5	6	7	8	9		1	1	1	0	1	1	1	1	1	1	1	1	1
22	12	1	10	11	12	13	2	3	4	5	6	8	9		1	1	1	1	1	1	0	1	1	1	1	1	1
23															0	0	0	0	0	0	0	0	0	0	0	0	0
24	13	1	10	11	12	13	2	3	4	5	6	7	8	9	1	1	1	1	1	1	1	1	1	1	1	1	1
25															0	0	0	0	0	0	0	0	0	0	0	0	0
26	13	1	10	11	12	13	2	3	4	5	6	7	8	9	1	1	1	1	1	1	1	1	1	1	1	1	1
27	13	1	10	11	12	13	2	3	4	5	6	7	8	9	1	1	1	1	1	1	1	1	1	1	1	1	1
28															0	0	0	0	0	0	0	0	0	0	0	0	0
29	13	1	10	11	12	13	2	3	4	5	6	7	8	9	1	1	1	1	1	1	1	1	1	1	1	1	1
30	13	1	10	11	12	13	2	3	4	5	6	7	8	9	1	1	1	1	1	1	1	1	1	1	1	1	1
31															0	0	0	0	0	0	0	0	0	0	0	0	0
32															0	0	0	0	0	0	0	0	0	0	0	0	0
33	13	1	10	11	12	13	2	3	4	5	6	7	8	9	1	1	1	1	1	1	1	1	1	1	1	1	1
34	13	1	10	11	12	13	2	3	4	5	6	7	8	9	1	1	1	1	1	1	1	1	1	1	1	1	1
35	13	1	10	11	12	13	2	3	4	5	6	7	8	9	1	1	1	1	1	1	1	1	1	1	1	1	1
36															0	0	0	0	0	0	0	0	0	0	0	0	0
37	13	1	10	11	12	13	2	3	4	5	6	7	8	9	1	1	1	1	1	1	1	1	1	1	1	1	1
38	12	1	10	11	12	13	2	3	4	5	6	8	9		1	1	1	1	1	1	0	1	1	1	1	1	1
39	13	1	10	11	12	13	2	3	4	5	6	7	8	9	1	1	1	1	1	1	1	1	1	1	1	1	1
40	13	1	10	11	12	13	2	3	4	5	6	7	8	9	1	1	1	1	1	1	1	1	1	1	1	1	1
41	13	1	10	11	12	13	2	3	4	5	6	7	8	9	1	1	1	1	1	1	1	1	1	1	1	1	1
42	13	1	10	11	12	13	2	3	4	5	6	7	8	9	1	1	1	1	1	1	1	1	1	1	1	1	1
43	13	1	10	11	12	13	2	3	4	5	6	7	8	9	1	1	1	1	1	1	1	1	1	1	1	1	1
44	13	1	10	11	12	13	2	3	4	5	6	7	8	9	1	1	1	1	1	1	1	1	1	1	1	1	1
45	13	1	10	11	12	13	2	3	4	5	6	7	8	9	1	1	1	1	1	1	1	1	1	1	1	1	1
46	13	1	10	11	12	13	2	3	4	5	6	7	8	9	1	1	1	1	1	1	1	1	1	1	1	1	1
47	13	1	10	11	12	13	2	3	4	5	6	7	8	9	1	1	1	1	1	1	1	1	1	1	1	1	1
48	13	1	10	11	12	13	2	3	4	5	6	7	8	9	1	1	1	1	1	1	1	1	1	1	1	1	1
49	13	1	10	11	12	13	2	3	4	5	6	7	8	9	1	1	1	1	1	1	1	1	1	1	1	1	1
50	13	1	10	11	12	13	2	3	4	5	6	7	8	9	1	1	1	1	1	1	1	1	1	1	1	1	1
51	13	1	10	11	12	13	2	3	4	5	6	7	8	9	1	1	1	1	1	1	1	1	1	1	1	1	1
52	13	1	10	11	12	13	2	3	4	5	6	7	8	9	1	1	1	1	1	1	1	1	1	1	1	1	1
53	13	1	10	11	12	13	2	3	4	5	6	7	8	9	1	1	1	1	1	1	1	1	1	1	1	1	1
54	13	1	10	11	12	13	2	3	4	5	6	7	8	9	1	1	1	1	1	1	1	1	1	1	1	1	1
55	13	1	10	11	12	13	2	3	4	5	6	7	8	9	1	1	1	1	1	1	1	1	1	1	1	1	1
56	13	1	10	11	12	13	2	3	4	5	6	7	8	9	1	1	1	1	1	1	1	1	1	1	1	1	1
57	12	1	10	11	12	13	2	3	5	6	7	8	9		1	1	1	0	1	1	1	1	1	1	1	1	1
58	13	1	10	11	12	13	2	3	4	5	6	7	8	9	1	1	1	1	1	1	1	1	1	1	1	1	1
59	13	1	10	11	12	13	2	3	4	5	6	7	8	9	1	1	1	1	1	1	1	1	1	1	1	1	1
60	13	1	10	11	12	13	2	3	4	5	6	7	8	9	1	1	1	1	1	1	1	1	1	1	1	1	1
61	13	1	10	11	12	13	2	3	4	5	6	7	8	9	1	1	1	1	1	1	1	1	1	1	1	1	1
62	13	1	10	11	12	13	2	3	4	5	6	7	8	9	1	1	1	1	1	1	1	1	1	1	1	1	1
63	13	1	10	11	12	13	2	3	4	5	6	7	8	9	1	1	1	1	1	1	1	1	1	1	1	1	1
64	13	1	10	11	12	13	2	3	4	5	6	7	8	9	1	1	1	1	1	1	1	1	1	1	1	1	1
65	13	1	10	11	12	13	2	3	4	5	6	7	8	9	1	1	1	1	1	1	1	1	1	1	1	1	1
66	13	1	10	11	12	13	2	3	4	5	6	7	8	9	1	1	1	1	1	1	1	1	1	1	1	1	1
67	13	1	10	11	12	13	2	3	4	5	6	7	8	9	1	1	1	1	1	1	1	1	1	1	1	1	1
68	13	1	10	11	12	13	2	3	4	5	6	7	8	9	1	1	1	1	1	1	1	1	1	1	1	1	1
69	13	1	10	11	12	13	2	3	4	5	6	7	8	9	1	1	1	1	1	1	1	1	1	1	1	1	1
70	13	1	10	11	12	13	2	3	4	5	6	7	8	9	1	1	1	1	1	1	1	1	1	1	1	1	1
71	13	1	10	11	12	13	2	3	4	5	6	7	8	9	1	1	1	1	1	1	1	1	1	1	1	1	1
72	13	1	10	11	12	13	2	3	4	5	6	7	8	9	1	1	1	1	1	1	1	1	1	1	1	1	1
73	13	1	10	11	12	13	2	3	4	5	6	7	8	9	1	1	1	1	1	1	1	1	1	1	1	1	1
74	13	1	10	11	12	13	2	3	4	5	6	7	8	9	1	1	1	1	1	1	1	1	1	1	1	1	1
75	13	1	10	11	12	13	2	3	4	5	6	7	8	9	1	1	1	1	1	1	1	1	1	1	1	1	1
76	13	1	10	11	12	13	2	3	4	5	6	7	8	9	1	1	1	1	1	1	1	1	1	1	1	1	1
77	13	1	10	11	12	13	2	3	4	5	6	7	8	9	1	1	1	1	1	1	1	1	1	1	1	1	1
78	13	1	10	11	12	13	2	3	4	5	6	7	8	9	1	1	1	1	1	1	1	1	1	1	1	1	1
79	13	1	10	11	12	13	2	3	4	5	6	7	8	9	1	1	1	1	1	1	1	1	1	1	1	1	1
80	13	1	10	11	12	13	2	3	4	5	6	7	8	9	1	1	1	1	1	1	1	1	1	1	1	1	1
81	13	1	10	11	12	13	2	3	4	5	6	7	8	9	1	1	1	1	1	1	1	1	1	1	1	1	1
82	13	1	10	11	12	13	2	3	4	5	6	7	8	9	1	1	1	1	1	1	1	1	1	1	1	1	1
83	13	1	10	11	12	13	2	3	4	5	6	7	8	9	1	1	1	1	1	1	1	1	1	1	1	1	1
84	13	1	10	11	12	13	2	3	4	5	6	7	8	9	1	1	1	1	1	1	1	1	1	1	1	1	1
85	13	1	10	11	12	13	2	3	4	5	6	7	8	9	1	1	1	1	1	1	1	1	1	1	1	1	1
86	13	1	10	11	12	13	2	3	4	5	6	7	8	9	1	1	1	1	1	1	1	1	1	1	1	1	1
87	13	1	10	11	12	13	2	3	4	5	6	7	8	9	1	1	1	1	1	1	1	1	1	1	1	1	1
88	13	1	10	11	12	13	2	3	4	5	6	7	8	9	1	1	1	1	1	1	1	1	1	1	1	1	1
89	13	1	10	11	12	13	2	3	4	5	6	7	8	9	1	1	1	1	1	1	1	1	1	1	1	1	1
90	13	1	10	11	12	13	2	3	4	5	6	7	8	9	1	1	1	1	1	1	1	1	1	1	1	1	1
91	13	1	10	11	12	13	2	3	4	5	6	7	8	9	1	1	1	1	1	1	1	1	1	1	1	1	1
92	13	1	10	11	12	13	2	3	4	5	6	7	8	9	1	1	1	1	1	1	1	1	1	1	1	1	1
93	13	1	10	11	12	13	2	3	4	5	6	7	8	9	1	1	1	1	1	1	1	1	1	1	1	1	1
94	13	1	10	11	12	13	2	3	4	5	6	7	8	9	1	1	1	1	1	1	1	1	1	1	1	1	1
95	13	1	10	11	12	13	2	3	4	5	6	7	8	9	1	1	1	1	1	1	1	1	1	1	1	1	1
96	13	1	10	11	12	13	2	3	4	5	6	7	8	9	1	1	1	1	1	1	1	1	1	1	1	1	1
97	13	1	10	11	12	13	2	3	4	5	6	7	8	9	1	1	1	1	1	1	1	1	1	1	1	1	1
98	12	1	10	11	12	13	2	3	4	5	6	7	9		1	1	1	1	1	1	1	0	1	1	1	1	1
99	13	1	10	11	12	13	2	3	4	5	6	7	8	9	1	1	1	1	1	1	1	1	1	1	1	1	1
100	13	1	10	11	12	13	2	3	4	5	6	7	8	9	1	1	1	1	1	1	1	1	1	1	1	1	1
101	13	1	10	11	12	13	2	3	4	5	6	7	8	9	1	1	1	1	1	1	1	1	1	1	1	1	1
102	13	1	10	11	12	13	2	3	4	5	6	7	8	9	1	1	1	1	1	1	1	1	1	1	1	1	1
103	13	1	10	11	12	13	2	3	4	5	6	7	8	9	1	1	1	1	1	1	1	1	1	1	1	1	1
104	13	1	10	11	12	13	2	3	4	5	6	7	8	9	1	1	1	1	1	1	1	1	1	1	1	1	1
105	13	1	10	11	12	13	2	3	4	5	6	7	8	9	1	1	1	1	1	1	1	1	1	1	1	1	1
106	13	1	10	11	12	13	2	3	4	5	6	7	8	9	1	1	1	1	1	1	1	1	1	1	1	1	1
107	13	1	10	11	12	13	2	3	4	5	6	7	8	9	1	1	1	1	1	1	1	1	1	1	1	1	1
108	13	1	10	11	12	13	2	3	4	5	6	7	8	9	1	1	1	1	1	1	1	1	1	1	1	1	1
109	13	1	10	11	12	13	2	3	4	5	6	7	8	9	1	1	1	1	1	1	1	1	1	1	1	1	1
110	13	1	10	11	12	13	2	3	4	5	6	7	8	9	1	1	1	1	1	1	1	1	1	1	1	1	1
111	13	1	10	11	12	13	2	3	4	5	6	7	8	9	1	1	1	1	1	1	1	1	1	1	1	1	1
112	13	1	10	11	12	13	2	3	4	5	6	7	8	9	1	1	1	1	1	1	1	1	1	1	1	1	1
113	13	1	10	11	12	13	2	3	4	5	6	7	8	9	1	1	1	1	1	1	1	1	1	1	1	1	1
114	13	1	10	11	12	13	2	3	4	5	6	7	8	9	1	1	1	1	1	1	1	1	1	1	1	1	1
115	13	1	10	11	12	13	2	3	4	5	6	7	8	9	1	1	1	1	1	1	1	1	1	1	1	1	1
116	13	1	10	11	12	13	2	3	4	5	6	7	8	9	1	1	1	1	1	1	1	1	1	1	1	1	1
117	13	1	10	11	12	13	2	3	4	5	6	7	8	9	1	1	1	1	1	1	1	1	1	1	1	1	1
118	13	1	10	11	12	13	2	3	4	5	6	7	8	9	1	1	1	1	1	1	1	1	1	1	1	1	1
119	13	1	10	11	12	13	2	3	4	5	6	7	8	9	1	1	1	1	1	1	1	1	1	1	1	1	1
120	13	1	10	11	12	13	2	3	4	5	6	7	8	9	1	1	1	1	1	1	1	1	1	1	1	1	1
121	1	13													0	0	0	0	0	0	0	0	0	0	0	0	1
122	13	1	10	11	12	13	2	3	4	5	6	7	8	9	1	1	1	1	1	1	1	1	1	1	1	1	1
123	13	1	10	11	12	13	2	3	4	5	6	7	8	9	1	1	1	1	1	1	1	1	1	1	1	1	1
124	13	1	10	11	12	13	2	3	4	5	6	7	8	9	1	1	1	1	1	1	1	1	1	1	1	1	1
125	12	1	10	11	12	13	2	3	4	5	6	8	9		1	1	1	1	1	1	0	1	1	1	1	1	1
126	13	1	10	11	12	13	2	3	4	5	6	7	8	9	1	1	1	1	1	1	1	1	1	1	1	1	1
127	13	1	10	11	12	13	2	3	4	5	6	7	8	9	1	1	1	1	1	1	1	1	1	1	1	1	1
128	13	1	10	11	12	13	2	3	4	5	6	7	8	9	1	1	1	1	1	1	1	1	1	1	1	1	1
129	13	1	10	11	12	13	2	3	4	5	6	7	8	9	1	1	1	1	1	1	1	1	1	1	1	1	1
130	12	1	10	11	12	13	2	3	4	5	6	8	9		1	1	1	1	1	1	0	1	1	1	1	1	1
131	13	1	10	11	12	13	2	3	4	5	6	7	8	9	1	1	1	1	1	1	1	1	1	1	1	1	1
132	13	1	10	11	12	13	2	3	4	5	6	7	8	9	1	1	1	1	1	1	1	1	1	1	1	1	1
133	13	1	10	11	12	13	2	3	4	5	6	7	8	9	1	1	1	1	1	1	1	1	1	1	1	1	1
134	13	1	10	11	12	13	2	3	4	5	6	7	8	9	1	1	1	1	1	1	1	1	1	1	1	1	1
135	4	11	13	3	5										0	0	1	0	1	0	0	0	0	0	1	0	1
136	13	1	10	11	12	13	2	3	4	5	6	7	8	9	1	1	1	1	1	1	1	1	1	1	1	1	1
137	13	1	10	11	12	13	2	3	4	5	6	7	8	9	1	1	1	1	1	1	1	1	1	1	1	1	1
138	13	1	10	11	12	13	2	3	4	5	6	7	8	9	1	1	1	1	1	1	1	1	1	1	1	1	1
139	13	1	10	11	12	13	2	3	4	5	6	7	8	9	1	1	1	1	1	1	1	1	1	1	1	1	1
140	13	1	10	11	12	13	2	3	4	5	6	7	8	9	1	1	1	1	1	1	1	1	1	1	1	1	1
141	13	1	10	11	12	13	2	3	4	5	6	7	8	9	1	1	1	1	1	1	1	1	1	1	1	1	1
142	13	1	10	11	12	13	2	3	4	5	6	7	8	9	1	1	1	1	1	1	1	1	1	1	1	1	1
143	13	1	10	11	12	13	2	3	4	5	6	7	8	9	1	1	1	1	1	1	1	1	1	1	1	1	1
144	13	1	10	11	12	13	2	3	4	5	6	7	8	9	1	1	1	1	1	1	1	1	1	1	1	1	1
145	13	1	10	11	12	13	2	3	4	5	6	7	8	9	1	1	1	1	1	1	1	1	1	1	1	1	1
146	13	1	10	11	12	13	2	3	4	5	6	7	8	9	1	1	1	1	1	1	1	1	1	1	1	1	1
147	13	1	10	11	12	13	2	3	4	5	6	7	8	9	1	1	1	1	1	1	1	1	1	1	1	1	1
148	13	1	10	11	12	13	2	3	4	5	6	7	8	9	1	1	1	1	1	1	1	1	1	1	1	1	1
149	1	4													0	0	0	1	0	0	0	0	0	0	0	0	0
150	13	1	10	11	12	13	2	3	4	5	6	7	8	9	1	1	1	1	1	1	1	1	1	1	1	1	1
151	13	1	10	11	12	13	2	3	4	5	6	7	8	9	1	1	1	1	1	1	1	1	1	1	1	1	1
152	13	1	10	11	12	13	2	3	4	5	6	7	8	9	1	1	1	1	1	1	1	1	1	1	1	1	1
153	13	1	10	11	12	13	2	3	4	5	6	7	8	9	1	1	1	1	1	1	1	1	1	1	1	1	1
154	10	10	11	12	13	2	3	4	5	6	8				0	1	1	1	1	1	0	1	0	1	1	1	1
155	13	1	10	11	12	13	2	3	4	5	6	7	8	9	1	1	1	1	1	1	1	1	1	1	1	1	1
156	13	1	10	11	12	13	2	3	4	5	6	7	8	9	1	1	1	1	1	1	1	1	1	1	1	1	1
157	13	1	10	11	12	13	2	3	4	5	6	7	8	9	1	1	1	1	1	1	1	1	1	1	1	1	1
158															0	0	0	0	0	0	0	0	0	0	0	0	0
159	13	1	10	11	12	13	2	3	4	5	6	7	8	9	1	1	1	1	1	1	1	1	1	1	1	1	1
160	13	1	10	11	12	13	2	3	4	5	6	7	8	9	1	1	1	1	1	1	1	1	1	1	1	1	1
161	13	1	10	11	12	13	2	3	4	5	6	7	8	9	1	1	1	1	1	1	1	1	1	1	1	1	1
162	13	1	10	11	12	13	2	3	4	5	6	7	8	9	1	1	1	1	1	1	1	1	1	1	1	1	1
163	13	1	10	11	12	13	2	3	4	5	6	7	8	9	1	1	1	1	1	1	1	1	1	1	1	1	1
164	13	1	10	11	12	13	2	3	4	5	6	7	8	9	1	1	1	1	1	1	1	1	1	1	1	1	1
165	13	1	10	11	12	13	2	3	4	5	6	7	8	9	1	1	1	1	1	1	1	1	1	1	1	1	1
166	13	1	10	11	12	13	2	3	4	5	6	7	8	9	1	1	1	1	1	1	1	1	1	1	1	1	1
167	13	1	10	11	12	13	2	3	4	5	6	7	8	9	1	1	1	1	1	1	1	1	1	1	1	1	1
168	13	1	10	11	12	13	2	3	4	5	6	7	8	9	1	1	1	1	1	1	1	1	1	1	1	1	1
169	13	1	10	11	12	13	2	3	4	5	6	7	8	9	1	1	1	1	1	1	1	1	1	1	1	1	1
170	13	1	10	11	12	13	2	3	4	5	6	7	8	9	1	1	1	1	1	1	1	1	1	1	1	1	1
171	13	1	10	11	12	13	2	3	4	5	6	7	8	9	1	1	1	1	1	1	1	1	1	1	1	1	1
172	13	1	10	11	12	13	2	3	4	5	6	7	8	9	1	1	1	1	1	1	1	1	1	1	1	1	1
173	13	1	10	11	12	13	2	3	4	5	6	7	8	9	1	1	1	1	1	1	1	1	1	1	1	1	1
174	13	1	10	11	12	13	2	3	4	5	6	7	8	9	1	1	1	1	1	1	1	1	1	1	1	1	1
175	13	1	10	11	12	13	2	3	4	5	6	7	8	9	1	1	1	1	1	1	1	1	1	1	1	1	1
176	11	10	11	12	13	2	3	4	5	6	7	8			0	1	1	1	1	1	1	1	0	1	1	1	1
177	13	1	10	11	12	13	2	3	4	5	6	7	8	9	1	1	1	1	1	1	1	1	1	1	1	1	1
178	12	1	10	11	12	13	2	3	4	5	6	8	9		1	1	1	1	1	1	0	1	1	1	1	1	1
179	13	1	10	11	12	13	2	3	4	5	6	7	8	9	1	1	1	1	1	1	1	1	1	1	1	1	1
180	13	1	10	11	12	13	2	3	4	5	6	7	8	9	1	1	1	1	1	1	1	1	1	1	1	1	1
181	13	1	10	11	12	13	2	3	4	5	6	7	8	9	1	1	1	1	1	1	1	1	1	1	1	1	1
182	12	1	10	11	12	13	2	3	4	5	6	8	9		1	1	1	1	1	1	0	1	1	1	1	1	1
183	13	1	10	11	12	13	2	3	4	5	6	7	8	9	1	1	1	1	1	1	1	1	1	1	1	1	1
184	12	10	11	12	13	2	3	4	5	6	7	8	9		0	1	1	1	1	1	1	1	1	1	1	1	1
185	13	1	10	11	12	13	2	3	4	5	6	7	8	9	1	1	1	1	1	1	1	1	1	1	1	1	1
186	12	1	10	11	12	13	2	3	4	5	6	8	9		1	1	1	1	1	1	0	1	1	1	1	1	1
187	13	1	10	11	12	13	2	3	4	5	6	7	8	9	1	1	1	1	1	1	1	1	1	1	1	1	1
188	13	1	10	11	12	13	2	3	4	5	6	7	8	9	1	1	1	1	1	1	1	1	1	1	1	1	1
189	7	1	13	3	4	5	7	8							1	0	1	1	1	0	1	1	0	0	0	0	1
190	10	1	10	12	2	3	4	5	6	7	8				1	1	1	1	1	1	1	1	0	1	0	1	0
191	13	1	10	11	12	13	2	3	4	5	6	7	8	9	1	1	1	1	1	1	1	1	1	1	1	1	1
192	13	1	10	11	12	13	2	3	4	5	6	7	8	9	1	1	1	1	1	1	1	1	1	1	1	1	1
193	13	1	10	11	12	13	2	3	4	5	6	7	8	9	1	1	1	1	1	1	1	1	1	1	1	1	1
194	13	1	10	11	12	13	2	3	4	5	6	7	8	9	1	1	1	1	1	1	1	1	1	1	1	1	1
195	3	13	3	5											0	0	1	0	1	0	0	0	0	0	0	0	1
196	3	1	13	3											1	0	1	0	0	0	0	0	0	0	0	0	1
197	13	1	10	11	12	13	2	3	4	5	6	7	8	9	1	1	1	1	1	1	1	1	1	1	1	1	1
198	13	1	10	11	12	13	2	3	4	5	6	7	8	9	1	1	1	1	1	1	1	1	1	1	1	1	1
199															0	0	0	0	0	0	0	0	0	0	0	0	0
200															0	0	0	0	0	0	0	0	0	0	0	0	0
201	13	1	10	11	12	13	2	3	4	5	6	7	8	9	1	1	1	1	1	1	1	1	1	1	1	1	1
202	13	1	10	11	12	13	2	3	4	5	6	7	8	9	1	1	1	1	1	1	1	1	1	1	1	1	1
203	13	1	10	11	12	13	2	3	4	5	6	7	8	9	1	1	1	1	1	1	1	1	1	1	1	1	1
204	13	1	10	11	12	13	2	3	4	5	6	7	8	9	1	1	1	1	1	1	1	1	1	1	1	1	1
205															0	0	0	0	0	0	0	0	0	0	0	0	0
206															0	0	0	0	0	0	0	0	0	0	0	0	0
207	13	1	10	11	12	13	2	3	4	5	6	7	8	9	1	1	1	1	1	1	1	1	1	1	1	1	1
208	13	1	10	11	12	13	2	3	4	5	6	7	8	9	1	1	1	1	1	1	1	1	1	1	1	1	1
209	11	1	10	12	13	2	3	4	5	6	8	9			1	1	1	1	1	1	0	1	1	1	0	1	1
210	11	1	10	12	13	2	3	4	5	6	8	9			1	1	1	1	1	1	0	1	1	1	0	1	1
211															0	0	0	0	0	0	0	0	0	0	0	0	0
212															0	0	0	0	0	0	0	0	0	0	0	0	0
213															0	0	0	0	0	0	0	0	0	0	0	0	0
214															0	0	0	0	0	0	0	0	0	0	0	0	0
215	13	1	10	11	12	13	2	3	4	5	6	7	8	9	1	1	1	1	1	1	1	1	1	1	1	1	1
216	13	1	10	11	12	13	2	3	4	5	6	7	8	9	1	1	1	1	1	1	1	1	1	1	1	1	1
217	13	1	10	11	12	13	2	3	4	5	6	7	8	9	1	1	1	1	1	1	1	1	1	1	1	1	1
218	13	1	10	11	12	13	2	3	4	5	6	7	8	9	1	1	1	1	1	1	1	1	1	1	1	1	1
219															0	0	0	0	0	0	0	0	0	0	0	0	0
220															0	0	0	0	0	0	0	0	0	0	0	0	0
221	4	4	5	6	8										0	0	0	1	1	1	0	1	0	0	0	0	0
222	6	1	10	4	5	6	8								1	0	0	1	1	1	0	1	0	1	0	0	0
223	13	1	10	11	12	13	2	3	4	5	6	7	8	9	1	1	1	1	1	1	1	1	1	1	1	1	1
224	13	1	10	11	12	13	2	3	4	5	6	7	8	9	1	1	1	1	1	1	1	1	1	1	1	1	1
225															0	0	0	0	0	0	0	0	0	0	0	0	0
226															0	0	0	0	0	0	0	0	0	0	0	0	0
227															0	0	0	0	0	0	0	0	0	0	0	0	0
228															0	0	0	0	0	0	0	0	0	0	0	0	0
229	5	11	13	5	6	8									0	0	0	0	1	1	0	1	0	0	1	0	1
230	8	1	11	13	4	5	6	8	9						1	0	0	1	1	1	0	1	1	0	1	0	1
231	13	1	10	11	12	13	2	3	4	5	6	7	8	9	1	1	1	1	1	1	1	1	1	1	1	1	1
232	12	1	10	11	12	13	3	4	5	6	7	8	9		1	0	1	1	1	1	1	1	1	1	1	1	1
233	13	1	10	11	12	13	2	3	4	5	6	7	8	9	1	1	1	1	1	1	1	1	1	1	1	1	1
234	12	1	10	11	12	13	2	3	4	5	6	8	9		1	1	1	1	1	1	0	1	1	1	1	1	1
235															0	0	0	0	0	0	0	0	0	0	0	0	0
236															0	0	0	0	0	0	0	0	0	0	0	0	0
237	13	1	10	11	12	13	2	3	4	5	6	7	8	9	1	1	1	1	1	1	1	1	1	1	1	1	1
238	13	1	10	11	12	13	2	3	4	5	6	7	8	9	1	1	1	1	1	1	1	1	1	1	1	1	1
239															0	0	0	0	0	0	0	0	0	0	0	0	0
240															0	0	0	0	0	0	0	0	0	0	0	0	0
241															0	0	0	0	0	0	0	0	0	0	0	0	0
242															0	0	0	0	0	0	0	0	0	0	0	0	0
243	11	1	10	11	13	2	3	4	5	6	8	9			1	1	1	1	1	1	0	1	1	1	1	0	1
244	12	1	10	11	12	13	2	3	4	5	6	8	9		1	1	1	1	1	1	0	1	1	1	1	1	1
245	13	1	10	11	12	13	2	3	4	5	6	7	8	9	1	1	1	1	1	1	1	1	1	1	1	1	1
246	13	1	10	11	12	13	2	3	4	5	6	7	8	9	1	1	1	1	1	1	1	1	1	1	1	1	1
247	13	1	10	11	12	13	2	3	4	5	6	7	8	9	1	1	1	1	1	1	1	1	1	1	1	1	1
248	13	1	10	11	12	13	2	3	4	5	6	7	8	9	1	1	1	1	1	1	1	1	1	1	1	1	1
249	13	1	10	11	12	13	2	3	4	5	6	7	8	9	1	1	1	1	1	1	1	1	1	1	1	1	1
250	13	1	10	11	12	13	2	3	4	5	6	7	8	9	1	1	1	1	1	1	1	1	1	1	1	1	1
251	13	1	10	11	12	13	2	3	4	5	6	7	8	9	1	1	1	1	1	1	1	1	1	1	1	1	1
252	13	1	10	11	12	13	2	3	4	5	6	7	8	9	1	1	1	1	1	1	1	1	1	1	1	1	1
253	13	1	10	11	12	13	2	3	4	5	6	7	8	9	1	1	1	1	1	1	1	1	1	1	1	1	1
254	13	1	10	11	12	13	2	3	4	5	6	7	8	9	1	1	1	1	1	1	1	1	1	1	1	1	1
255	13	1	10	11	12	13	2	3	4	5	6	7	8	9	1	1	1	1	1	1	1	1	1	1	1	1	1
256	13	1	10	11	12	13	2	3	4	5	6	7	8	9	1	1	1	1	1	1	1	1	1	1	1	1	1
257															0	0	0	0	0	0	0	0	0	0	0	0	0
258															0	0	0	0	0	0	0	0	0	0	0	0	0
259	13	1	10	11	12	13	2	3	4	5	6	7	8	9	1	1	1	1	1	1	1	1	1	1	1	1	1
260	13	1	10	11	12	13	2	3	4	5	6	7	8	9	1	1	1	1	1	1	1	1	1	1	1	1	1
261															0	0	0	0	0	0	0	0	0	0	0	0	0
262	6	1	11	13	3	5	9								1	0	1	0	1	0	0	0	1	0	1	0	1
263	13	1	10	11	12	13	2	3	4	5	6	7	8	9	1	1	1	1	1	1	1	1	1	1	1	1	1
264	12	1	10	11	12	13	2	3	4	5	6	7	9		1	1	1	1	1	1	1	0	1	1	1	1	1
265	13	1	10	11	12	13	2	3	4	5	6	7	8	9	1	1	1	1	1	1	1	1	1	1	1	1	1
266	13	1	10	11	12	13	2	3	4	5	6	7	8	9	1	1	1	1	1	1	1	1	1	1	1	1	1
267	13	1	10	11	12	13	2	3	4	5	6	7	8	9	1	1	1	1	1	1	1	1	1	1	1	1	1
268	13	1	10	11	12	13	2	3	4	5	6	7	8	9	1	1	1	1	1	1	1	1	1	1	1	1	1
269	13	1	10	11	12	13	2	3	4	5	6	7	8	9	1	1	1	1	1	1	1	1	1	1	1	1	1
270	13	1	10	11	12	13	2	3	4	5	6	7	8	9	1	1	1	1	1	1	1	1	1	1	1	1	1
271	13	1	10	11	12	13	2	3	4	5	6	7	8	9	1	1	1	1	1	1	1	1	1	1	1	1	1
272	13	1	10	11	12	13	2	3	4	5	6	7	8	9	1	1	1	1	1	1	1	1	1	1	1	1	1
273	13	1	10	11	12	13	2	3	4	5	6	7	8	9	1	1	1	1	1	1	1	1	1	1	1	1	1
274	13	1	10	11	12	13	2	3	4	5	6	7	8	9	1	1	1	1	1	1	1	1	1	1	1	1	1
275	13	1	10	11	12	13	2	3	4	5	6	7	8	9	1	1	1	1	1	1	1	1	1	1	1	1	1
276	13	1	10	11	12	13	2	3	4	5	6	7	8	9	1	1	1	1	1	1	1	1	1	1	1	1	1
277	13	1	10	11	12	13	2	3	4	5	6	7	8	9	1	1	1	1	1	1	1	1	1	1	1	1	1
278	13	1	10	11	12	13	2	3	4	5	6	7	8	9	1	1	1	1	1	1	1	1	1	1	1	1	1
279	13	1	10	11	12	13	2	3	4	5	6	7	8	9	1	1	1	1	1	1	1	1	1	1	1	1	1
280	13	1	10	11	12	13	2	3	4	5	6	7	8	9	1	1	1	1	1	1	1	1	1	1	1	1	1
281	13	1	10	11	12	13	2	3	4	5	6	7	8	9	1	1	1	1	1	1	1	1	1	1	1	1	1
282	13	1	10	11	12	13	2	3	4	5	6	7	8	9	1	1	1	1	1	1	1	1	1	1	1	1	1
283	13	1	10	11	12	13	2	3	4	5	6	7	8	9	1	1	1	1	1	1	1	1	1	1	1	1	1
284	13	1	10	11	12	13	2	3	4	5	6	7	8	9	1	1	1	1	1	1	1	1	1	1	1	1	1
285	13	1	10	11	12	13	2	3	4	5	6	7	8	9	1	1	1	1	1	1	1	1	1	1	1	1	1
286	13	1	10	11	12	13	2	3	4	5	6	7	8	9	1	1	1	1	1	1	1	1	1	1	1	1	1
287	13	1	10	11	12	13	2	3	4	5	6	7	8	9	1	1	1	1	1	1	1	1	1	1	1	1	1
288	13	1	10	11	12	13	2	3	4	5	6	7	8	9	1	1	1	1	1	1	1	1	1	1	1	1	1
289	13	1	10	11	12	13	2	3	4	5	6	7	8	9	1	1	1	1	1	1	1	1	1	1	1	1	1
290	13	1	10	11	12	13	2	3	4	5	6	7	8	9	1	1	1	1	1	1	1	1	1	1	1	1	1
291	12	1	10	11	12	13	2	3	4	5	6	7	9		1	1	1	1	1	1	1	0	1	1	1	1	1
292	12	1	10	11	12	13	2	3	4	5	6	7	9		1	1	1	1	1	1	1	0	1	1	1	1	1
293	13	1	10	11	12	13	2	3	4	5	6	7	8	9	1	1	1	1	1	1	1	1	1	1	1	1	1
294	13	1	10	11	12	13	2	3	4	5	6	7	8	9	1	1	1	1	1	1	1	1	1	1	1	1	1
295	13	1	10	11	12	13	2	3	4	5	6	7	8	9	1	1	1	1	1	1	1	1	1	1	1	1	1
296	13	1	10	11	12	13	2	3	4	5	6	7	8	9	1	1	1	1	1	1	1	1	1	1	1	1	1
297	13	1	10	11	12	13	2	3	4	5	6	7	8	9	1	1	1	1	1	1	1	1	1	1	1	1	1
298	13	1	10	11	12	13	2	3	4	5	6	7	8	9	1	1	1	1	1	1	1	1	1	1	1	1	1
299	13	1	10	11	12	13	2	3	4	5	6	7	8	9	1	1	1	1	1	1	1	1	1	1	1	1	1
300	13	1	10	11	12	13	2	3	4	5	6	7	8	9	1	1	1	1	1	1	1	1	1	1	1	1	1
301	13	1	10	11	12	13	2	3	4	5	6	7	8	9	1	1	1	1	1	1	1	1	1	1	1	1	1
302	13	1	10	11	12	13	2	3	4	5	6	7	8	9	1	1	1	1	1	1	1	1	1	1	1	1	1
303	12	1	10	11	12	13	2	3	4	5	6	8	9		1	1	1	1	1	1	0	1	1	1	1	1	1
304	13	1	10	11	12	13	2	3	4	5	6	7	8	9	1	1	1	1	1	1	1	1	1	1	1	1	1
305	13	1	10	11	12	13	2	3	4	5	6	7	8	9	1	1	1	1	1	1	1	1	1	1	1	1	1
306	13	1	10	11	12	13	2	3	4	5	6	7	8	9	1	1	1	1	1	1	1	1	1	1	1	1	1
307	13	1	10	11	12	13	2	3	4	5	6	7	8	9	1	1	1	1	1	1	1	1	1	1	1	1	1
308	13	1	10	11	12	13	2	3	4	5	6	7	8	9	1	1	1	1	1	1	1	1	1	1	1	1	1
309	13	1	10	11	12	13	2	3	4	5	6	7	8	9	1	1	1	1	1	1	1	1	1	1	1	1	1
310	13	1	10	11	12	13	2	3	4	5	6	7	8	9	1	1	1	1	1	1	1	1	1	1	1	1	1
311	11	1	10	11	13	3	4	5	6	7	8	9			1	0	1	1	1	1	1	1	1	1	1	0	1
312	10	1	10	11	13	3	4	5	6	8	9				1	0	1	1	1	1	0	1	1	1	1	0	1
313	13	1	10	11	12	13	2	3	4	5	6	7	8	9	1	1	1	1	1	1	1	1	1	1	1	1	1
314	13	1	10	11	12	13	2	3	4	5	6	7	8	9	1	1	1	1	1	1	1	1	1	1	1	1	1
315	13	1	10	11	12	13	2	3	4	5	6	7	8	9	1	1	1	1	1	1	1	1	1	1	1	1	1
316	13	1	10	11	12	13	2	3	4	5	6	7	8	9	1	1	1	1	1	1	1	1	1	1	1	1	1
317	7	1	11	13	3	5	7	9							1	0	1	0	1	0	1	0	1	0	1	0	1
318	7	1	11	12	13	3	4	5							1	0	1	1	1	0	0	0	0	0	1	1	1
319	13	1	10	11	12	13	2	3	4	5	6	7	8	9	1	1	1	1	1	1	1	1	1	1	1	1	1
320	13	1	10	11	12	13	2	3	4	5	6	7	8	9	1	1	1	1	1	1	1	1	1	1	1	1	1
321	13	1	10	11	12	13	2	3	4	5	6	7	8	9	1	1	1	1	1	1	1	1	1	1	1	1	1
322	13	1	10	11	12	13	2	3	4	5	6	7	8	9	1	1	1	1	1	1	1	1	1	1	1	1	1
323	13	1	10	11	12	13	2	3	4	5	6	7	8	9	1	1	1	1	1	1	1	1	1	1	1	1	1
324	13	1	10	11	12	13	2	3	4	5	6	7	8	9	1	1	1	1	1	1	1	1	1	1	1	1	1
325	13	1	10	11	12	13	2	3	4	5	6	7	8	9	1	1	1	1	1	1	1	1	1	1	1	1	1
326	13	1	10	11	12	13	2	3	4	5	6	7	8	9	1	1	1	1	1	1	1	1	1	1	1	1	1
327	13	1	10	11	12	13	2	3	4	5	6	7	8	9	1	1	1	1	1	1	1	1	1	1	1	1	1
328	13	1	10	11	12	13	2	3	4	5	6	7	8	9	1	1	1	1	1	1	1	1	1	1	1	1	1
329	8	1	11	13	2	3	4	5	7						1	1	1	1	1	0	1	0	0	0	1	0	1
330	3	1	13	5											1	0	0	0	1	0	0	0	0	0	0	0	1
331	13	1	10	11	12	13	2	3	4	5	6	7	8	9	1	1	1	1	1	1	1	1	1	1	1	1	1
332	13	1	10	11	12	13	2	3	4	5	6	7	8	9	1	1	1	1	1	1	1	1	1	1	1	1	1
333	13	1	10	11	12	13	2	3	4	5	6	7	8	9	1	1	1	1	1	1	1	1	1	1	1	1	1
334	13	1	10	11	12	13	2	3	4	5	6	7	8	9	1	1	1	1	1	1	1	1	1	1	1	1	1
335	13	1	10	11	12	13	2	3	4	5	6	7	8	9	1	1	1	1	1	1	1	1	1	1	1	1	1
336	13	1	10	11	12	13	2	3	4	5	6	7	8	9	1	1	1	1	1	1	1	1	1	1	1	1	1
337	13	1	10	11	12	13	2	3	4	5	6	7	8	9	1	1	1	1	1	1	1	1	1	1	1	1	1
338	13	1	10	11	12	13	2	3	4	5	6	7	8	9	1	1	1	1	1	1	1	1	1	1	1	1	1
339	13	1	10	11	12	13	2	3	4	5	6	7	8	9	1	1	1	1	1	1	1	1	1	1	1	1	1
340	13	1	10	11	12	13	2	3	4	5	6	7	8	9	1	1	1	1	1	1	1	1	1	1	1	1	1
341	13	1	10	11	12	13	2	3	4	5	6	7	8	9	1	1	1	1	1	1	1	1	1	1	1	1	1
342	13	1	10	11	12	13	2	3	4	5	6	7	8	9	1	1	1	1	1	1	1	1	1	1	1	1	1
343	13	1	10	11	12	13	2	3	4	5	6	7	8	9	1	1	1	1	1	1	1	1	1	1	1	1	1
344	13	1	10	11	12	13	2	3	4	5	6	7	8	9	1	1	1	1	1	1	1	1	1	1	1	1	1
345	13	1	10	11	12	13	2	3	4	5	6	7	8	9	1	1	1	1	1	1	1	1	1	1	1	1	1
346	13	1	10	11	12	13	2	3	4	5	6	7	8	9	1	1	1	1	1	1	1	1	1	1	1	1	1
347	13	1	10	11	12	13	2	3	4	5	6	7	8	9	1	1	1	1	1	1	1	1	1	1	1	1	1
348	13	1	10	11	12	13	2	3	4	5	6	7	8	9	1	1	1	1	1	1	1	1	1	1	1	1	1
349	13	1	10	11	12	13	2	3	4	5	6	7	8	9	1	1	1	1	1	1	1	1	1	1	1	1	1
350	13	1	10	11	12	13	2	3	4	5	6	7	8	9	1	1	1	1	1	1	1	1	1	1	1	1	1
351	13	1	10	11	12	13	2	3	4	5	6	7	8	9	1	1	1	1	1	1	1	1	1	1	1	1	1
352	13	1	10	11	12	13	2	3	4	5	6	7	8	9	1	1	1	1	1	1	1	1	1	1	1	1	1
353	13	1	10	11	12	13	2	3	4	5	6	7	8	9	1	1	1	1	1	1	1	1	1	1	1	1	1
354	13	1	10	11	12	13	2	3	4	5	6	7	8	9	1	1	1	1	1	1	1	1	1	1	1	1	1
355	13	1	10	11	12	13	2	3	4	5	6	7	8	9	1	1	1	1	1	1	1	1	1	1	1	1	1
356	13	1	10	11	12	13	2	3	4	5	6	7	8	9	1	1	1	1	1	1	1	1	1	1	1	1	1
357	13	1	10	11	12	13	2	3	4	5	6	7	8	9	1	1	1	1	1	1	1	1	1	1	1	1	1
358	13	1	10	11	12	13	2	3	4	5	6	7	8	9	1	1	1	1	1	1	1	1	1	1	1	1	1
359	13	1	10	11	12	13	2	3	4	5	6	7	8	9	1	1	1	1	1	1	1	1	1	1	1	1	1
360	13	1	10	11	12	13	2	3	4	5	6	7	8	9	1	1	1	1	1	1	1	1	1	1	1	1	1
361	13	1	10	11	12	13	2	3	4	5	6	7	8	9	1	1	1	1	1	1	1	1	1	1	1	1	1
362	13	1	10	11	12	13	2	3	4	5	6	7	8	9	1	1	1	1	1	1	1	1	1	1	1	1	1
363	13	1	10	11	12	13	2	3	4	5	6	7	8	9	1	1	1	1	1	1	1	1	1	1	1	1	1
364	13	1	10	11	12	13	2	3	4	5	6	7	8	9	1	1	1	1	1	1	1	1	1	1	1	1	1
365	13	1	10	11	12	13	2	3	4	5	6	7	8	9	1	1	1	1	1	1	1	1	1	1	1	1	1
366	13	1	10	11	12	13	2	3	4	5	6	7	8	9	1	1	1	1	1	1	1	1	1	1	1	1	1
367	13	1	10	11	12	13	2	3	4	5	6	7	8	9	1	1	1	1	1	1	1	1	1	1	1	1	1
368	13	1	10	11	12	13	2	3	4	5	6	7	8	9	1	1	1	1	1	1	1	1	1	1	1	1	1
369	13	1	10	11	12	13	2	3	4	5	6	7	8	9	1	1	1	1	1	1	1	1	1	1	1	1	1
370	13	1	10	11	12	13	2	3	4	5	6	7	8	9	1	1	1	1	1	1	1	1	1	1	1	1	1
371	13	1	10	11	12	13	2	3	4	5	6	7	8	9	1	1	1	1	1	1	1	1	1	1	1	1	1
372	13	1	10	11	12	13	2	3	4	5	6	7	8	9	1	1	1	1	1	1	1	1	1	1	1	1	1
373	13	1	10	11	12	13	2	3	4	5	6	7	8	9	1	1	1	1	1	1	1	1	1	1	1	1	1
374	13	1	10	11	12	13	2	3	4	5	6	7	8	9	1	1	1	1	1	1	1	1	1	1	1	1	1
375	13	1	10	11	12	13	2	3	4	5	6	7	8	9	1	1	1	1	1	1	1	1	1	1	1	1	1
376	13	1	10	11	12	13	2	3	4	5	6	7	8	9	1	1	1	1	1	1	1	1	1	1	1	1	1
377	13	1	10	11	12	13	2	3	4	5	6	7	8	9	1	1	1	1	1	1	1	1	1	1	1	1	1
378	13	1	10	11	12	13	2	3	4	5	6	7	8	9	1	1	1	1	1	1	1	1	1	1	1	1	1
379	13	1	10	11	12	13	2	3	4	5	6	7	8	9	1	1	1	1	1	1	1	1	1	1	1	1	1
380	13	1	10	11	12	13	2	3	4	5	6	7	8	9	1	1	1	1	1	1	1	1	1	1	1	1	1
381	13	1	10	11	12	13	2	3	4	5	6	7	8	9	1	1	1	1	1	1	1	1	1	1	1	1	1
382	13	1	10	11	12	13	2	3	4	5	6	7	8	9	1	1	1	1	1	1	1	1	1	1	1	1	1
383	13	1	10	11	12	13	2	3	4	5	6	7	8	9	1	1	1	1	1	1	1	1	1	1	1	1	1
384	9	10	11	13	2	3	4	5	6	8					0	1	1	1	1	1	0	1	0	1	1	0	1
385	13	1	10	11	12	13	2	3	4	5	6	7	8	9	1	1	1	1	1	1	1	1	1	1	1	1	1
386	13	1	10	11	12	13	2	3	4	5	6	7	8	9	1	1	1	1	1	1	1	1	1	1	1	1	1
387	13	1	10	11	12	13	2	3	4	5	6	7	8	9	1	1	1	1	1	1	1	1	1	1	1	1	1
388	13	1	10	11	12	13	2	3	4	5	6	7	8	9	1	1	1	1	1	1	1	1	1	1	1	1	1
389	13	1	10	11	12	13	2	3	4	5	6	7	8	9	1	1	1	1	1	1	1	1	1	1	1	1	1
390	13	1	10	11	12	13	2	3	4	5	6	7	8	9	1	1	1	1	1	1	1	1	1	1	1	1	1
391	13	1	10	11	12	13	2	3	4	5	6	7	8	9	1	1	1	1	1	1	1	1	1	1	1	1	1
392	13	1	10	11	12	13	2	3	4	5	6	7	8	9	1	1	1	1	1	1	1	1	1	1	1	1	1
393	13	1	10	11	12	13	2	3	4	5	6	7	8	9	1	1	1	1	1	1	1	1	1	1	1	1	1
394															0	0	0	0	0	0	0	0	0	0	0	0	0
395															0	0	0	0	0	0	0	0	0	0	0	0	0
396															0	0	0	0	0	0	0	0	0	0	0	0	0
397															0	0	0	0	0	0	0	0	0	0	0	0	0
398															0	0	0	0	0	0	0	0	0	0	0	0	0
399	4	10	12	6	8										0	0	0	0	0	1	0	1	0	1	0	1	0
400	6	10	12	2	4	6	8								0	1	0	1	0	1	0	1	0	1	0	1	0
401															0	0	0	0	0	0	0	0	0	0	0	0	0
402															0	0	0	0	0	0	0	0	0	0	0	0	0
403	13	1	10	11	12	13	2	3	4	5	6	7	8	9	1	1	1	1	1	1	1	1	1	1	1	1	1
404	7	10	11	12	2	4	6	8							0	1	0	1	0	1	0	1	0	1	1	1	0
405															0	0	0	0	0	0	0	0	0	0	0	0	0
406	13	1	10	11	12	13	2	3	4	5	6	7	8	9	1	1	1	1	1	1	1	1	1	1	1	1	1
407	13	1	10	11	12	13	2	3	4	5	6	7	8	9	1	1	1	1	1	1	1	1	1	1	1	1	1
408	13	1	10	11	12	13	2	3	4	5	6	7	8	9	1	1	1	1	1	1	1	1	1	1	1	1	1
409	11	1	10	11	12	13	2	3	4	6	8	9			1	1	1	1	0	1	0	1	1	1	1	1	1
410	13	1	10	11	12	13	2	3	4	5	6	7	8	9	1	1	1	1	1	1	1	1	1	1	1	1	1
411	13	1	10	11	12	13	2	3	4	5	6	7	8	9	1	1	1	1	1	1	1	1	1	1	1	1	1
412	13	1	10	11	12	13	2	3	4	5	6	7	8	9	1	1	1	1	1	1	1	1	1	1	1	1	1
413	13	1	10	11	12	13	2	3	4	5	6	7	8	9	1	1	1	1	1	1	1	1	1	1	1	1	1
414	13	1	10	11	12	13	2	3	4	5	6	7	8	9	1	1	1	1	1	1	1	1	1	1	1	1	1
415	13	1	10	11	12	13	2	3	4	5	6	7	8	9	1	1	1	1	1	1	1	1	1	1	1	1	1
416															0	0	0	0	0	0	0	0	0	0	0	0	0
417															0	0	0	0	0	0	0	0	0	0	0	0	0
418															0	0	0	0	0	0	0	0	0	0	0	0	0
419															0	0	0	0	0	0	0	0	0	0	0	0	0
420	13	1	10	11	12	13	2	3	4	5	6	7	8	9	1	1	1	1	1	1	1	1	1	1	1	1	1
421	13	1	10	11	12	13	2	3	4	5	6	7	8	9	1	1	1	1	1	1	1	1	1	1	1	1	1
422	13	1	10	11	12	13	2	3	4	5	6	7	8	9	1	1	1	1	1	1	1	1	1	1	1	1	1
423	13	1	10	11	12	13	2	3	4	5	6	7	8	9	1	1	1	1	1	1	1	1	1	1	1	1	1
424	13	1	10	11	12	13	2	3	4	5	6	7	8	9	1	1	1	1	1	1	1	1	1	1	1	1	1
425	13	1	10	11	12	13	2	3	4	5	6	7	8	9	1	1	1	1	1	1	1	1	1	1	1	1	1
426	13	1	10	11	12	13	2	3	4	5	6	7	8	9	1	1	1	1	1	1	1	1	1	1	1	1	1
427	13	1	10	11	12	13	2	3	4	5	6	7	8	9	1	1	1	1	1	1	1	1	1	1	1	1	1
428	13	1	10	11	12	13	2	3	4	5	6	7	8	9	1	1	1	1	1	1	1	1	1	1	1	1	1
429	11	1	10	11	12	13	2	3	5	7	8	9			1	1	1	0	1	0	1	1	1	1	1	1	1
430	13	1	10	11	12	13	2	3	4	5	6	7	8	9	1	1	1	1	1	1	1	1	1	1	1	1	1
431	13	1	10	11	12	13	2	3	4	5	6	7	8	9	1	1	1	1	1	1	1	1	1	1	1	1	1
432	13	1	10	11	12	13	2	3	4	5	6	7	8	9	1	1	1	1	1	1	1	1	1	1	1	1	1
433	13	1	10	11	12	13	2	3	4	5	6	7	8	9	1	1	1	1	1	1	1	1	1	1	1	1	1
434	13	1	10	11	12	13	2	3	4	5	6	7	8	9	1	1	1	1	1	1	1	1	1	1	1	1	1
435	13	1	10	11	12	13	2	3	4	5	6	7	8	9	1	1	1	1	1	1	1	1	1	1	1	1	1
436	13	1	10	11	12	13	2	3	4	5	6	7	8	9	1	1	1	1	1	1	1	1	1	1	1	1	1
437	13	1	10	11	12	13	2	3	4	5	6	7	8	9	1	1	1	1	1	1	1	1	1	1	1	1	1
438	13	1	10	11	12	13	2	3	4	5	6	7	8	9	1	1	1	1	1	1	1	1	1	1	1	1	1
439	13	1	10	11	12	13	2	3	4	5	6	7	8	9	1	1	1	1	1	1	1	1	1	1	1	1	1
440	13	1	10	11	12	13	2	3	4	5	6	7	8	9	1	1	1	1	1	1	1	1	1	1	1	1	1
441	13	1	10	11	12	13	2	3	4	5	6	7	8	9	1	1	1	1	1	1	1	1	1	1	1	1	1
442	13	1	10	11	12	13	2	3	4	5	6	7	8	9	1	1	1	1	1	1	1	1	1	1	1	1	1
443	13	1	10	11	12	13	2	3	4	5	6	7	8	9	1	1	1	1	1	1	1	1	1	1	1	1	1
444	13	1	10	11	12	13	2	3	4	5	6	7	8	9	1	1	1	1	1	1	1	1	1	1	1	1	1
445	13	1	10	11	12	13	2	3	4	5	6	7	8	9	1	1	1	1	1	1	1	1	1	1	1	1	1
446	10	10	11	12	13	2	4	5	6	8	9				0	1	0	1	1	1	0	1	1	1	1	1	1
447	13	1	10	11	12	13	2	3	4	5	6	7	8	9	1	1	1	1	1	1	1	1	1	1	1	1	1
448	13	1	10	11	12	13	2	3	4	5	6	7	8	9	1	1	1	1	1	1	1	1	1	1	1	1	1
449	13	1	10	11	12	13	2	3	4	5	6	7	8	9	1	1	1	1	1	1	1	1	1	1	1	1	1
450	13	1	10	11	12	13	2	3	4	5	6	7	8	9	1	1	1	1	1	1	1	1	1	1	1	1	1
451	13	1	10	11	12	13	2	3	4	5	6	7	8	9	1	1	1	1	1	1	1	1	1	1	1	1	1
452	13	1	10	11	12	13	2	3	4	5	6	7	8	9	1	1	1	1	1	1	1	1	1	1	1	1	1
453	13	1	10	11	12	13	2	3	4	5	6	7	8	9	1	1	1	1	1	1	1	1	1	1	1	1	1
454	13	1	10	11	12	13	2	3	4	5	6	7	8	9	1	1	1	1	1	1	1	1	1	1	1	1	1
455	13	1	10	11	12	13	2	3	4	5	6	7	8	9	1	1	1	1	1	1	1	1	1	1	1	1	1
456	12	1	10	11	12	13	2	3	4	6	7	8	9		1	1	1	1	0	1	1	1	1	1	1	1	1
457	6	10	12	2	4	6	8								0	1	0	1	0	1	0	1	0	1	0	1	0
458															0	0	0	0	0	0	0	0	0	0	0	0	0
459	13	1	10	11	12	13	2	3	4	5	6	7	8	9	1	1	1	1	1	1	1	1	1	1	1	1	1
460	7	1	10	12	2	4	6	8							1	1	0	1	0	1	0	1	0	1	0	1	0
461	13	1	10	11	12	13	2	3	4	5	6	7	8	9	1	1	1	1	1	1	1	1	1	1	1	1	1
462	13	1	10	11	12	13	2	3	4	5	6	7	8	9	1	1	1	1	1	1	1	1	1	1	1	1	1
463	13	1	10	11	12	13	2	3	4	5	6	7	8	9	1	1	1	1	1	1	1	1	1	1	1	1	1
464	13	1	10	11	12	13	2	3	4	5	6	7	8	9	1	1	1	1	1	1	1	1	1	1	1	1	1
465	13	1	10	11	12	13	2	3	4	5	6	7	8	9	1	1	1	1	1	1	1	1	1	1	1	1	1
466															0	0	0	0	0	0	0	0	0	0	0	0	0
467	13	1	10	11	12	13	2	3	4	5	6	7	8	9	1	1	1	1	1	1	1	1	1	1	1	1	1
468	13	1	10	11	12	13	2	3	4	5	6	7	8	9	1	1	1	1	1	1	1	1	1	1	1	1	1
469	6	10	12	2	4	6	8								0	1	0	1	0	1	0	1	0	1	0	1	0
470	11	1	10	11	12	13	2	4	5	6	8	9			1	1	0	1	1	1	0	1	1	1	1	1	1
471															0	0	0	0	0	0	0	0	0	0	0	0	0
472	9	10	11	12	2	4	5	6	8	9					0	1	0	1	1	1	0	1	1	1	1	1	0
473															0	0	0	0	0	0	0	0	0	0	0	0	0
474	6	10	12	2	4	6	8								0	1	0	1	0	1	0	1	0	1	0	1	0
475	6	10	12	2	4	6	8								0	1	0	1	0	1	0	1	0	1	0	1	0
476	13	1	10	11	12	13	2	3	4	5	6	7	8	9	1	1	1	1	1	1	1	1	1	1	1	1	1
477	6	10	12	2	4	6	8								0	1	0	1	0	1	0	1	0	1	0	1	0
478															0	0	0	0	0	0	0	0	0	0	0	0	0
479	13	1	10	11	12	13	2	3	4	5	6	7	8	9	1	1	1	1	1	1	1	1	1	1	1	1	1
480	13	1	10	11	12	13	2	3	4	5	6	7	8	9	1	1	1	1	1	1	1	1	1	1	1	1	1
481	13	1	10	11	12	13	2	3	4	5	6	7	8	9	1	1	1	1	1	1	1	1	1	1	1	1	1
482	13	1	10	11	12	13	2	3	4	5	6	7	8	9	1	1	1	1	1	1	1	1	1	1	1	1	1
483	13	1	10	11	12	13	2	3	4	5	6	7	8	9	1	1	1	1	1	1	1	1	1	1	1	1	1
484	12	1	10	11	12	13	2	3	5	6	7	8	9		1	1	1	0	1	1	1	1	1	1	1	1	1
485	13	1	10	11	12	13	2	3	4	5	6	7	8	9	1	1	1	1	1	1	1	1	1	1	1	1	1
486	13	1	10	11	12	13	2	3	4	5	6	7	8	9	1	1	1	1	1	1	1	1	1	1	1	1	1
487	13	1	10	11	12	13	2	3	4	5	6	7	8	9	1	1	1	1	1	1	1	1	1	1	1	1	1
488	13	1	10	11	12	13	2	3	4	5	6	7	8	9	1	1	1	1	1	1	1	1	1	1	1	1	1
489	13	1	10	11	12	13	2	3	4	5	6	7	8	9	1	1	1	1	1	1	1	1	1	1	1	1	1
490	13	1	10	11	12	13	2	3	4	5	6	7	8	9	1	1	1	1	1	1	1	1	1	1	1	1	1
491	13	1	10	11	12	13	2	3	4	5	6	7	8	9	1	1	1	1	1	1	1	1	1	1	1	1	1
492	13	1	10	11	12	13	2	3	4	5	6	7	8	9	1	1	1	1	1	1	1	1	1	1	1	1	1
493	13	1	10	11	12	13	2	3	4	5	6	7	8	9	1	1	1	1	1	1	1	1	1	1	1	1	1
494	13	1	10	11	12	13	2	3	4	5	6	7	8	9	1	1	1	1	1	1	1	1	1	1	1	1	1
495	13	1	10	11	12	13	2	3	4	5	6	7	8	9	1	1	1	1	1	1	1	1	1	1	1	1	1
496	13	1	10	11	12	13	2	3	4	5	6	7	8	9	1	1	1	1	1	1	1	1	1	1	1	1	1
497	13	1	10	11	12	13	2	3	4	5	6	7	8	9	1	1	1	1	1	1	1	1	1	1	1	1	1
498	13	1	10	11	12	13	2	3	4	5	6	7	8	9	1	1	1	1	1	1	1	1	1	1	1	1	1
499	13	1	10	11	12	13	2	3	4	5	6	7	8	9	1	1	1	1	1	1	1	1	1	1	1	1	1
500	13	1	10	11	12	13	2	3	4	5	6	7	8	9	1	1	1	1	1	1	1	1	1	1	1	1	1
501	13	1	10	11	12	13	2	3	4	5	6	7	8	9	1	1	1	1	1	1	1	1	1	1	1	1	1
502	13	1	10	11	12	13	2	3	4	5	6	7	8	9	1	1	1	1	1	1	1	1	1	1	1	1	1
503	13	1	10	11	12	13	2	3	4	5	6	7	8	9	1	1	1	1	1	1	1	1	1	1	1	1	1
504	13	1	10	11	12	13	2	3	4	5	6	7	8	9	1	1	1	1	1	1	1	1	1	1	1	1	1
505	13	1	10	11	12	13	2	3	4	5	6	7	8	9	1	1	1	1	1	1	1	1	1	1	1	1	1
506	13	1	10	11	12	13	2	3	4	5	6	7	8	9	1	1	1	1	1	1	1	1	1	1	1	1	1
507	13	1	10	11	12	13	2	3	4	5	6	7	8	9	1	1	1	1	1	1	1	1	1	1	1	1	1
508	13	1	10	11	12	13	2	3	4	5	6	7	8	9	1	1	1	1	1	1	1	1	1	1	1	1	1
509	13	1	10	11	12	13	2	3	4	5	6	7	8	9	1	1	1	1	1	1	1	1	1	1	1	1	1
510	13	1	10	11	12	13	2	3	4	5	6	7	8	9	1	1	1	1	1	1	1	1	1	1	1	1	1
511	13	1	10	11	12	13	2	3	4	5	6	7	8	9	1	1	1	1	1	1	1	1	1	1	1	1	1
512	10	1	11	13	2	3	4	5	6	8	9				1	1	1	1	1	1	0	1	1	0	1	0	1
513	13	1	10	11	12	13	2	3	4	5	6	7	8	9	1	1	1	1	1	1	1	1	1	1	1	1	1
514	13	1	10	11	12	13	2	3	4	5	6	7	8	9	1	1	1	1	1	1	1	1	1	1	1	1	1
515	13	1	10	11	12	13	2	3	4	5	6	7	8	9	1	1	1	1	1	1	1	1	1	1	1	1	1
516	13	1	10	11	12	13	2	3	4	5	6	7	8	9	1	1	1	1	1	1	1	1	1	1	1	1	1
517	13	1	10	11	12	13	2	3	4	5	6	7	8	9	1	1	1	1	1	1	1	1	1	1	1	1	1
518	5	11	12	13	8	9									0	0	0	0	0	0	0	1	1	0	1	1	1
519	13	1	10	11	12	13	2	3	4	5	6	7	8	9	1	1	1	1	1	1	1	1	1	1	1	1	1
520	13	1	10	11	12	13	2	3	4	5	6	7	8	9	1	1	1	1	1	1	1	1	1	1	1	1	1
521	13	1	10	11	12	13	2	3	4	5	6	7	8	9	1	1	1	1	1	1	1	1	1	1	1	1	1
522	13	1	10	11	12	13	2	3	4	5	6	7	8	9	1	1	1	1	1	1	1	1	1	1	1	1	1
523	13	1	10	11	12	13	2	3	4	5	6	7	8	9	1	1	1	1	1	1	1	1	1	1	1	1	1
524	13	1	10	11	12	13	2	3	4	5	6	7	8	9	1	1	1	1	1	1	1	1	1	1	1	1	1
525	12	1	10	11	12	13	2	3	4	5	6	7	9		1	1	1	1	1	1	1	0	1	1	1	1	1
526	13	1	10	11	12	13	2	3	4	5	6	7	8	9	1	1	1	1	1	1	1	1	1	1	1	1	1
527	13	1	10	11	12	13	2	3	4	5	6	7	8	9	1	1	1	1	1	1	1	1	1	1	1	1	1
528	13	1	10	11	12	13	2	3	4	5	6	7	8	9	1	1	1	1	1	1	1	1	1	1	1	1	1
529	13	1	10	11	12	13	2	3	4	5	6	7	8	9	1	1	1	1	1	1	1	1	1	1	1	1	1
530	13	1	10	11	12	13	2	3	4	5	6	7	8	9	1	1	1	1	1	1	1	1	1	1	1	1	1
531	13	1	10	11	12	13	2	3	4	5	6	7	8	9	1	1	1	1	1	1	1	1	1	1	1	1	1
532	13	1	10	11	12	13	2	3	4	5	6	7	8	9	1	1	1	1	1	1	1	1	1	1	1	1	1
533	13	1	10	11	12	13	2	3	4	5	6	7	8	9	1	1	1	1	1	1	1	1	1	1	1	1	1
534	11	1	10	11	12	13	3	4	5	6	8	9			1	0	1	1	1	1	0	1	1	1	1	1	1
535	13	1	10	11	12	13	2	3	4	5	6	7	8	9	1	1	1	1	1	1	1	1	1	1	1	1	1
536	13	1	10	11	12	13	2	3	4	5	6	7	8	9	1	1	1	1	1	1	1	1	1	1	1	1	1
537	12	1	10	11	12	13	2	3	4	5	6	8	9		1	1	1	1	1	1	0	1	1	1	1	1	1
538	13	1	10	11	12	13	2	3	4	5	6	7	8	9	1	1	1	1	1	1	1	1	1	1	1	1	1
539	13	1	10	11	12	13	2	3	4	5	6	7	8	9	1	1	1	1	1	1	1	1	1	1	1	1	1
540	13	1	10	11	12	13	2	3	4	5	6	7	8	9	1	1	1	1	1	1	1	1	1	1	1	1	1
541	13	1	10	11	12	13	2	3	4	5	6	7	8	9	1	1	1	1	1	1	1	1	1	1	1	1	1
542	13	1	10	11	12	13	2	3	4	5	6	7	8	9	1	1	1	1	1	1	1	1	1	1	1	1	1
543	13	1	10	11	12	13	2	3	4	5	6	7	8	9	1	1	1	1	1	1	1	1	1	1	1	1	1
544	13	1	10	11	12	13	2	3	4	5	6	7	8	9	1	1	1	1	1	1	1	1	1	1	1	1	1
545	13	1	10	11	12	13	2	3	4	5	6	7	8	9	1	1	1	1	1	1	1	1	1	1	1	1	1
546	13	1	10	11	12	13	2	3	4	5	6	7	8	9	1	1	1	1	1	1	1	1	1	1	1	1	1
547	13	1	10	11	12	13	2	3	4	5	6	7	8	9	1	1	1	1	1	1	1	1	1	1	1	1	1
548	13	1	10	11	12	13	2	3	4	5	6	7	8	9	1	1	1	1	1	1	1	1	1	1	1	1	1
549	13	1	10	11	12	13	2	3	4	5	6	7	8	9	1	1	1	1	1	1	1	1	1	1	1	1	1
550	13	1	10	11	12	13	2	3	4	5	6	7	8	9	1	1	1	1	1	1	1	1	1	1	1	1	1
551	10	1	10	11	13	3	4	5	6	8	9				1	0	1	1	1	1	0	1	1	1	1	0	1
552	13	1	10	11	12	13	2	3	4	5	6	7	8	9	1	1	1	1	1	1	1	1	1	1	1	1	1
553	13	1	10	11	12	13	2	3	4	5	6	7	8	9	1	1	1	1	1	1	1	1	1	1	1	1	1
554	12	1	10	11	12	13	2	3	4	5	6	8	9		1	1	1	1	1	1	0	1	1	1	1	1	1
555	12	1	10	11	12	13	2	3	4	5	6	8	9		1	1	1	1	1	1	0	1	1	1	1	1	1
556	13	1	10	11	12	13	2	3	4	5	6	7	8	9	1	1	1	1	1	1	1	1	1	1	1	1	1
557	12	1	10	11	12	13	2	3	4	5	6	8	9		1	1	1	1	1	1	0	1	1	1	1	1	1
558	13	1	10	11	12	13	2	3	4	5	6	7	8	9	1	1	1	1	1	1	1	1	1	1	1	1	1
559	13	1	10	11	12	13	2	3	4	5	6	7	8	9	1	1	1	1	1	1	1	1	1	1	1	1	1
560	13	1	10	11	12	13	2	3	4	5	6	7	8	9	1	1	1	1	1	1	1	1	1	1	1	1	1
561	13	1	10	11	12	13	2	3	4	5	6	7	8	9	1	1	1	1	1	1	1	1	1	1	1	1	1
562	13	1	10	11	12	13	2	3	4	5	6	7	8	9	1	1	1	1	1	1	1	1	1	1	1	1	1
563	13	1	10	11	12	13	2	3	4	5	6	7	8	9	1	1	1	1	1	1	1	1	1	1	1	1	1
564	13	1	10	11	12	13	2	3	4	5	6	7	8	9	1	1	1	1	1	1	1	1	1	1	1	1	1
565	13	1	10	11	12	13	2	3	4	5	6	7	8	9	1	1	1	1	1	1	1	1	1	1	1	1	1
566	13	1	10	11	12	13	2	3	4	5	6	7	8	9	1	1	1	1	1	1	1	1	1	1	1	1	1
567	13	1	10	11	12	13	2	3	4	5	6	7	8	9	1	1	1	1	1	1	1	1	1	1	1	1	1
568	13	1	10	11	12	13	2	3	4	5	6	7	8	9	1	1	1	1	1	1	1	1	1	1	1	1	1
569	13	1	10	11	12	13	2	3	4	5	6	7	8	9	1	1	1	1	1	1	1	1	1	1	1	1	1
570	12	1	10	11	12	13	2	3	5	6	7	8	9		1	1	1	0	1	1	1	1	1	1	1	1	1
571	13	1	10	11	12	13	2	3	4	5	6	7	8	9	1	1	1	1	1	1	1	1	1	1	1	1	1
572	13	1	10	11	12	13	2	3	4	5	6	7	8	9	1	1	1	1	1	1	1	1	1	1	1	1	1
573	13	1	10	11	12	13	2	3	4	5	6	7	8	9	1	1	1	1	1	1	1	1	1	1	1	1	1
574	13	1	10	11	12	13	2	3	4	5	6	7	8	9	1	1	1	1	1	1	1	1	1	1	1	1	1
575	13	1	10	11	12	13	2	3	4	5	6	7	8	9	1	1	1	1	1	1	1	1	1	1	1	1	1
576	13	1	10	11	12	13	2	3	4	5	6	7	8	9	1	1	1	1	1	1	1	1	1	1	1	1	1
577															0	0	0	0	0	0	0	0	0	0	0	0	0
578															0	0	0	0	0	0	0	0	0	0	0	0	0
579	13	1	10	11	12	13	2	3	4	5	6	7	8	9	1	1	1	1	1	1	1	1	1	1	1	1	1
580															0	0	0	0	0	0	0	0	0	0	0	0	0
581															0	0	0	0	0	0	0	0	0	0	0	0	0
582	13	1	10	11	12	13	2	3	4	5	6	7	8	9	1	1	1	1	1	1	1	1	1	1	1	1	1
583	13	1	10	11	12	13	2	3	4	5	6	7	8	9	1	1	1	1	1	1	1	1	1	1	1	1	1
584	13	1	10	11	12	13	2	3	4	5	6	7	8	9	1	1	1	1	1	1	1	1	1	1	1	1	1
585	13	1	10	11	12	13	2	3	4	5	6	7	8	9	1	1	1	1	1	1	1	1	1	1	1	1	1
586															0	0	0	0	0	0	0	0	0	0	0	0	0
587	13	1	10	11	12	13	2	3	4	5	6	7	8	9	1	1	1	1	1	1	1	1	1	1	1	1	1
588	13	1	10	11	12	13	2	3	4	5	6	7	8	9	1	1	1	1	1	1	1	1	1	1	1	1	1
589	13	1	10	11	12	13	2	3	4	5	6	7	8	9	1	1	1	1	1	1	1	1	1	1	1	1	1
590	13	1	10	11	12	13	2	3	4	5	6	7	8	9	1	1	1	1	1	1	1	1	1	1	1	1	1
591															0	0	0	0	0	0	0	0	0	0	0	0	0
592															0	0	0	0	0	0	0	0	0	0	0	0	0
593	13	1	10	11	12	13	2	3	4	5	6	7	8	9	1	1	1	1	1	1	1	1	1	1	1	1	1
594	13	1	10	11	12	13	2	3	4	5	6	7	8	9	1	1	1	1	1	1	1	1	1	1	1	1	1
595															0	0	0	0	0	0	0	0	0	0	0	0	0
596															0	0	0	0	0	0	0	0	0	0	0	0	0
597	13	1	10	11	12	13	2	3	4	5	6	7	8	9	1	1	1	1	1	1	1	1	1	1	1	1	1
598	13	1	10	11	12	13	2	3	4	5	6	7	8	9	1	1	1	1	1	1	1	1	1	1	1	1	1
599	13	1	10	11	12	13	2	3	4	5	6	7	8	9	1	1	1	1	1	1	1	1	1	1	1	1	1
600															0	0	0	0	0	0	0	0	0	0	0	0	0
601	13	1	10	11	12	13	2	3	4	5	6	7	8	9	1	1	1	1	1	1	1	1	1	1	1	1	1
602	13	1	10	11	12	13	2	3	4	5	6	7	8	9	1	1	1	1	1	1	1	1	1	1	1	1	1
603	13	1	10	11	12	13	2	3	4	5	6	7	8	9	1	1	1	1	1	1	1	1	1	1	1	1	1
604	13	1	10	11	12	13	2	3	4	5	6	7	8	9	1	1	1	1	1	1	1	1	1	1	1	1	1
605	13	1	10	11	12	13	2	3	4	5	6	7	8	9	1	1	1	1	1	1	1	1	1	1	1	1	1
606	13	1	10	11	12	13	2	3	4	5	6	7	8	9	1	1	1	1	1	1	1	1	1	1	1	1	1
607	13	1	10	11	12	13	2	3	4	5	6	7	8	9	1	1	1	1	1	1	1	1	1	1	1	1	1
608															0	0	0	0	0	0	0	0	0	0	0	0	0
609	13	1	10	11	12	13	2	3	4	5	6	7	8	9	1	1	1	1	1	1	1	1	1	1	1	1	1
610	13	1	10	11	12	13	2	3	4	5	6	7	8	9	1	1	1	1	1	1	1	1	1	1	1	1	1
611	1	2													0	1	0	0	0	0	0	0	0	0	0	0	0
612	12	1	10	11	12	13	2	3	4	5	6	8	9		1	1	1	1	1	1	0	1	1	1	1	1	1
613															0	0	0	0	0	0	0	0	0	0	0	0	0
614	13	1	10	11	12	13	2	3	4	5	6	7	8	9	1	1	1	1	1	1	1	1	1	1	1	1	1
615															0	0	0	0	0	0	0	0	0	0	0	0	0
616	13	1	10	11	12	13	2	3	4	5	6	7	8	9	1	1	1	1	1	1	1	1	1	1	1	1	1
617	12	1	10	11	12	13	2	3	4	5	6	8	9		1	1	1	1	1	1	0	1	1	1	1	1	1
618	13	1	10	11	12	13	2	3	4	5	6	7	8	9	1	1	1	1	1	1	1	1	1	1	1	1	1
619	13	1	10	11	12	13	2	3	4	5	6	7	8	9	1	1	1	1	1	1	1	1	1	1	1	1	1
620															0	0	0	0	0	0	0	0	0	0	0	0	0
621	13	1	10	11	12	13	2	3	4	5	6	7	8	9	1	1	1	1	1	1	1	1	1	1	1	1	1
622	3	12	8	9											0	0	0	0	0	0	0	1	1	0	0	1	0
623															0	0	0	0	0	0	0	0	0	0	0	0	0
624															0	0	0	0	0	0	0	0	0	0	0	0	0
625															0	0	0	0	0	0	0	0	0	0	0	0	0
626															0	0	0	0	0	0	0	0	0	0	0	0	0
627															0	0	0	0	0	0	0	0	0	0	0	0	0
628															0	0	0	0	0	0	0	0	0	0	0	0	0
629															0	0	0	0	0	0	0	0	0	0	0	0	0
630	13	1	10	11	12	13	2	3	4	5	6	7	8	9	1	1	1	1	1	1	1	1	1	1	1	1	1
631	13	1	10	11	12	13	2	3	4	5	6	7	8	9	1	1	1	1	1	1	1	1	1	1	1	1	1
632	13	1	10	11	12	13	2	3	4	5	6	7	8	9	1	1	1	1	1	1	1	1	1	1	1	1	1
633	13	1	10	11	12	13	2	3	4	5	6	7	8	9	1	1	1	1	1	1	1	1	1	1	1	1	1
634	13	1	10	11	12	13	2	3	4	5	6	7	8	9	1	1	1	1	1	1	1	1	1	1	1	1	1
635	9	1	10	12	13	2	4	5	6	8					1	1	0	1	1	1	0	1	0	1	0	1	1
636	13	1	10	11	12	13	2	3	4	5	6	7	8	9	1	1	1	1	1	1	1	1	1	1	1	1	1
637	13	1	10	11	12	13	2	3	4	5	6	7	8	9	1	1	1	1	1	1	1	1	1	1	1	1	1
638	13	1	10	11	12	13	2	3	4	5	6	7	8	9	1	1	1	1	1	1	1	1	1	1	1	1	1
639	13	1	10	11	12	13	2	3	4	5	6	7	8	9	1	1	1	1	1	1	1	1	1	1	1	1	1
640	13	1	10	11	12	13	2	3	4	5	6	7	8	9	1	1	1	1	1	1	1	1	1	1	1	1	1
641	13	1	10	11	12	13	2	3	4	5	6	7	8	9	1	1	1	1	1	1	1	1	1	1	1	1	1
642	13	1	10	11	12	13	2	3	4	5	6	7	8	9	1	1	1	1	1	1	1	1	1	1	1	1	1
643	13	1	10	11	12	13	2	3	4	5	6	7	8	9	1	1	1	1	1	1	1	1	1	1	1	1	1
644	13	1	10	11	12	13	2	3	4	5	6	7	8	9	1	1	1	1	1	1	1	1	1	1	1	1	1
645	13	1	10	11	12	13	2	3	4	5	6	7	8	9	1	1	1	1	1	1	1	1	1	1	1	1	1
646	13	1	10	11	12	13	2	3	4	5	6	7	8	9	1	1	1	1	1	1	1	1	1	1	1	1	1
647	13	1	10	11	12	13	2	3	4	5	6	7	8	9	1	1	1	1	1	1	1	1	1	1	1	1	1
648	13	1	10	11	12	13	2	3	4	5	6	7	8	9	1	1	1	1	1	1	1	1	1	1	1	1	1
649	13	1	10	11	12	13	2	3	4	5	6	7	8	9	1	1	1	1	1	1	1	1	1	1	1	1	1
650	13	1	10	11	12	13	2	3	4	5	6	7	8	9	1	1	1	1	1	1	1	1	1	1	1	1	1
651	13	1	10	11	12	13	2	3	4	5	6	7	8	9	1	1	1	1	1	1	1	1	1	1	1	1	1
652	13	1	10	11	12	13	2	3	4	5	6	7	8	9	1	1	1	1	1	1	1	1	1	1	1	1	1
653	13	1	10	11	12	13	2	3	4	5	6	7	8	9	1	1	1	1	1	1	1	1	1	1	1	1	1
654	13	1	10	11	12	13	2	3	4	5	6	7	8	9	1	1	1	1	1	1	1	1	1	1	1	1	1
655	13	1	10	11	12	13	2	3	4	5	6	7	8	9	1	1	1	1	1	1	1	1	1	1	1	1	1
656	13	1	10	11	12	13	2	3	4	5	6	7	8	9	1	1	1	1	1	1	1	1	1	1	1	1	1
657	13	1	10	11	12	13	2	3	4	5	6	7	8	9	1	1	1	1	1	1	1	1	1	1	1	1	1
658	13	1	10	11	12	13	2	3	4	5	6	7	8	9	1	1	1	1	1	1	1	1	1	1	1	1	1
659	13	1	10	11	12	13	2	3	4	5	6	7	8	9	1	1	1	1	1	1	1	1	1	1	1	1	1
660	13	1	10	11	12	13	2	3	4	5	6	7	8	9	1	1	1	1	1	1	1	1	1	1	1	1	1
661	13	1	10	11	12	13	2	3	4	5	6	7	8	9	1	1	1	1	1	1	1	1	1	1	1	1	1
662	13	1	10	11	12	13	2	3	4	5	6	7	8	9	1	1	1	1	1	1	1	1	1	1	1	1	1
663	13	1	10	11	12	13	2	3	4	5	6	7	8	9	1	1	1	1	1	1	1	1	1	1	1	1	1
664	13	1	10	11	12	13	2	3	4	5	6	7	8	9	1	1	1	1	1	1	1	1	1	1	1	1	1
665	13	1	10	11	12	13	2	3	4	5	6	7	8	9	1	1	1	1	1	1	1	1	1	1	1	1	1
666	13	1	10	11	12	13	2	3	4	5	6	7	8	9	1	1	1	1	1	1	1	1	1	1	1	1	1
667	13	1	10	11	12	13	2	3	4	5	6	7	8	9	1	1	1	1	1	1	1	1	1	1	1	1	1
668	13	1	10	11	12	13	2	3	4	5	6	7	8	9	1	1	1	1	1	1	1	1	1	1	1	1	1
669	13	1	10	11	12	13	2	3	4	5	6	7	8	9	1	1	1	1	1	1	1	1	1	1	1	1	1
670	13	1	10	11	12	13	2	3	4	5	6	7	8	9	1	1	1	1	1	1	1	1	1	1	1	1	1
671	13	1	10	11	12	13	2	3	4	5	6	7	8	9	1	1	1	1	1	1	1	1	1	1	1	1	1
672	13	1	10	11	12	13	2	3	4	5	6	7	8	9	1	1	1	1	1	1	1	1	1	1	1	1	1
673	13	1	10	11	12	13	2	3	4	5	6	7	8	9	1	1	1	1	1	1	1	1	1	1	1	1	1
674	13	1	10	11	12	13	2	3	4	5	6	7	8	9	1	1	1	1	1	1	1	1	1	1	1	1	1
675															0	0	0	0	0	0	0	0	0	0	0	0	0
676	13	1	10	11	12	13	2	3	4	5	6	7	8	9	1	1	1	1	1	1	1	1	1	1	1	1	1
677	3	10	6	8											0	0	0	0	0	1	0	1	0	1	0	0	0
678	12	1	10	11	12	13	2	3	4	5	6	8	9		1	1	1	1	1	1	0	1	1	1	1	1	1
679	13	1	10	11	12	13	2	3	4	5	6	7	8	9	1	1	1	1	1	1	1	1	1	1	1	1	1
680	13	1	10	11	12	13	2	3	4	5	6	7	8	9	1	1	1	1	1	1	1	1	1	1	1	1	1
681	13	1	10	11	12	13	2	3	4	5	6	7	8	9	1	1	1	1	1	1	1	1	1	1	1	1	1
682	13	1	10	11	12	13	2	3	4	5	6	7	8	9	1	1	1	1	1	1	1	1	1	1	1	1	1
683	13	1	10	11	12	13	2	3	4	5	6	7	8	9	1	1	1	1	1	1	1	1	1	1	1	1	1
684	13	1	10	11	12	13	2	3	4	5	6	7	8	9	1	1	1	1	1	1	1	1	1	1	1	1	1
685	13	1	10	11	12	13	2	3	4	5	6	7	8	9	1	1	1	1	1	1	1	1	1	1	1	1	1
686	13	1	10	11	12	13	2	3	4	5	6	7	8	9	1	1	1	1	1	1	1	1	1	1	1	1	1
687															0	0	0	0	0	0	0	0	0	0	0	0	0
688	13	1	10	11	12	13	2	3	4	5	6	7	8	9	1	1	1	1	1	1	1	1	1	1	1	1	1
689	13	1	10	11	12	13	2	3	4	5	6	7	8	9	1	1	1	1	1	1	1	1	1	1	1	1	1
690	12	1	10	11	12	13	2	3	4	5	6	7	9		1	1	1	1	1	1	1	0	1	1	1	1	1
691	13	1	10	11	12	13	2	3	4	5	6	7	8	9	1	1	1	1	1	1	1	1	1	1	1	1	1
692	13	1	10	11	12	13	2	3	4	5	6	7	8	9	1	1	1	1	1	1	1	1	1	1	1	1	1
693															0	0	0	0	0	0	0	0	0	0	0	0	0
694	13	1	10	11	12	13	2	3	4	5	6	7	8	9	1	1	1	1	1	1	1	1	1	1	1	1	1
695	13	1	10	11	12	13	2	3	4	5	6	7	8	9	1	1	1	1	1	1	1	1	1	1	1	1	1
696	13	1	10	11	12	13	2	3	4	5	6	7	8	9	1	1	1	1	1	1	1	1	1	1	1	1	1
697	13	1	10	11	12	13	2	3	4	5	6	7	8	9	1	1	1	1	1	1	1	1	1	1	1	1	1
698	13	1	10	11	12	13	2	3	4	5	6	7	8	9	1	1	1	1	1	1	1	1	1	1	1	1	1
699															0	0	0	0	0	0	0	0	0	0	0	0	0
700	13	1	10	11	12	13	2	3	4	5	6	7	8	9	1	1	1	1	1	1	1	1	1	1	1	1	1
701	12	1	10	11	12	13	2	3	4	5	6	8	9		1	1	1	1	1	1	0	1	1	1	1	1	1
702	13	1	10	11	12	13	2	3	4	5	6	7	8	9	1	1	1	1	1	1	1	1	1	1	1	1	1
703	2	2	8												0	1	0	0	0	0	0	1	0	0	0	0	0
704	13	1	10	11	12	13	2	3	4	5	6	7	8	9	1	1	1	1	1	1	1	1	1	1	1	1	1
705	13	1	10	11	12	13	2	3	4	5	6	7	8	9	1	1	1	1	1	1	1	1	1	1	1	1	1
706	13	1	10	11	12	13	2	3	4	5	6	7	8	9	1	1	1	1	1	1	1	1	1	1	1	1	1
707	13	1	10	11	12	13	2	3	4	5	6	7	8	9	1	1	1	1	1	1	1	1	1	1	1	1	1
708	13	1	10	11	12	13	2	3	4	5	6	7	8	9	1	1	1	1	1	1	1	1	1	1	1	1	1
709	13	1	10	11	12	13	2	3	4	5	6	7	8	9	1	1	1	1	1	1	1	1	1	1	1	1	1
710	13	1	10	11	12	13	2	3	4	5	6	7	8	9	1	1	1	1	1	1	1	1	1	1	1	1	1
711	13	1	10	11	12	13	2	3	4	5	6	7	8	9	1	1	1	1	1	1	1	1	1	1	1	1	1
712	13	1	10	11	12	13	2	3	4	5	6	7	8	9	1	1	1	1	1	1	1	1	1	1	1	1	1
713	13	1	10	11	12	13	2	3	4	5	6	7	8	9	1	1	1	1	1	1	1	1	1	1	1	1	1
714	13	1	10	11	12	13	2	3	4	5	6	7	8	9	1	1	1	1	1	1	1	1	1	1	1	1	1
715	13	1	10	11	12	13	2	3	4	5	6	7	8	9	1	1	1	1	1	1	1	1	1	1	1	1	1
716	7	10	11	12	2	4	6	8							0	1	0	1	0	1	0	1	0	1	1	1	0
717															0	0	0	0	0	0	0	0	0	0	0	0	0
718	13	1	10	11	12	13	2	3	4	5	6	7	8	9	1	1	1	1	1	1	1	1	1	1	1	1	1
719	13	1	10	11	12	13	2	3	4	5	6	7	8	9	1	1	1	1	1	1	1	1	1	1	1	1	1
720	13	1	10	11	12	13	2	3	4	5	6	7	8	9	1	1	1	1	1	1	1	1	1	1	1	1	1
721	13	1	10	11	12	13	2	3	4	5	6	7	8	9	1	1	1	1	1	1	1	1	1	1	1	1	1
722	13	1	10	11	12	13	2	3	4	5	6	7	8	9	1	1	1	1	1	1	1	1	1	1	1	1	1
723	13	1	10	11	12	13	2	3	4	5	6	7	8	9	1	1	1	1	1	1	1	1	1	1	1	1	1
724	13	1	10	11	12	13	2	3	4	5	6	7	8	9	1	1	1	1	1	1	1	1	1	1	1	1	1
725															0	0	0	0	0	0	0	0	0	0	0	0	0
726	13	1	10	11	12	13	2	3	4	5	6	7	8	9	1	1	1	1	1	1	1	1	1	1	1	1	1
727	13	1	10	11	12	13	2	3	4	5	6	7	8	9	1	1	1	1	1	1	1	1	1	1	1	1	1
728	13	1	10	11	12	13	2	3	4	5	6	7	8	9	1	1	1	1	1	1	1	1	1	1	1	1	1
729	13	1	10	11	12	13	2	3	4	5	6	7	8	9	1	1	1	1	1	1	1	1	1	1	1	1	1
730	13	1	10	11	12	13	2	3	4	5	6	7	8	9	1	1	1	1	1	1	1	1	1	1	1	1	1
731	13	1	10	11	12	13	2	3	4	5	6	7	8	9	1	1	1	1	1	1	1	1	1	1	1	1	1
732	13	1	10	11	12	13	2	3	4	5	6	7	8	9	1	1	1	1	1	1	1	1	1	1	1	1	1
733	13	1	10	11	12	13	2	3	4	5	6	7	8	9	1	1	1	1	1	1	1	1	1	1	1	1	1
734	13	1	10	11	12	13	2	3	4	5	6	7	8	9	1	1	1	1	1	1	1	1	1	1	1	1	1
735	5	11	13	3	5	9									0	0	1	0	1	0	0	0	1	0	1	0	1
736	13	1	10	11	12	13	2	3	4	5	6	7	8	9	1	1	1	1	1	1	1	1	1	1	1	1	1
737	13	1	10	11	12	13	2	3	4	5	6	7	8	9	1	1	1	1	1	1	1	1	1	1	1	1	1
738	13	1	10	11	12	13	2	3	4	5	6	7	8	9	1	1	1	1	1	1	1	1	1	1	1	1	1
739	13	1	10	11	12	13	2	3	4	5	6	7	8	9	1	1	1	1	1	1	1	1	1	1	1	1	1
740	13	1	10	11	12	13	2	3	4	5	6	7	8	9	1	1	1	1	1	1	1	1	1	1	1	1	1
741	11	1	11	12	13	2	3	4	5	6	7	9			1	1	1	1	1	1	1	0	1	0	1	1	1
742	13	1	10	11	12	13	2	3	4	5	6	7	8	9	1	1	1	1	1	1	1	1	1	1	1	1	1
743	7	1	11	13	3	5	7	9							1	0	1	0	1	0	1	0	1	0	1	0	1
744	13	1	10	11	12	13	2	3	4	5	6	7	8	9	1	1	1	1	1	1	1	1	1	1	1	1	1
745	13	1	10	11	12	13	2	3	4	5	6	7	8	9	1	1	1	1	1	1	1	1	1	1	1	1	1
746	13	1	10	11	12	13	2	3	4	5	6	7	8	9	1	1	1	1	1	1	1	1	1	1	1	1	1
747	13	1	10	11	12	13	2	3	4	5	6	7	8	9	1	1	1	1	1	1	1	1	1	1	1	1	1
748	8	1	11	12	13	3	5	7	9						1	0	1	0	1	0	1	0	1	0	1	1	1
749	13	1	10	11	12	13	2	3	4	5	6	7	8	9	1	1	1	1	1	1	1	1	1	1	1	1	1
750	13	1	10	11	12	13	2	3	4	5	6	7	8	9	1	1	1	1	1	1	1	1	1	1	1	1	1
751	13	1	10	11	12	13	2	3	4	5	6	7	8	9	1	1	1	1	1	1	1	1	1	1	1	1	1
752	13	1	10	11	12	13	2	3	4	5	6	7	8	9	1	1	1	1	1	1	1	1	1	1	1	1	1
753	13	1	10	11	12	13	2	3	4	5	6	7	8	9	1	1	1	1	1	1	1	1	1	1	1	1	1
754	13	1	10	11	12	13	2	3	4	5	6	7	8	9	1	1	1	1	1	1	1	1	1	1	1	1	1
755	13	1	10	11	12	13	2	3	4	5	6	7	8	9	1	1	1	1	1	1	1	1	1	1	1	1	1
756	7	1	11	13	3	5	7	9							1	0	1	0	1	0	1	0	1	0	1	0	1
757	13	1	10	11	12	13	2	3	4	5	6	7	8	9	1	1	1	1	1	1	1	1	1	1	1	1	1
758	13	1	10	11	12	13	2	3	4	5	6	7	8	9	1	1	1	1	1	1	1	1	1	1	1	1	1
759	5	1	11	13	5	9									1	0	0	0	1	0	0	0	1	0	1	0	1
760	13	1	10	11	12	13	2	3	4	5	6	7	8	9	1	1	1	1	1	1	1	1	1	1	1	1	1
761	13	1	10	11	12	13	2	3	4	5	6	7	8	9	1	1	1	1	1	1	1	1	1	1	1	1	1
762	13	1	10	11	12	13	2	3	4	5	6	7	8	9	1	1	1	1	1	1	1	1	1	1	1	1	1
763	13	1	10	11	12	13	2	3	4	5	6	7	8	9	1	1	1	1	1	1	1	1	1	1	1	1	1
764	13	1	10	11	12	13	2	3	4	5	6	7	8	9	1	1	1	1	1	1	1	1	1	1	1	1	1
765	13	1	10	11	12	13	2	3	4	5	6	7	8	9	1	1	1	1	1	1	1	1	1	1	1	1	1
766	13	1	10	11	12	13	2	3	4	5	6	7	8	9	1	1	1	1	1	1	1	1	1	1	1	1	1
767	13	1	10	11	12	13	2	3	4	5	6	7	8	9	1	1	1	1	1	1	1	1	1	1	1	1	1
768	13	1	10	11	12	13	2	3	4	5	6	7	8	9	1	1	1	1	1	1	1	1	1	1	1	1	1
769	13	1	10	11	12	13	2	3	4	5	6	7	8	9	1	1	1	1	1	1	1	1	1	1	1	1	1
770	13	1	10	11	12	13	2	3	4	5	6	7	8	9	1	1	1	1	1	1	1	1	1	1	1	1	1
771	13	1	10	11	12	13	2	3	4	5	6	7	8	9	1	1	1	1	1	1	1	1	1	1	1	1	1
772	13	1	10	11	12	13	2	3	4	5	6	7	8	9	1	1	1	1	1	1	1	1	1	1	1	1	1
773	13	1	10	11	12	13	2	3	4	5	6	7	8	9	1	1	1	1	1	1	1	1	1	1	1	1	1
774	13	1	10	11	12	13	2	3	4	5	6	7	8	9	1	1	1	1	1	1	1	1	1	1	1	1	1
775	13	1	10	11	12	13	2	3	4	5	6	7	8	9	1	1	1	1	1	1	1	1	1	1	1	1	1
776	13	1	10	11	12	13	2	3	4	5	6	7	8	9	1	1	1	1	1	1	1	1	1	1	1	1	1
777	13	1	10	11	12	13	2	3	4	5	6	7	8	9	1	1	1	1	1	1	1	1	1	1	1	1	1
778	13	1	10	11	12	13	2	3	4	5	6	7	8	9	1	1	1	1	1	1	1	1	1	1	1	1	1
779	13	1	10	11	12	13	2	3	4	5	6	7	8	9	1	1	1	1	1	1	1	1	1	1	1	1	1
780	13	1	10	11	12	13	2	3	4	5	6	7	8	9	1	1	1	1	1	1	1	1	1	1	1	1	1
781	13	1	10	11	12	13	2	3	4	5	6	7	8	9	1	1	1	1	1	1	1	1	1	1	1	1	1
782	13	1	10	11	12	13	2	3	4	5	6	7	8	9	1	1	1	1	1	1	1	1	1	1	1	1	1
783	13	1	10	11	12	13	2	3	4	5	6	7	8	9	1	1	1	1	1	1	1	1	1	1	1	1	1
784	13	1	10	11	12	13	2	3	4	5	6	7	8	9	1	1	1	1	1	1	1	1	1	1	1	1	1
785															0	0	0	0	0	0	0	0	0	0	0	0	0
786	13	1	10	11	12	13	2	3	4	5	6	7	8	9	1	1	1	1	1	1	1	1	1	1	1	1	1
787	13	1	10	11	12	13	2	3	4	5	6	7	8	9	1	1	1	1	1	1	1	1	1	1	1	1	1
788	13	1	10	11	12	13	2	3	4	5	6	7	8	9	1	1	1	1	1	1	1	1	1	1	1	1	1
789	13	1	10	11	12	13	2	3	4	5	6	7	8	9	1	1	1	1	1	1	1	1	1	1	1	1	1
790	13	1	10	11	12	13	2	3	4	5	6	7	8	9	1	1	1	1	1	1	1	1	1	1	1	1	1
791	13	1	10	11	12	13	2	3	4	5	6	7	8	9	1	1	1	1	1	1	1	1	1	1	1	1	1
792	7	1	11	13	3	5	7	9							1	0	1	0	1	0	1	0	1	0	1	0	1
793	13	1	10	11	12	13	2	3	4	5	6	7	8	9	1	1	1	1	1	1	1	1	1	1	1	1	1
794	13	1	10	11	12	13	2	3	4	5	6	7	8	9	1	1	1	1	1	1	1	1	1	1	1	1	1
795	13	1	10	11	12	13	2	3	4	5	6	7	8	9	1	1	1	1	1	1	1	1	1	1	1	1	1
796	13	1	10	11	12	13	2	3	4	5	6	7	8	9	1	1	1	1	1	1	1	1	1	1	1	1	1
797	13	1	10	11	12	13	2	3	4	5	6	7	8	9	1	1	1	1	1	1	1	1	1	1	1	1	1
798	13	1	10	11	12	13	2	3	4	5	6	7	8	9	1	1	1	1	1	1	1	1	1	1	1	1	1
799	13	1	10	11	12	13	2	3	4	5	6	7	8	9	1	1	1	1	1	1	1	1	1	1	1	1	1
800	12	1	10	11	12	13	2	3	5	6	7	8	9		1	1	1	0	1	1	1	1	1	1	1	1	1
801	13	1	10	11	12	13	2	3	4	5	6	7	8	9	1	1	1	1	1	1	1	1	1	1	1	1	1
802	13	1	10	11	12	13	2	3	4	5	6	7	8	9	1	1	1	1	1	1	1	1	1	1	1	1	1
803	13	1	10	11	12	13	2	3	4	5	6	7	8	9	1	1	1	1	1	1	1	1	1	1	1	1	1
804	5	11	13	5	7	9									0	0	0	0	1	0	1	0	1	0	1	0	1
805	13	1	10	11	12	13	2	3	4	5	6	7	8	9	1	1	1	1	1	1	1	1	1	1	1	1	1
806	13	1	10	11	12	13	2	3	4	5	6	7	8	9	1	1	1	1	1	1	1	1	1	1	1	1	1
807	13	1	10	11	12	13	2	3	4	5	6	7	8	9	1	1	1	1	1	1	1	1	1	1	1	1	1
808	13	1	10	11	12	13	2	3	4	5	6	7	8	9	1	1	1	1	1	1	1	1	1	1	1	1	1
809	13	1	10	11	12	13	2	3	4	5	6	7	8	9	1	1	1	1	1	1	1	1	1	1	1	1	1
810	13	1	10	11	12	13	2	3	4	5	6	7	8	9	1	1	1	1	1	1	1	1	1	1	1	1	1
811	13	1	10	11	12	13	2	3	4	5	6	7	8	9	1	1	1	1	1	1	1	1	1	1	1	1	1
812	8	10	11	12	13	4	5	8	9						0	0	0	1	1	0	0	1	1	1	1	1	1
813	13	1	10	11	12	13	2	3	4	5	6	7	8	9	1	1	1	1	1	1	1	1	1	1	1	1	1
814	13	1	10	11	12	13	2	3	4	5	6	7	8	9	1	1	1	1	1	1	1	1	1	1	1	1	1
815	13	1	10	11	12	13	2	3	4	5	6	7	8	9	1	1	1	1	1	1	1	1	1	1	1	1	1
816	13	1	10	11	12	13	2	3	4	5	6	7	8	9	1	1	1	1	1	1	1	1	1	1	1	1	1
817	13	1	10	11	12	13	2	3	4	5	6	7	8	9	1	1	1	1	1	1	1	1	1	1	1	1	1
818	13	1	10	11	12	13	2	3	4	5	6	7	8	9	1	1	1	1	1	1	1	1	1	1	1	1	1
819	13	1	10	11	12	13	2	3	4	5	6	7	8	9	1	1	1	1	1	1	1	1	1	1	1	1	1
820	13	1	10	11	12	13	2	3	4	5	6	7	8	9	1	1	1	1	1	1	1	1	1	1	1	1	1
821	13	1	10	11	12	13	2	3	4	5	6	7	8	9	1	1	1	1	1	1	1	1	1	1	1	1	1
822	13	1	10	11	12	13	2	3	4	5	6	7	8	9	1	1	1	1	1	1	1	1	1	1	1	1	1
823	13	1	10	11	12	13	2	3	4	5	6	7	8	9	1	1	1	1	1	1	1	1	1	1	1	1	1
824	13	1	10	11	12	13	2	3	4	5	6	7	8	9	1	1	1	1	1	1	1	1	1	1	1	1	1
825	1	12													0	0	0	0	0	0	0	0	0	0	0	1	0
826	7	11	12	13	3	4	5	6							0	0	1	1	1	1	0	0	0	0	1	1	1
827	3	11	12	8											0	0	0	0	0	0	0	1	0	0	1	1	0
828	13	1	10	11	12	13	2	3	4	5	6	7	8	9	1	1	1	1	1	1	1	1	1	1	1	1	1
829	13	1	10	11	12	13	2	3	4	5	6	7	8	9	1	1	1	1	1	1	1	1	1	1	1	1	1
830	13	1	10	11	12	13	2	3	4	5	6	7	8	9	1	1	1	1	1	1	1	1	1	1	1	1	1
831	13	1	10	11	12	13	2	3	4	5	6	7	8	9	1	1	1	1	1	1	1	1	1	1	1	1	1
832	13	1	10	11	12	13	2	3	4	5	6	7	8	9	1	1	1	1	1	1	1	1	1	1	1	1	1
833	13	1	10	11	12	13	2	3	4	5	6	7	8	9	1	1	1	1	1	1	1	1	1	1	1	1	1
834	13	1	10	11	12	13	2	3	4	5	6	7	8	9	1	1	1	1	1	1	1	1	1	1	1	1	1
835	12	1	10	11	12	13	2	3	4	5	6	7	9		1	1	1	1	1	1	1	0	1	1	1	1	1
836	13	1	10	11	12	13	2	3	4	5	6	7	8	9	1	1	1	1	1	1	1	1	1	1	1	1	1
837	13	1	10	11	12	13	2	3	4	5	6	7	8	9	1	1	1	1	1	1	1	1	1	1	1	1	1
838	13	1	10	11	12	13	2	3	4	5	6	7	8	9	1	1	1	1	1	1	1	1	1	1	1	1	1
839	13	1	10	11	12	13	2	3	4	5	6	7	8	9	1	1	1	1	1	1	1	1	1	1	1	1	1
840	13	1	10	11	12	13	2	3	4	5	6	7	8	9	1	1	1	1	1	1	1	1	1	1	1	1	1
841	12	1	10	11	12	13	2	3	4	5	6	7	9		1	1	1	1	1	1	1	0	1	1	1	1	1
842	11	1	10	11	12	13	3	4	5	7	8	9			1	0	1	1	1	0	1	1	1	1	1	1	1
843	13	1	10	11	12	13	2	3	4	5	6	7	8	9	1	1	1	1	1	1	1	1	1	1	1	1	1
844	13	1	10	11	12	13	2	3	4	5	6	7	8	9	1	1	1	1	1	1	1	1	1	1	1	1	1
845	13	1	10	11	12	13	2	3	4	5	6	7	8	9	1	1	1	1	1	1	1	1	1	1	1	1	1
846	13	1	10	11	12	13	2	3	4	5	6	7	8	9	1	1	1	1	1	1	1	1	1	1	1	1	1
847	13	1	10	11	12	13	2	3	4	5	6	7	8	9	1	1	1	1	1	1	1	1	1	1	1	1	1
848	13	1	10	11	12	13	2	3	4	5	6	7	8	9	1	1	1	1	1	1	1	1	1	1	1	1	1
849	13	1	10	11	12	13	2	3	4	5	6	7	8	9	1	1	1	1	1	1	1	1	1	1	1	1	1
850	13	1	10	11	12	13	2	3	4	5	6	7	8	9	1	1	1	1	1	1	1	1	1	1	1	1	1
851	13	1	10	11	12	13	2	3	4	5	6	7	8	9	1	1	1	1	1	1	1	1	1	1	1	1	1
852	12	1	11	12	13	2	3	4	5	6	7	8	9		1	1	1	1	1	1	1	1	1	0	1	1	1
853	13	1	10	11	12	13	2	3	4	5	6	7	8	9	1	1	1	1	1	1	1	1	1	1	1	1	1
854	13	1	10	11	12	13	2	3	4	5	6	7	8	9	1	1	1	1	1	1	1	1	1	1	1	1	1
855	13	1	10	11	12	13	2	3	4	5	6	7	8	9	1	1	1	1	1	1	1	1	1	1	1	1	1
856	13	1	10	11	12	13	2	3	4	5	6	7	8	9	1	1	1	1	1	1	1	1	1	1	1	1	1
857	13	1	10	11	12	13	2	3	4	5	6	7	8	9	1	1	1	1	1	1	1	1	1	1	1	1	1
858	13	1	10	11	12	13	2	3	4	5	6	7	8	9	1	1	1	1	1	1	1	1	1	1	1	1	1
859	13	1	10	11	12	13	2	3	4	5	6	7	8	9	1	1	1	1	1	1	1	1	1	1	1	1	1
860	13	1	10	11	12	13	2	3	4	5	6	7	8	9	1	1	1	1	1	1	1	1	1	1	1	1	1
861	9	1	10	13	2	4	5	6	8	9					1	1	0	1	1	1	0	1	1	1	0	0	1
862	13	1	10	11	12	13	2	3	4	5	6	7	8	9	1	1	1	1	1	1	1	1	1	1	1	1	1
863	11	1	10	11	12	13	2	4	5	6	8	9			1	1	0	1	1	1	0	1	1	1	1	1	1
864	13	1	10	11	12	13	2	3	4	5	6	7	8	9	1	1	1	1	1	1	1	1	1	1	1	1	1
865	13	1	10	11	12	13	2	3	4	5	6	7	8	9	1	1	1	1	1	1	1	1	1	1	1	1	1
866	13	1	10	11	12	13	2	3	4	5	6	7	8	9	1	1	1	1	1	1	1	1	1	1	1	1	1
867	13	1	10	11	12	13	2	3	4	5	6	7	8	9	1	1	1	1	1	1	1	1	1	1	1	1	1
868	13	1	10	11	12	13	2	3	4	5	6	7	8	9	1	1	1	1	1	1	1	1	1	1	1	1	1
869	13	1	10	11	12	13	2	3	4	5	6	7	8	9	1	1	1	1	1	1	1	1	1	1	1	1	1
870	13	1	10	11	12	13	2	3	4	5	6	7	8	9	1	1	1	1	1	1	1	1	1	1	1	1	1
871	13	1	10	11	12	13	2	3	4	5	6	7	8	9	1	1	1	1	1	1	1	1	1	1	1	1	1
872	13	1	10	11	12	13	2	3	4	5	6	7	8	9	1	1	1	1	1	1	1	1	1	1	1	1	1
873	13	1	10	11	12	13	2	3	4	5	6	7	8	9	1	1	1	1	1	1	1	1	1	1	1	1	1
874	13	1	10	11	12	13	2	3	4	5	6	7	8	9	1	1	1	1	1	1	1	1	1	1	1	1	1
875	12	1	10	11	12	13	2	4	5	6	7	8	9		1	1	0	1	1	1	1	1	1	1	1	1	1
876	13	1	10	11	12	13	2	3	4	5	6	7	8	9	1	1	1	1	1	1	1	1	1	1	1	1	1
877	13	1	10	11	12	13	2	3	4	5	6	7	8	9	1	1	1	1	1	1	1	1	1	1	1	1	1
878	13	1	10	11	12	13	2	3	4	5	6	7	8	9	1	1	1	1	1	1	1	1	1	1	1	1	1
879	13	1	10	11	12	13	2	3	4	5	6	7	8	9	1	1	1	1	1	1	1	1	1	1	1	1	1
880	13	1	10	11	12	13	2	3	4	5	6	7	8	9	1	1	1	1	1	1	1	1	1	1	1	1	1
881	6	10	12	2	4	6	8								0	1	0	1	0	1	0	1	0	1	0	1	0
882	13	1	10	11	12	13	2	3	4	5	6	7	8	9	1	1	1	1	1	1	1	1	1	1	1	1	1
883	13	1	10	11	12	13	2	3	4	5	6	7	8	9	1	1	1	1	1	1	1	1	1	1	1	1	1
884	13	1	10	11	12	13	2	3	4	5	6	7	8	9	1	1	1	1	1	1	1	1	1	1	1	1	1
885	13	1	10	11	12	13	2	3	4	5	6	7	8	9	1	1	1	1	1	1	1	1	1	1	1	1	1
886	13	1	10	11	12	13	2	3	4	5	6	7	8	9	1	1	1	1	1	1	1	1	1	1	1	1	1
887	13	1	10	11	12	13	2	3	4	5	6	7	8	9	1	1	1	1	1	1	1	1	1	1	1	1	1
888	13	1	10	11	12	13	2	3	4	5	6	7	8	9	1	1	1	1	1	1	1	1	1	1	1	1	1
889	13	1	10	11	12	13	2	3	4	5	6	7	8	9	1	1	1	1	1	1	1	1	1	1	1	1	1
890	13	1	10	11	12	13	2	3	4	5	6	7	8	9	1	1	1	1	1	1	1	1	1	1	1	1	1
891	13	1	10	11	12	13	2	3	4	5	6	7	8	9	1	1	1	1	1	1	1	1	1	1	1	1	1
892	13	1	10	11	12	13	2	3	4	5	6	7	8	9	1	1	1	1	1	1	1	1	1	1	1	1	1
893	13	1	10	11	12	13	2	3	4	5	6	7	8	9	1	1	1	1	1	1	1	1	1	1	1	1	1
894	11	1	10	11	12	13	2	3	5	6	8	9			1	1	1	0	1	1	0	1	1	1	1	1	1
895	13	1	10	11	12	13	2	3	4	5	6	7	8	9	1	1	1	1	1	1	1	1	1	1	1	1	1
896	13	1	10	11	12	13	2	3	4	5	6	7	8	9	1	1	1	1	1	1	1	1	1	1	1	1	1
897	13	1	10	11	12	13	2	3	4	5	6	7	8	9	1	1	1	1	1	1	1	1	1	1	1	1	1
898	13	1	10	11	12	13	2	3	4	5	6	7	8	9	1	1	1	1	1	1	1	1	1	1	1	1	1
899	13	1	10	11	12	13	2	3	4	5	6	7	8	9	1	1	1	1	1	1	1	1	1	1	1	1	1
900	13	1	10	11	12	13	2	3	4	5	6	7	8	9	1	1	1	1	1	1	1	1	1	1	1	1	1
901	13	1	10	11	12	13	2	3	4	5	6	7	8	9	1	1	1	1	1	1	1	1	1	1	1	1	1
902	13	1	10	11	12	13	2	3	4	5	6	7	8	9	1	1	1	1	1	1	1	1	1	1	1	1	1
903	6	10	12	2	4	6	8								0	1	0	1	0	1	0	1	0	1	0	1	0
904	13	1	10	11	12	13	2	3	4	5	6	7	8	9	1	1	1	1	1	1	1	1	1	1	1	1	1
905	13	1	10	11	12	13	2	3	4	5	6	7	8	9	1	1	1	1	1	1	1	1	1	1	1	1	1
906	13	1	10	11	12	13	2	3	4	5	6	7	8	9	1	1	1	1	1	1	1	1	1	1	1	1	1
907	13	1	10	11	12	13	2	3	4	5	6	7	8	9	1	1	1	1	1	1	1	1	1	1	1	1	1
908	13	1	10	11	12	13	2	3	4	5	6	7	8	9	1	1	1	1	1	1	1	1	1	1	1	1	1
909	13	1	10	11	12	13	2	3	4	5	6	7	8	9	1	1	1	1	1	1	1	1	1	1	1	1	1
910	13	1	10	11	12	13	2	3	4	5	6	7	8	9	1	1	1	1	1	1	1	1	1	1	1	1	1
911	13	1	10	11	12	13	2	3	4	5	6	7	8	9	1	1	1	1	1	1	1	1	1	1	1	1	1
912	13	1	10	11	12	13	2	3	4	5	6	7	8	9	1	1	1	1	1	1	1	1	1	1	1	1	1
913	13	1	10	11	12	13	2	3	4	5	6	7	8	9	1	1	1	1	1	1	1	1	1	1	1	1	1
914	13	1	10	11	12	13	2	3	4	5	6	7	8	9	1	1	1	1	1	1	1	1	1	1	1	1	1
915	13	1	10	11	12	13	2	3	4	5	6	7	8	9	1	1	1	1	1	1	1	1	1	1	1	1	1
916	13	1	10	11	12	13	2	3	4	5	6	7	8	9	1	1	1	1	1	1	1	1	1	1	1	1	1
917	13	1	10	11	12	13	2	3	4	5	6	7	8	9	1	1	1	1	1	1	1	1	1	1	1	1	1
918	13	1	10	11	12	13	2	3	4	5	6	7	8	9	1	1	1	1	1	1	1	1	1	1	1	1	1
919	13	1	10	11	12	13	2	3	4	5	6	7	8	9	1	1	1	1	1	1	1	1	1	1	1	1	1
920	13	1	10	11	12	13	2	3	4	5	6	7	8	9	1	1	1	1	1	1	1	1	1	1	1	1	1
921	13	1	10	11	12	13	2	3	4	5	6	7	8	9	1	1	1	1	1	1	1	1	1	1	1	1	1
922	13	1	10	11	12	13	2	3	4	5	6	7	8	9	1	1	1	1	1	1	1	1	1	1	1	1	1
923	13	1	10	11	12	13	2	3	4	5	6	7	8	9	1	1	1	1	1	1	1	1	1	1	1	1	1
924	13	1	10	11	12	13	2	3	4	5	6	7	8	9	1	1	1	1	1	1	1	1	1	1	1	1	1
925	13	1	10	11	12	13	2	3	4	5	6	7	8	9	1	1	1	1	1	1	1	1	1	1	1	1	1
926	13	1	10	11	12	13	2	3	4	5	6	7	8	9	1	1	1	1	1	1	1	1	1	1	1	1	1
927	13	1	10	11	12	13	2	3	4	5	6	7	8	9	1	1	1	1	1	1	1	1	1	1	1	1	1
928	13	1	10	11	12	13	2	3	4	5	6	7	8	9	1	1	1	1	1	1	1	1	1	1	1	1	1
929	13	1	10	11	12	13	2	3	4	5	6	7	8	9	1	1	1	1	1	1	1	1	1	1	1	1	1
930	13	1	10	11	12	13	2	3	4	5	6	7	8	9	1	1	1	1	1	1	1	1	1	1	1	1	1
931	13	1	10	11	12	13	2	3	4	5	6	7	8	9	1	1	1	1	1	1	1	1	1	1	1	1	1
932	13	1	10	11	12	13	2	3	4	5	6	7	8	9	1	1	1	1	1	1	1	1	1	1	1	1	1
933	13	1	10	11	12	13	2	3	4	5	6	7	8	9	1	1	1	1	1	1	1	1	1	1	1	1	1
934	13	1	10	11	12	13	2	3	4	5	6	7	8	9	1	1	1	1	1	1	1	1	1	1	1	1	1
935	13	1	10	11	12	13	2	3	4	5	6	7	8	9	1	1	1	1	1	1	1	1	1	1	1	1	1
936	13	1	10	11	12	13	2	3	4	5	6	7	8	9	1	1	1	1	1	1	1	1	1	1	1	1	1
937	13	1	10	11	12	13	2	3	4	5	6	7	8	9	1	1	1	1	1	1	1	1	1	1	1	1	1
938	13	1	10	11	12	13	2	3	4	5	6	7	8	9	1	1	1	1	1	1	1	1	1	1	1	1	1
939	13	1	10	11	12	13	2	3	4	5	6	7	8	9	1	1	1	1	1	1	1	1	1	1	1	1	1
940	13	1	10	11	12	13	2	3	4	5	6	7	8	9	1	1	1	1	1	1	1	1	1	1	1	1	1
941	13	1	10	11	12	13	2	3	4	5	6	7	8	9	1	1	1	1	1	1	1	1	1	1	1	1	1
942	13	1	10	11	12	13	2	3	4	5	6	7	8	9	1	1	1	1	1	1	1	1	1	1	1	1	1
943	13	1	10	11	12	13	2	3	4	5	6	7	8	9	1	1	1	1	1	1	1	1	1	1	1	1	1
944	13	1	10	11	12	13	2	3	4	5	6	7	8	9	1	1	1	1	1	1	1	1	1	1	1	1	1
945	13	1	10	11	12	13	2	3	4	5	6	7	8	9	1	1	1	1	1	1	1	1	1	1	1	1	1
946	13	1	10	11	12	13	2	3	4	5	6	7	8	9	1	1	1	1	1	1	1	1	1	1	1	1	1
947	13	1	10	11	12	13	2	3	4	5	6	7	8	9	1	1	1	1	1	1	1	1	1	1	1	1	1
948	13	1	10	11	12	13	2	3	4	5	6	7	8	9	1	1	1	1	1	1	1	1	1	1	1	1	1
949	13	1	10	11	12	13	2	3	4	5	6	7	8	9	1	1	1	1	1	1	1	1	1	1	1	1	1
950	13	1	10	11	12	13	2	3	4	5	6	7	8	9	1	1	1	1	1	1	1	1	1	1	1	1	1
951	13	1	10	11	12	13	2	3	4	5	6	7	8	9	1	1	1	1	1	1	1	1	1	1	1	1	1
952															0	0	0	0	0	0	0	0	0	0	0	0	0
953	13	1	10	11	12	13	2	3	4	5	6	7	8	9	1	1	1	1	1	1	1	1	1	1	1	1	1
954	13	1	10	11	12	13	2	3	4	5	6	7	8	9	1	1	1	1	1	1	1	1	1	1	1	1	1
955	13	1	10	11	12	13	2	3	4	5	6	7	8	9	1	1	1	1	1	1	1	1	1	1	1	1	1
956	13	1	10	11	12	13	2	3	4	5	6	7	8	9	1	1	1	1	1	1	1	1	1	1	1	1	1
957	13	1	10	11	12	13	2	3	4	5	6	7	8	9	1	1	1	1	1	1	1	1	1	1	1	1	1
958	13	1	10	11	12	13	2	3	4	5	6	7	8	9	1	1	1	1	1	1	1	1	1	1	1	1	1
959	13	1	10	11	12	13	2	3	4	5	6	7	8	9	1	1	1	1	1	1	1	1	1	1	1	1	1
960	13	1	10	11	12	13	2	3	4	5	6	7	8	9	1	1	1	1	1	1	1	1	1	1	1	1	1
961	13	1	10	11	12	13	2	3	4	5	6	7	8	9	1	1	1	1	1	1	1	1	1	1	1	1	1
962	13	1	10	11	12	13	2	3	4	5	6	7	8	9	1	1	1	1	1	1	1	1	1	1	1	1	1
963	13	1	10	11	12	13	2	3	4	5	6	7	8	9	1	1	1	1	1	1	1	1	1	1	1	1	1
964	6	1	11	13	3	5	9								1	0	1	0	1	0	0	0	1	0	1	0	1
965															0	0	0	0	0	0	0	0	0	0	0	0	0
966	13	1	10	11	12	13	2	3	4	5	6	7	8	9	1	1	1	1	1	1	1	1	1	1	1	1	1
967	13	1	10	11	12	13	2	3	4	5	6	7	8	9	1	1	1	1	1	1	1	1	1	1	1	1	1
968	13	1	10	11	12	13	2	3	4	5	6	7	8	9	1	1	1	1	1	1	1	1	1	1	1	1	1
969															0	0	0	0	0	0	0	0	0	0	0	0	0
970	9	1	11	13	2	3	5	6	8	9					1	1	1	0	1	1	0	1	1	0	1	0	1
971	13	1	10	11	12	13	2	3	4	5	6	7	8	9	1	1	1	1	1	1	1	1	1	1	1	1	1
972	13	1	10	11	12	13	2	3	4	5	6	7	8	9	1	1	1	1	1	1	1	1	1	1	1	1	1
973	2	1	9												1	0	0	0	0	0	0	0	1	0	0	0	0
974	13	1	10	11	12	13	2	3	4	5	6	7	8	9	1	1	1	1	1	1	1	1	1	1	1	1	1
975	13	1	10	11	12	13	2	3	4	5	6	7	8	9	1	1	1	1	1	1	1	1	1	1	1	1	1
976	13	1	10	11	12	13	2	3	4	5	6	7	8	9	1	1	1	1	1	1	1	1	1	1	1	1	1
977	13	1	10	11	12	13	2	3	4	5	6	7	8	9	1	1	1	1	1	1	1	1	1	1	1	1	1
978	13	1	10	11	12	13	2	3	4	5	6	7	8	9	1	1	1	1	1	1	1	1	1	1	1	1	1
979	5	1	11	13	5	9									1	0	0	0	1	0	0	0	1	0	1	0	1
980	13	1	10	11	12	13	2	3	4	5	6	7	8	9	1	1	1	1	1	1	1	1	1	1	1	1	1
981	13	1	10	11	12	13	2	3	4	5	6	7	8	9	1	1	1	1	1	1	1	1	1	1	1	1	1
982	13	1	10	11	12	13	2	3	4	5	6	7	8	9	1	1	1	1	1	1	1	1	1	1	1	1	1
983	13	1	10	11	12	13	2	3	4	5	6	7	8	9	1	1	1	1	1	1	1	1	1	1	1	1	1
984	13	1	10	11	12	13	2	3	4	5	6	7	8	9	1	1	1	1	1	1	1	1	1	1	1	1	1
985	13	1	10	11	12	13	2	3	4	5	6	7	8	9	1	1	1	1	1	1	1	1	1	1	1	1	1
986	7	1	11	13	3	5	7	9							1	0	1	0	1	0	1	0	1	0	1	0	1
987	13	1	10	11	12	13	2	3	4	5	6	7	8	9	1	1	1	1	1	1	1	1	1	1	1	1	1
988	13	1	10	11	12	13	2	3	4	5	6	7	8	9	1	1	1	1	1	1	1	1	1	1	1	1	1
989	13	1	10	11	12	13	2	3	4	5	6	7	8	9	1	1	1	1	1	1	1	1	1	1	1	1	1
990															0	0	0	0	0	0	0	0	0	0	0	0	0
991															0	0	0	0	0	0	0	0	0	0	0	0	0
992															0	0	0	0	0	0	0	0	0	0	0	0	0
993															0	0	0	0	0	0	0	0	0	0	0	0	0
994	1	1													1	0	0	0	0	0	0	0	0	0	0	0	0
995	13	1	10	11	12	13	2	3	4	5	6	7	8	9	1	1	1	1	1	1	1	1	1	1	1	1	1
996															0	0	0	0	0	0	0	0	0	0	0	0	0
997	13	1	10	11	12	13	2	3	4	5	6	7	8	9	1	1	1	1	1	1	1	1	1	1	1	1	1
998	13	1	10	11	12	13	2	3	4	5	6	7	8	9	1	1	1	1	1	1	1	1	1	1	1	1	1
999	13	1	10	11	12	13	2	3	4	5	6	7	8	9	1	1	1	1	1	1	1	1	1	1	1	1	1
1000	13	1	10	11	12	13	2	3	4	5	6	7	8	9	1	1	1	1	1	1	1	1	1	1	1	1	1
1001	13	1	10	11	12	13	2	3	4	5	6	7	8	9	1	1	1	1	1	1	1	1	1	1	1	1	1
1002	13	1	10	11	12	13	2	3	4	5	6	7	8	9	1	1	1	1	1	1	1	1	1	1	1	1	1
1003															0	0	0	0	0	0	0	0	0	0	0	0	0
1004	13	1	10	11	12	13	2	3	4	5	6	7	8	9	1	1	1	1	1	1	1	1	1	1	1	1	1
1005	13	1	10	11	12	13	2	3	4	5	6	7	8	9	1	1	1	1	1	1	1	1	1	1	1	1	1
1006	13	1	10	11	12	13	2	3	4	5	6	7	8	9	1	1	1	1	1	1	1	1	1	1	1	1	1
1007	13	1	10	11	12	13	2	3	4	5	6	7	8	9	1	1	1	1	1	1	1	1	1	1	1	1	1
1008	12	1	10	11	12	13	2	4	5	6	7	8	9		1	1	0	1	1	1	1	1	1	1	1	1	1
1009	13	1	10	11	12	13	2	3	4	5	6	7	8	9	1	1	1	1	1	1	1	1	1	1	1	1	1
1010	13	1	10	11	12	13	2	3	4	5	6	7	8	9	1	1	1	1	1	1	1	1	1	1	1	1	1
1011	13	1	10	11	12	13	2	3	4	5	6	7	8	9	1	1	1	1	1	1	1	1	1	1	1	1	1
1012	13	1	10	11	12	13	2	3	4	5	6	7	8	9	1	1	1	1	1	1	1	1	1	1	1	1	1
1013	13	1	10	11	12	13	2	3	4	5	6	7	8	9	1	1	1	1	1	1	1	1	1	1	1	1	1
1014	13	1	10	11	12	13	2	3	4	5	6	7	8	9	1	1	1	1	1	1	1	1	1	1	1	1	1
1015	13	1	10	11	12	13	2	3	4	5	6	7	8	9	1	1	1	1	1	1	1	1	1	1	1	1	1
1016	13	1	10	11	12	13	2	3	4	5	6	7	8	9	1	1	1	1	1	1	1	1	1	1	1	1	1
1017	7	1	11	13	3	5	7	9							1	0	1	0	1	0	1	0	1	0	1	0	1
1018	13	1	10	11	12	13	2	3	4	5	6	7	8	9	1	1	1	1	1	1	1	1	1	1	1	1	1
1019	13	1	10	11	12	13	2	3	4	5	6	7	8	9	1	1	1	1	1	1	1	1	1	1	1	1	1
1020	13	1	10	11	12	13	2	3	4	5	6	7	8	9	1	1	1	1	1	1	1	1	1	1	1	1	1
1021	7	1	11	13	3	5	7	9							1	0	1	0	1	0	1	0	1	0	1	0	1
1022	13	1	10	11	12	13	2	3	4	5	6	7	8	9	1	1	1	1	1	1	1	1	1	1	1	1	1
1023	13	1	10	11	12	13	2	3	4	5	6	7	8	9	1	1	1	1	1	1	1	1	1	1	1	1	1
1024	13	1	10	11	12	13	2	3	4	5	6	7	8	9	1	1	1	1	1	1	1	1	1	1	1	1	1
1025															0	0	0	0	0	0	0	0	0	0	0	0	0
1026	13	1	10	11	12	13	2	3	4	5	6	7	8	9	1	1	1	1	1	1	1	1	1	1	1	1	1
1027	13	1	10	11	12	13	2	3	4	5	6	7	8	9	1	1	1	1	1	1	1	1	1	1	1	1	1
1028	12	1	10	11	12	13	2	4	5	6	7	8	9		1	1	0	1	1	1	1	1	1	1	1	1	1
1029	12	1	10	11	12	13	2	3	5	6	7	8	9		1	1	1	0	1	1	1	1	1	1	1	1	1
1030	13	1	10	11	12	13	2	3	4	5	6	7	8	9	1	1	1	1	1	1	1	1	1	1	1	1	1
1031	13	1	10	11	12	13	2	3	4	5	6	7	8	9	1	1	1	1	1	1	1	1	1	1	1	1	1
1032	13	1	10	11	12	13	2	3	4	5	6	7	8	9	1	1	1	1	1	1	1	1	1	1	1	1	1
1033	12	1	10	11	12	13	2	3	5	6	7	8	9		1	1	1	0	1	1	1	1	1	1	1	1	1
1034	12	1	10	11	12	13	2	4	5	6	7	8	9		1	1	0	1	1	1	1	1	1	1	1	1	1
1035	7	1	11	13	3	5	7	9							1	0	1	0	1	0	1	0	1	0	1	0	1
1036	13	1	10	11	12	13	2	3	4	5	6	7	8	9	1	1	1	1	1	1	1	1	1	1	1	1	1
1037	13	1	10	11	12	13	2	3	4	5	6	7	8	9	1	1	1	1	1	1	1	1	1	1	1	1	1
1038	13	1	10	11	12	13	2	3	4	5	6	7	8	9	1	1	1	1	1	1	1	1	1	1	1	1	1
1039	11	1	10	11	12	13	2	3	5	7	8	9			1	1	1	0	1	0	1	1	1	1	1	1	1
1040	13	1	10	11	12	13	2	3	4	5	6	7	8	9	1	1	1	1	1	1	1	1	1	1	1	1	1
1041	13	1	10	11	12	13	2	3	4	5	6	7	8	9	1	1	1	1	1	1	1	1	1	1	1	1	1
1042	13	1	10	11	12	13	2	3	4	5	6	7	8	9	1	1	1	1	1	1	1	1	1	1	1	1	1
1043	13	1	10	11	12	13	2	3	4	5	6	7	8	9	1	1	1	1	1	1	1	1	1	1	1	1	1
1044	13	1	10	11	12	13	2	3	4	5	6	7	8	9	1	1	1	1	1	1	1	1	1	1	1	1	1
1045	13	1	10	11	12	13	2	3	4	5	6	7	8	9	1	1	1	1	1	1	1	1	1	1	1	1	1
1046	13	1	10	11	12	13	2	3	4	5	6	7	8	9	1	1	1	1	1	1	1	1	1	1	1	1	1
1047	13	1	10	11	12	13	2	3	4	5	6	7	8	9	1	1	1	1	1	1	1	1	1	1	1	1	1
1048	13	1	10	11	12	13	2	3	4	5	6	7	8	9	1	1	1	1	1	1	1	1	1	1	1	1	1
1049	13	1	10	11	12	13	2	3	4	5	6	7	8	9	1	1	1	1	1	1	1	1	1	1	1	1	1
1050	13	1	10	11	12	13	2	3	4	5	6	7	8	9	1	1	1	1	1	1	1	1	1	1	1	1	1
1051	13	1	10	11	12	13	2	3	4	5	6	7	8	9	1	1	1	1	1	1	1	1	1	1	1	1	1
1052	13	1	10	11	12	13	2	3	4	5	6	7	8	9	1	1	1	1	1	1	1	1	1	1	1	1	1
1053	13	1	10	11	12	13	2	3	4	5	6	7	8	9	1	1	1	1	1	1	1	1	1	1	1	1	1
1054	13	1	10	11	12	13	2	3	4	5	6	7	8	9	1	1	1	1	1	1	1	1	1	1	1	1	1
1055	13	1	10	11	12	13	2	3	4	5	6	7	8	9	1	1	1	1	1	1	1	1	1	1	1	1	1
1056	13	1	10	11	12	13	2	3	4	5	6	7	8	9	1	1	1	1	1	1	1	1	1	1	1	1	1
1057	10	1	11	12	13	2	3	5	7	8	9				1	1	1	0	1	0	1	1	1	0	1	1	1
1058	13	1	10	11	12	13	2	3	4	5	6	7	8	9	1	1	1	1	1	1	1	1	1	1	1	1	1
1059	13	1	10	11	12	13	2	3	4	5	6	7	8	9	1	1	1	1	1	1	1	1	1	1	1	1	1
1060	13	1	10	11	12	13	2	3	4	5	6	7	8	9	1	1	1	1	1	1	1	1	1	1	1	1	1
1061	13	1	10	11	12	13	2	3	4	5	6	7	8	9	1	1	1	1	1	1	1	1	1	1	1	1	1
1062	13	1	10	11	12	13	2	3	4	5	6	7	8	9	1	1	1	1	1	1	1	1	1	1	1	1	1
1063	13	1	10	11	12	13	2	3	4	5	6	7	8	9	1	1	1	1	1	1	1	1	1	1	1	1	1
1064	13	1	10	11	12	13	2	3	4	5	6	7	8	9	1	1	1	1	1	1	1	1	1	1	1	1	1
1065	13	1	10	11	12	13	2	3	4	5	6	7	8	9	1	1	1	1	1	1	1	1	1	1	1	1	1
1066	13	1	10	11	12	13	2	3	4	5	6	7	8	9	1	1	1	1	1	1	1	1	1	1	1	1	1
1067	13	1	10	11	12	13	2	3	4	5	6	7	8	9	1	1	1	1	1	1	1	1	1	1	1	1	1
1068	13	1	10	11	12	13	2	3	4	5	6	7	8	9	1	1	1	1	1	1	1	1	1	1	1	1	1
1069	13	1	10	11	12	13	2	3	4	5	6	7	8	9	1	1	1	1	1	1	1	1	1	1	1	1	1
1070	13	1	10	11	12	13	2	3	4	5	6	7	8	9	1	1	1	1	1	1	1	1	1	1	1	1	1
1071	13	1	10	11	12	13	2	3	4	5	6	7	8	9	1	1	1	1	1	1	1	1	1	1	1	1	1
1072	13	1	10	11	12	13	2	3	4	5	6	7	8	9	1	1	1	1	1	1	1	1	1	1	1	1	1
1073	13	1	10	11	12	13	2	3	4	5	6	7	8	9	1	1	1	1	1	1	1	1	1	1	1	1	1
1074	13	1	10	11	12	13	2	3	4	5	6	7	8	9	1	1	1	1	1	1	1	1	1	1	1	1	1
1075	13	1	10	11	12	13	2	3	4	5	6	7	8	9	1	1	1	1	1	1	1	1	1	1	1	1	1
1076	13	1	10	11	12	13	2	3	4	5	6	7	8	9	1	1	1	1	1	1	1	1	1	1	1	1	1
1077	13	1	10	11	12	13	2	3	4	5	6	7	8	9	1	1	1	1	1	1	1	1	1	1	1	1	1
1078	13	1	10	11	12	13	2	3	4	5	6	7	8	9	1	1	1	1	1	1	1	1	1	1	1	1	1
1079	13	1	10	11	12	13	2	3	4	5	6	7	8	9	1	1	1	1	1	1	1	1	1	1	1	1	1
1080	13	1	10	11	12	13	2	3	4	5	6	7	8	9	1	1	1	1	1	1	1	1	1	1	1	1	1
1081	13	1	10	11	12	13	2	3	4	5	6	7	8	9	1	1	1	1	1	1	1	1	1	1	1	1	1
1082	13	1	10	11	12	13	2	3	4	5	6	7	8	9	1	1	1	1	1	1	1	1	1	1	1	1	1
1083	13	1	10	11	12	13	2	3	4	5	6	7	8	9	1	1	1	1	1	1	1	1	1	1	1	1	1
1084	13	1	10	11	12	13	2	3	4	5	6	7	8	9	1	1	1	1	1	1	1	1	1	1	1	1	1
1085	13	1	10	11	12	13	2	3	4	5	6	7	8	9	1	1	1	1	1	1	1	1	1	1	1	1	1
1086	13	1	10	11	12	13	2	3	4	5	6	7	8	9	1	1	1	1	1	1	1	1	1	1	1	1	1
1087	13	1	10	11	12	13	2	3	4	5	6	7	8	9	1	1	1	1	1	1	1	1	1	1	1	1	1
1088	13	1	10	11	12	13	2	3	4	5	6	7	8	9	1	1	1	1	1	1	1	1	1	1	1	1	1
1089	13	1	10	11	12	13	2	3	4	5	6	7	8	9	1	1	1	1	1	1	1	1	1	1	1	1	1
1090	13	1	10	11	12	13	2	3	4	5	6	7	8	9	1	1	1	1	1	1	1	1	1	1	1	1	1
1091	13	1	10	11	12	13	2	3	4	5	6	7	8	9	1	1	1	1	1	1	1	1	1	1	1	1	1
1092	13	1	10	11	12	13	2	3	4	5	6	7	8	9	1	1	1	1	1	1	1	1	1	1	1	1	1
1093	13	1	10	11	12	13	2	3	4	5	6	7	8	9	1	1	1	1	1	1	1	1	1	1	1	1	1
1094	13	1	10	11	12	13	2	3	4	5	6	7	8	9	1	1	1	1	1	1	1	1	1	1	1	1	1
1095	13	1	10	11	12	13	2	3	4	5	6	7	8	9	1	1	1	1	1	1	1	1	1	1	1	1	1
1096	7	1	11	13	3	5	7	9							1	0	1	0	1	0	1	0	1	0	1	0	1
1097	13	1	10	11	12	13	2	3	4	5	6	7	8	9	1	1	1	1	1	1	1	1	1	1	1	1	1
1098	13	1	10	11	12	13	2	3	4	5	6	7	8	9	1	1	1	1	1	1	1	1	1	1	1	1	1
1099	13	1	10	11	12	13	2	3	4	5	6	7	8	9	1	1	1	1	1	1	1	1	1	1	1	1	1
1100	13	1	10	11	12	13	2	3	4	5	6	7	8	9	1	1	1	1	1	1	1	1	1	1	1	1	1
1101	13	1	10	11	12	13	2	3	4	5	6	7	8	9	1	1	1	1	1	1	1	1	1	1	1	1	1
1102	13	1	10	11	12	13	2	3	4	5	6	7	8	9	1	1	1	1	1	1	1	1	1	1	1	1	1
1103	13	1	10	11	12	13	2	3	4	5	6	7	8	9	1	1	1	1	1	1	1	1	1	1	1	1	1
1104	13	1	10	11	12	13	2	3	4	5	6	7	8	9	1	1	1	1	1	1	1	1	1	1	1	1	1
1105	13	1	10	11	12	13	2	3	4	5	6	7	8	9	1	1	1	1	1	1	1	1	1	1	1	1	1
1106	6	10	12	2	4	6	8								0	1	0	1	0	1	0	1	0	1	0	1	0
1107	13	1	10	11	12	13	2	3	4	5	6	7	8	9	1	1	1	1	1	1	1	1	1	1	1	1	1
1108	13	1	10	11	12	13	2	3	4	5	6	7	8	9	1	1	1	1	1	1	1	1	1	1	1	1	1
1109	13	1	10	11	12	13	2	3	4	5	6	7	8	9	1	1	1	1	1	1	1	1	1	1	1	1	1
1110	13	1	10	11	12	13	2	3	4	5	6	7	8	9	1	1	1	1	1	1	1	1	1	1	1	1	1
1111	13	1	10	11	12	13	2	3	4	5	6	7	8	9	1	1	1	1	1	1	1	1	1	1	1	1	1
1112	13	1	10	11	12	13	2	3	4	5	6	7	8	9	1	1	1	1	1	1	1	1	1	1	1	1	1
1113	12	1	10	11	12	13	2	3	4	5	6	8	9		1	1	1	1	1	1	0	1	1	1	1	1	1
1114	13	1	10	11	12	13	2	3	4	5	6	7	8	9	1	1	1	1	1	1	1	1	1	1	1	1	1
1115	13	1	10	11	12	13	2	3	4	5	6	7	8	9	1	1	1	1	1	1	1	1	1	1	1	1	1
1116	13	1	10	11	12	13	2	3	4	5	6	7	8	9	1	1	1	1	1	1	1	1	1	1	1	1	1
1117	6	1	11	13	3	5	9								1	0	1	0	1	0	0	0	1	0	1	0	1
1118	12	1	10	11	12	13	2	3	5	6	7	8	9		1	1	1	0	1	1	1	1	1	1	1	1	1
1119	6	11	13	3	5	8	9								0	0	1	0	1	0	0	1	1	0	1	0	1
1120	8	1	11	12	13	3	5	7	9						1	0	1	0	1	0	1	0	1	0	1	1	1
1121	11	1	11	12	13	2	3	5	6	7	8	9			1	1	1	0	1	1	1	1	1	0	1	1	1
1122	13	1	10	11	12	13	2	3	4	5	6	7	8	9	1	1	1	1	1	1	1	1	1	1	1	1	1
1123	13	1	10	11	12	13	2	3	4	5	6	7	8	9	1	1	1	1	1	1	1	1	1	1	1	1	1
1124	13	1	10	11	12	13	2	3	4	5	6	7	8	9	1	1	1	1	1	1	1	1	1	1	1	1	1
1125	13	1	10	11	12	13	2	3	4	5	6	7	8	9	1	1	1	1	1	1	1	1	1	1	1	1	1
1126	13	1	10	11	12	13	2	3	4	5	6	7	8	9	1	1	1	1	1	1	1	1	1	1	1	1	1
1127	13	1	10	11	12	13	2	3	4	5	6	7	8	9	1	1	1	1	1	1	1	1	1	1	1	1	1
1128	6	1	11	13	3	5	9								1	0	1	0	1	0	0	0	1	0	1	0	1
1129	13	1	10	11	12	13	2	3	4	5	6	7	8	9	1	1	1	1	1	1	1	1	1	1	1	1	1
1130	13	1	10	11	12	13	2	3	4	5	6	7	8	9	1	1	1	1	1	1	1	1	1	1	1	1	1
1131	13	1	10	11	12	13	2	3	4	5	6	7	8	9	1	1	1	1	1	1	1	1	1	1	1	1	1
1132	13	1	10	11	12	13	2	3	4	5	6	7	8	9	1	1	1	1	1	1	1	1	1	1	1	1	1
1133	13	1	10	11	12	13	2	3	4	5	6	7	8	9	1	1	1	1	1	1	1	1	1	1	1	1	1
1134	13	1	10	11	12	13	2	3	4	5	6	7	8	9	1	1	1	1	1	1	1	1	1	1	1	1	1
1135	13	1	10	11	12	13	2	3	4	5	6	7	8	9	1	1	1	1	1	1	1	1	1	1	1	1	1
1136	13	1	10	11	12	13	2	3	4	5	6	7	8	9	1	1	1	1	1	1	1	1	1	1	1	1	1
1137	13	1	10	11	12	13	2	3	4	5	6	7	8	9	1	1	1	1	1	1	1	1	1	1	1	1	1
1138	6	10	12	2	4	6	8								0	1	0	1	0	1	0	1	0	1	0	1	0
1139	13	1	10	11	12	13	2	3	4	5	6	7	8	9	1	1	1	1	1	1	1	1	1	1	1	1	1
1140	12	1	10	11	12	13	2	3	4	5	6	8	9		1	1	1	1	1	1	0	1	1	1	1	1	1
1141	13	1	10	11	12	13	2	3	4	5	6	7	8	9	1	1	1	1	1	1	1	1	1	1	1	1	1
1142	13	1	10	11	12	13	2	3	4	5	6	7	8	9	1	1	1	1	1	1	1	1	1	1	1	1	1
1143	1	12													0	0	0	0	0	0	0	0	0	0	0	1	0
1144	6	10	12	2	4	6	8								0	1	0	1	0	1	0	1	0	1	0	1	0
1145	13	1	10	11	12	13	2	3	4	5	6	7	8	9	1	1	1	1	1	1	1	1	1	1	1	1	1
1146	13	1	10	11	12	13	2	3	4	5	6	7	8	9	1	1	1	1	1	1	1	1	1	1	1	1	1
1147	13	1	10	11	12	13	2	3	4	5	6	7	8	9	1	1	1	1	1	1	1	1	1	1	1	1	1
1148	13	1	10	11	12	13	2	3	4	5	6	7	8	9	1	1	1	1	1	1	1	1	1	1	1	1	1
1149	13	1	10	11	12	13	2	3	4	5	6	7	8	9	1	1	1	1	1	1	1	1	1	1	1	1	1
1150	13	1	10	11	12	13	2	3	4	5	6	7	8	9	1	1	1	1	1	1	1	1	1	1	1	1	1
1151	6	10	11	12	4	6	8								0	0	0	1	0	1	0	1	0	1	1	1	0
1152															0	0	0	0	0	0	0	0	0	0	0	0	0
1153	13	1	10	11	12	13	2	3	4	5	6	7	8	9	1	1	1	1	1	1	1	1	1	1	1	1	1
1154	13	1	10	11	12	13	2	3	4	5	6	7	8	9	1	1	1	1	1	1	1	1	1	1	1	1	1
1155	13	1	10	11	12	13	2	3	4	5	6	7	8	9	1	1	1	1	1	1	1	1	1	1	1	1	1
1156	4	1	13	5	9										1	0	0	0	1	0	0	0	1	0	0	0	1
1157	10	1	11	12	13	3	4	5	7	8	9				1	0	1	1	1	0	1	1	1	0	1	1	1
1158	13	1	10	11	12	13	2	3	4	5	6	7	8	9	1	1	1	1	1	1	1	1	1	1	1	1	1
1159	13	1	10	11	12	13	2	3	4	5	6	7	8	9	1	1	1	1	1	1	1	1	1	1	1	1	1
1160	13	1	10	11	12	13	2	3	4	5	6	7	8	9	1	1	1	1	1	1	1	1	1	1	1	1	1
1161	10	1	10	11	12	13	3	5	7	8	9				1	0	1	0	1	0	1	1	1	1	1	1	1
1162	12	1	10	11	12	13	2	3	5	6	7	8	9		1	1	1	0	1	1	1	1	1	1	1	1	1
1163	13	1	10	11	12	13	2	3	4	5	6	7	8	9	1	1	1	1	1	1	1	1	1	1	1	1	1
1164	13	1	10	11	12	13	2	3	4	5	6	7	8	9	1	1	1	1	1	1	1	1	1	1	1	1	1
1165	4	11	5	7	9										0	0	0	0	1	0	1	0	1	0	1	0	0
1166	5	1	11	13	5	9									1	0	0	0	1	0	0	0	1	0	1	0	1
1167	13	1	10	11	12	13	2	3	4	5	6	7	8	9	1	1	1	1	1	1	1	1	1	1	1	1	1
1168	13	1	10	11	12	13	2	3	4	5	6	7	8	9	1	1	1	1	1	1	1	1	1	1	1	1	1
1169	13	1	10	11	12	13	2	3	4	5	6	7	8	9	1	1	1	1	1	1	1	1	1	1	1	1	1
1170	13	1	10	11	12	13	2	3	4	5	6	7	8	9	1	1	1	1	1	1	1	1	1	1	1	1	1
1171	13	1	10	11	12	13	2	3	4	5	6	7	8	9	1	1	1	1	1	1	1	1	1	1	1	1	1
1172	13	1	10	11	12	13	2	3	4	5	6	7	8	9	1	1	1	1	1	1	1	1	1	1	1	1	1
1173	13	1	10	11	12	13	2	3	4	5	6	7	8	9	1	1	1	1	1	1	1	1	1	1	1	1	1
1174	13	1	10	11	12	13	2	3	4	5	6	7	8	9	1	1	1	1	1	1	1	1	1	1	1	1	1
1175	13	1	10	11	12	13	2	3	4	5	6	7	8	9	1	1	1	1	1	1	1	1	1	1	1	1	1
1176	13	1	10	11	12	13	2	3	4	5	6	7	8	9	1	1	1	1	1	1	1	1	1	1	1	1	1
1177	13	1	10	11	12	13	2	3	4	5	6	7	8	9	1	1	1	1	1	1	1	1	1	1	1	1	1
1178	13	1	10	11	12	13	2	3	4	5	6	7	8	9	1	1	1	1	1	1	1	1	1	1	1	1	1
1179	13	1	10	11	12	13	2	3	4	5	6	7	8	9	1	1	1	1	1	1	1	1	1	1	1	1	1
1180	12	1	10	11	12	13	2	3	5	6	7	8	9		1	1	1	0	1	1	1	1	1	1	1	1	1
1181	13	1	10	11	12	13	2	3	4	5	6	7	8	9	1	1	1	1	1	1	1	1	1	1	1	1	1
1182	13	1	10	11	12	13	2	3	4	5	6	7	8	9	1	1	1	1	1	1	1	1	1	1	1	1	1
1183	13	1	10	11	12	13	2	3	4	5	6	7	8	9	1	1	1	1	1	1	1	1	1	1	1	1	1
1184	13	1	10	11	12	13	2	3	4	5	6	7	8	9	1	1	1	1	1	1	1	1	1	1	1	1	1
1185	12	1	10	11	12	13	3	4	5	6	7	8	9		1	0	1	1	1	1	1	1	1	1	1	1	1
1186	13	1	10	11	12	13	2	3	4	5	6	7	8	9	1	1	1	1	1	1	1	1	1	1	1	1	1
1187	13	1	10	11	12	13	2	3	4	5	6	7	8	9	1	1	1	1	1	1	1	1	1	1	1	1	1
1188	13	1	10	11	12	13	2	3	4	5	6	7	8	9	1	1	1	1	1	1	1	1	1	1	1	1	1
1189	13	1	10	11	12	13	2	3	4	5	6	7	8	9	1	1	1	1	1	1	1	1	1	1	1	1	1
1190	13	1	10	11	12	13	2	3	4	5	6	7	8	9	1	1	1	1	1	1	1	1	1	1	1	1	1
1191	13	1	10	11	12	13	2	3	4	5	6	7	8	9	1	1	1	1	1	1	1	1	1	1	1	1	1
1192	11	1	10	11	12	13	2	3	5	6	8	9			1	1	1	0	1	1	0	1	1	1	1	1	1
1193	13	1	10	11	12	13	2	3	4	5	6	7	8	9	1	1	1	1	1	1	1	1	1	1	1	1	1
1194	13	1	10	11	12	13	2	3	4	5	6	7	8	9	1	1	1	1	1	1	1	1	1	1	1	1	1
1195	13	1	10	11	12	13	2	3	4	5	6	7	8	9	1	1	1	1	1	1	1	1	1	1	1	1	1
1196	13	1	10	11	12	13	2	3	4	5	6	7	8	9	1	1	1	1	1	1	1	1	1	1	1	1	1
1197	13	1	10	11	12	13	2	3	4	5	6	7	8	9	1	1	1	1	1	1	1	1	1	1	1	1	1
1198	13	1	10	11	12	13	2	3	4	5	6	7	8	9	1	1	1	1	1	1	1	1	1	1	1	1	1
1199	8	1	11	12	13	3	5	7	9						1	0	1	0	1	0	1	0	1	0	1	1	1
1200	13	1	10	11	12	13	2	3	4	5	6	7	8	9	1	1	1	1	1	1	1	1	1	1	1	1	1
1201	13	1	10	11	12	13	2	3	4	5	6	7	8	9	1	1	1	1	1	1	1	1	1	1	1	1	1
1202	13	1	10	11	12	13	2	3	4	5	6	7	8	9	1	1	1	1	1	1	1	1	1	1	1	1	1
1203	13	1	10	11	12	13	2	3	4	5	6	7	8	9	1	1	1	1	1	1	1	1	1	1	1	1	1
1204	13	1	10	11	12	13	2	3	4	5	6	7	8	9	1	1	1	1	1	1	1	1	1	1	1	1	1
1205	7	1	11	13	3	5	7	9							1	0	1	0	1	0	1	0	1	0	1	0	1
1206	13	1	10	11	12	13	2	3	4	5	6	7	8	9	1	1	1	1	1	1	1	1	1	1	1	1	1
1207	5	1	11	13	5	9									1	0	0	0	1	0	0	0	1	0	1	0	1
1208	13	1	10	11	12	13	2	3	4	5	6	7	8	9	1	1	1	1	1	1	1	1	1	1	1	1	1
1209	11	1	10	11	13	2	3	5	6	7	8	9			1	1	1	0	1	1	1	1	1	1	1	0	1
1210	13	1	10	11	12	13	2	3	4	5	6	7	8	9	1	1	1	1	1	1	1	1	1	1	1	1	1
1211	13	1	10	11	12	13	2	3	4	5	6	7	8	9	1	1	1	1	1	1	1	1	1	1	1	1	1
1212	13	1	10	11	12	13	2	3	4	5	6	7	8	9	1	1	1	1	1	1	1	1	1	1	1	1	1
1213	13	1	10	11	12	13	2	3	4	5	6	7	8	9	1	1	1	1	1	1	1	1	1	1	1	1	1
1214	13	1	10	11	12	13	2	3	4	5	6	7	8	9	1	1	1	1	1	1	1	1	1	1	1	1	1
1215															0	0	0	0	0	0	0	0	0	0	0	0	0
1216	9	1	11	12	13	3	5	6	8	9					1	0	1	0	1	1	0	1	1	0	1	1	1
1217	11	1	10	12	13	2	3	4	5	6	8	9			1	1	1	1	1	1	0	1	1	1	0	1	1
1218	13	1	10	11	12	13	2	3	4	5	6	7	8	9	1	1	1	1	1	1	1	1	1	1	1	1	1
1219	13	1	10	11	12	13	2	3	4	5	6	7	8	9	1	1	1	1	1	1	1	1	1	1	1	1	1
1220	13	1	10	11	12	13	2	3	4	5	6	7	8	9	1	1	1	1	1	1	1	1	1	1	1	1	1
1221	13	1	10	11	12	13	2	3	4	5	6	7	8	9	1	1	1	1	1	1	1	1	1	1	1	1	1
1222	13	1	10	11	12	13	2	3	4	5	6	7	8	9	1	1	1	1	1	1	1	1	1	1	1	1	1
1223	13	1	10	11	12	13	2	3	4	5	6	7	8	9	1	1	1	1	1	1	1	1	1	1	1	1	1
1224	1	1													1	0	0	0	0	0	0	0	0	0	0	0	0
1225	13	1	10	11	12	13	2	3	4	5	6	7	8	9	1	1	1	1	1	1	1	1	1	1	1	1	1
1226	13	1	10	11	12	13	2	3	4	5	6	7	8	9	1	1	1	1	1	1	1	1	1	1	1	1	1
1227	13	1	10	11	12	13	2	3	4	5	6	7	8	9	1	1	1	1	1	1	1	1	1	1	1	1	1
1228	13	1	10	11	12	13	2	3	4	5	6	7	8	9	1	1	1	1	1	1	1	1	1	1	1	1	1
1229	13	1	10	11	12	13	2	3	4	5	6	7	8	9	1	1	1	1	1	1	1	1	1	1	1	1	1
1230	13	1	10	11	12	13	2	3	4	5	6	7	8	9	1	1	1	1	1	1	1	1	1	1	1	1	1
1231	13	1	10	11	12	13	2	3	4	5	6	7	8	9	1	1	1	1	1	1	1	1	1	1	1	1	1
1232	13	1	10	11	12	13	2	3	4	5	6	7	8	9	1	1	1	1	1	1	1	1	1	1	1	1	1
1233															0	0	0	0	0	0	0	0	0	0	0	0	0
1234	13	1	10	11	12	13	2	3	4	5	6	7	8	9	1	1	1	1	1	1	1	1	1	1	1	1	1
1235	12	1	10	11	12	13	2	3	4	5	6	7	9		1	1	1	1	1	1	1	0	1	1	1	1	1
1236	13	1	10	11	12	13	2	3	4	5	6	7	8	9	1	1	1	1	1	1	1	1	1	1	1	1	1
1237	12	1	10	11	12	13	2	3	4	5	6	8	9		1	1	1	1	1	1	0	1	1	1	1	1	1
1238	13	1	10	11	12	13	2	3	4	5	6	7	8	9	1	1	1	1	1	1	1	1	1	1	1	1	1
1239	13	1	10	11	12	13	2	3	4	5	6	7	8	9	1	1	1	1	1	1	1	1	1	1	1	1	1
1240	2	5	9												0	0	0	0	1	0	0	0	1	0	0	0	0
1241	13	1	10	11	12	13	2	3	4	5	6	7	8	9	1	1	1	1	1	1	1	1	1	1	1	1	1
1242	5	11	13	3	5	9									0	0	1	0	1	0	0	0	1	0	1	0	1
1243	5	1	11	13	3	5									1	0	1	0	1	0	0	0	0	0	1	0	1
1244	12	1	10	11	12	13	2	3	4	5	6	8	9		1	1	1	1	1	1	0	1	1	1	1	1	1
1245	13	1	10	11	12	13	2	3	4	5	6	7	8	9	1	1	1	1	1	1	1	1	1	1	1	1	1
1246	13	1	10	11	12	13	2	3	4	5	6	7	8	9	1	1	1	1	1	1	1	1	1	1	1	1	1
1247	8	1	11	13	3	4	5	7	9						1	0	1	1	1	0	1	0	1	0	1	0	1
1248	13	1	10	11	12	13	2	3	4	5	6	7	8	9	1	1	1	1	1	1	1	1	1	1	1	1	1
1249	12	1	10	11	12	13	2	3	4	5	6	7	9		1	1	1	1	1	1	1	0	1	1	1	1	1
1250	13	1	10	11	12	13	2	3	4	5	6	7	8	9	1	1	1	1	1	1	1	1	1	1	1	1	1
1251	13	1	10	11	12	13	2	3	4	5	6	7	8	9	1	1	1	1	1	1	1	1	1	1	1	1	1
1252	13	1	10	11	12	13	2	3	4	5	6	7	8	9	1	1	1	1	1	1	1	1	1	1	1	1	1
1253	13	1	10	11	12	13	2	3	4	5	6	7	8	9	1	1	1	1	1	1	1	1	1	1	1	1	1
1254	13	1	10	11	12	13	2	3	4	5	6	7	8	9	1	1	1	1	1	1	1	1	1	1	1	1	1
1255	13	1	10	11	12	13	2	3	4	5	6	7	8	9	1	1	1	1	1	1	1	1	1	1	1	1	1
1256	13	1	10	11	12	13	2	3	4	5	6	7	8	9	1	1	1	1	1	1	1	1	1	1	1	1	1
1257	13	1	10	11	12	13	2	3	4	5	6	7	8	9	1	1	1	1	1	1	1	1	1	1	1	1	1
1258															0	0	0	0	0	0	0	0	0	0	0	0	0
1259	12	1	10	11	12	13	2	3	5	6	7	8	9		1	1	1	0	1	1	1	1	1	1	1	1	1
1260															0	0	0	0	0	0	0	0	0	0	0	0	0
1261	12	1	10	11	12	13	2	3	5	6	7	8	9		1	1	1	0	1	1	1	1	1	1	1	1	1
1262	11	1	11	12	13	2	3	5	6	7	8	9			1	1	1	0	1	1	1	1	1	0	1	1	1
1263	12	1	10	11	12	13	2	3	4	5	6	7	9		1	1	1	1	1	1	1	0	1	1	1	1	1
1264															0	0	0	0	0	0	0	0	0	0	0	0	0
1265	6	10	12	2	4	6	8								0	1	0	1	0	1	0	1	0	1	0	1	0
1266	13	1	10	11	12	13	2	3	4	5	6	7	8	9	1	1	1	1	1	1	1	1	1	1	1	1	1
1267	13	1	10	11	12	13	2	3	4	5	6	7	8	9	1	1	1	1	1	1	1	1	1	1	1	1	1
1268	13	1	10	11	12	13	2	3	4	5	6	7	8	9	1	1	1	1	1	1	1	1	1	1	1	1	1
1269	13	1	10	11	12	13	2	3	4	5	6	7	8	9	1	1	1	1	1	1	1	1	1	1	1	1	1
1270	7	1	11	13	3	5	7	9							1	0	1	0	1	0	1	0	1	0	1	0	1
1271	13	1	10	11	12	13	2	3	4	5	6	7	8	9	1	1	1	1	1	1	1	1	1	1	1	1	1
1272	13	1	10	11	12	13	2	3	4	5	6	7	8	9	1	1	1	1	1	1	1	1	1	1	1	1	1
1273	13	1	10	11	12	13	2	3	4	5	6	7	8	9	1	1	1	1	1	1	1	1	1	1	1	1	1
1274	13	1	10	11	12	13	2	3	4	5	6	7	8	9	1	1	1	1	1	1	1	1	1	1	1	1	1
1275	13	1	10	11	12	13	2	3	4	5	6	7	8	9	1	1	1	1	1	1	1	1	1	1	1	1	1
1276	13	1	10	11	12	13	2	3	4	5	6	7	8	9	1	1	1	1	1	1	1	1	1	1	1	1	1
1277	13	1	10	11	12	13	2	3	4	5	6	7	8	9	1	1	1	1	1	1	1	1	1	1	1	1	1
1278	12	1	10	11	12	13	3	4	5	6	7	8	9		1	0	1	1	1	1	1	1	1	1	1	1	1
1279															0	0	0	0	0	0	0	0	0	0	0	0	0
1280	13	1	10	11	12	13	2	3	4	5	6	7	8	9	1	1	1	1	1	1	1	1	1	1	1	1	1
1281	13	1	10	11	12	13	2	3	4	5	6	7	8	9	1	1	1	1	1	1	1	1	1	1	1	1	1
1282															0	0	0	0	0	0	0	0	0	0	0	0	0
1283	13	1	10	11	12	13	2	3	4	5	6	7	8	9	1	1	1	1	1	1	1	1	1	1	1	1	1
1284	3	6	7	8											0	0	0	0	0	1	1	1	0	0	0	0	0
1285	11	10	11	12	13	2	3	4	5	6	7	8			0	1	1	1	1	1	1	1	0	1	1	1	1
1286															0	0	0	0	0	0	0	0	0	0	0	0	0
1287	13	1	10	11	12	13	2	3	4	5	6	7	8	9	1	1	1	1	1	1	1	1	1	1	1	1	1
1288	13	1	10	11	12	13	2	3	4	5	6	7	8	9	1	1	1	1	1	1	1	1	1	1	1	1	1
1289	13	1	10	11	12	13	2	3	4	5	6	7	8	9	1	1	1	1	1	1	1	1	1	1	1	1	1
1290	13	1	10	11	12	13	2	3	4	5	6	7	8	9	1	1	1	1	1	1	1	1	1	1	1	1	1
1291	13	1	10	11	12	13	2	3	4	5	6	7	8	9	1	1	1	1	1	1	1	1	1	1	1	1	1
1292	13	1	10	11	12	13	2	3	4	5	6	7	8	9	1	1	1	1	1	1	1	1	1	1	1	1	1
1293	12	1	10	11	12	13	3	4	5	6	7	8	9		1	0	1	1	1	1	1	1	1	1	1	1	1
1294	13	1	10	11	12	13	2	3	4	5	6	7	8	9	1	1	1	1	1	1	1	1	1	1	1	1	1
1295	13	1	10	11	12	13	2	3	4	5	6	7	8	9	1	1	1	1	1	1	1	1	1	1	1	1	1
1296	12	1	10	11	12	13	2	3	4	5	6	7	9		1	1	1	1	1	1	1	0	1	1	1	1	1
1297	13	1	10	11	12	13	2	3	4	5	6	7	8	9	1	1	1	1	1	1	1	1	1	1	1	1	1
1298	6	10	12	2	4	6	8								0	1	0	1	0	1	0	1	0	1	0	1	0
1299	13	1	10	11	12	13	2	3	4	5	6	7	8	9	1	1	1	1	1	1	1	1	1	1	1	1	1
1300	6	10	12	2	4	6	8								0	1	0	1	0	1	0	1	0	1	0	1	0
1301	13	1	10	11	12	13	2	3	4	5	6	7	8	9	1	1	1	1	1	1	1	1	1	1	1	1	1
1302	12	1	10	11	12	13	2	3	5	6	7	8	9		1	1	1	0	1	1	1	1	1	1	1	1	1
1303	13	1	10	11	12	13	2	3	4	5	6	7	8	9	1	1	1	1	1	1	1	1	1	1	1	1	1
1304	13	1	10	11	12	13	2	3	4	5	6	7	8	9	1	1	1	1	1	1	1	1	1	1	1	1	1
1305															0	0	0	0	0	0	0	0	0	0	0	0	0
1306															0	0	0	0	0	0	0	0	0	0	0	0	0
1307															0	0	0	0	0	0	0	0	0	0	0	0	0
1308	13	1	10	11	12	13	2	3	4	5	6	7	8	9	1	1	1	1	1	1	1	1	1	1	1	1	1
1309	13	1	10	11	12	13	2	3	4	5	6	7	8	9	1	1	1	1	1	1	1	1	1	1	1	1	1
1310	13	1	10	11	12	13	2	3	4	5	6	7	8	9	1	1	1	1	1	1	1	1	1	1	1	1	1
1311															0	0	0	0	0	0	0	0	0	0	0	0	0
1312	13	1	10	11	12	13	2	3	4	5	6	7	8	9	1	1	1	1	1	1	1	1	1	1	1	1	1
1313	13	1	10	11	12	13	2	3	4	5	6	7	8	9	1	1	1	1	1	1	1	1	1	1	1	1	1
1314	1	6													0	0	0	0	0	1	0	0	0	0	0	0	0
1315	13	1	10	11	12	13	2	3	4	5	6	7	8	9	1	1	1	1	1	1	1	1	1	1	1	1	1
1316	13	1	10	11	12	13	2	3	4	5	6	7	8	9	1	1	1	1	1	1	1	1	1	1	1	1	1
1317	4	11	13	3	6										0	0	1	0	0	1	0	0	0	0	1	0	1
1318	13	1	10	11	12	13	2	3	4	5	6	7	8	9	1	1	1	1	1	1	1	1	1	1	1	1	1
1319	13	1	10	11	12	13	2	3	4	5	6	7	8	9	1	1	1	1	1	1	1	1	1	1	1	1	1
1320															0	0	0	0	0	0	0	0	0	0	0	0	0
1321	13	1	10	11	12	13	2	3	4	5	6	7	8	9	1	1	1	1	1	1	1	1	1	1	1	1	1
1322	13	1	10	11	12	13	2	3	4	5	6	7	8	9	1	1	1	1	1	1	1	1	1	1	1	1	1
1323	13	1	10	11	12	13	2	3	4	5	6	7	8	9	1	1	1	1	1	1	1	1	1	1	1	1	1
1324	13	1	10	11	12	13	2	3	4	5	6	7	8	9	1	1	1	1	1	1	1	1	1	1	1	1	1
1325	13	1	10	11	12	13	2	3	4	5	6	7	8	9	1	1	1	1	1	1	1	1	1	1	1	1	1
1326	13	1	10	11	12	13	2	3	4	5	6	7	8	9	1	1	1	1	1	1	1	1	1	1	1	1	1
1327	13	1	10	11	12	13	2	3	4	5	6	7	8	9	1	1	1	1	1	1	1	1	1	1	1	1	1
1328	13	1	10	11	12	13	2	3	4	5	6	7	8	9	1	1	1	1	1	1	1	1	1	1	1	1	1
1329	13	1	10	11	12	13	2	3	4	5	6	7	8	9	1	1	1	1	1	1	1	1	1	1	1	1	1
1330	13	1	10	11	12	13	2	3	4	5	6	7	8	9	1	1	1	1	1	1	1	1	1	1	1	1	1
1331	13	1	10	11	12	13	2	3	4	5	6	7	8	9	1	1	1	1	1	1	1	1	1	1	1	1	1
1332															0	0	0	0	0	0	0	0	0	0	0	0	0
1333															0	0	0	0	0	0	0	0	0	0	0	0	0
1334	13	1	10	11	12	13	2	3	4	5	6	7	8	9	1	1	1	1	1	1	1	1	1	1	1	1	1
1335	13	1	10	11	12	13	2	3	4	5	6	7	8	9	1	1	1	1	1	1	1	1	1	1	1	1	1
1336	13	1	10	11	12	13	2	3	4	5	6	7	8	9	1	1	1	1	1	1	1	1	1	1	1	1	1
1337	13	1	10	11	12	13	2	3	4	5	6	7	8	9	1	1	1	1	1	1	1	1	1	1	1	1	1
1338	13	1	10	11	12	13	2	3	4	5	6	7	8	9	1	1	1	1	1	1	1	1	1	1	1	1	1
1339	13	1	10	11	12	13	2	3	4	5	6	7	8	9	1	1	1	1	1	1	1	1	1	1	1	1	1
1340	13	1	10	11	12	13	2	3	4	5	6	7	8	9	1	1	1	1	1	1	1	1	1	1	1	1	1
1341															0	0	0	0	0	0	0	0	0	0	0	0	0
1342	13	1	10	11	12	13	2	3	4	5	6	7	8	9	1	1	1	1	1	1	1	1	1	1	1	1	1
1343	2	6	8												0	0	0	0	0	1	0	1	0	0	0	0	0
1344	13	1	10	11	12	13	2	3	4	5	6	7	8	9	1	1	1	1	1	1	1	1	1	1	1	1	1
1345	13	1	10	11	12	13	2	3	4	5	6	7	8	9	1	1	1	1	1	1	1	1	1	1	1	1	1
1346															0	0	0	0	0	0	0	0	0	0	0	0	0
1347	1	1													1	0	0	0	0	0	0	0	0	0	0	0	0
1348	13	1	10	11	12	13	2	3	4	5	6	7	8	9	1	1	1	1	1	1	1	1	1	1	1	1	1
1349	12	1	10	11	12	13	3	4	5	6	7	8	9		1	0	1	1	1	1	1	1	1	1	1	1	1
1350	13	1	10	11	12	13	2	3	4	5	6	7	8	9	1	1	1	1	1	1	1	1	1	1	1	1	1
1351	13	1	10	11	12	13	2	3	4	5	6	7	8	9	1	1	1	1	1	1	1	1	1	1	1	1	1
1352	13	1	10	11	12	13	2	3	4	5	6	7	8	9	1	1	1	1	1	1	1	1	1	1	1	1	1
1353	13	1	10	11	12	13	2	3	4	5	6	7	8	9	1	1	1	1	1	1	1	1	1	1	1	1	1
1354	13	1	10	11	12	13	2	3	4	5	6	7	8	9	1	1	1	1	1	1	1	1	1	1	1	1	1
1355															0	0	0	0	0	0	0	0	0	0	0	0	0
1356	13	1	10	11	12	13	2	3	4	5	6	7	8	9	1	1	1	1	1	1	1	1	1	1	1	1	1
1357															0	0	0	0	0	0	0	0	0	0	0	0	0
1358															0	0	0	0	0	0	0	0	0	0	0	0	0
1359	6	10	12	2	4	6	8								0	1	0	1	0	1	0	1	0	1	0	1	0
1360	13	1	10	11	12	13	2	3	4	5	6	7	8	9	1	1	1	1	1	1	1	1	1	1	1	1	1
1361															0	0	0	0	0	0	0	0	0	0	0	0	0
1362	13	1	10	11	12	13	2	3	4	5	6	7	8	9	1	1	1	1	1	1	1	1	1	1	1	1	1
1363	13	1	10	11	12	13	2	3	4	5	6	7	8	9	1	1	1	1	1	1	1	1	1	1	1	1	1
1364	13	1	10	11	12	13	2	3	4	5	6	7	8	9	1	1	1	1	1	1	1	1	1	1	1	1	1
1365	13	1	10	11	12	13	2	3	4	5	6	7	8	9	1	1	1	1	1	1	1	1	1	1	1	1	1
1366	13	1	10	11	12	13	2	3	4	5	6	7	8	9	1	1	1	1	1	1	1	1	1	1	1	1	1
1367	13	1	10	11	12	13	2	3	4	5	6	7	8	9	1	1	1	1	1	1	1	1	1	1	1	1	1
1368															0	0	0	0	0	0	0	0	0	0	0	0	0
1369	13	1	10	11	12	13	2	3	4	5	6	7	8	9	1	1	1	1	1	1	1	1	1	1	1	1	1
1370															0	0	0	0	0	0	0	0	0	0	0	0	0
1371	13	1	10	11	12	13	2	3	4	5	6	7	8	9	1	1	1	1	1	1	1	1	1	1	1	1	1
1372	13	1	10	11	12	13	2	3	4	5	6	7	8	9	1	1	1	1	1	1	1	1	1	1	1	1	1
1373	12	1	10	11	12	13	2	3	5	6	7	8	9		1	1	1	0	1	1	1	1	1	1	1	1	1
1374	6	10	12	2	4	6	7								0	1	0	1	0	1	1	0	0	1	0	1	0
1375	13	1	10	11	12	13	2	3	4	5	6	7	8	9	1	1	1	1	1	1	1	1	1	1	1	1	1
1376	2	13	5												0	0	0	0	1	0	0	0	0	0	0	0	1
1377	13	1	10	11	12	13	2	3	4	5	6	7	8	9	1	1	1	1	1	1	1	1	1	1	1	1	1
1378	13	1	10	11	12	13	2	3	4	5	6	7	8	9	1	1	1	1	1	1	1	1	1	1	1	1	1
1379	13	1	10	11	12	13	2	3	4	5	6	7	8	9	1	1	1	1	1	1	1	1	1	1	1	1	1
1380	13	1	10	11	12	13	2	3	4	5	6	7	8	9	1	1	1	1	1	1	1	1	1	1	1	1	1
1381															0	0	0	0	0	0	0	0	0	0	0	0	0
1382	13	1	10	11	12	13	2	3	4	5	6	7	8	9	1	1	1	1	1	1	1	1	1	1	1	1	1
1383	13	1	10	11	12	13	2	3	4	5	6	7	8	9	1	1	1	1	1	1	1	1	1	1	1	1	1
1384	13	1	10	11	12	13	2	3	4	5	6	7	8	9	1	1	1	1	1	1	1	1	1	1	1	1	1
1385															0	0	0	0	0	0	0	0	0	0	0	0	0
1386	13	1	10	11	12	13	2	3	4	5	6	7	8	9	1	1	1	1	1	1	1	1	1	1	1	1	1
1387	13	1	10	11	12	13	2	3	4	5	6	7	8	9	1	1	1	1	1	1	1	1	1	1	1	1	1
1388	9	1	11	13	3	4	5	7	8	9					1	0	1	1	1	0	1	1	1	0	1	0	1
1389	13	1	10	11	12	13	2	3	4	5	6	7	8	9	1	1	1	1	1	1	1	1	1	1	1	1	1
1390	13	1	10	11	12	13	2	3	4	5	6	7	8	9	1	1	1	1	1	1	1	1	1	1	1	1	1
1391	13	1	10	11	12	13	2	3	4	5	6	7	8	9	1	1	1	1	1	1	1	1	1	1	1	1	1
1392	3	1	13	5											1	0	0	0	1	0	0	0	0	0	0	0	1
1393	13	1	10	11	12	13	2	3	4	5	6	7	8	9	1	1	1	1	1	1	1	1	1	1	1	1	1
1394	13	1	10	11	12	13	2	3	4	5	6	7	8	9	1	1	1	1	1	1	1	1	1	1	1	1	1
1395	13	1	10	11	12	13	2	3	4	5	6	7	8	9	1	1	1	1	1	1	1	1	1	1	1	1	1
1396	13	1	10	11	12	13	2	3	4	5	6	7	8	9	1	1	1	1	1	1	1	1	1	1	1	1	1
1397	13	1	10	11	12	13	2	3	4	5	6	7	8	9	1	1	1	1	1	1	1	1	1	1	1	1	1
1398	13	1	10	11	12	13	2	3	4	5	6	7	8	9	1	1	1	1	1	1	1	1	1	1	1	1	1
1399															0	0	0	0	0	0	0	0	0	0	0	0	0
1400															0	0	0	0	0	0	0	0	0	0	0	0	0
1401	13	1	10	11	12	13	2	3	4	5	6	7	8	9	1	1	1	1	1	1	1	1	1	1	1	1	1
1402															0	0	0	0	0	0	0	0	0	0	0	0	0
1403	13	1	10	11	12	13	2	3	4	5	6	7	8	9	1	1	1	1	1	1	1	1	1	1	1	1	1
1404															0	0	0	0	0	0	0	0	0	0	0	0	0
1405															0	0	0	0	0	0	0	0	0	0	0	0	0
1406	13	1	10	11	12	13	2	3	4	5	6	7	8	9	1	1	1	1	1	1	1	1	1	1	1	1	1
1407	13	1	10	11	12	13	2	3	4	5	6	7	8	9	1	1	1	1	1	1	1	1	1	1	1	1	1
1408	13	1	10	11	12	13	2	3	4	5	6	7	8	9	1	1	1	1	1	1	1	1	1	1	1	1	1
1409	13	1	10	11	12	13	2	3	4	5	6	7	8	9	1	1	1	1	1	1	1	1	1	1	1	1	1
1410	3	11	13	7											0	0	0	0	0	0	1	0	0	0	1	0	1
1411	13	1	10	11	12	13	2	3	4	5	6	7	8	9	1	1	1	1	1	1	1	1	1	1	1	1	1
1412	13	1	10	11	12	13	2	3	4	5	6	7	8	9	1	1	1	1	1	1	1	1	1	1	1	1	1
1413															0	0	0	0	0	0	0	0	0	0	0	0	0
1414	13	1	10	11	12	13	2	3	4	5	6	7	8	9	1	1	1	1	1	1	1	1	1	1	1	1	1
1415	13	1	10	11	12	13	2	3	4	5	6	7	8	9	1	1	1	1	1	1	1	1	1	1	1	1	1
1416	13	1	10	11	12	13	2	3	4	5	6	7	8	9	1	1	1	1	1	1	1	1	1	1	1	1	1
1417	13	1	10	11	12	13	2	3	4	5	6	7	8	9	1	1	1	1	1	1	1	1	1	1	1	1	1
1418	13	1	10	11	12	13	2	3	4	5	6	7	8	9	1	1	1	1	1	1	1	1	1	1	1	1	1
1419	13	1	10	11	12	13	2	3	4	5	6	7	8	9	1	1	1	1	1	1	1	1	1	1	1	1	1
1420	13	1	10	11	12	13	2	3	4	5	6	7	8	9	1	1	1	1	1	1	1	1	1	1	1	1	1
1421	13	1	10	11	12	13	2	3	4	5	6	7	8	9	1	1	1	1	1	1	1	1	1	1	1	1	1
1422	13	1	10	11	12	13	2	3	4	5	6	7	8	9	1	1	1	1	1	1	1	1	1	1	1	1	1
1423	13	1	10	11	12	13	2	3	4	5	6	7	8	9	1	1	1	1	1	1	1	1	1	1	1	1	1
1424	13	1	10	11	12	13	2	3	4	5	6	7	8	9	1	1	1	1	1	1	1	1	1	1	1	1	1
1425	13	1	10	11	12	13	2	3	4	5	6	7	8	9	1	1	1	1	1	1	1	1	1	1	1	1	1
1426	13	1	10	11	12	13	2	3	4	5	6	7	8	9	1	1	1	1	1	1	1	1	1	1	1	1	1
1427	8	1	10	12	2	4	5	6	8						1	1	0	1	1	1	0	1	0	1	0	1	0
1428	5	10	12	2	4	6									0	1	0	1	0	1	0	0	0	1	0	1	0
1429	13	1	10	11	12	13	2	3	4	5	6	7	8	9	1	1	1	1	1	1	1	1	1	1	1	1	1
1430	13	1	10	11	12	13	2	3	4	5	6	7	8	9	1	1	1	1	1	1	1	1	1	1	1	1	1
1431	13	1	10	11	12	13	2	3	4	5	6	7	8	9	1	1	1	1	1	1	1	1	1	1	1	1	1
1432	13	1	10	11	12	13	2	3	4	5	6	7	8	9	1	1	1	1	1	1	1	1	1	1	1	1	1
1433	13	1	10	11	12	13	2	3	4	5	6	7	8	9	1	1	1	1	1	1	1	1	1	1	1	1	1
1434	9	1	11	13	3	4	5	6	7	9					1	0	1	1	1	1	1	0	1	0	1	0	1
1435	12	1	10	11	12	13	2	3	4	5	6	7	9		1	1	1	1	1	1	1	0	1	1	1	1	1
1436	13	1	10	11	12	13	2	3	4	5	6	7	8	9	1	1	1	1	1	1	1	1	1	1	1	1	1
1437	13	1	10	11	12	13	2	3	4	5	6	7	8	9	1	1	1	1	1	1	1	1	1	1	1	1	1
1438	13	1	10	11	12	13	2	3	4	5	6	7	8	9	1	1	1	1	1	1	1	1	1	1	1	1	1
1439	1	5													0	0	0	0	1	0	0	0	0	0	0	0	0
1440	13	1	10	11	12	13	2	3	4	5	6	7	8	9	1	1	1	1	1	1	1	1	1	1	1	1	1
1441	13	1	10	11	12	13	2	3	4	5	6	7	8	9	1	1	1	1	1	1	1	1	1	1	1	1	1
1442	12	1	10	11	12	13	2	3	4	5	6	8	9		1	1	1	1	1	1	0	1	1	1	1	1	1
1443	13	1	10	11	12	13	2	3	4	5	6	7	8	9	1	1	1	1	1	1	1	1	1	1	1	1	1
1444	13	1	10	11	12	13	2	3	4	5	6	7	8	9	1	1	1	1	1	1	1	1	1	1	1	1	1
1445	13	1	10	11	12	13	2	3	4	5	6	7	8	9	1	1	1	1	1	1	1	1	1	1	1	1	1
1446	13	1	10	11	12	13	2	3	4	5	6	7	8	9	1	1	1	1	1	1	1	1	1	1	1	1	1
1447	13	1	10	11	12	13	2	3	4	5	6	7	8	9	1	1	1	1	1	1	1	1	1	1	1	1	1
1448	13	1	10	11	12	13	2	3	4	5	6	7	8	9	1	1	1	1	1	1	1	1	1	1	1	1	1
1449	13	1	10	11	12	13	2	3	4	5	6	7	8	9	1	1	1	1	1	1	1	1	1	1	1	1	1
1450	13	1	10	11	12	13	2	3	4	5	6	7	8	9	1	1	1	1	1	1	1	1	1	1	1	1	1
1451	13	1	10	11	12	13	2	3	4	5	6	7	8	9	1	1	1	1	1	1	1	1	1	1	1	1	1
1452															0	0	0	0	0	0	0	0	0	0	0	0	0
1453	13	1	10	11	12	13	2	3	4	5	6	7	8	9	1	1	1	1	1	1	1	1	1	1	1	1	1
1454	11	1	11	12	13	2	3	4	5	7	8	9			1	1	1	1	1	0	1	1	1	0	1	1	1
1455	13	1	10	11	12	13	2	3	4	5	6	7	8	9	1	1	1	1	1	1	1	1	1	1	1	1	1
1456	7	1	11	13	3	5	7	9							1	0	1	0	1	0	1	0	1	0	1	0	1
1457	13	1	10	11	12	13	2	3	4	5	6	7	8	9	1	1	1	1	1	1	1	1	1	1	1	1	1
1458	13	1	10	11	12	13	2	3	4	5	6	7	8	9	1	1	1	1	1	1	1	1	1	1	1	1	1
1459	13	1	10	11	12	13	2	3	4	5	6	7	8	9	1	1	1	1	1	1	1	1	1	1	1	1	1
1460	13	1	10	11	12	13	2	3	4	5	6	7	8	9	1	1	1	1	1	1	1	1	1	1	1	1	1
1461	7	1	11	13	3	5	7	9							1	0	1	0	1	0	1	0	1	0	1	0	1
1462	13	1	10	11	12	13	2	3	4	5	6	7	8	9	1	1	1	1	1	1	1	1	1	1	1	1	1
1463	13	1	10	11	12	13	2	3	4	5	6	7	8	9	1	1	1	1	1	1	1	1	1	1	1	1	1
1464	13	1	10	11	12	13	2	3	4	5	6	7	8	9	1	1	1	1	1	1	1	1	1	1	1	1	1
1465	13	1	10	11	12	13	2	3	4	5	6	7	8	9	1	1	1	1	1	1	1	1	1	1	1	1	1
1466	13	1	10	11	12	13	2	3	4	5	6	7	8	9	1	1	1	1	1	1	1	1	1	1	1	1	1
1467	13	1	10	11	12	13	2	3	4	5	6	7	8	9	1	1	1	1	1	1	1	1	1	1	1	1	1
1468	13	1	10	11	12	13	2	3	4	5	6	7	8	9	1	1	1	1	1	1	1	1	1	1	1	1	1
1469	13	1	10	11	12	13	2	3	4	5	6	7	8	9	1	1	1	1	1	1	1	1	1	1	1	1	1
1470	7	1	11	13	3	5	7	9							1	0	1	0	1	0	1	0	1	0	1	0	1
1471	13	1	10	11	12	13	2	3	4	5	6	7	8	9	1	1	1	1	1	1	1	1	1	1	1	1	1
1472	13	1	10	11	12	13	2	3	4	5	6	7	8	9	1	1	1	1	1	1	1	1	1	1	1	1	1
1473	13	1	10	11	12	13	2	3	4	5	6	7	8	9	1	1	1	1	1	1	1	1	1	1	1	1	1
1474	13	1	10	11	12	13	2	3	4	5	6	7	8	9	1	1	1	1	1	1	1	1	1	1	1	1	1
1475	13	1	10	11	12	13	2	3	4	5	6	7	8	9	1	1	1	1	1	1	1	1	1	1	1	1	1
1476	13	1	10	11	12	13	2	3	4	5	6	7	8	9	1	1	1	1	1	1	1	1	1	1	1	1	1
1477	13	1	10	11	12	13	2	3	4	5	6	7	8	9	1	1	1	1	1	1	1	1	1	1	1	1	1
1478	13	1	10	11	12	13	2	3	4	5	6	7	8	9	1	1	1	1	1	1	1	1	1	1	1	1	1
1479	13	1	10	11	12	13	2	3	4	5	6	7	8	9	1	1	1	1	1	1	1	1	1	1	1	1	1
1480	13	1	10	11	12	13	2	3	4	5	6	7	8	9	1	1	1	1	1	1	1	1	1	1	1	1	1
1481	13	1	10	11	12	13	2	3	4	5	6	7	8	9	1	1	1	1	1	1	1	1	1	1	1	1	1
1482	13	1	10	11	12	13	2	3	4	5	6	7	8	9	1	1	1	1	1	1	1	1	1	1	1	1	1
1483	13	1	10	11	12	13	2	3	4	5	6	7	8	9	1	1	1	1	1	1	1	1	1	1	1	1	1
1484	9	10	12	13	2	4	5	6	8	9					0	1	0	1	1	1	0	1	1	1	0	1	1
1485	13	1	10	11	12	13	2	3	4	5	6	7	8	9	1	1	1	1	1	1	1	1	1	1	1	1	1
1486	13	1	10	11	12	13	2	3	4	5	6	7	8	9	1	1	1	1	1	1	1	1	1	1	1	1	1
1487	12	1	10	11	12	13	2	3	4	5	6	8	9		1	1	1	1	1	1	0	1	1	1	1	1	1
1488	13	1	10	11	12	13	2	3	4	5	6	7	8	9	1	1	1	1	1	1	1	1	1	1	1	1	1
1489	13	1	10	11	12	13	2	3	4	5	6	7	8	9	1	1	1	1	1	1	1	1	1	1	1	1	1
1490	13	1	10	11	12	13	2	3	4	5	6	7	8	9	1	1	1	1	1	1	1	1	1	1	1	1	1
1491	13	1	10	11	12	13	2	3	4	5	6	7	8	9	1	1	1	1	1	1	1	1	1	1	1	1	1
1492	13	1	10	11	12	13	2	3	4	5	6	7	8	9	1	1	1	1	1	1	1	1	1	1	1	1	1
1493	12	1	10	11	12	13	2	3	5	6	7	8	9		1	1	1	0	1	1	1	1	1	1	1	1	1
1494	13	1	10	11	12	13	2	3	4	5	6	7	8	9	1	1	1	1	1	1	1	1	1	1	1	1	1
1495	13	1	10	11	12	13	2	3	4	5	6	7	8	9	1	1	1	1	1	1	1	1	1	1	1	1	1
1496	13	1	10	11	12	13	2	3	4	5	6	7	8	9	1	1	1	1	1	1	1	1	1	1	1	1	1
1497	13	1	10	11	12	13	2	3	4	5	6	7	8	9	1	1	1	1	1	1	1	1	1	1	1	1	1
1498	13	1	10	11	12	13	2	3	4	5	6	7	8	9	1	1	1	1	1	1	1	1	1	1	1	1	1
1499	13	1	10	11	12	13	2	3	4	5	6	7	8	9	1	1	1	1	1	1	1	1	1	1	1	1	1
1500	13	1	10	11	12	13	2	3	4	5	6	7	8	9	1	1	1	1	1	1	1	1	1	1	1	1	1
1501	13	1	10	11	12	13	2	3	4	5	6	7	8	9	1	1	1	1	1	1	1	1	1	1	1	1	1
1502	13	1	10	11	12	13	2	3	4	5	6	7	8	9	1	1	1	1	1	1	1	1	1	1	1	1	1
1503	13	1	10	11	12	13	2	3	4	5	6	7	8	9	1	1	1	1	1	1	1	1	1	1	1	1	1
1504	13	1	10	11	12	13	2	3	4	5	6	7	8	9	1	1	1	1	1	1	1	1	1	1	1	1	1
1505	13	1	10	11	12	13	2	3	4	5	6	7	8	9	1	1	1	1	1	1	1	1	1	1	1	1	1
1506	13	1	10	11	12	13	2	3	4	5	6	7	8	9	1	1	1	1	1	1	1	1	1	1	1	1	1
1507	13	1	10	11	12	13	2	3	4	5	6	7	8	9	1	1	1	1	1	1	1	1	1	1	1	1	1
1508	13	1	10	11	12	13	2	3	4	5	6	7	8	9	1	1	1	1	1	1	1	1	1	1	1	1	1
1509	13	1	10	11	12	13	2	3	4	5	6	7	8	9	1	1	1	1	1	1	1	1	1	1	1	1	1
1510	13	1	10	11	12	13	2	3	4	5	6	7	8	9	1	1	1	1	1	1	1	1	1	1	1	1	1
1511															0	0	0	0	0	0	0	0	0	0	0	0	0
1512	13	1	10	11	12	13	2	3	4	5	6	7	8	9	1	1	1	1	1	1	1	1	1	1	1	1	1
1513	11	1	11	12	13	2	3	4	5	6	7	9			1	1	1	1	1	1	1	0	1	0	1	1	1
1514	13	1	10	11	12	13	2	3	4	5	6	7	8	9	1	1	1	1	1	1	1	1	1	1	1	1	1
1515	13	1	10	11	12	13	2	3	4	5	6	7	8	9	1	1	1	1	1	1	1	1	1	1	1	1	1
1516	13	1	10	11	12	13	2	3	4	5	6	7	8	9	1	1	1	1	1	1	1	1	1	1	1	1	1
1517	13	1	10	11	12	13	2	3	4	5	6	7	8	9	1	1	1	1	1	1	1	1	1	1	1	1	1
1518	13	1	10	11	12	13	2	3	4	5	6	7	8	9	1	1	1	1	1	1	1	1	1	1	1	1	1
1519	13	1	10	11	12	13	2	3	4	5	6	7	8	9	1	1	1	1	1	1	1	1	1	1	1	1	1
1520	13	1	10	11	12	13	2	3	4	5	6	7	8	9	1	1	1	1	1	1	1	1	1	1	1	1	1
1521															0	0	0	0	0	0	0	0	0	0	0	0	0
1522	13	1	10	11	12	13	2	3	4	5	6	7	8	9	1	1	1	1	1	1	1	1	1	1	1	1	1
1523	13	1	10	11	12	13	2	3	4	5	6	7	8	9	1	1	1	1	1	1	1	1	1	1	1	1	1
1524	13	1	10	11	12	13	2	3	4	5	6	7	8	9	1	1	1	1	1	1	1	1	1	1	1	1	1
1525	13	1	10	11	12	13	2	3	4	5	6	7	8	9	1	1	1	1	1	1	1	1	1	1	1	1	1
1526	13	1	10	11	12	13	2	3	4	5	6	7	8	9	1	1	1	1	1	1	1	1	1	1	1	1	1
1527	13	1	10	11	12	13	2	3	4	5	6	7	8	9	1	1	1	1	1	1	1	1	1	1	1	1	1
1528	13	1	10	11	12	13	2	3	4	5	6	7	8	9	1	1	1	1	1	1	1	1	1	1	1	1	1
1529	13	1	10	11	12	13	2	3	4	5	6	7	8	9	1	1	1	1	1	1	1	1	1	1	1	1	1
1530	13	1	10	11	12	13	2	3	4	5	6	7	8	9	1	1	1	1	1	1	1	1	1	1	1	1	1
1531	13	1	10	11	12	13	2	3	4	5	6	7	8	9	1	1	1	1	1	1	1	1	1	1	1	1	1
1532	12	1	10	11	12	13	2	3	5	6	7	8	9		1	1	1	0	1	1	1	1	1	1	1	1	1
1533	13	1	10	11	12	13	2	3	4	5	6	7	8	9	1	1	1	1	1	1	1	1	1	1	1	1	1
1534	13	1	10	11	12	13	2	3	4	5	6	7	8	9	1	1	1	1	1	1	1	1	1	1	1	1	1
1535	13	1	10	11	12	13	2	3	4	5	6	7	8	9	1	1	1	1	1	1	1	1	1	1	1	1	1
1536	10	10	11	12	13	2	3	4	6	8	9				0	1	1	1	0	1	0	1	1	1	1	1	1
1537	13	1	10	11	12	13	2	3	4	5	6	7	8	9	1	1	1	1	1	1	1	1	1	1	1	1	1
1538	13	1	10	11	12	13	2	3	4	5	6	7	8	9	1	1	1	1	1	1	1	1	1	1	1	1	1
1539	6	10	12	2	4	6	8								0	1	0	1	0	1	0	1	0	1	0	1	0
1540	13	1	10	11	12	13	2	3	4	5	6	7	8	9	1	1	1	1	1	1	1	1	1	1	1	1	1
1541	12	1	10	11	12	13	2	3	5	6	7	8	9		1	1	1	0	1	1	1	1	1	1	1	1	1
1542	13	1	10	11	12	13	2	3	4	5	6	7	8	9	1	1	1	1	1	1	1	1	1	1	1	1	1
1543	13	1	10	11	12	13	2	3	4	5	6	7	8	9	1	1	1	1	1	1	1	1	1	1	1	1	1
1544	13	1	10	11	12	13	2	3	4	5	6	7	8	9	1	1	1	1	1	1	1	1	1	1	1	1	1
1545	13	1	10	11	12	13	2	3	4	5	6	7	8	9	1	1	1	1	1	1	1	1	1	1	1	1	1
1546	13	1	10	11	12	13	2	3	4	5	6	7	8	9	1	1	1	1	1	1	1	1	1	1	1	1	1
1547	13	1	10	11	12	13	2	3	4	5	6	7	8	9	1	1	1	1	1	1	1	1	1	1	1	1	1
1548	12	1	10	11	13	2	3	4	5	6	7	8	9		1	1	1	1	1	1	1	1	1	1	1	0	1
1549	13	1	10	11	12	13	2	3	4	5	6	7	8	9	1	1	1	1	1	1	1	1	1	1	1	1	1
1550	13	1	10	11	12	13	2	3	4	5	6	7	8	9	1	1	1	1	1	1	1	1	1	1	1	1	1
1551	13	1	10	11	12	13	2	3	4	5	6	7	8	9	1	1	1	1	1	1	1	1	1	1	1	1	1
1552	13	1	10	11	12	13	2	3	4	5	6	7	8	9	1	1	1	1	1	1	1	1	1	1	1	1	1
1553	13	1	10	11	12	13	2	3	4	5	6	7	8	9	1	1	1	1	1	1	1	1	1	1	1	1	1
1554	13	1	10	11	12	13	2	3	4	5	6	7	8	9	1	1	1	1	1	1	1	1	1	1	1	1	1
1555	13	1	10	11	12	13	2	3	4	5	6	7	8	9	1	1	1	1	1	1	1	1	1	1	1	1	1
1556	13	1	10	11	12	13	2	3	4	5	6	7	8	9	1	1	1	1	1	1	1	1	1	1	1	1	1
1557	13	1	10	11	12	13	2	3	4	5	6	7	8	9	1	1	1	1	1	1	1	1	1	1	1	1	1
1558	13	1	10	11	12	13	2	3	4	5	6	7	8	9	1	1	1	1	1	1	1	1	1	1	1	1	1
1559	13	1	10	11	12	13	2	3	4	5	6	7	8	9	1	1	1	1	1	1	1	1	1	1	1	1	1
1560	13	1	10	11	12	13	2	3	4	5	6	7	8	9	1	1	1	1	1	1	1	1	1	1	1	1	1
1561	13	1	10	11	12	13	2	3	4	5	6	7	8	9	1	1	1	1	1	1	1	1	1	1	1	1	1
1562	13	1	10	11	12	13	2	3	4	5	6	7	8	9	1	1	1	1	1	1	1	1	1	1	1	1	1
1563	13	1	10	11	12	13	2	3	4	5	6	7	8	9	1	1	1	1	1	1	1	1	1	1	1	1	1
1564	13	1	10	11	12	13	2	3	4	5	6	7	8	9	1	1	1	1	1	1	1	1	1	1	1	1	1
1565	13	1	10	11	12	13	2	3	4	5	6	7	8	9	1	1	1	1	1	1	1	1	1	1	1	1	1
1566	13	1	10	11	12	13	2	3	4	5	6	7	8	9	1	1	1	1	1	1	1	1	1	1	1	1	1
1567	13	1	10	11	12	13	2	3	4	5	6	7	8	9	1	1	1	1	1	1	1	1	1	1	1	1	1
1568	13	1	10	11	12	13	2	3	4	5	6	7	8	9	1	1	1	1	1	1	1	1	1	1	1	1	1
1569	13	1	10	11	12	13	2	3	4	5	6	7	8	9	1	1	1	1	1	1	1	1	1	1	1	1	1
1570	13	1	10	11	12	13	2	3	4	5	6	7	8	9	1	1	1	1	1	1	1	1	1	1	1	1	1
1571	9	1	10	11	13	3	4	5	8	9					1	0	1	1	1	0	0	1	1	1	1	0	1
1572	13	1	10	11	12	13	2	3	4	5	6	7	8	9	1	1	1	1	1	1	1	1	1	1	1	1	1
1573	13	1	10	11	12	13	2	3	4	5	6	7	8	9	1	1	1	1	1	1	1	1	1	1	1	1	1
1574	13	1	10	11	12	13	2	3	4	5	6	7	8	9	1	1	1	1	1	1	1	1	1	1	1	1	1
1575	13	1	10	11	12	13	2	3	4	5	6	7	8	9	1	1	1	1	1	1	1	1	1	1	1	1	1
1576	13	1	10	11	12	13	2	3	4	5	6	7	8	9	1	1	1	1	1	1	1	1	1	1	1	1	1
1577	13	1	10	11	12	13	2	3	4	5	6	7	8	9	1	1	1	1	1	1	1	1	1	1	1	1	1
1578	7	1	11	13	3	4	5	9							1	0	1	1	1	0	0	0	1	0	1	0	1
1579	12	1	10	11	12	13	2	3	4	5	6	7	9		1	1	1	1	1	1	1	0	1	1	1	1	1
1580	13	1	10	11	12	13	2	3	4	5	6	7	8	9	1	1	1	1	1	1	1	1	1	1	1	1	1
1581	13	1	10	11	12	13	2	3	4	5	6	7	8	9	1	1	1	1	1	1	1	1	1	1	1	1	1
1582	13	1	10	11	12	13	2	3	4	5	6	7	8	9	1	1	1	1	1	1	1	1	1	1	1	1	1
1583	13	1	10	11	12	13	2	3	4	5	6	7	8	9	1	1	1	1	1	1	1	1	1	1	1	1	1
1584	13	1	10	11	12	13	2	3	4	5	6	7	8	9	1	1	1	1	1	1	1	1	1	1	1	1	1
1585	13	1	10	11	12	13	2	3	4	5	6	7	8	9	1	1	1	1	1	1	1	1	1	1	1	1	1
1586	13	1	10	11	12	13	2	3	4	5	6	7	8	9	1	1	1	1	1	1	1	1	1	1	1	1	1
1587	13	1	10	11	12	13	2	3	4	5	6	7	8	9	1	1	1	1	1	1	1	1	1	1	1	1	1
1588	13	1	10	11	12	13	2	3	4	5	6	7	8	9	1	1	1	1	1	1	1	1	1	1	1	1	1
1589	13	1	10	11	12	13	2	3	4	5	6	7	8	9	1	1	1	1	1	1	1	1	1	1	1	1	1
1590	13	1	10	11	12	13	2	3	4	5	6	7	8	9	1	1	1	1	1	1	1	1	1	1	1	1	1
1591	13	1	10	11	12	13	2	3	4	5	6	7	8	9	1	1	1	1	1	1	1	1	1	1	1	1	1
1592	13	1	10	11	12	13	2	3	4	5	6	7	8	9	1	1	1	1	1	1	1	1	1	1	1	1	1
1593	13	1	10	11	12	13	2	3	4	5	6	7	8	9	1	1	1	1	1	1	1	1	1	1	1	1	1
1594	13	1	10	11	12	13	2	3	4	5	6	7	8	9	1	1	1	1	1	1	1	1	1	1	1	1	1
1595	13	1	10	11	12	13	2	3	4	5	6	7	8	9	1	1	1	1	1	1	1	1	1	1	1	1	1
1596	13	1	10	11	12	13	2	3	4	5	6	7	8	9	1	1	1	1	1	1	1	1	1	1	1	1	1
1597	13	1	10	11	12	13	2	3	4	5	6	7	8	9	1	1	1	1	1	1	1	1	1	1	1	1	1
1598	13	1	10	11	12	13	2	3	4	5	6	7	8	9	1	1	1	1	1	1	1	1	1	1	1	1	1
1599	13	1	10	11	12	13	2	3	4	5	6	7	8	9	1	1	1	1	1	1	1	1	1	1	1	1	1
1600	13	1	10	11	12	13	2	3	4	5	6	7	8	9	1	1	1	1	1	1	1	1	1	1	1	1	1
1601	11	10	11	12	13	2	3	4	5	6	7	8			0	1	1	1	1	1	1	1	0	1	1	1	1
1602	13	1	10	11	12	13	2	3	4	5	6	7	8	9	1	1	1	1	1	1	1	1	1	1	1	1	1
1603	13	1	10	11	12	13	2	3	4	5	6	7	8	9	1	1	1	1	1	1	1	1	1	1	1	1	1
1604	13	1	10	11	12	13	2	3	4	5	6	7	8	9	1	1	1	1	1	1	1	1	1	1	1	1	1
1605	13	1	10	11	12	13	2	3	4	5	6	7	8	9	1	1	1	1	1	1	1	1	1	1	1	1	1
1606	12	1	10	11	12	13	2	3	5	6	7	8	9		1	1	1	0	1	1	1	1	1	1	1	1	1
1607	13	1	10	11	12	13	2	3	4	5	6	7	8	9	1	1	1	1	1	1	1	1	1	1	1	1	1
1608	13	1	10	11	12	13	2	3	4	5	6	7	8	9	1	1	1	1	1	1	1	1	1	1	1	1	1
1609	13	1	10	11	12	13	2	3	4	5	6	7	8	9	1	1	1	1	1	1	1	1	1	1	1	1	1
1610	13	1	10	11	12	13	2	3	4	5	6	7	8	9	1	1	1	1	1	1	1	1	1	1	1	1	1
1611	13	1	10	11	12	13	2	3	4	5	6	7	8	9	1	1	1	1	1	1	1	1	1	1	1	1	1
1612	13	1	10	11	12	13	2	3	4	5	6	7	8	9	1	1	1	1	1	1	1	1	1	1	1	1	1
1613	13	1	10	11	12	13	2	3	4	5	6	7	8	9	1	1	1	1	1	1	1	1	1	1	1	1	1
1614	13	1	10	11	12	13	2	3	4	5	6	7	8	9	1	1	1	1	1	1	1	1	1	1	1	1	1
1615															0	0	0	0	0	0	0	0	0	0	0	0	0
1616	13	1	10	11	12	13	2	3	4	5	6	7	8	9	1	1	1	1	1	1	1	1	1	1	1	1	1
1617	13	1	10	11	12	13	2	3	4	5	6	7	8	9	1	1	1	1	1	1	1	1	1	1	1	1	1
1618	13	1	10	11	12	13	2	3	4	5	6	7	8	9	1	1	1	1	1	1	1	1	1	1	1	1	1
1619	12	1	10	11	13	2	3	4	5	6	7	8	9		1	1	1	1	1	1	1	1	1	1	1	0	1
1620	13	1	10	11	12	13	2	3	4	5	6	7	8	9	1	1	1	1	1	1	1	1	1	1	1	1	1
1621	13	1	10	11	12	13	2	3	4	5	6	7	8	9	1	1	1	1	1	1	1	1	1	1	1	1	1
1622	13	1	10	11	12	13	2	3	4	5	6	7	8	9	1	1	1	1	1	1	1	1	1	1	1	1	1
1623	13	1	10	11	12	13	2	3	4	5	6	7	8	9	1	1	1	1	1	1	1	1	1	1	1	1	1
1624	13	1	10	11	12	13	2	3	4	5	6	7	8	9	1	1	1	1	1	1	1	1	1	1	1	1	1
1625	13	1	10	11	12	13	2	3	4	5	6	7	8	9	1	1	1	1	1	1	1	1	1	1	1	1	1
1626	6	10	12	2	4	6	8								0	1	0	1	0	1	0	1	0	1	0	1	0
1627	13	1	10	11	12	13	2	3	4	5	6	7	8	9	1	1	1	1	1	1	1	1	1	1	1	1	1
1628	13	1	10	11	12	13	2	3	4	5	6	7	8	9	1	1	1	1	1	1	1	1	1	1	1	1	1
1629	13	1	10	11	12	13	2	3	4	5	6	7	8	9	1	1	1	1	1	1	1	1	1	1	1	1	1
1630	11	1	10	11	12	13	2	3	4	5	6	8			1	1	1	1	1	1	0	1	0	1	1	1	1
1631	13	1	10	11	12	13	2	3	4	5	6	7	8	9	1	1	1	1	1	1	1	1	1	1	1	1	1
1632	13	1	10	11	12	13	2	3	4	5	6	7	8	9	1	1	1	1	1	1	1	1	1	1	1	1	1
1633	13	1	10	11	12	13	2	3	4	5	6	7	8	9	1	1	1	1	1	1	1	1	1	1	1	1	1
1634	13	1	10	11	12	13	2	3	4	5	6	7	8	9	1	1	1	1	1	1	1	1	1	1	1	1	1
1635	13	1	10	11	12	13	2	3	4	5	6	7	8	9	1	1	1	1	1	1	1	1	1	1	1	1	1
1636															0	0	0	0	0	0	0	0	0	0	0	0	0
1637	13	1	10	11	12	13	2	3	4	5	6	7	8	9	1	1	1	1	1	1	1	1	1	1	1	1	1
1638	13	1	10	11	12	13	2	3	4	5	6	7	8	9	1	1	1	1	1	1	1	1	1	1	1	1	1
1639	13	1	10	11	12	13	2	3	4	5	6	7	8	9	1	1	1	1	1	1	1	1	1	1	1	1	1
1640	13	1	10	11	12	13	2	3	4	5	6	7	8	9	1	1	1	1	1	1	1	1	1	1	1	1	1
1641	13	1	10	11	12	13	2	3	4	5	6	7	8	9	1	1	1	1	1	1	1	1	1	1	1	1	1
1642	13	1	10	11	12	13	2	3	4	5	6	7	8	9	1	1	1	1	1	1	1	1	1	1	1	1	1
1643	13	1	10	11	12	13	2	3	4	5	6	7	8	9	1	1	1	1	1	1	1	1	1	1	1	1	1
1644	13	1	10	11	12	13	2	3	4	5	6	7	8	9	1	1	1	1	1	1	1	1	1	1	1	1	1
1645	9	1	10	12	2	3	4	5	6	8					1	1	1	1	1	1	0	1	0	1	0	1	0
1646	9	1	10	12	2	4	5	6	8	9					1	1	0	1	1	1	0	1	1	1	0	1	0
1647	13	1	10	11	12	13	2	3	4	5	6	7	8	9	1	1	1	1	1	1	1	1	1	1	1	1	1
1648	13	1	10	11	12	13	2	3	4	5	6	7	8	9	1	1	1	1	1	1	1	1	1	1	1	1	1
1649	13	1	10	11	12	13	2	3	4	5	6	7	8	9	1	1	1	1	1	1	1	1	1	1	1	1	1
1650	13	1	10	11	12	13	2	3	4	5	6	7	8	9	1	1	1	1	1	1	1	1	1	1	1	1	1
1651	13	1	10	11	12	13	2	3	4	5	6	7	8	9	1	1	1	1	1	1	1	1	1	1	1	1	1
1652	13	1	10	11	12	13	2	3	4	5	6	7	8	9	1	1	1	1	1	1	1	1	1	1	1	1	1
1653	13	1	10	11	12	13	2	3	4	5	6	7	8	9	1	1	1	1	1	1	1	1	1	1	1	1	1
1654	13	1	10	11	12	13	2	3	4	5	6	7	8	9	1	1	1	1	1	1	1	1	1	1	1	1	1
1655															0	0	0	0	0	0	0	0	0	0	0	0	0
1656	9	1	11	12	13	3	5	7	8	9					1	0	1	0	1	0	1	1	1	0	1	1	1
1657	13	1	10	11	12	13	2	3	4	5	6	7	8	9	1	1	1	1	1	1	1	1	1	1	1	1	1
1658	13	1	10	11	12	13	2	3	4	5	6	7	8	9	1	1	1	1	1	1	1	1	1	1	1	1	1
1659	13	1	10	11	12	13	2	3	4	5	6	7	8	9	1	1	1	1	1	1	1	1	1	1	1	1	1
1660	13	1	10	11	12	13	2	3	4	5	6	7	8	9	1	1	1	1	1	1	1	1	1	1	1	1	1
1661	13	1	10	11	12	13	2	3	4	5	6	7	8	9	1	1	1	1	1	1	1	1	1	1	1	1	1
1662	12	1	10	11	12	13	2	3	5	6	7	8	9		1	1	1	0	1	1	1	1	1	1	1	1	1
1663	13	1	10	11	12	13	2	3	4	5	6	7	8	9	1	1	1	1	1	1	1	1	1	1	1	1	1
1664	13	1	10	11	12	13	2	3	4	5	6	7	8	9	1	1	1	1	1	1	1	1	1	1	1	1	1
1665	13	1	10	11	12	13	2	3	4	5	6	7	8	9	1	1	1	1	1	1	1	1	1	1	1	1	1
1666	6	10	12	2	4	6	8								0	1	0	1	0	1	0	1	0	1	0	1	0
1667	13	1	10	11	12	13	2	3	4	5	6	7	8	9	1	1	1	1	1	1	1	1	1	1	1	1	1
1668	13	1	10	11	12	13	2	3	4	5	6	7	8	9	1	1	1	1	1	1	1	1	1	1	1	1	1
1669	13	1	10	11	12	13	2	3	4	5	6	7	8	9	1	1	1	1	1	1	1	1	1	1	1	1	1
1670															0	0	0	0	0	0	0	0	0	0	0	0	0
1671	13	1	10	11	12	13	2	3	4	5	6	7	8	9	1	1	1	1	1	1	1	1	1	1	1	1	1
1672	4	10	13	4	8										0	0	0	1	0	0	0	1	0	1	0	0	1
1673	13	1	10	11	12	13	2	3	4	5	6	7	8	9	1	1	1	1	1	1	1	1	1	1	1	1	1
1674	13	1	10	11	12	13	2	3	4	5	6	7	8	9	1	1	1	1	1	1	1	1	1	1	1	1	1
1675															0	0	0	0	0	0	0	0	0	0	0	0	0
1676	13	1	10	11	12	13	2	3	4	5	6	7	8	9	1	1	1	1	1	1	1	1	1	1	1	1	1
1677	13	1	10	11	12	13	2	3	4	5	6	7	8	9	1	1	1	1	1	1	1	1	1	1	1	1	1
1678	6	10	12	2	4	6	8								0	1	0	1	0	1	0	1	0	1	0	1	0
1679	11	1	10	11	13	3	4	5	6	7	8	9			1	0	1	1	1	1	1	1	1	1	1	0	1
1680	13	1	10	11	12	13	2	3	4	5	6	7	8	9	1	1	1	1	1	1	1	1	1	1	1	1	1
1681	13	1	10	11	12	13	2	3	4	5	6	7	8	9	1	1	1	1	1	1	1	1	1	1	1	1	1
1682	13	1	10	11	12	13	2	3	4	5	6	7	8	9	1	1	1	1	1	1	1	1	1	1	1	1	1
1683	13	1	10	11	12	13	2	3	4	5	6	7	8	9	1	1	1	1	1	1	1	1	1	1	1	1	1
1684	13	1	10	11	12	13	2	3	4	5	6	7	8	9	1	1	1	1	1	1	1	1	1	1	1	1	1
1685	13	1	10	11	12	13	2	3	4	5	6	7	8	9	1	1	1	1	1	1	1	1	1	1	1	1	1
1686	13	1	10	11	12	13	2	3	4	5	6	7	8	9	1	1	1	1	1	1	1	1	1	1	1	1	1
1687	13	1	10	11	12	13	2	3	4	5	6	7	8	9	1	1	1	1	1	1	1	1	1	1	1	1	1
1688	13	1	10	11	12	13	2	3	4	5	6	7	8	9	1	1	1	1	1	1	1	1	1	1	1	1	1
1689	6	10	12	2	4	6	8								0	1	0	1	0	1	0	1	0	1	0	1	0
1690	13	1	10	11	12	13	2	3	4	5	6	7	8	9	1	1	1	1	1	1	1	1	1	1	1	1	1
1691															0	0	0	0	0	0	0	0	0	0	0	0	0
1692	13	1	10	11	12	13	2	3	4	5	6	7	8	9	1	1	1	1	1	1	1	1	1	1	1	1	1
1693	13	1	10	11	12	13	2	3	4	5	6	7	8	9	1	1	1	1	1	1	1	1	1	1	1	1	1
1694	13	1	10	11	12	13	2	3	4	5	6	7	8	9	1	1	1	1	1	1	1	1	1	1	1	1	1
1695	13	1	10	11	12	13	2	3	4	5	6	7	8	9	1	1	1	1	1	1	1	1	1	1	1	1	1
1696	13	1	10	11	12	13	2	3	4	5	6	7	8	9	1	1	1	1	1	1	1	1	1	1	1	1	1
1697	13	1	10	11	12	13	2	3	4	5	6	7	8	9	1	1	1	1	1	1	1	1	1	1	1	1	1
1698	13	1	10	11	12	13	2	3	4	5	6	7	8	9	1	1	1	1	1	1	1	1	1	1	1	1	1
1699	13	1	10	11	12	13	2	3	4	5	6	7	8	9	1	1	1	1	1	1	1	1	1	1	1	1	1
1700	13	1	10	11	12	13	2	3	4	5	6	7	8	9	1	1	1	1	1	1	1	1	1	1	1	1	1
1701	13	1	10	11	12	13	2	3	4	5	6	7	8	9	1	1	1	1	1	1	1	1	1	1	1	1	1
1702	13	1	10	11	12	13	2	3	4	5	6	7	8	9	1	1	1	1	1	1	1	1	1	1	1	1	1
1703	13	1	10	11	12	13	2	3	4	5	6	7	8	9	1	1	1	1	1	1	1	1	1	1	1	1	1
1704	13	1	10	11	12	13	2	3	4	5	6	7	8	9	1	1	1	1	1	1	1	1	1	1	1	1	1
1705	13	1	10	11	12	13	2	3	4	5	6	7	8	9	1	1	1	1	1	1	1	1	1	1	1	1	1
1706	13	1	10	11	12	13	2	3	4	5	6	7	8	9	1	1	1	1	1	1	1	1	1	1	1	1	1
1707	13	1	10	11	12	13	2	3	4	5	6	7	8	9	1	1	1	1	1	1	1	1	1	1	1	1	1
1708	13	1	10	11	12	13	2	3	4	5	6	7	8	9	1	1	1	1	1	1	1	1	1	1	1	1	1
1709	13	1	10	11	12	13	2	3	4	5	6	7	8	9	1	1	1	1	1	1	1	1	1	1	1	1	1
1710	13	1	10	11	12	13	2	3	4	5	6	7	8	9	1	1	1	1	1	1	1	1	1	1	1	1	1
1711	13	1	10	11	12	13	2	3	4	5	6	7	8	9	1	1	1	1	1	1	1	1	1	1	1	1	1
1712	13	1	10	11	12	13	2	3	4	5	6	7	8	9	1	1	1	1	1	1	1	1	1	1	1	1	1
1713	13	1	10	11	12	13	2	3	4	5	6	7	8	9	1	1	1	1	1	1	1	1	1	1	1	1	1
1714	12	1	10	11	12	13	2	3	5	6	7	8	9		1	1	1	0	1	1	1	1	1	1	1	1	1
1715	13	1	10	11	12	13	2	3	4	5	6	7	8	9	1	1	1	1	1	1	1	1	1	1	1	1	1
1716	13	1	10	11	12	13	2	3	4	5	6	7	8	9	1	1	1	1	1	1	1	1	1	1	1	1	1
1717	12	1	10	11	12	13	2	3	4	5	6	8	9		1	1	1	1	1	1	0	1	1	1	1	1	1
1718	13	1	10	11	12	13	2	3	4	5	6	7	8	9	1	1	1	1	1	1	1	1	1	1	1	1	1
1719	13	1	10	11	12	13	2	3	4	5	6	7	8	9	1	1	1	1	1	1	1	1	1	1	1	1	1
1720	13	1	10	11	12	13	2	3	4	5	6	7	8	9	1	1	1	1	1	1	1	1	1	1	1	1	1
1721	7	1	11	13	3	5	7	9							1	0	1	0	1	0	1	0	1	0	1	0	1
1722	13	1	10	11	12	13	2	3	4	5	6	7	8	9	1	1	1	1	1	1	1	1	1	1	1	1	1
1723	13	1	10	11	12	13	2	3	4	5	6	7	8	9	1	1	1	1	1	1	1	1	1	1	1	1	1
1724	13	1	10	11	12	13	2	3	4	5	6	7	8	9	1	1	1	1	1	1	1	1	1	1	1	1	1
1725	13	1	10	11	12	13	2	3	4	5	6	7	8	9	1	1	1	1	1	1	1	1	1	1	1	1	1
1726	13	1	10	11	12	13	2	3	4	5	6	7	8	9	1	1	1	1	1	1	1	1	1	1	1	1	1
1727	13	1	10	11	12	13	2	3	4	5	6	7	8	9	1	1	1	1	1	1	1	1	1	1	1	1	1
1728	12	10	11	12	13	2	3	4	5	6	7	8	9		0	1	1	1	1	1	1	1	1	1	1	1	1
1729	13	1	10	11	12	13	2	3	4	5	6	7	8	9	1	1	1	1	1	1	1	1	1	1	1	1	1
1730	13	1	10	11	12	13	2	3	4	5	6	7	8	9	1	1	1	1	1	1	1	1	1	1	1	1	1
1731	13	1	10	11	12	13	2	3	4	5	6	7	8	9	1	1	1	1	1	1	1	1	1	1	1	1	1
1732	13	1	10	11	12	13	2	3	4	5	6	7	8	9	1	1	1	1	1	1	1	1	1	1	1	1	1
1733	13	1	10	11	12	13	2	3	4	5	6	7	8	9	1	1	1	1	1	1	1	1	1	1	1	1	1
1734	13	1	10	11	12	13	2	3	4	5	6	7	8	9	1	1	1	1	1	1	1	1	1	1	1	1	1
1735	13	1	10	11	12	13	2	3	4	5	6	7	8	9	1	1	1	1	1	1	1	1	1	1	1	1	1
1736	10	1	11	12	13	2	3	5	6	7	9				1	1	1	0	1	1	1	0	1	0	1	1	1
1737	13	1	10	11	12	13	2	3	4	5	6	7	8	9	1	1	1	1	1	1	1	1	1	1	1	1	1
1738	13	1	10	11	12	13	2	3	4	5	6	7	8	9	1	1	1	1	1	1	1	1	1	1	1	1	1
1739	13	1	10	11	12	13	2	3	4	5	6	7	8	9	1	1	1	1	1	1	1	1	1	1	1	1	1
1740	13	1	10	11	12	13	2	3	4	5	6	7	8	9	1	1	1	1	1	1	1	1	1	1	1	1	1
1741	13	1	10	11	12	13	2	3	4	5	6	7	8	9	1	1	1	1	1	1	1	1	1	1	1	1	1
1742	13	1	10	11	12	13	2	3	4	5	6	7	8	9	1	1	1	1	1	1	1	1	1	1	1	1	1
1743	13	1	10	11	12	13	2	3	4	5	6	7	8	9	1	1	1	1	1	1	1	1	1	1	1	1	1
1744	9	1	10	11	13	3	5	7	8	9					1	0	1	0	1	0	1	1	1	1	1	0	1
1745	13	1	10	11	12	13	2	3	4	5	6	7	8	9	1	1	1	1	1	1	1	1	1	1	1	1	1
1746	6	1	11	13	3	5	9								1	0	1	0	1	0	0	0	1	0	1	0	1
1747	5	12	13	5	6	8									0	0	0	0	1	1	0	1	0	0	0	1	1
1748	13	1	10	11	12	13	2	3	4	5	6	7	8	9	1	1	1	1	1	1	1	1	1	1	1	1	1
1749	12	1	10	11	12	13	2	3	4	5	6	7	9		1	1	1	1	1	1	1	0	1	1	1	1	1
1750	13	1	10	11	12	13	2	3	4	5	6	7	8	9	1	1	1	1	1	1	1	1	1	1	1	1	1
1751	13	1	10	11	12	13	2	3	4	5	6	7	8	9	1	1	1	1	1	1	1	1	1	1	1	1	1
1752	13	1	10	11	12	13	2	3	4	5	6	7	8	9	1	1	1	1	1	1	1	1	1	1	1	1	1
1753	13	1	10	11	12	13	2	3	4	5	6	7	8	9	1	1	1	1	1	1	1	1	1	1	1	1	1
1754	13	1	10	11	12	13	2	3	4	5	6	7	8	9	1	1	1	1	1	1	1	1	1	1	1	1	1
1755	13	1	10	11	12	13	2	3	4	5	6	7	8	9	1	1	1	1	1	1	1	1	1	1	1	1	1
1756	13	1	10	11	12	13	2	3	4	5	6	7	8	9	1	1	1	1	1	1	1	1	1	1	1	1	1
1757	13	1	10	11	12	13	2	3	4	5	6	7	8	9	1	1	1	1	1	1	1	1	1	1	1	1	1
1758	13	1	10	11	12	13	2	3	4	5	6	7	8	9	1	1	1	1	1	1	1	1	1	1	1	1	1
1759	13	1	10	11	12	13	2	3	4	5	6	7	8	9	1	1	1	1	1	1	1	1	1	1	1	1	1
1760	4	10	11	2	5										0	1	0	0	1	0	0	0	0	1	1	0	0
1761	13	1	10	11	12	13	2	3	4	5	6	7	8	9	1	1	1	1	1	1	1	1	1	1	1	1	1
1762	13	1	10	11	12	13	2	3	4	5	6	7	8	9	1	1	1	1	1	1	1	1	1	1	1	1	1
1763	13	1	10	11	12	13	2	3	4	5	6	7	8	9	1	1	1	1	1	1	1	1	1	1	1	1	1
1764	13	1	10	11	12	13	2	3	4	5	6	7	8	9	1	1	1	1	1	1	1	1	1	1	1	1	1
1765	13	1	10	11	12	13	2	3	4	5	6	7	8	9	1	1	1	1	1	1	1	1	1	1	1	1	1
1766	13	1	10	11	12	13	2	3	4	5	6	7	8	9	1	1	1	1	1	1	1	1	1	1	1	1	1
1767	10	1	10	11	12	13	2	3	5	6	8				1	1	1	0	1	1	0	1	0	1	1	1	1
1768	13	1	10	11	12	13	2	3	4	5	6	7	8	9	1	1	1	1	1	1	1	1	1	1	1	1	1
1769	1	1													1	0	0	0	0	0	0	0	0	0	0	0	0
1770	13	1	10	11	12	13	2	3	4	5	6	7	8	9	1	1	1	1	1	1	1	1	1	1	1	1	1
1771	13	1	10	11	12	13	2	3	4	5	6	7	8	9	1	1	1	1	1	1	1	1	1	1	1	1	1
1772	3	10	6	8											0	0	0	0	0	1	0	1	0	1	0	0	0
1773	13	1	10	11	12	13	2	3	4	5	6	7	8	9	1	1	1	1	1	1	1	1	1	1	1	1	1
1774	13	1	10	11	12	13	2	3	4	5	6	7	8	9	1	1	1	1	1	1	1	1	1	1	1	1	1
1775	13	1	10	11	12	13	2	3	4	5	6	7	8	9	1	1	1	1	1	1	1	1	1	1	1	1	1
1776	13	1	10	11	12	13	2	3	4	5	6	7	8	9	1	1	1	1	1	1	1	1	1	1	1	1	1
1777	5	1	13	3	5	9									1	0	1	0	1	0	0	0	1	0	0	0	1
1778	13	1	10	11	12	13	2	3	4	5	6	7	8	9	1	1	1	1	1	1	1	1	1	1	1	1	1
1779	13	1	10	11	12	13	2	3	4	5	6	7	8	9	1	1	1	1	1	1	1	1	1	1	1	1	1
1780	13	1	10	11	12	13	2	3	4	5	6	7	8	9	1	1	1	1	1	1	1	1	1	1	1	1	1
1781	13	1	10	11	12	13	2	3	4	5	6	7	8	9	1	1	1	1	1	1	1	1	1	1	1	1	1
1782	13	1	10	11	12	13	2	3	4	5	6	7	8	9	1	1	1	1	1	1	1	1	1	1	1	1	1
1783	10	1	10	11	12	13	3	5	6	7	9				1	0	1	0	1	1	1	0	1	1	1	1	1
1784	13	1	10	11	12	13	2	3	4	5	6	7	8	9	1	1	1	1	1	1	1	1	1	1	1	1	1
1785	13	1	10	11	12	13	2	3	4	5	6	7	8	9	1	1	1	1	1	1	1	1	1	1	1	1	1
1786	13	1	10	11	12	13	2	3	4	5	6	7	8	9	1	1	1	1	1	1	1	1	1	1	1	1	1
1787	13	1	10	11	12	13	2	3	4	5	6	7	8	9	1	1	1	1	1	1	1	1	1	1	1	1	1
1788	13	1	10	11	12	13	2	3	4	5	6	7	8	9	1	1	1	1	1	1	1	1	1	1	1	1	1
1789	13	1	10	11	12	13	2	3	4	5	6	7	8	9	1	1	1	1	1	1	1	1	1	1	1	1	1
1790	13	1	10	11	12	13	2	3	4	5	6	7	8	9	1	1	1	1	1	1	1	1	1	1	1	1	1
1791	13	1	10	11	12	13	2	3	4	5	6	7	8	9	1	1	1	1	1	1	1	1	1	1	1	1	1
1792	7	1	11	13	3	5	7	9							1	0	1	0	1	0	1	0	1	0	1	0	1
1793															0	0	0	0	0	0	0	0	0	0	0	0	0
1794	4	1	13	3	5										1	0	1	0	1	0	0	0	0	0	0	0	1
1795	6	10	12	2	4	6	8								0	1	0	1	0	1	0	1	0	1	0	1	0
1796	13	1	10	11	12	13	2	3	4	5	6	7	8	9	1	1	1	1	1	1	1	1	1	1	1	1	1
1797	13	1	10	11	12	13	2	3	4	5	6	7	8	9	1	1	1	1	1	1	1	1	1	1	1	1	1
1798	13	1	10	11	12	13	2	3	4	5	6	7	8	9	1	1	1	1	1	1	1	1	1	1	1	1	1
1799	13	1	10	11	12	13	2	3	4	5	6	7	8	9	1	1	1	1	1	1	1	1	1	1	1	1	1
1800	1	5													0	0	0	0	1	0	0	0	0	0	0	0	0
1801															0	0	0	0	0	0	0	0	0	0	0	0	0
1802	13	1	10	11	12	13	2	3	4	5	6	7	8	9	1	1	1	1	1	1	1	1	1	1	1	1	1
1803	13	1	10	11	12	13	2	3	4	5	6	7	8	9	1	1	1	1	1	1	1	1	1	1	1	1	1
1804	7	1	11	13	3	5	7	9							1	0	1	0	1	0	1	0	1	0	1	0	1
1805	13	1	10	11	12	13	2	3	4	5	6	7	8	9	1	1	1	1	1	1	1	1	1	1	1	1	1
1806	9	1	11	13	3	5	6	7	8	9					1	0	1	0	1	1	1	1	1	0	1	0	1
1807	13	1	10	11	12	13	2	3	4	5	6	7	8	9	1	1	1	1	1	1	1	1	1	1	1	1	1
1808	13	1	10	11	12	13	2	3	4	5	6	7	8	9	1	1	1	1	1	1	1	1	1	1	1	1	1
1809	13	1	10	11	12	13	2	3	4	5	6	7	8	9	1	1	1	1	1	1	1	1	1	1	1	1	1
1810	13	1	10	11	12	13	2	3	4	5	6	7	8	9	1	1	1	1	1	1	1	1	1	1	1	1	1
1811	13	1	10	11	12	13	2	3	4	5	6	7	8	9	1	1	1	1	1	1	1	1	1	1	1	1	1
1812	13	1	10	11	12	13	2	3	4	5	6	7	8	9	1	1	1	1	1	1	1	1	1	1	1	1	1
1813	13	1	10	11	12	13	2	3	4	5	6	7	8	9	1	1	1	1	1	1	1	1	1	1	1	1	1
1814	12	1	10	11	12	13	2	3	4	5	6	7	9		1	1	1	1	1	1	1	0	1	1	1	1	1
1815															0	0	0	0	0	0	0	0	0	0	0	0	0
1816	13	1	10	11	12	13	2	3	4	5	6	7	8	9	1	1	1	1	1	1	1	1	1	1	1	1	1
1817	13	1	10	11	12	13	2	3	4	5	6	7	8	9	1	1	1	1	1	1	1	1	1	1	1	1	1
1818	2	12	8												0	0	0	0	0	0	0	1	0	0	0	1	0
1819	13	1	10	11	12	13	2	3	4	5	6	7	8	9	1	1	1	1	1	1	1	1	1	1	1	1	1
1820	11	1	10	11	12	13	3	5	6	7	8	9			1	0	1	0	1	1	1	1	1	1	1	1	1
1821	1	8													0	0	0	0	0	0	0	1	0	0	0	0	0
1822	13	1	10	11	12	13	2	3	4	5	6	7	8	9	1	1	1	1	1	1	1	1	1	1	1	1	1
1823	13	1	10	11	12	13	2	3	4	5	6	7	8	9	1	1	1	1	1	1	1	1	1	1	1	1	1
1824	13	1	10	11	12	13	2	3	4	5	6	7	8	9	1	1	1	1	1	1	1	1	1	1	1	1	1
1825	13	1	10	11	12	13	2	3	4	5	6	7	8	9	1	1	1	1	1	1	1	1	1	1	1	1	1
1826	13	1	10	11	12	13	2	3	4	5	6	7	8	9	1	1	1	1	1	1	1	1	1	1	1	1	1
1827	13	1	10	11	12	13	2	3	4	5	6	7	8	9	1	1	1	1	1	1	1	1	1	1	1	1	1
1828	13	1	10	11	12	13	2	3	4	5	6	7	8	9	1	1	1	1	1	1	1	1	1	1	1	1	1
1829															0	0	0	0	0	0	0	0	0	0	0	0	0
1830	13	1	10	11	12	13	2	3	4	5	6	7	8	9	1	1	1	1	1	1	1	1	1	1	1	1	1
1831	13	1	10	11	12	13	2	3	4	5	6	7	8	9	1	1	1	1	1	1	1	1	1	1	1	1	1
1832	13	1	10	11	12	13	2	3	4	5	6	7	8	9	1	1	1	1	1	1	1	1	1	1	1	1	1
1833															0	0	0	0	0	0	0	0	0	0	0	0	0
1834	4	1	11	13	5										1	0	0	0	1	0	0	0	0	0	1	0	1
1835	13	1	10	11	12	13	2	3	4	5	6	7	8	9	1	1	1	1	1	1	1	1	1	1	1	1	1
1836	13	1	10	11	12	13	2	3	4	5	6	7	8	9	1	1	1	1	1	1	1	1	1	1	1	1	1
1837	11	1	11	12	13	3	4	5	6	7	8	9			1	0	1	1	1	1	1	1	1	0	1	1	1
1838															0	0	0	0	0	0	0	0	0	0	0	0	0
1839	13	1	10	11	12	13	2	3	4	5	6	7	8	9	1	1	1	1	1	1	1	1	1	1	1	1	1
1840	13	1	10	11	12	13	2	3	4	5	6	7	8	9	1	1	1	1	1	1	1	1	1	1	1	1	1
1841	13	1	10	11	12	13	2	3	4	5	6	7	8	9	1	1	1	1	1	1	1	1	1	1	1	1	1
1842	13	1	10	11	12	13	2	3	4	5	6	7	8	9	1	1	1	1	1	1	1	1	1	1	1	1	1
1843	6	10	12	2	4	6	8								0	1	0	1	0	1	0	1	0	1	0	1	0
1844	13	1	10	11	12	13	2	3	4	5	6	7	8	9	1	1	1	1	1	1	1	1	1	1	1	1	1
1845	13	1	10	11	12	13	2	3	4	5	6	7	8	9	1	1	1	1	1	1	1	1	1	1	1	1	1
1846	13	1	10	11	12	13	2	3	4	5	6	7	8	9	1	1	1	1	1	1	1	1	1	1	1	1	1
1847	13	1	10	11	12	13	2	3	4	5	6	7	8	9	1	1	1	1	1	1	1	1	1	1	1	1	1
1848	13	1	10	11	12	13	2	3	4	5	6	7	8	9	1	1	1	1	1	1	1	1	1	1	1	1	1
1849	13	1	10	11	12	13	2	3	4	5	6	7	8	9	1	1	1	1	1	1	1	1	1	1	1	1	1
1850	13	1	10	11	12	13	2	3	4	5	6	7	8	9	1	1	1	1	1	1	1	1	1	1	1	1	1
1851	13	1	10	11	12	13	2	3	4	5	6	7	8	9	1	1	1	1	1	1	1	1	1	1	1	1	1
1852	13	1	10	11	12	13	2	3	4	5	6	7	8	9	1	1	1	1	1	1	1	1	1	1	1	1	1
1853	9	10	11	13	2	3	4	5	6	9					0	1	1	1	1	1	0	0	1	1	1	0	1
1854	11	1	10	11	12	13	2	3	4	5	6	8			1	1	1	1	1	1	0	1	0	1	1	1	1
1855	13	1	10	11	12	13	2	3	4	5	6	7	8	9	1	1	1	1	1	1	1	1	1	1	1	1	1
1856	13	1	10	11	12	13	2	3	4	5	6	7	8	9	1	1	1	1	1	1	1	1	1	1	1	1	1
1857	13	1	10	11	12	13	2	3	4	5	6	7	8	9	1	1	1	1	1	1	1	1	1	1	1	1	1
1858	13	1	10	11	12	13	2	3	4	5	6	7	8	9	1	1	1	1	1	1	1	1	1	1	1	1	1
1859	13	1	10	11	12	13	2	3	4	5	6	7	8	9	1	1	1	1	1	1	1	1	1	1	1	1	1
1860	7	1	11	13	3	5	7	9							1	0	1	0	1	0	1	0	1	0	1	0	1
1861	13	1	10	11	12	13	2	3	4	5	6	7	8	9	1	1	1	1	1	1	1	1	1	1	1	1	1
1862	13	1	10	11	12	13	2	3	4	5	6	7	8	9	1	1	1	1	1	1	1	1	1	1	1	1	1
1863	13	1	10	11	12	13	2	3	4	5	6	7	8	9	1	1	1	1	1	1	1	1	1	1	1	1	1
1864	13	1	10	11	12	13	2	3	4	5	6	7	8	9	1	1	1	1	1	1	1	1	1	1	1	1	1
1865	13	1	10	11	12	13	2	3	4	5	6	7	8	9	1	1	1	1	1	1	1	1	1	1	1	1	1
1866	13	1	10	11	12	13	2	3	4	5	6	7	8	9	1	1	1	1	1	1	1	1	1	1	1	1	1
1867															0	0	0	0	0	0	0	0	0	0	0	0	0
1868	13	1	10	11	12	13	2	3	4	5	6	7	8	9	1	1	1	1	1	1	1	1	1	1	1	1	1
1869	13	1	10	11	12	13	2	3	4	5	6	7	8	9	1	1	1	1	1	1	1	1	1	1	1	1	1
1870	13	1	10	11	12	13	2	3	4	5	6	7	8	9	1	1	1	1	1	1	1	1	1	1	1	1	1
1871	13	1	10	11	12	13	2	3	4	5	6	7	8	9	1	1	1	1	1	1	1	1	1	1	1	1	1
1872	13	1	10	11	12	13	2	3	4	5	6	7	8	9	1	1	1	1	1	1	1	1	1	1	1	1	1
1873	13	1	10	11	12	13	2	3	4	5	6	7	8	9	1	1	1	1	1	1	1	1	1	1	1	1	1
1874	13	1	10	11	12	13	2	3	4	5	6	7	8	9	1	1	1	1	1	1	1	1	1	1	1	1	1
1875	13	1	10	11	12	13	2	3	4	5	6	7	8	9	1	1	1	1	1	1	1	1	1	1	1	1	1
1876															0	0	0	0	0	0	0	0	0	0	0	0	0
1877	13	1	10	11	12	13	2	3	4	5	6	7	8	9	1	1	1	1	1	1	1	1	1	1	1	1	1
1878	13	1	10	11	12	13	2	3	4	5	6	7	8	9	1	1	1	1	1	1	1	1	1	1	1	1	1
1879	13	1	10	11	12	13	2	3	4	5	6	7	8	9	1	1	1	1	1	1	1	1	1	1	1	1	1
1880	13	1	10	11	12	13	2	3	4	5	6	7	8	9	1	1	1	1	1	1	1	1	1	1	1	1	1
1881	13	1	10	11	12	13	2	3	4	5	6	7	8	9	1	1	1	1	1	1	1	1	1	1	1	1	1
1882	13	1	10	11	12	13	2	3	4	5	6	7	8	9	1	1	1	1	1	1	1	1	1	1	1	1	1
1883	13	1	10	11	12	13	2	3	4	5	6	7	8	9	1	1	1	1	1	1	1	1	1	1	1	1	1
1884	13	1	10	11	12	13	2	3	4	5	6	7	8	9	1	1	1	1	1	1	1	1	1	1	1	1	1
1885	6	10	12	2	4	6	8								0	1	0	1	0	1	0	1	0	1	0	1	0
1886	13	1	10	11	12	13	2	3	4	5	6	7	8	9	1	1	1	1	1	1	1	1	1	1	1	1	1
1887	13	1	10	11	12	13	2	3	4	5	6	7	8	9	1	1	1	1	1	1	1	1	1	1	1	1	1
1888	13	1	10	11	12	13	2	3	4	5	6	7	8	9	1	1	1	1	1	1	1	1	1	1	1	1	1
1889	13	1	10	11	12	13	2	3	4	5	6	7	8	9	1	1	1	1	1	1	1	1	1	1	1	1	1
1890	13	1	10	11	12	13	2	3	4	5	6	7	8	9	1	1	1	1	1	1	1	1	1	1	1	1	1
1891	13	1	10	11	12	13	2	3	4	5	6	7	8	9	1	1	1	1	1	1	1	1	1	1	1	1	1
1892	13	1	10	11	12	13	2	3	4	5	6	7	8	9	1	1	1	1	1	1	1	1	1	1	1	1	1
1893	13	1	10	11	12	13	2	3	4	5	6	7	8	9	1	1	1	1	1	1	1	1	1	1	1	1	1
1894	13	1	10	11	12	13	2	3	4	5	6	7	8	9	1	1	1	1	1	1	1	1	1	1	1	1	1
1895	6	10	12	2	4	6	8								0	1	0	1	0	1	0	1	0	1	0	1	0
1896	13	1	10	11	12	13	2	3	4	5	6	7	8	9	1	1	1	1	1	1	1	1	1	1	1	1	1
1897	13	1	10	11	12	13	2	3	4	5	6	7	8	9	1	1	1	1	1	1	1	1	1	1	1	1	1
1898															0	0	0	0	0	0	0	0	0	0	0	0	0
1899	13	1	10	11	12	13	2	3	4	5	6	7	8	9	1	1	1	1	1	1	1	1	1	1	1	1	1
1900	13	1	10	11	12	13	2	3	4	5	6	7	8	9	1	1	1	1	1	1	1	1	1	1	1	1	1
1901	13	1	10	11	12	13	2	3	4	5	6	7	8	9	1	1	1	1	1	1	1	1	1	1	1	1	1
1902	13	1	10	11	12	13	2	3	4	5	6	7	8	9	1	1	1	1	1	1	1	1	1	1	1	1	1
1903	13	1	10	11	12	13	2	3	4	5	6	7	8	9	1	1	1	1	1	1	1	1	1	1	1	1	1
1904	13	1	10	11	12	13	2	3	4	5	6	7	8	9	1	1	1	1	1	1	1	1	1	1	1	1	1
1905	13	1	10	11	12	13	2	3	4	5	6	7	8	9	1	1	1	1	1	1	1	1	1	1	1	1	1
1906															0	0	0	0	0	0	0	0	0	0	0	0	0
1907	13	1	10	11	12	13	2	3	4	5	6	7	8	9	1	1	1	1	1	1	1	1	1	1	1	1	1
1908	13	1	10	11	12	13	2	3	4	5	6	7	8	9	1	1	1	1	1	1	1	1	1	1	1	1	1
1909	13	1	10	11	12	13	2	3	4	5	6	7	8	9	1	1	1	1	1	1	1	1	1	1	1	1	1
1910	13	1	10	11	12	13	2	3	4	5	6	7	8	9	1	1	1	1	1	1	1	1	1	1	1	1	1
1911	13	1	10	11	12	13	2	3	4	5	6	7	8	9	1	1	1	1	1	1	1	1	1	1	1	1	1
1912															0	0	0	0	0	0	0	0	0	0	0	0	0
1913	13	1	10	11	12	13	2	3	4	5	6	7	8	9	1	1	1	1	1	1	1	1	1	1	1	1	1
1914	13	1	10	11	12	13	2	3	4	5	6	7	8	9	1	1	1	1	1	1	1	1	1	1	1	1	1
1915															0	0	0	0	0	0	0	0	0	0	0	0	0
1916															0	0	0	0	0	0	0	0	0	0	0	0	0
1917	13	1	10	11	12	13	2	3	4	5	6	7	8	9	1	1	1	1	1	1	1	1	1	1	1	1	1
1918	13	1	10	11	12	13	2	3	4	5	6	7	8	9	1	1	1	1	1	1	1	1	1	1	1	1	1
1919	13	1	10	11	12	13	2	3	4	5	6	7	8	9	1	1	1	1	1	1	1	1	1	1	1	1	1
1920	13	1	10	11	12	13	2	3	4	5	6	7	8	9	1	1	1	1	1	1	1	1	1	1	1	1	1
1921	13	1	10	11	12	13	2	3	4	5	6	7	8	9	1	1	1	1	1	1	1	1	1	1	1	1	1
1922	13	1	10	11	12	13	2	3	4	5	6	7	8	9	1	1	1	1	1	1	1	1	1	1	1	1	1
1923	13	1	10	11	12	13	2	3	4	5	6	7	8	9	1	1	1	1	1	1	1	1	1	1	1	1	1
1924	13	1	10	11	12	13	2	3	4	5	6	7	8	9	1	1	1	1	1	1	1	1	1	1	1	1	1
1925	9	1	11	13	2	3	4	5	7	9					1	1	1	1	1	0	1	0	1	0	1	0	1
1926	10	1	10	12	13	2	3	4	5	6	8				1	1	1	1	1	1	0	1	0	1	0	1	1
1927	12	1	10	11	12	13	2	3	4	5	6	8	9		1	1	1	1	1	1	0	1	1	1	1	1	1
1928	13	1	10	11	12	13	2	3	4	5	6	7	8	9	1	1	1	1	1	1	1	1	1	1	1	1	1
1929	12	1	10	11	12	13	2	3	4	5	6	8	9		1	1	1	1	1	1	0	1	1	1	1	1	1
1930	13	1	10	11	12	13	2	3	4	5	6	7	8	9	1	1	1	1	1	1	1	1	1	1	1	1	1
1931	13	1	10	11	12	13	2	3	4	5	6	7	8	9	1	1	1	1	1	1	1	1	1	1	1	1	1
1932	13	1	10	11	12	13	2	3	4	5	6	7	8	9	1	1	1	1	1	1	1	1	1	1	1	1	1
1933	13	1	10	11	12	13	2	3	4	5	6	7	8	9	1	1	1	1	1	1	1	1	1	1	1	1	1
1934	13	1	10	11	12	13	2	3	4	5	6	7	8	9	1	1	1	1	1	1	1	1	1	1	1	1	1
1935	13	1	10	11	12	13	2	3	4	5	6	7	8	9	1	1	1	1	1	1	1	1	1	1	1	1	1
1936	13	1	10	11	12	13	2	3	4	5	6	7	8	9	1	1	1	1	1	1	1	1	1	1	1	1	1
1937	13	1	10	11	12	13	2	3	4	5	6	7	8	9	1	1	1	1	1	1	1	1	1	1	1	1	1
1938	13	1	10	11	12	13	2	3	4	5	6	7	8	9	1	1	1	1	1	1	1	1	1	1	1	1	1
1939	13	1	10	11	12	13	2	3	4	5	6	7	8	9	1	1	1	1	1	1	1	1	1	1	1	1	1
1940	13	1	10	11	12	13	2	3	4	5	6	7	8	9	1	1	1	1	1	1	1	1	1	1	1	1	1
1941	13	1	10	11	12	13	2	3	4	5	6	7	8	9	1	1	1	1	1	1	1	1	1	1	1	1	1
1942															0	0	0	0	0	0	0	0	0	0	0	0	0
1943	1	13													0	0	0	0	0	0	0	0	0	0	0	0	1
1944	13	1	10	11	12	13	2	3	4	5	6	7	8	9	1	1	1	1	1	1	1	1	1	1	1	1	1
1945	13	1	10	11	12	13	2	3	4	5	6	7	8	9	1	1	1	1	1	1	1	1	1	1	1	1	1
1946	13	1	10	11	12	13	2	3	4	5	6	7	8	9	1	1	1	1	1	1	1	1	1	1	1	1	1
1947	13	1	10	11	12	13	2	3	4	5	6	7	8	9	1	1	1	1	1	1	1	1	1	1	1	1	1
1948	13	1	10	11	12	13	2	3	4	5	6	7	8	9	1	1	1	1	1	1	1	1	1	1	1	1	1
1949	13	1	10	11	12	13	2	3	4	5	6	7	8	9	1	1	1	1	1	1	1	1	1	1	1	1	1
1950	6	10	12	2	4	6	8								0	1	0	1	0	1	0	1	0	1	0	1	0
1951	13	1	10	11	12	13	2	3	4	5	6	7	8	9	1	1	1	1	1	1	1	1	1	1	1	1	1
1952	13	1	10	11	12	13	2	3	4	5	6	7	8	9	1	1	1	1	1	1	1	1	1	1	1	1	1
1953	13	1	10	11	12	13	2	3	4	5	6	7	8	9	1	1	1	1	1	1	1	1	1	1	1	1	1
1954	13	1	10	11	12	13	2	3	4	5	6	7	8	9	1	1	1	1	1	1	1	1	1	1	1	1	1
1955	7	11	13	3	5	6	7	9							0	0	1	0	1	1	1	0	1	0	1	0	1
1956	13	1	10	11	12	13	2	3	4	5	6	7	8	9	1	1	1	1	1	1	1	1	1	1	1	1	1
1957	13	1	10	11	12	13	2	3	4	5	6	7	8	9	1	1	1	1	1	1	1	1	1	1	1	1	1
1958	13	1	10	11	12	13	2	3	4	5	6	7	8	9	1	1	1	1	1	1	1	1	1	1	1	1	1
1959	13	1	10	11	12	13	2	3	4	5	6	7	8	9	1	1	1	1	1	1	1	1	1	1	1	1	1
1960	13	1	10	11	12	13	2	3	4	5	6	7	8	9	1	1	1	1	1	1	1	1	1	1	1	1	1
1961	13	1	10	11	12	13	2	3	4	5	6	7	8	9	1	1	1	1	1	1	1	1	1	1	1	1	1
1962	13	1	10	11	12	13	2	3	4	5	6	7	8	9	1	1	1	1	1	1	1	1	1	1	1	1	1
1963	13	1	10	11	12	13	2	3	4	5	6	7	8	9	1	1	1	1	1	1	1	1	1	1	1	1	1
1964	13	1	10	11	12	13	2	3	4	5	6	7	8	9	1	1	1	1	1	1	1	1	1	1	1	1	1
1965	13	1	10	11	12	13	2	3	4	5	6	7	8	9	1	1	1	1	1	1	1	1	1	1	1	1	1
1966	13	1	10	11	12	13	2	3	4	5	6	7	8	9	1	1	1	1	1	1	1	1	1	1	1	1	1
1967	13	1	10	11	12	13	2	3	4	5	6	7	8	9	1	1	1	1	1	1	1	1	1	1	1	1	1
1968	13	1	10	11	12	13	2	3	4	5	6	7	8	9	1	1	1	1	1	1	1	1	1	1	1	1	1
1969															0	0	0	0	0	0	0	0	0	0	0	0	0
1970	13	1	10	11	12	13	2	3	4	5	6	7	8	9	1	1	1	1	1	1	1	1	1	1	1	1	1
1971	13	1	10	11	12	13	2	3	4	5	6	7	8	9	1	1	1	1	1	1	1	1	1	1	1	1	1
1972	13	1	10	11	12	13	2	3	4	5	6	7	8	9	1	1	1	1	1	1	1	1	1	1	1	1	1
1973	13	1	10	11	12	13	2	3	4	5	6	7	8	9	1	1	1	1	1	1	1	1	1	1	1	1	1
1974	13	1	10	11	12	13	2	3	4	5	6	7	8	9	1	1	1	1	1	1	1	1	1	1	1	1	1
1975	12	1	10	11	12	13	2	3	4	5	6	7	9		1	1	1	1	1	1	1	0	1	1	1	1	1
1976	13	1	10	11	12	13	2	3	4	5	6	7	8	9	1	1	1	1	1	1	1	1	1	1	1	1	1
1977	13	1	10	11	12	13	2	3	4	5	6	7	8	9	1	1	1	1	1	1	1	1	1	1	1	1	1
1978	13	1	10	11	12	13	2	3	4	5	6	7	8	9	1	1	1	1	1	1	1	1	1	1	1	1	1
1979	13	1	10	11	12	13	2	3	4	5	6	7	8	9	1	1	1	1	1	1	1	1	1	1	1	1	1
1980	13	1	10	11	12	13	2	3	4	5	6	7	8	9	1	1	1	1	1	1	1	1	1	1	1	1	1
1981	13	1	10	11	12	13	2	3	4	5	6	7	8	9	1	1	1	1	1	1	1	1	1	1	1	1	1
1982	13	1	10	11	12	13	2	3	4	5	6	7	8	9	1	1	1	1	1	1	1	1	1	1	1	1	1
1983	13	1	10	11	12	13	2	3	4	5	6	7	8	9	1	1	1	1	1	1	1	1	1	1	1	1	1
1984	13	1	10	11	12	13	2	3	4	5	6	7	8	9	1	1	1	1	1	1	1	1	1	1	1	1	1
1985	13	1	10	11	12	13	2	3	4	5	6	7	8	9	1	1	1	1	1	1	1	1	1	1	1	1	1
1986	13	1	10	11	12	13	2	3	4	5	6	7	8	9	1	1	1	1	1	1	1	1	1	1	1	1	1
1987	13	1	10	11	12	13	2	3	4	5	6	7	8	9	1	1	1	1	1	1	1	1	1	1	1	1	1
1988	13	1	10	11	12	13	2	3	4	5	6	7	8	9	1	1	1	1	1	1	1	1	1	1	1	1	1
1989	13	1	10	11	12	13	2	3	4	5	6	7	8	9	1	1	1	1	1	1	1	1	1	1	1	1	1
1990	13	1	10	11	12	13	2	3	4	5	6	7	8	9	1	1	1	1	1	1	1	1	1	1	1	1	1
1991															0	0	0	0	0	0	0	0	0	0	0	0	0
1992	8	10	11	12	2	4	6	8	9						0	1	0	1	0	1	0	1	1	1	1	1	0
1993	13	1	10	11	12	13	2	3	4	5	6	7	8	9	1	1	1	1	1	1	1	1	1	1	1	1	1
1994	13	1	10	11	12	13	2	3	4	5	6	7	8	9	1	1	1	1	1	1	1	1	1	1	1	1	1
1995	13	1	10	11	12	13	2	3	4	5	6	7	8	9	1	1	1	1	1	1	1	1	1	1	1	1	1
1996															0	0	0	0	0	0	0	0	0	0	0	0	0
1997	13	1	10	11	12	13	2	3	4	5	6	7	8	9	1	1	1	1	1	1	1	1	1	1	1	1	1
1998	13	1	10	11	12	13	2	3	4	5	6	7	8	9	1	1	1	1	1	1	1	1	1	1	1	1	1
1999	13	1	10	11	12	13	2	3	4	5	6	7	8	9	1	1	1	1	1	1	1	1	1	1	1	1	1
[truncated: 375 more rows]

## Sheet: Run9
Sample number	Number TilesAboveMedC	Tiles Above Med Cutoff													Tile 1	Tile 2	Tile 3	Tile 4	Tile 5	Tile 6	Tile 7	Tile 8	Tile 9	Tile 10	Tile 11	Tile 12	Tile 13
1	6	10	12	2	4	6	8								0	1	0	1	0	1	0	1	0	1	0	1	0
2	13	1	10	11	12	13	2	3	4	5	6	7	8	9	1	1	1	1	1	1	1	1	1	1	1	1	1
3	8	1	10	12	2	3	4	6	8						1	1	1	1	0	1	0	1	0	1	0	1	0
4															0	0	0	0	0	0	0	0	0	0	0	0	0		0 = Tile not covered
5	13	1	10	11	12	13	2	3	4	5	6	7	8	9	1	1	1	1	1	1	1	1	1	1	1	1	1		1 = Tile covered
6	13	1	10	11	12	13	2	3	4	5	6	7	8	9	1	1	1	1	1	1	1	1	1	1	1	1	1
7	6	10	12	2	4	6	8								0	1	0	1	0	1	0	1	0	1	0	1	0
8	13	1	10	11	12	13	2	3	4	5	6	7	8	9	1	1	1	1	1	1	1	1	1	1	1	1	1
9	13	1	10	11	12	13	2	3	4	5	6	7	8	9	1	1	1	1	1	1	1	1	1	1	1	1	1
10	13	1	10	11	12	13	2	3	4	5	6	7	8	9	1	1	1	1	1	1	1	1	1	1	1	1	1
11	6	10	12	2	4	6	8								0	1	0	1	0	1	0	1	0	1	0	1	0
12	13	1	10	11	12	13	2	3	4	5	6	7	8	9	1	1	1	1	1	1	1	1	1	1	1	1	1
13															0	0	0	0	0	0	0	0	0	0	0	0	0
14	13	1	10	11	12	13	2	3	4	5	6	7	8	9	1	1	1	1	1	1	1	1	1	1	1	1	1
15	13	1	10	11	12	13	2	3	4	5	6	7	8	9	1	1	1	1	1	1	1	1	1	1	1	1	1
16	5	10	12	2	6	8									0	1	0	0	0	1	0	1	0	1	0	1	0
17															0	0	0	0	0	0	0	0	0	0	0	0	0
18	12	1	10	11	12	2	3	4	5	6	7	8	9		1	1	1	1	1	1	1	1	1	1	1	1	0
19	3	12	4	8											0	0	0	1	0	0	0	1	0	0	0	1	0
20	5	10	2	4	6	8									0	1	0	1	0	1	0	1	0	1	0	0	0
21	13	1	10	11	12	13	2	3	4	5	6	7	8	9	1	1	1	1	1	1	1	1	1	1	1	1	1
22															0	0	0	0	0	0	0	0	0	0	0	0	0
23	13	1	10	11	12	13	2	3	4	5	6	7	8	9	1	1	1	1	1	1	1	1	1	1	1	1	1
24															0	0	0	0	0	0	0	0	0	0	0	0	0
25	13	1	10	11	12	13	2	3	4	5	6	7	8	9	1	1	1	1	1	1	1	1	1	1	1	1	1
26	6	10	12	2	4	6	8								0	1	0	1	0	1	0	1	0	1	0	1	0
27	4	1	3	5	9										1	0	1	0	1	0	0	0	1	0	0	0	0
28	4	10	4	6	8										0	0	0	1	0	1	0	1	0	1	0	0	0
29															0	0	0	0	0	0	0	0	0	0	0	0	0
30	13	1	10	11	12	13	2	3	4	5	6	7	8	9	1	1	1	1	1	1	1	1	1	1	1	1	1
31															0	0	0	0	0	0	0	0	0	0	0	0	0
32	13	1	10	11	12	13	2	3	4	5	6	7	8	9	1	1	1	1	1	1	1	1	1	1	1	1	1
33	13	1	10	11	12	13	2	3	4	5	6	7	8	9	1	1	1	1	1	1	1	1	1	1	1	1	1
34	13	1	10	11	12	13	2	3	4	5	6	7	8	9	1	1	1	1	1	1	1	1	1	1	1	1	1
35	13	1	10	11	12	13	2	3	4	5	6	7	8	9	1	1	1	1	1	1	1	1	1	1	1	1	1
36	13	1	10	11	12	13	2	3	4	5	6	7	8	9	1	1	1	1	1	1	1	1	1	1	1	1	1
37	13	1	10	11	12	13	2	3	4	5	6	7	8	9	1	1	1	1	1	1	1	1	1	1	1	1	1
38	13	1	10	11	12	13	2	3	4	5	6	7	8	9	1	1	1	1	1	1	1	1	1	1	1	1	1
39	13	1	10	11	12	13	2	3	4	5	6	7	8	9	1	1	1	1	1	1	1	1	1	1	1	1	1
40	12	1	10	11	12	13	2	3	5	6	7	8	9		1	1	1	0	1	1	1	1	1	1	1	1	1
41	11	1	10	11	12	13	2	3	5	7	8	9			1	1	1	0	1	0	1	1	1	1	1	1	1
42	13	1	10	11	12	13	2	3	4	5	6	7	8	9	1	1	1	1	1	1	1	1	1	1	1	1	1
43	13	1	10	11	12	13	2	3	4	5	6	7	8	9	1	1	1	1	1	1	1	1	1	1	1	1	1
44	13	1	10	11	12	13	2	3	4	5	6	7	8	9	1	1	1	1	1	1	1	1	1	1	1	1	1
45	13	1	10	11	12	13	2	3	4	5	6	7	8	9	1	1	1	1	1	1	1	1	1	1	1	1	1
46	13	1	10	11	12	13	2	3	4	5	6	7	8	9	1	1	1	1	1	1	1	1	1	1	1	1	1
47	13	1	10	11	12	13	2	3	4	5	6	7	8	9	1	1	1	1	1	1	1	1	1	1	1	1	1
48	12	1	10	11	12	13	2	3	5	6	7	8	9		1	1	1	0	1	1	1	1	1	1	1	1	1
49	13	1	10	11	12	13	2	3	4	5	6	7	8	9	1	1	1	1	1	1	1	1	1	1	1	1	1
50															0	0	0	0	0	0	0	0	0	0	0	0	0
51	13	1	10	11	12	13	2	3	4	5	6	7	8	9	1	1	1	1	1	1	1	1	1	1	1	1	1
52	12	1	10	11	12	13	2	3	5	6	7	8	9		1	1	1	0	1	1	1	1	1	1	1	1	1
53	13	1	10	11	12	13	2	3	4	5	6	7	8	9	1	1	1	1	1	1	1	1	1	1	1	1	1
54	13	1	10	11	12	13	2	3	4	5	6	7	8	9	1	1	1	1	1	1	1	1	1	1	1	1	1
55	13	1	10	11	12	13	2	3	4	5	6	7	8	9	1	1	1	1	1	1	1	1	1	1	1	1	1
56	13	1	10	11	12	13	2	3	4	5	6	7	8	9	1	1	1	1	1	1	1	1	1	1	1	1	1
57	13	1	10	11	12	13	2	3	4	5	6	7	8	9	1	1	1	1	1	1	1	1	1	1	1	1	1
58	13	1	10	11	12	13	2	3	4	5	6	7	8	9	1	1	1	1	1	1	1	1	1	1	1	1	1
59	13	1	10	11	12	13	2	3	4	5	6	7	8	9	1	1	1	1	1	1	1	1	1	1	1	1	1
60	13	1	10	11	12	13	2	3	4	5	6	7	8	9	1	1	1	1	1	1	1	1	1	1	1	1	1
61	13	1	10	11	12	13	2	3	4	5	6	7	8	9	1	1	1	1	1	1	1	1	1	1	1	1	1
62	13	1	10	11	12	13	2	3	4	5	6	7	8	9	1	1	1	1	1	1	1	1	1	1	1	1	1
63	13	1	10	11	12	13	2	3	4	5	6	7	8	9	1	1	1	1	1	1	1	1	1	1	1	1	1
64	13	1	10	11	12	13	2	3	4	5	6	7	8	9	1	1	1	1	1	1	1	1	1	1	1	1	1
65	13	1	10	11	12	13	2	3	4	5	6	7	8	9	1	1	1	1	1	1	1	1	1	1	1	1	1
66	13	1	10	11	12	13	2	3	4	5	6	7	8	9	1	1	1	1	1	1	1	1	1	1	1	1	1
67	13	1	10	11	12	13	2	3	4	5	6	7	8	9	1	1	1	1	1	1	1	1	1	1	1	1	1
68	13	1	10	11	12	13	2	3	4	5	6	7	8	9	1	1	1	1	1	1	1	1	1	1	1	1	1
69	13	1	10	11	12	13	2	3	4	5	6	7	8	9	1	1	1	1	1	1	1	1	1	1	1	1	1
70	13	1	10	11	12	13	2	3	4	5	6	7	8	9	1	1	1	1	1	1	1	1	1	1	1	1	1
71	13	1	10	11	12	13	2	3	4	5	6	7	8	9	1	1	1	1	1	1	1	1	1	1	1	1	1
72	13	1	10	11	12	13	2	3	4	5	6	7	8	9	1	1	1	1	1	1	1	1	1	1	1	1	1
73	13	1	10	11	12	13	2	3	4	5	6	7	8	9	1	1	1	1	1	1	1	1	1	1	1	1	1
74	13	1	10	11	12	13	2	3	4	5	6	7	8	9	1	1	1	1	1	1	1	1	1	1	1	1	1
75	13	1	10	11	12	13	2	3	4	5	6	7	8	9	1	1	1	1	1	1	1	1	1	1	1	1	1
76	13	1	10	11	12	13	2	3	4	5	6	7	8	9	1	1	1	1	1	1	1	1	1	1	1	1	1
77	13	1	10	11	12	13	2	3	4	5	6	7	8	9	1	1	1	1	1	1	1	1	1	1	1	1	1
78	13	1	10	11	12	13	2	3	4	5	6	7	8	9	1	1	1	1	1	1	1	1	1	1	1	1	1
79	13	1	10	11	12	13	2	3	4	5	6	7	8	9	1	1	1	1	1	1	1	1	1	1	1	1	1
80	13	1	10	11	12	13	2	3	4	5	6	7	8	9	1	1	1	1	1	1	1	1	1	1	1	1	1
81	13	1	10	11	12	13	2	3	4	5	6	7	8	9	1	1	1	1	1	1	1	1	1	1	1	1	1
82	13	1	10	11	12	13	2	3	4	5	6	7	8	9	1	1	1	1	1	1	1	1	1	1	1	1	1
83	13	1	10	11	12	13	2	3	4	5	6	7	8	9	1	1	1	1	1	1	1	1	1	1	1	1	1
84	13	1	10	11	12	13	2	3	4	5	6	7	8	9	1	1	1	1	1	1	1	1	1	1	1	1	1
85	13	1	10	11	12	13	2	3	4	5	6	7	8	9	1	1	1	1	1	1	1	1	1	1	1	1	1
86	13	1	10	11	12	13	2	3	4	5	6	7	8	9	1	1	1	1	1	1	1	1	1	1	1	1	1
87	13	1	10	11	12	13	2	3	4	5	6	7	8	9	1	1	1	1	1	1	1	1	1	1	1	1	1
88	13	1	10	11	12	13	2	3	4	5	6	7	8	9	1	1	1	1	1	1	1	1	1	1	1	1	1
89	13	1	10	11	12	13	2	3	4	5	6	7	8	9	1	1	1	1	1	1	1	1	1	1	1	1	1
90	13	1	10	11	12	13	2	3	4	5	6	7	8	9	1	1	1	1	1	1	1	1	1	1	1	1	1
91	13	1	10	11	12	13	2	3	4	5	6	7	8	9	1	1	1	1	1	1	1	1	1	1	1	1	1
92	13	1	10	11	12	13	2	3	4	5	6	7	8	9	1	1	1	1	1	1	1	1	1	1	1	1	1
93	13	1	10	11	12	13	2	3	4	5	6	7	8	9	1	1	1	1	1	1	1	1	1	1	1	1	1
94	13	1	10	11	12	13	2	3	4	5	6	7	8	9	1	1	1	1	1	1	1	1	1	1	1	1	1
95	13	1	10	11	12	13	2	3	4	5	6	7	8	9	1	1	1	1	1	1	1	1	1	1	1	1	1
96	13	1	10	11	12	13	2	3	4	5	6	7	8	9	1	1	1	1	1	1	1	1	1	1	1	1	1
97	13	1	10	11	12	13	2	3	4	5	6	7	8	9	1	1	1	1	1	1	1	1	1	1	1	1	1
98	13	1	10	11	12	13	2	3	4	5	6	7	8	9	1	1	1	1	1	1	1	1	1	1	1	1	1
99	13	1	10	11	12	13	2	3	4	5	6	7	8	9	1	1	1	1	1	1	1	1	1	1	1	1	1
100	13	1	10	11	12	13	2	3	4	5	6	7	8	9	1	1	1	1	1	1	1	1	1	1	1	1	1
101	13	1	10	11	12	13	2	3	4	5	6	7	8	9	1	1	1	1	1	1	1	1	1	1	1	1	1
102	13	1	10	11	12	13	2	3	4	5	6	7	8	9	1	1	1	1	1	1	1	1	1	1	1	1	1
103	13	1	10	11	12	13	2	3	4	5	6	7	8	9	1	1	1	1	1	1	1	1	1	1	1	1	1
104	13	1	10	11	12	13	2	3	4	5	6	7	8	9	1	1	1	1	1	1	1	1	1	1	1	1	1
105	13	1	10	11	12	13	2	3	4	5	6	7	8	9	1	1	1	1	1	1	1	1	1	1	1	1	1
106	12	10	11	12	13	2	3	4	5	6	7	8	9		0	1	1	1	1	1	1	1	1	1	1	1	1
107															0	0	0	0	0	0	0	0	0	0	0	0	0
108	13	1	10	11	12	13	2	3	4	5	6	7	8	9	1	1	1	1	1	1	1	1	1	1	1	1	1
109	13	1	10	11	12	13	2	3	4	5	6	7	8	9	1	1	1	1	1	1	1	1	1	1	1	1	1
110	13	1	10	11	12	13	2	3	4	5	6	7	8	9	1	1	1	1	1	1	1	1	1	1	1	1	1
111	13	1	10	11	12	13	2	3	4	5	6	7	8	9	1	1	1	1	1	1	1	1	1	1	1	1	1
112	13	1	10	11	12	13	2	3	4	5	6	7	8	9	1	1	1	1	1	1	1	1	1	1	1	1	1
113	13	1	10	11	12	13	2	3	4	5	6	7	8	9	1	1	1	1	1	1	1	1	1	1	1	1	1
114	13	1	10	11	12	13	2	3	4	5	6	7	8	9	1	1	1	1	1	1	1	1	1	1	1	1	1
115	13	1	10	11	12	13	2	3	4	5	6	7	8	9	1	1	1	1	1	1	1	1	1	1	1	1	1
116	13	1	10	11	12	13	2	3	4	5	6	7	8	9	1	1	1	1	1	1	1	1	1	1	1	1	1
117	13	1	10	11	12	13	2	3	4	5	6	7	8	9	1	1	1	1	1	1	1	1	1	1	1	1	1
118	13	1	10	11	12	13	2	3	4	5	6	7	8	9	1	1	1	1	1	1	1	1	1	1	1	1	1
119	13	1	10	11	12	13	2	3	4	5	6	7	8	9	1	1	1	1	1	1	1	1	1	1	1	1	1
120	13	1	10	11	12	13	2	3	4	5	6	7	8	9	1	1	1	1	1	1	1	1	1	1	1	1	1
121	13	1	10	11	12	13	2	3	4	5	6	7	8	9	1	1	1	1	1	1	1	1	1	1	1	1	1
122	13	1	10	11	12	13	2	3	4	5	6	7	8	9	1	1	1	1	1	1	1	1	1	1	1	1	1
123	13	1	10	11	12	13	2	3	4	5	6	7	8	9	1	1	1	1	1	1	1	1	1	1	1	1	1
124	13	1	10	11	12	13	2	3	4	5	6	7	8	9	1	1	1	1	1	1	1	1	1	1	1	1	1
125	13	1	10	11	12	13	2	3	4	5	6	7	8	9	1	1	1	1	1	1	1	1	1	1	1	1	1
126	13	1	10	11	12	13	2	3	4	5	6	7	8	9	1	1	1	1	1	1	1	1	1	1	1	1	1
127	13	1	10	11	12	13	2	3	4	5	6	7	8	9	1	1	1	1	1	1	1	1	1	1	1	1	1
128	13	1	10	11	12	13	2	3	4	5	6	7	8	9	1	1	1	1	1	1	1	1	1	1	1	1	1
129	13	1	10	11	12	13	2	3	4	5	6	7	8	9	1	1	1	1	1	1	1	1	1	1	1	1	1
130	13	1	10	11	12	13	2	3	4	5	6	7	8	9	1	1	1	1	1	1	1	1	1	1	1	1	1
131	13	1	10	11	12	13	2	3	4	5	6	7	8	9	1	1	1	1	1	1	1	1	1	1	1	1	1
132	13	1	10	11	12	13	2	3	4	5	6	7	8	9	1	1	1	1	1	1	1	1	1	1	1	1	1
133	13	1	10	11	12	13	2	3	4	5	6	7	8	9	1	1	1	1	1	1	1	1	1	1	1	1	1
134	13	1	10	11	12	13	2	3	4	5	6	7	8	9	1	1	1	1	1	1	1	1	1	1	1	1	1
135	13	1	10	11	12	13	2	3	4	5	6	7	8	9	1	1	1	1	1	1	1	1	1	1	1	1	1
136	13	1	10	11	12	13	2	3	4	5	6	7	8	9	1	1	1	1	1	1	1	1	1	1	1	1	1
137	13	1	10	11	12	13	2	3	4	5	6	7	8	9	1	1	1	1	1	1	1	1	1	1	1	1	1
138	13	1	10	11	12	13	2	3	4	5	6	7	8	9	1	1	1	1	1	1	1	1	1	1	1	1	1
139	13	1	10	11	12	13	2	3	4	5	6	7	8	9	1	1	1	1	1	1	1	1	1	1	1	1	1
140	13	1	10	11	12	13	2	3	4	5	6	7	8	9	1	1	1	1	1	1	1	1	1	1	1	1	1
141	13	1	10	11	12	13	2	3	4	5	6	7	8	9	1	1	1	1	1	1	1	1	1	1	1	1	1
142	13	1	10	11	12	13	2	3	4	5	6	7	8	9	1	1	1	1	1	1	1	1	1	1	1	1	1
143	13	1	10	11	12	13	2	3	4	5	6	7	8	9	1	1	1	1	1	1	1	1	1	1	1	1	1
144	13	1	10	11	12	13	2	3	4	5	6	7	8	9	1	1	1	1	1	1	1	1	1	1	1	1	1
145	13	1	10	11	12	13	2	3	4	5	6	7	8	9	1	1	1	1	1	1	1	1	1	1	1	1	1
146	13	1	10	11	12	13	2	3	4	5	6	7	8	9	1	1	1	1	1	1	1	1	1	1	1	1	1
147	13	1	10	11	12	13	2	3	4	5	6	7	8	9	1	1	1	1	1	1	1	1	1	1	1	1	1
148	13	1	10	11	12	13	2	3	4	5	6	7	8	9	1	1	1	1	1	1	1	1	1	1	1	1	1
149	13	1	10	11	12	13	2	3	4	5	6	7	8	9	1	1	1	1	1	1	1	1	1	1	1	1	1
150	13	1	10	11	12	13	2	3	4	5	6	7	8	9	1	1	1	1	1	1	1	1	1	1	1	1	1
151	13	1	10	11	12	13	2	3	4	5	6	7	8	9	1	1	1	1	1	1	1	1	1	1	1	1	1
152	13	1	10	11	12	13	2	3	4	5	6	7	8	9	1	1	1	1	1	1	1	1	1	1	1	1	1
153	13	1	10	11	12	13	2	3	4	5	6	7	8	9	1	1	1	1	1	1	1	1	1	1	1	1	1
154	13	1	10	11	12	13	2	3	4	5	6	7	8	9	1	1	1	1	1	1	1	1	1	1	1	1	1
155	2	13	5												0	0	0	0	1	0	0	0	0	0	0	0	1
156	13	1	10	11	12	13	2	3	4	5	6	7	8	9	1	1	1	1	1	1	1	1	1	1	1	1	1
157	13	1	10	11	12	13	2	3	4	5	6	7	8	9	1	1	1	1	1	1	1	1	1	1	1	1	1
158	13	1	10	11	12	13	2	3	4	5	6	7	8	9	1	1	1	1	1	1	1	1	1	1	1	1	1
159	13	1	10	11	12	13	2	3	4	5	6	7	8	9	1	1	1	1	1	1	1	1	1	1	1	1	1
160	13	1	10	11	12	13	2	3	4	5	6	7	8	9	1	1	1	1	1	1	1	1	1	1	1	1	1
161	13	1	10	11	12	13	2	3	4	5	6	7	8	9	1	1	1	1	1	1	1	1	1	1	1	1	1
162	13	1	10	11	12	13	2	3	4	5	6	7	8	9	1	1	1	1	1	1	1	1	1	1	1	1	1
163	13	1	10	11	12	13	2	3	4	5	6	7	8	9	1	1	1	1	1	1	1	1	1	1	1	1	1
164	13	1	10	11	12	13	2	3	4	5	6	7	8	9	1	1	1	1	1	1	1	1	1	1	1	1	1
165	13	1	10	11	12	13	2	3	4	5	6	7	8	9	1	1	1	1	1	1	1	1	1	1	1	1	1
166	13	1	10	11	12	13	2	3	4	5	6	7	8	9	1	1	1	1	1	1	1	1	1	1	1	1	1
167	7	1	11	13	3	5	7	9							1	0	1	0	1	0	1	0	1	0	1	0	1
168															0	0	0	0	0	0	0	0	0	0	0	0	0
169	13	1	10	11	12	13	2	3	4	5	6	7	8	9	1	1	1	1	1	1	1	1	1	1	1	1	1
170	13	1	10	11	12	13	2	3	4	5	6	7	8	9	1	1	1	1	1	1	1	1	1	1	1	1	1
171	13	1	10	11	12	13	2	3	4	5	6	7	8	9	1	1	1	1	1	1	1	1	1	1	1	1	1
172	13	1	10	11	12	13	2	3	4	5	6	7	8	9	1	1	1	1	1	1	1	1	1	1	1	1	1
173	13	1	10	11	12	13	2	3	4	5	6	7	8	9	1	1	1	1	1	1	1	1	1	1	1	1	1
174	13	1	10	11	12	13	2	3	4	5	6	7	8	9	1	1	1	1	1	1	1	1	1	1	1	1	1
175	13	1	10	11	12	13	2	3	4	5	6	7	8	9	1	1	1	1	1	1	1	1	1	1	1	1	1
176	13	1	10	11	12	13	2	3	4	5	6	7	8	9	1	1	1	1	1	1	1	1	1	1	1	1	1
177	13	1	10	11	12	13	2	3	4	5	6	7	8	9	1	1	1	1	1	1	1	1	1	1	1	1	1
178	13	1	10	11	12	13	2	3	4	5	6	7	8	9	1	1	1	1	1	1	1	1	1	1	1	1	1
179	13	1	10	11	12	13	2	3	4	5	6	7	8	9	1	1	1	1	1	1	1	1	1	1	1	1	1
180	13	1	10	11	12	13	2	3	4	5	6	7	8	9	1	1	1	1	1	1	1	1	1	1	1	1	1
181	13	1	10	11	12	13	2	3	4	5	6	7	8	9	1	1	1	1	1	1	1	1	1	1	1	1	1
182	13	1	10	11	12	13	2	3	4	5	6	7	8	9	1	1	1	1	1	1	1	1	1	1	1	1	1
183	13	1	10	11	12	13	2	3	4	5	6	7	8	9	1	1	1	1	1	1	1	1	1	1	1	1	1
184	13	1	10	11	12	13	2	3	4	5	6	7	8	9	1	1	1	1	1	1	1	1	1	1	1	1	1
185	13	1	10	11	12	13	2	3	4	5	6	7	8	9	1	1	1	1	1	1	1	1	1	1	1	1	1
186	13	1	10	11	12	13	2	3	4	5	6	7	8	9	1	1	1	1	1	1	1	1	1	1	1	1	1
187	13	1	10	11	12	13	2	3	4	5	6	7	8	9	1	1	1	1	1	1	1	1	1	1	1	1	1
188	13	1	10	11	12	13	2	3	4	5	6	7	8	9	1	1	1	1	1	1	1	1	1	1	1	1	1
189	13	1	10	11	12	13	2	3	4	5	6	7	8	9	1	1	1	1	1	1	1	1	1	1	1	1	1
190	13	1	10	11	12	13	2	3	4	5	6	7	8	9	1	1	1	1	1	1	1	1	1	1	1	1	1
191	13	1	10	11	12	13	2	3	4	5	6	7	8	9	1	1	1	1	1	1	1	1	1	1	1	1	1
192	13	1	10	11	12	13	2	3	4	5	6	7	8	9	1	1	1	1	1	1	1	1	1	1	1	1	1
193	13	1	10	11	12	13	2	3	4	5	6	7	8	9	1	1	1	1	1	1	1	1	1	1	1	1	1
194	13	1	10	11	12	13	2	3	4	5	6	7	8	9	1	1	1	1	1	1	1	1	1	1	1	1	1
195	13	1	10	11	12	13	2	3	4	5	6	7	8	9	1	1	1	1	1	1	1	1	1	1	1	1	1
196	8	1	11	12	13	3	5	7	9						1	0	1	0	1	0	1	0	1	0	1	1	1
197	13	1	10	11	12	13	2	3	4	5	6	7	8	9	1	1	1	1	1	1	1	1	1	1	1	1	1
198	13	1	10	11	12	13	2	3	4	5	6	7	8	9	1	1	1	1	1	1	1	1	1	1	1	1	1
199	13	1	10	11	12	13	2	3	4	5	6	7	8	9	1	1	1	1	1	1	1	1	1	1	1	1	1
200	13	1	10	11	12	13	2	3	4	5	6	7	8	9	1	1	1	1	1	1	1	1	1	1	1	1	1
201	13	1	10	11	12	13	2	3	4	5	6	7	8	9	1	1	1	1	1	1	1	1	1	1	1	1	1
202	13	1	10	11	12	13	2	3	4	5	6	7	8	9	1	1	1	1	1	1	1	1	1	1	1	1	1
203	13	1	10	11	12	13	2	3	4	5	6	7	8	9	1	1	1	1	1	1	1	1	1	1	1	1	1
204															0	0	0	0	0	0	0	0	0	0	0	0	0
205	13	1	10	11	12	13	2	3	4	5	6	7	8	9	1	1	1	1	1	1	1	1	1	1	1	1	1
206	13	1	10	11	12	13	2	3	4	5	6	7	8	9	1	1	1	1	1	1	1	1	1	1	1	1	1
207	13	1	10	11	12	13	2	3	4	5	6	7	8	9	1	1	1	1	1	1	1	1	1	1	1	1	1
208	13	1	10	11	12	13	2	3	4	5	6	7	8	9	1	1	1	1	1	1	1	1	1	1	1	1	1
209	13	1	10	11	12	13	2	3	4	5	6	7	8	9	1	1	1	1	1	1	1	1	1	1	1	1	1
210	13	1	10	11	12	13	2	3	4	5	6	7	8	9	1	1	1	1	1	1	1	1	1	1	1	1	1
211	13	1	10	11	12	13	2	3	4	5	6	7	8	9	1	1	1	1	1	1	1	1	1	1	1	1	1
212	13	1	10	11	12	13	2	3	4	5	6	7	8	9	1	1	1	1	1	1	1	1	1	1	1	1	1
213	13	1	10	11	12	13	2	3	4	5	6	7	8	9	1	1	1	1	1	1	1	1	1	1	1	1	1
214	13	1	10	11	12	13	2	3	4	5	6	7	8	9	1	1	1	1	1	1	1	1	1	1	1	1	1
215	2	11	5												0	0	0	0	1	0	0	0	0	0	1	0	0
216	13	1	10	11	12	13	2	3	4	5	6	7	8	9	1	1	1	1	1	1	1	1	1	1	1	1	1
217	13	1	10	11	12	13	2	3	4	5	6	7	8	9	1	1	1	1	1	1	1	1	1	1	1	1	1
218	13	1	10	11	12	13	2	3	4	5	6	7	8	9	1	1	1	1	1	1	1	1	1	1	1	1	1
219	13	1	10	11	12	13	2	3	4	5	6	7	8	9	1	1	1	1	1	1	1	1	1	1	1	1	1
220	13	1	10	11	12	13	2	3	4	5	6	7	8	9	1	1	1	1	1	1	1	1	1	1	1	1	1
221	13	1	10	11	12	13	2	3	4	5	6	7	8	9	1	1	1	1	1	1	1	1	1	1	1	1	1
222	13	1	10	11	12	13	2	3	4	5	6	7	8	9	1	1	1	1	1	1	1	1	1	1	1	1	1
223															0	0	0	0	0	0	0	0	0	0	0	0	0
224	13	1	10	11	12	13	2	3	4	5	6	7	8	9	1	1	1	1	1	1	1	1	1	1	1	1	1
225	9	10	12	2	3	4	5	6	8	9					0	1	1	1	1	1	0	1	1	1	0	1	0
226	13	1	10	11	12	13	2	3	4	5	6	7	8	9	1	1	1	1	1	1	1	1	1	1	1	1	1
227	13	1	10	11	12	13	2	3	4	5	6	7	8	9	1	1	1	1	1	1	1	1	1	1	1	1	1
228	12	1	10	11	12	13	2	3	4	5	6	7	9		1	1	1	1	1	1	1	0	1	1	1	1	1
229	12	10	11	12	13	2	3	4	5	6	7	8	9		0	1	1	1	1	1	1	1	1	1	1	1	1
230	13	1	10	11	12	13	2	3	4	5	6	7	8	9	1	1	1	1	1	1	1	1	1	1	1	1	1
231	13	1	10	11	12	13	2	3	4	5	6	7	8	9	1	1	1	1	1	1	1	1	1	1	1	1	1
232	13	1	10	11	12	13	2	3	4	5	6	7	8	9	1	1	1	1	1	1	1	1	1	1	1	1	1
233	13	1	10	11	12	13	2	3	4	5	6	7	8	9	1	1	1	1	1	1	1	1	1	1	1	1	1
234	6	10	12	2	4	6	8								0	1	0	1	0	1	0	1	0	1	0	1	0
235	13	1	10	11	12	13	2	3	4	5	6	7	8	9	1	1	1	1	1	1	1	1	1	1	1	1	1
236	13	1	10	11	12	13	2	3	4	5	6	7	8	9	1	1	1	1	1	1	1	1	1	1	1	1	1
237	13	1	10	11	12	13	2	3	4	5	6	7	8	9	1	1	1	1	1	1	1	1	1	1	1	1	1
238	13	1	10	11	12	13	2	3	4	5	6	7	8	9	1	1	1	1	1	1	1	1	1	1	1	1	1
239	13	1	10	11	12	13	2	3	4	5	6	7	8	9	1	1	1	1	1	1	1	1	1	1	1	1	1
240	12	1	10	11	12	13	2	3	4	5	6	7	9		1	1	1	1	1	1	1	0	1	1	1	1	1
241	13	1	10	11	12	13	2	3	4	5	6	7	8	9	1	1	1	1	1	1	1	1	1	1	1	1	1
242	13	1	10	11	12	13	2	3	4	5	6	7	8	9	1	1	1	1	1	1	1	1	1	1	1	1	1
243	13	1	10	11	12	13	2	3	4	5	6	7	8	9	1	1	1	1	1	1	1	1	1	1	1	1	1
244	13	1	10	11	12	13	2	3	4	5	6	7	8	9	1	1	1	1	1	1	1	1	1	1	1	1	1
245	13	1	10	11	12	13	2	3	4	5	6	7	8	9	1	1	1	1	1	1	1	1	1	1	1	1	1
246	13	1	10	11	12	13	2	3	4	5	6	7	8	9	1	1	1	1	1	1	1	1	1	1	1	1	1
247	13	1	10	11	12	13	2	3	4	5	6	7	8	9	1	1	1	1	1	1	1	1	1	1	1	1	1
248	13	1	10	11	12	13	2	3	4	5	6	7	8	9	1	1	1	1	1	1	1	1	1	1	1	1	1
249	13	1	10	11	12	13	2	3	4	5	6	7	8	9	1	1	1	1	1	1	1	1	1	1	1	1	1
250	13	1	10	11	12	13	2	3	4	5	6	7	8	9	1	1	1	1	1	1	1	1	1	1	1	1	1
251	13	1	10	11	12	13	2	3	4	5	6	7	8	9	1	1	1	1	1	1	1	1	1	1	1	1	1
252	13	1	10	11	12	13	2	3	4	5	6	7	8	9	1	1	1	1	1	1	1	1	1	1	1	1	1
253	13	1	10	11	12	13	2	3	4	5	6	7	8	9	1	1	1	1	1	1	1	1	1	1	1	1	1
254	13	1	10	11	12	13	2	3	4	5	6	7	8	9	1	1	1	1	1	1	1	1	1	1	1	1	1
255	13	1	10	11	12	13	2	3	4	5	6	7	8	9	1	1	1	1	1	1	1	1	1	1	1	1	1
256	13	1	10	11	12	13	2	3	4	5	6	7	8	9	1	1	1	1	1	1	1	1	1	1	1	1	1
257	13	1	10	11	12	13	2	3	4	5	6	7	8	9	1	1	1	1	1	1	1	1	1	1	1	1	1
258	13	1	10	11	12	13	2	3	4	5	6	7	8	9	1	1	1	1	1	1	1	1	1	1	1	1	1
259	13	1	10	11	12	13	2	3	4	5	6	7	8	9	1	1	1	1	1	1	1	1	1	1	1	1	1
260	13	1	10	11	12	13	2	3	4	5	6	7	8	9	1	1	1	1	1	1	1	1	1	1	1	1	1
261	13	1	10	11	12	13	2	3	4	5	6	7	8	9	1	1	1	1	1	1	1	1	1	1	1	1	1
262	13	1	10	11	12	13	2	3	4	5	6	7	8	9	1	1	1	1	1	1	1	1	1	1	1	1	1
263	13	1	10	11	12	13	2	3	4	5	6	7	8	9	1	1	1	1	1	1	1	1	1	1	1	1	1
264	13	1	10	11	12	13	2	3	4	5	6	7	8	9	1	1	1	1	1	1	1	1	1	1	1	1	1
265	13	1	10	11	12	13	2	3	4	5	6	7	8	9	1	1	1	1	1	1	1	1	1	1	1	1	1
266	13	1	10	11	12	13	2	3	4	5	6	7	8	9	1	1	1	1	1	1	1	1	1	1	1	1	1
267	13	1	10	11	12	13	2	3	4	5	6	7	8	9	1	1	1	1	1	1	1	1	1	1	1	1	1
268	13	1	10	11	12	13	2	3	4	5	6	7	8	9	1	1	1	1	1	1	1	1	1	1	1	1	1
269	13	1	10	11	12	13	2	3	4	5	6	7	8	9	1	1	1	1	1	1	1	1	1	1	1	1	1
270	13	1	10	11	12	13	2	3	4	5	6	7	8	9	1	1	1	1	1	1	1	1	1	1	1	1	1
271	13	1	10	11	12	13	2	3	4	5	6	7	8	9	1	1	1	1	1	1	1	1	1	1	1	1	1
272	13	1	10	11	12	13	2	3	4	5	6	7	8	9	1	1	1	1	1	1	1	1	1	1	1	1	1
273	13	1	10	11	12	13	2	3	4	5	6	7	8	9	1	1	1	1	1	1	1	1	1	1	1	1	1
274	13	1	10	11	12	13	2	3	4	5	6	7	8	9	1	1	1	1	1	1	1	1	1	1	1	1	1
275	13	1	10	11	12	13	2	3	4	5	6	7	8	9	1	1	1	1	1	1	1	1	1	1	1	1	1
276	13	1	10	11	12	13	2	3	4	5	6	7	8	9	1	1	1	1	1	1	1	1	1	1	1	1	1
277	13	1	10	11	12	13	2	3	4	5	6	7	8	9	1	1	1	1	1	1	1	1	1	1	1	1	1
278	13	1	10	11	12	13	2	3	4	5	6	7	8	9	1	1	1	1	1	1	1	1	1	1	1	1	1
279	13	1	10	11	12	13	2	3	4	5	6	7	8	9	1	1	1	1	1	1	1	1	1	1	1	1	1
280	13	1	10	11	12	13	2	3	4	5	6	7	8	9	1	1	1	1	1	1	1	1	1	1	1	1	1
281	12	1	10	11	12	13	2	3	4	5	6	8	9		1	1	1	1	1	1	0	1	1	1	1	1	1
282	13	1	10	11	12	13	2	3	4	5	6	7	8	9	1	1	1	1	1	1	1	1	1	1	1	1	1
283	13	1	10	11	12	13	2	3	4	5	6	7	8	9	1	1	1	1	1	1	1	1	1	1	1	1	1
284	6	10	12	2	4	6	8								0	1	0	1	0	1	0	1	0	1	0	1	0
285	6	10	12	2	4	6	8								0	1	0	1	0	1	0	1	0	1	0	1	0
286	5	10	12	2	6	8									0	1	0	0	0	1	0	1	0	1	0	1	0
287	1	8													0	0	0	0	0	0	0	1	0	0	0	0	0
288	6	10	12	2	4	6	8								0	1	0	1	0	1	0	1	0	1	0	1	0
289	6	10	12	2	4	6	8								0	1	0	1	0	1	0	1	0	1	0	1	0
290	6	10	12	2	4	6	8								0	1	0	1	0	1	0	1	0	1	0	1	0
291	6	10	12	2	4	6	8								0	1	0	1	0	1	0	1	0	1	0	1	0
292	6	10	12	2	4	6	8								0	1	0	1	0	1	0	1	0	1	0	1	0
293	6	10	12	2	4	6	8								0	1	0	1	0	1	0	1	0	1	0	1	0
294	6	10	12	2	4	6	8								0	1	0	1	0	1	0	1	0	1	0	1	0
295	6	10	12	2	4	6	8								0	1	0	1	0	1	0	1	0	1	0	1	0
296	6	10	12	2	4	6	8								0	1	0	1	0	1	0	1	0	1	0	1	0
297	6	10	12	2	4	6	8								0	1	0	1	0	1	0	1	0	1	0	1	0
298	13	1	10	11	12	13	2	3	4	5	6	7	8	9	1	1	1	1	1	1	1	1	1	1	1	1	1
299	7	10	12	2	4	5	6	9							0	1	0	1	1	1	0	0	1	1	0	1	0
300	6	10	12	2	4	6	8								0	1	0	1	0	1	0	1	0	1	0	1	0
301	6	10	12	2	4	6	8								0	1	0	1	0	1	0	1	0	1	0	1	0
302	5	10	12	2	4	6									0	1	0	1	0	1	0	0	0	1	0	1	0
303	5	10	12	2	4	6									0	1	0	1	0	1	0	0	0	1	0	1	0
304	6	10	12	2	4	6	8								0	1	0	1	0	1	0	1	0	1	0	1	0
305	6	10	12	2	4	6	8								0	1	0	1	0	1	0	1	0	1	0	1	0
306	6	1	10	12	2	4	6								1	1	0	1	0	1	0	0	0	1	0	1	0
307	5	10	12	2	4	6									0	1	0	1	0	1	0	0	0	1	0	1	0
308	5	10	12	4	6	8									0	0	0	1	0	1	0	1	0	1	0	1	0
309	1	4													0	0	0	1	0	0	0	0	0	0	0	0	0
310	13	1	10	11	12	13	2	3	4	5	6	7	8	9	1	1	1	1	1	1	1	1	1	1	1	1	1
311	13	1	10	11	12	13	2	3	4	5	6	7	8	9	1	1	1	1	1	1	1	1	1	1	1	1	1
312	7	1	10	12	2	4	6	8							1	1	0	1	0	1	0	1	0	1	0	1	0
313	6	10	12	2	4	6	8								0	1	0	1	0	1	0	1	0	1	0	1	0
314	6	10	12	2	4	6	8								0	1	0	1	0	1	0	1	0	1	0	1	0
315	6	10	12	2	4	6	8								0	1	0	1	0	1	0	1	0	1	0	1	0
316	6	10	12	2	4	6	8								0	1	0	1	0	1	0	1	0	1	0	1	0
317	6	10	12	2	4	6	8								0	1	0	1	0	1	0	1	0	1	0	1	0
318	13	1	10	11	12	13	2	3	4	5	6	7	8	9	1	1	1	1	1	1	1	1	1	1	1	1	1
319	13	1	10	11	12	13	2	3	4	5	6	7	8	9	1	1	1	1	1	1	1	1	1	1	1	1	1
320	9	1	10	12	2	3	4	6	8	9					1	1	1	1	0	1	0	1	1	1	0	1	0
321	12	1	10	11	12	13	2	3	4	5	6	8	9		1	1	1	1	1	1	0	1	1	1	1	1	1
322	3	12	6	8											0	0	0	0	0	1	0	1	0	0	0	1	0
323	3	12	6	8											0	0	0	0	0	1	0	1	0	0	0	1	0
324	13	1	10	11	12	13	2	3	4	5	6	7	8	9	1	1	1	1	1	1	1	1	1	1	1	1	1
325	13	1	10	11	12	13	2	3	4	5	6	7	8	9	1	1	1	1	1	1	1	1	1	1	1	1	1
326	13	1	10	11	12	13	2	3	4	5	6	7	8	9	1	1	1	1	1	1	1	1	1	1	1	1	1
327	13	1	10	11	12	13	2	3	4	5	6	7	8	9	1	1	1	1	1	1	1	1	1	1	1	1	1
328	13	1	10	11	12	13	2	3	4	5	6	7	8	9	1	1	1	1	1	1	1	1	1	1	1	1	1
329	13	1	10	11	12	13	2	3	4	5	6	7	8	9	1	1	1	1	1	1	1	1	1	1	1	1	1
330	6	10	12	2	4	6	8								0	1	0	1	0	1	0	1	0	1	0	1	0
331	6	10	12	2	4	6	8								0	1	0	1	0	1	0	1	0	1	0	1	0
332	3	12	6	8											0	0	0	0	0	1	0	1	0	0	0	1	0
333	2	4	8												0	0	0	1	0	0	0	1	0	0	0	0	0
334															0	0	0	0	0	0	0	0	0	0	0	0	0
335															0	0	0	0	0	0	0	0	0	0	0	0	0
336	13	1	10	11	12	13	2	3	4	5	6	7	8	9	1	1	1	1	1	1	1	1	1	1	1	1	1
337	13	1	10	11	12	13	2	3	4	5	6	7	8	9	1	1	1	1	1	1	1	1	1	1	1	1	1
338	13	1	10	11	12	13	2	3	4	5	6	7	8	9	1	1	1	1	1	1	1	1	1	1	1	1	1
339	13	1	10	11	12	13	2	3	4	5	6	7	8	9	1	1	1	1	1	1	1	1	1	1	1	1	1
340	6	10	12	2	4	6	8								0	1	0	1	0	1	0	1	0	1	0	1	0
341	6	10	12	2	4	6	8								0	1	0	1	0	1	0	1	0	1	0	1	0
342															0	0	0	0	0	0	0	0	0	0	0	0	0
343	2	12	8												0	0	0	0	0	0	0	1	0	0	0	1	0
344	13	1	10	11	12	13	2	3	4	5	6	7	8	9	1	1	1	1	1	1	1	1	1	1	1	1	1
345	13	1	10	11	12	13	2	3	4	5	6	7	8	9	1	1	1	1	1	1	1	1	1	1	1	1	1
346	6	10	12	2	4	6	8								0	1	0	1	0	1	0	1	0	1	0	1	0
347	6	10	12	2	4	6	8								0	1	0	1	0	1	0	1	0	1	0	1	0
348	13	1	10	11	12	13	2	3	4	5	6	7	8	9	1	1	1	1	1	1	1	1	1	1	1	1	1
349	13	1	10	11	12	13	2	3	4	5	6	7	8	9	1	1	1	1	1	1	1	1	1	1	1	1	1
350	13	1	10	11	12	13	2	3	4	5	6	7	8	9	1	1	1	1	1	1	1	1	1	1	1	1	1
351	13	1	10	11	12	13	2	3	4	5	6	7	8	9	1	1	1	1	1	1	1	1	1	1	1	1	1
352	13	1	10	11	12	13	2	3	4	5	6	7	8	9	1	1	1	1	1	1	1	1	1	1	1	1	1
353	13	1	10	11	12	13	2	3	4	5	6	7	8	9	1	1	1	1	1	1	1	1	1	1	1	1	1
354															0	0	0	0	0	0	0	0	0	0	0	0	0
355															0	0	0	0	0	0	0	0	0	0	0	0	0
356	13	1	10	11	12	13	2	3	4	5	6	7	8	9	1	1	1	1	1	1	1	1	1	1	1	1	1
357	12	10	11	12	13	2	3	4	5	6	7	8	9		0	1	1	1	1	1	1	1	1	1	1	1	1
358	13	1	10	11	12	13	2	3	4	5	6	7	8	9	1	1	1	1	1	1	1	1	1	1	1	1	1
359	10	10	11	12	13	2	4	5	6	8	9				0	1	0	1	1	1	0	1	1	1	1	1	1
360	13	1	10	11	12	13	2	3	4	5	6	7	8	9	1	1	1	1	1	1	1	1	1	1	1	1	1
361	10	10	11	12	2	3	4	5	6	8	9				0	1	1	1	1	1	0	1	1	1	1	1	0
362	13	1	10	11	12	13	2	3	4	5	6	7	8	9	1	1	1	1	1	1	1	1	1	1	1	1	1
363	10	10	11	12	2	3	4	5	6	8	9				0	1	1	1	1	1	0	1	1	1	1	1	0
364	13	1	10	11	12	13	2	3	4	5	6	7	8	9	1	1	1	1	1	1	1	1	1	1	1	1	1
365	13	1	10	11	12	13	2	3	4	5	6	7	8	9	1	1	1	1	1	1	1	1	1	1	1	1	1
366															0	0	0	0	0	0	0	0	0	0	0	0	0
367															0	0	0	0	0	0	0	0	0	0	0	0	0
368	6	10	12	2	4	6	8								0	1	0	1	0	1	0	1	0	1	0	1	0
369	6	10	12	2	4	6	8								0	1	0	1	0	1	0	1	0	1	0	1	0
370	13	1	10	11	12	13	2	3	4	5	6	7	8	9	1	1	1	1	1	1	1	1	1	1	1	1	1
371	6	10	12	2	4	6	8								0	1	0	1	0	1	0	1	0	1	0	1	0
372	12	1	10	11	12	13	2	3	4	5	6	8	9		1	1	1	1	1	1	0	1	1	1	1	1	1
373	6	10	12	2	4	6	8								0	1	0	1	0	1	0	1	0	1	0	1	0
374	6	10	12	2	4	6	8								0	1	0	1	0	1	0	1	0	1	0	1	0
375															0	0	0	0	0	0	0	0	0	0	0	0	0
376	13	1	10	11	12	13	2	3	4	5	6	7	8	9	1	1	1	1	1	1	1	1	1	1	1	1	1
377	13	1	10	11	12	13	2	3	4	5	6	7	8	9	1	1	1	1	1	1	1	1	1	1	1	1	1
378	13	1	10	11	12	13	2	3	4	5	6	7	8	9	1	1	1	1	1	1	1	1	1	1	1	1	1
379	13	1	10	11	12	13	2	3	4	5	6	7	8	9	1	1	1	1	1	1	1	1	1	1	1	1	1
380	13	1	10	11	12	13	2	3	4	5	6	7	8	9	1	1	1	1	1	1	1	1	1	1	1	1	1
381	13	1	10	11	12	13	2	3	4	5	6	7	8	9	1	1	1	1	1	1	1	1	1	1	1	1	1
382	13	1	10	11	12	13	2	3	4	5	6	7	8	9	1	1	1	1	1	1	1	1	1	1	1	1	1
383	13	1	10	11	12	13	2	3	4	5	6	7	8	9	1	1	1	1	1	1	1	1	1	1	1	1	1
384	4	1	3	4	5										1	0	1	1	1	0	0	0	0	0	0	0	0
385	13	1	10	11	12	13	2	3	4	5	6	7	8	9	1	1	1	1	1	1	1	1	1	1	1	1	1
386	13	1	10	11	12	13	2	3	4	5	6	7	8	9	1	1	1	1	1	1	1	1	1	1	1	1	1
387	13	1	10	11	12	13	2	3	4	5	6	7	8	9	1	1	1	1	1	1	1	1	1	1	1	1	1
388	13	1	10	11	12	13	2	3	4	5	6	7	8	9	1	1	1	1	1	1	1	1	1	1	1	1	1
389	13	1	10	11	12	13	2	3	4	5	6	7	8	9	1	1	1	1	1	1	1	1	1	1	1	1	1
390	13	1	10	11	12	13	2	3	4	5	6	7	8	9	1	1	1	1	1	1	1	1	1	1	1	1	1
391	13	1	10	11	12	13	2	3	4	5	6	7	8	9	1	1	1	1	1	1	1	1	1	1	1	1	1
392	13	1	10	11	12	13	2	3	4	5	6	7	8	9	1	1	1	1	1	1	1	1	1	1	1	1	1
393	13	1	10	11	12	13	2	3	4	5	6	7	8	9	1	1	1	1	1	1	1	1	1	1	1	1	1
394	12	1	10	11	12	13	2	3	5	6	7	8	9		1	1	1	0	1	1	1	1	1	1	1	1	1
395	13	1	10	11	12	13	2	3	4	5	6	7	8	9	1	1	1	1	1	1	1	1	1	1	1	1	1
396	12	1	10	11	12	13	2	3	5	6	7	8	9		1	1	1	0	1	1	1	1	1	1	1	1	1
397	13	1	10	11	12	13	2	3	4	5	6	7	8	9	1	1	1	1	1	1	1	1	1	1	1	1	1
398	12	1	10	11	12	13	2	3	5	6	7	8	9		1	1	1	0	1	1	1	1	1	1	1	1	1
399	13	1	10	11	12	13	2	3	4	5	6	7	8	9	1	1	1	1	1	1	1	1	1	1	1	1	1
400	13	1	10	11	12	13	2	3	4	5	6	7	8	9	1	1	1	1	1	1	1	1	1	1	1	1	1
401	13	1	10	11	12	13	2	3	4	5	6	7	8	9	1	1	1	1	1	1	1	1	1	1	1	1	1
402	13	1	10	11	12	13	2	3	4	5	6	7	8	9	1	1	1	1	1	1	1	1	1	1	1	1	1
403	10	1	10	11	13	3	4	5	7	8	9				1	0	1	1	1	0	1	1	1	1	1	0	1
404	13	1	10	11	12	13	2	3	4	5	6	7	8	9	1	1	1	1	1	1	1	1	1	1	1	1	1
405	13	1	10	11	12	13	2	3	4	5	6	7	8	9	1	1	1	1	1	1	1	1	1	1	1	1	1
406	13	1	10	11	12	13	2	3	4	5	6	7	8	9	1	1	1	1	1	1	1	1	1	1	1	1	1
407	13	1	10	11	12	13	2	3	4	5	6	7	8	9	1	1	1	1	1	1	1	1	1	1	1	1	1
408	13	1	10	11	12	13	2	3	4	5	6	7	8	9	1	1	1	1	1	1	1	1	1	1	1	1	1
409	13	1	10	11	12	13	2	3	4	5	6	7	8	9	1	1	1	1	1	1	1	1	1	1	1	1	1
410	13	1	10	11	12	13	2	3	4	5	6	7	8	9	1	1	1	1	1	1	1	1	1	1	1	1	1
411	13	1	10	11	12	13	2	3	4	5	6	7	8	9	1	1	1	1	1	1	1	1	1	1	1	1	1
412	13	1	10	11	12	13	2	3	4	5	6	7	8	9	1	1	1	1	1	1	1	1	1	1	1	1	1
413	13	1	10	11	12	13	2	3	4	5	6	7	8	9	1	1	1	1	1	1	1	1	1	1	1	1	1
414	13	1	10	11	12	13	2	3	4	5	6	7	8	9	1	1	1	1	1	1	1	1	1	1	1	1	1
415	13	1	10	11	12	13	2	3	4	5	6	7	8	9	1	1	1	1	1	1	1	1	1	1	1	1	1
416	13	1	10	11	12	13	2	3	4	5	6	7	8	9	1	1	1	1	1	1	1	1	1	1	1	1	1
417	6	10	12	2	4	6	8								0	1	0	1	0	1	0	1	0	1	0	1	0
418	13	1	10	11	12	13	2	3	4	5	6	7	8	9	1	1	1	1	1	1	1	1	1	1	1	1	1
419	13	1	10	11	12	13	2	3	4	5	6	7	8	9	1	1	1	1	1	1	1	1	1	1	1	1	1
420	13	1	10	11	12	13	2	3	4	5	6	7	8	9	1	1	1	1	1	1	1	1	1	1	1	1	1
421	13	1	10	11	12	13	2	3	4	5	6	7	8	9	1	1	1	1	1	1	1	1	1	1	1	1	1
422	13	1	10	11	12	13	2	3	4	5	6	7	8	9	1	1	1	1	1	1	1	1	1	1	1	1	1
423	13	1	10	11	12	13	2	3	4	5	6	7	8	9	1	1	1	1	1	1	1	1	1	1	1	1	1
424	13	1	10	11	12	13	2	3	4	5	6	7	8	9	1	1	1	1	1	1	1	1	1	1	1	1	1
425	13	1	10	11	12	13	2	3	4	5	6	7	8	9	1	1	1	1	1	1	1	1	1	1	1	1	1
426	13	1	10	11	12	13	2	3	4	5	6	7	8	9	1	1	1	1	1	1	1	1	1	1	1	1	1
427	13	1	10	11	12	13	2	3	4	5	6	7	8	9	1	1	1	1	1	1	1	1	1	1	1	1	1
428	13	1	10	11	12	13	2	3	4	5	6	7	8	9	1	1	1	1	1	1	1	1	1	1	1	1	1
429	13	1	10	11	12	13	2	3	4	5	6	7	8	9	1	1	1	1	1	1	1	1	1	1	1	1	1
430	13	1	10	11	12	13	2	3	4	5	6	7	8	9	1	1	1	1	1	1	1	1	1	1	1	1	1
431	13	1	10	11	12	13	2	3	4	5	6	7	8	9	1	1	1	1	1	1	1	1	1	1	1	1	1
432	13	1	10	11	12	13	2	3	4	5	6	7	8	9	1	1	1	1	1	1	1	1	1	1	1	1	1
433	13	1	10	11	12	13	2	3	4	5	6	7	8	9	1	1	1	1	1	1	1	1	1	1	1	1	1
434	13	1	10	11	12	13	2	3	4	5	6	7	8	9	1	1	1	1	1	1	1	1	1	1	1	1	1
435	13	1	10	11	12	13	2	3	4	5	6	7	8	9	1	1	1	1	1	1	1	1	1	1	1	1	1
436	13	1	10	11	12	13	2	3	4	5	6	7	8	9	1	1	1	1	1	1	1	1	1	1	1	1	1
437	13	1	10	11	12	13	2	3	4	5	6	7	8	9	1	1	1	1	1	1	1	1	1	1	1	1	1
438	13	1	10	11	12	13	2	3	4	5	6	7	8	9	1	1	1	1	1	1	1	1	1	1	1	1	1
439	13	1	10	11	12	13	2	3	4	5	6	7	8	9	1	1	1	1	1	1	1	1	1	1	1	1	1
440	13	1	10	11	12	13	2	3	4	5	6	7	8	9	1	1	1	1	1	1	1	1	1	1	1	1	1
441	13	1	10	11	12	13	2	3	4	5	6	7	8	9	1	1	1	1	1	1	1	1	1	1	1	1	1
442	13	1	10	11	12	13	2	3	4	5	6	7	8	9	1	1	1	1	1	1	1	1	1	1	1	1	1
443	13	1	10	11	12	13	2	3	4	5	6	7	8	9	1	1	1	1	1	1	1	1	1	1	1	1	1
444	13	1	10	11	12	13	2	3	4	5	6	7	8	9	1	1	1	1	1	1	1	1	1	1	1	1	1
445	13	1	10	11	12	13	2	3	4	5	6	7	8	9	1	1	1	1	1	1	1	1	1	1	1	1	1
446	13	1	10	11	12	13	2	3	4	5	6	7	8	9	1	1	1	1	1	1	1	1	1	1	1	1	1
447															0	0	0	0	0	0	0	0	0	0	0	0	0
448	13	1	10	11	12	13	2	3	4	5	6	7	8	9	1	1	1	1	1	1	1	1	1	1	1	1	1
449	13	1	10	11	12	13	2	3	4	5	6	7	8	9	1	1	1	1	1	1	1	1	1	1	1	1	1
450	13	1	10	11	12	13	2	3	4	5	6	7	8	9	1	1	1	1	1	1	1	1	1	1	1	1	1
451	7	10	11	12	2	4	6	8							0	1	0	1	0	1	0	1	0	1	1	1	0
452	13	1	10	11	12	13	2	3	4	5	6	7	8	9	1	1	1	1	1	1	1	1	1	1	1	1	1
453	13	1	10	11	12	13	2	3	4	5	6	7	8	9	1	1	1	1	1	1	1	1	1	1	1	1	1
454	9	10	11	12	13	2	4	6	8	9					0	1	0	1	0	1	0	1	1	1	1	1	1
455	13	1	10	11	12	13	2	3	4	5	6	7	8	9	1	1	1	1	1	1	1	1	1	1	1	1	1
456	11	10	11	12	13	2	3	4	5	6	8	9			0	1	1	1	1	1	0	1	1	1	1	1	1
457	13	1	10	11	12	13	2	3	4	5	6	7	8	9	1	1	1	1	1	1	1	1	1	1	1	1	1
458	13	1	10	11	12	13	2	3	4	5	6	7	8	9	1	1	1	1	1	1	1	1	1	1	1	1	1
459	12	1	10	11	12	13	2	3	5	6	7	8	9		1	1	1	0	1	1	1	1	1	1	1	1	1
460	11	10	11	12	13	2	3	4	5	6	8	9			0	1	1	1	1	1	0	1	1	1	1	1	1
461	13	1	10	11	12	13	2	3	4	5	6	7	8	9	1	1	1	1	1	1	1	1	1	1	1	1	1
462	12	1	10	11	12	13	2	3	4	5	6	8	9		1	1	1	1	1	1	0	1	1	1	1	1	1
463	13	1	10	11	12	13	2	3	4	5	6	7	8	9	1	1	1	1	1	1	1	1	1	1	1	1	1
464	13	1	10	11	12	13	2	3	4	5	6	7	8	9	1	1	1	1	1	1	1	1	1	1	1	1	1
465	13	1	10	11	12	13	2	3	4	5	6	7	8	9	1	1	1	1	1	1	1	1	1	1	1	1	1
466	13	1	10	11	12	13	2	3	4	5	6	7	8	9	1	1	1	1	1	1	1	1	1	1	1	1	1
467	10	10	11	12	13	2	4	5	6	8	9				0	1	0	1	1	1	0	1	1	1	1	1	1
468	13	1	10	11	12	13	2	3	4	5	6	7	8	9	1	1	1	1	1	1	1	1	1	1	1	1	1
469	13	1	10	11	12	13	2	3	4	5	6	7	8	9	1	1	1	1	1	1	1	1	1	1	1	1	1
470	13	1	10	11	12	13	2	3	4	5	6	7	8	9	1	1	1	1	1	1	1	1	1	1	1	1	1
471	13	1	10	11	12	13	2	3	4	5	6	7	8	9	1	1	1	1	1	1	1	1	1	1	1	1	1
472	13	1	10	11	12	13	2	3	4	5	6	7	8	9	1	1	1	1	1	1	1	1	1	1	1	1	1
473	13	1	10	11	12	13	2	3	4	5	6	7	8	9	1	1	1	1	1	1	1	1	1	1	1	1	1
474	13	1	10	11	12	13	2	3	4	5	6	7	8	9	1	1	1	1	1	1	1	1	1	1	1	1	1
475	13	1	10	11	12	13	2	3	4	5	6	7	8	9	1	1	1	1	1	1	1	1	1	1	1	1	1
476	12	1	10	11	12	13	2	4	5	6	7	8	9		1	1	0	1	1	1	1	1	1	1	1	1	1
477	13	1	10	11	12	13	2	3	4	5	6	7	8	9	1	1	1	1	1	1	1	1	1	1	1	1	1
478	13	1	10	11	12	13	2	3	4	5	6	7	8	9	1	1	1	1	1	1	1	1	1	1	1	1	1
479	13	1	10	11	12	13	2	3	4	5	6	7	8	9	1	1	1	1	1	1	1	1	1	1	1	1	1
480	13	1	10	11	12	13	2	3	4	5	6	7	8	9	1	1	1	1	1	1	1	1	1	1	1	1	1
481	13	1	10	11	12	13	2	3	4	5	6	7	8	9	1	1	1	1	1	1	1	1	1	1	1	1	1
482	13	1	10	11	12	13	2	3	4	5	6	7	8	9	1	1	1	1	1	1	1	1	1	1	1	1	1
483	13	1	10	11	12	13	2	3	4	5	6	7	8	9	1	1	1	1	1	1	1	1	1	1	1	1	1
484	13	1	10	11	12	13	2	3	4	5	6	7	8	9	1	1	1	1	1	1	1	1	1	1	1	1	1
485	6	10	12	2	4	6	8								0	1	0	1	0	1	0	1	0	1	0	1	0
486	13	1	10	11	12	13	2	3	4	5	6	7	8	9	1	1	1	1	1	1	1	1	1	1	1	1	1
487	13	1	10	11	12	13	2	3	4	5	6	7	8	9	1	1	1	1	1	1	1	1	1	1	1	1	1
488	13	1	10	11	12	13	2	3	4	5	6	7	8	9	1	1	1	1	1	1	1	1	1	1	1	1	1
489	13	1	10	11	12	13	2	3	4	5	6	7	8	9	1	1	1	1	1	1	1	1	1	1	1	1	1
490	13	1	10	11	12	13	2	3	4	5	6	7	8	9	1	1	1	1	1	1	1	1	1	1	1	1	1
491	13	1	10	11	12	13	2	3	4	5	6	7	8	9	1	1	1	1	1	1	1	1	1	1	1	1	1
492	13	1	10	11	12	13	2	3	4	5	6	7	8	9	1	1	1	1	1	1	1	1	1	1	1	1	1
493	13	1	10	11	12	13	2	3	4	5	6	7	8	9	1	1	1	1	1	1	1	1	1	1	1	1	1
494	13	1	10	11	12	13	2	3	4	5	6	7	8	9	1	1	1	1	1	1	1	1	1	1	1	1	1
495	13	1	10	11	12	13	2	3	4	5	6	7	8	9	1	1	1	1	1	1	1	1	1	1	1	1	1
496	12	1	10	11	12	13	2	3	4	5	6	7	9		1	1	1	1	1	1	1	0	1	1	1	1	1
497	13	1	10	11	12	13	2	3	4	5	6	7	8	9	1	1	1	1	1	1	1	1	1	1	1	1	1
498	13	1	10	11	12	13	2	3	4	5	6	7	8	9	1	1	1	1	1	1	1	1	1	1	1	1	1
499	13	1	10	11	12	13	2	3	4	5	6	7	8	9	1	1	1	1	1	1	1	1	1	1	1	1	1
500	13	1	10	11	12	13	2	3	4	5	6	7	8	9	1	1	1	1	1	1	1	1	1	1	1	1	1
501	13	1	10	11	12	13	2	3	4	5	6	7	8	9	1	1	1	1	1	1	1	1	1	1	1	1	1
502	13	1	10	11	12	13	2	3	4	5	6	7	8	9	1	1	1	1	1	1	1	1	1	1	1	1	1
503	13	1	10	11	12	13	2	3	4	5	6	7	8	9	1	1	1	1	1	1	1	1	1	1	1	1	1
504	13	1	10	11	12	13	2	3	4	5	6	7	8	9	1	1	1	1	1	1	1	1	1	1	1	1	1
505	13	1	10	11	12	13	2	3	4	5	6	7	8	9	1	1	1	1	1	1	1	1	1	1	1	1	1
506	13	1	10	11	12	13	2	3	4	5	6	7	8	9	1	1	1	1	1	1	1	1	1	1	1	1	1
507	13	1	10	11	12	13	2	3	4	5	6	7	8	9	1	1	1	1	1	1	1	1	1	1	1	1	1
508	13	1	10	11	12	13	2	3	4	5	6	7	8	9	1	1	1	1	1	1	1	1	1	1	1	1	1
509	13	1	10	11	12	13	2	3	4	5	6	7	8	9	1	1	1	1	1	1	1	1	1	1	1	1	1
510	13	1	10	11	12	13	2	3	4	5	6	7	8	9	1	1	1	1	1	1	1	1	1	1	1	1	1
511	12	1	10	11	12	13	2	4	5	6	7	8	9		1	1	0	1	1	1	1	1	1	1	1	1	1
512	13	1	10	11	12	13	2	3	4	5	6	7	8	9	1	1	1	1	1	1	1	1	1	1	1	1	1
513	13	1	10	11	12	13	2	3	4	5	6	7	8	9	1	1	1	1	1	1	1	1	1	1	1	1	1
514	13	1	10	11	12	13	2	3	4	5	6	7	8	9	1	1	1	1	1	1	1	1	1	1	1	1	1
515	13	1	10	11	12	13	2	3	4	5	6	7	8	9	1	1	1	1	1	1	1	1	1	1	1	1	1
516	13	1	10	11	12	13	2	3	4	5	6	7	8	9	1	1	1	1	1	1	1	1	1	1	1	1	1
517	13	1	10	11	12	13	2	3	4	5	6	7	8	9	1	1	1	1	1	1	1	1	1	1	1	1	1
518	13	1	10	11	12	13	2	3	4	5	6	7	8	9	1	1	1	1	1	1	1	1	1	1	1	1	1
519	13	1	10	11	12	13	2	3	4	5	6	7	8	9	1	1	1	1	1	1	1	1	1	1	1	1	1
520	13	1	10	11	12	13	2	3	4	5	6	7	8	9	1	1	1	1	1	1	1	1	1	1	1	1	1
521	13	1	10	11	12	13	2	3	4	5	6	7	8	9	1	1	1	1	1	1	1	1	1	1	1	1	1
522	13	1	10	11	12	13	2	3	4	5	6	7	8	9	1	1	1	1	1	1	1	1	1	1	1	1	1
523	13	1	10	11	12	13	2	3	4	5	6	7	8	9	1	1	1	1	1	1	1	1	1	1	1	1	1
524	13	1	10	11	12	13	2	3	4	5	6	7	8	9	1	1	1	1	1	1	1	1	1	1	1	1	1
525	13	1	10	11	12	13	2	3	4	5	6	7	8	9	1	1	1	1	1	1	1	1	1	1	1	1	1
526	13	1	10	11	12	13	2	3	4	5	6	7	8	9	1	1	1	1	1	1	1	1	1	1	1	1	1
527	12	1	10	11	12	13	2	4	5	6	7	8	9		1	1	0	1	1	1	1	1	1	1	1	1	1
528	13	1	10	11	12	13	2	3	4	5	6	7	8	9	1	1	1	1	1	1	1	1	1	1	1	1	1
529	13	1	10	11	12	13	2	3	4	5	6	7	8	9	1	1	1	1	1	1	1	1	1	1	1	1	1
530	13	1	10	11	12	13	2	3	4	5	6	7	8	9	1	1	1	1	1	1	1	1	1	1	1	1	1
531	5	10	12	4	6	8									0	0	0	1	0	1	0	1	0	1	0	1	0
532	13	1	10	11	12	13	2	3	4	5	6	7	8	9	1	1	1	1	1	1	1	1	1	1	1	1	1
533	13	1	10	11	12	13	2	3	4	5	6	7	8	9	1	1	1	1	1	1	1	1	1	1	1	1	1
534	13	1	10	11	12	13	2	3	4	5	6	7	8	9	1	1	1	1	1	1	1	1	1	1	1	1	1
535	13	1	10	11	12	13	2	3	4	5	6	7	8	9	1	1	1	1	1	1	1	1	1	1	1	1	1
536	13	1	10	11	12	13	2	3	4	5	6	7	8	9	1	1	1	1	1	1	1	1	1	1	1	1	1
537	13	1	10	11	12	13	2	3	4	5	6	7	8	9	1	1	1	1	1	1	1	1	1	1	1	1	1
538	13	1	10	11	12	13	2	3	4	5	6	7	8	9	1	1	1	1	1	1	1	1	1	1	1	1	1
539	13	1	10	11	12	13	2	3	4	5	6	7	8	9	1	1	1	1	1	1	1	1	1	1	1	1	1
540	13	1	10	11	12	13	2	3	4	5	6	7	8	9	1	1	1	1	1	1	1	1	1	1	1	1	1
541	13	1	10	11	12	13	2	3	4	5	6	7	8	9	1	1	1	1	1	1	1	1	1	1	1	1	1
542															0	0	0	0	0	0	0	0	0	0	0	0	0
543															0	0	0	0	0	0	0	0	0	0	0	0	0
544	13	1	10	11	12	13	2	3	4	5	6	7	8	9	1	1	1	1	1	1	1	1	1	1	1	1	1
545	13	1	10	11	12	13	2	3	4	5	6	7	8	9	1	1	1	1	1	1	1	1	1	1	1	1	1
546	13	1	10	11	12	13	2	3	4	5	6	7	8	9	1	1	1	1	1	1	1	1	1	1	1	1	1
547															0	0	0	0	0	0	0	0	0	0	0	0	0
548	2	11	13												0	0	0	0	0	0	0	0	0	0	1	0	1
549															0	0	0	0	0	0	0	0	0	0	0	0	0
550	13	1	10	11	12	13	2	3	4	5	6	7	8	9	1	1	1	1	1	1	1	1	1	1	1	1	1
551	13	1	10	11	12	13	2	3	4	5	6	7	8	9	1	1	1	1	1	1	1	1	1	1	1	1	1
552	13	1	10	11	12	13	2	3	4	5	6	7	8	9	1	1	1	1	1	1	1	1	1	1	1	1	1
553	6	10	12	2	4	6	8								0	1	0	1	0	1	0	1	0	1	0	1	0
554	13	1	10	11	12	13	2	3	4	5	6	7	8	9	1	1	1	1	1	1	1	1	1	1	1	1	1
555															0	0	0	0	0	0	0	0	0	0	0	0	0
556	13	1	10	11	12	13	2	3	4	5	6	7	8	9	1	1	1	1	1	1	1	1	1	1	1	1	1
557	13	1	10	11	12	13	2	3	4	5	6	7	8	9	1	1	1	1	1	1	1	1	1	1	1	1	1
558	2	1	3												1	0	1	0	0	0	0	0	0	0	0	0	0
559	13	1	10	11	12	13	2	3	4	5	6	7	8	9	1	1	1	1	1	1	1	1	1	1	1	1	1
560	13	1	10	11	12	13	2	3	4	5	6	7	8	9	1	1	1	1	1	1	1	1	1	1	1	1	1
561	13	1	10	11	12	13	2	3	4	5	6	7	8	9	1	1	1	1	1	1	1	1	1	1	1	1	1
562	13	1	10	11	12	13	2	3	4	5	6	7	8	9	1	1	1	1	1	1	1	1	1	1	1	1	1
563	13	1	10	11	12	13	2	3	4	5	6	7	8	9	1	1	1	1	1	1	1	1	1	1	1	1	1
564	13	1	10	11	12	13	2	3	4	5	6	7	8	9	1	1	1	1	1	1	1	1	1	1	1	1	1
565	13	1	10	11	12	13	2	3	4	5	6	7	8	9	1	1	1	1	1	1	1	1	1	1	1	1	1
566	13	1	10	11	12	13	2	3	4	5	6	7	8	9	1	1	1	1	1	1	1	1	1	1	1	1	1
567	12	10	11	12	13	2	3	4	5	6	7	8	9		0	1	1	1	1	1	1	1	1	1	1	1	1
568	13	1	10	11	12	13	2	3	4	5	6	7	8	9	1	1	1	1	1	1	1	1	1	1	1	1	1
569	13	1	10	11	12	13	2	3	4	5	6	7	8	9	1	1	1	1	1	1	1	1	1	1	1	1	1
570	13	1	10	11	12	13	2	3	4	5	6	7	8	9	1	1	1	1	1	1	1	1	1	1	1	1	1
571	13	1	10	11	12	13	2	3	4	5	6	7	8	9	1	1	1	1	1	1	1	1	1	1	1	1	1
572	4	1	13	5	9										1	0	0	0	1	0	0	0	1	0	0	0	1
573	13	1	10	11	12	13	2	3	4	5	6	7	8	9	1	1	1	1	1	1	1	1	1	1	1	1	1
574	13	1	10	11	12	13	2	3	4	5	6	7	8	9	1	1	1	1	1	1	1	1	1	1	1	1	1
575	13	1	10	11	12	13	2	3	4	5	6	7	8	9	1	1	1	1	1	1	1	1	1	1	1	1	1
576	13	1	10	11	12	13	2	3	4	5	6	7	8	9	1	1	1	1	1	1	1	1	1	1	1	1	1
577	13	1	10	11	12	13	2	3	4	5	6	7	8	9	1	1	1	1	1	1	1	1	1	1	1	1	1
578	1	13													0	0	0	0	0	0	0	0	0	0	0	0	1
579	13	1	10	11	12	13	2	3	4	5	6	7	8	9	1	1	1	1	1	1	1	1	1	1	1	1	1
580	9	1	10	11	13	3	5	7	8	9					1	0	1	0	1	0	1	1	1	1	1	0	1
581	13	1	10	11	12	13	2	3	4	5	6	7	8	9	1	1	1	1	1	1	1	1	1	1	1	1	1
582	13	1	10	11	12	13	2	3	4	5	6	7	8	9	1	1	1	1	1	1	1	1	1	1	1	1	1
583	13	1	10	11	12	13	2	3	4	5	6	7	8	9	1	1	1	1	1	1	1	1	1	1	1	1	1
584	6	10	12	2	4	6	8								0	1	0	1	0	1	0	1	0	1	0	1	0
585	13	1	10	11	12	13	2	3	4	5	6	7	8	9	1	1	1	1	1	1	1	1	1	1	1	1	1
586	13	1	10	11	12	13	2	3	4	5	6	7	8	9	1	1	1	1	1	1	1	1	1	1	1	1	1
587															0	0	0	0	0	0	0	0	0	0	0	0	0
588	13	1	10	11	12	13	2	3	4	5	6	7	8	9	1	1	1	1	1	1	1	1	1	1	1	1	1
589	13	1	10	11	12	13	2	3	4	5	6	7	8	9	1	1	1	1	1	1	1	1	1	1	1	1	1
590	13	1	10	11	12	13	2	3	4	5	6	7	8	9	1	1	1	1	1	1	1	1	1	1	1	1	1
591	13	1	10	11	12	13	2	3	4	5	6	7	8	9	1	1	1	1	1	1	1	1	1	1	1	1	1
592	13	1	10	11	12	13	2	3	4	5	6	7	8	9	1	1	1	1	1	1	1	1	1	1	1	1	1
593	8	1	10	12	2	4	6	7	8						1	1	0	1	0	1	1	1	0	1	0	1	0
594	6	10	12	2	4	6	8								0	1	0	1	0	1	0	1	0	1	0	1	0
595	8	1	10	12	2	3	4	6	8						1	1	1	1	0	1	0	1	0	1	0	1	0
596	13	1	10	11	12	13	2	3	4	5	6	7	8	9	1	1	1	1	1	1	1	1	1	1	1	1	1
597	6	10	12	2	4	6	8								0	1	0	1	0	1	0	1	0	1	0	1	0
598	13	1	10	11	12	13	2	3	4	5	6	7	8	9	1	1	1	1	1	1	1	1	1	1	1	1	1
599	13	1	10	11	12	13	2	3	4	5	6	7	8	9	1	1	1	1	1	1	1	1	1	1	1	1	1
600	13	1	10	11	12	13	2	3	4	5	6	7	8	9	1	1	1	1	1	1	1	1	1	1	1	1	1
601	13	1	10	11	12	13	2	3	4	5	6	7	8	9	1	1	1	1	1	1	1	1	1	1	1	1	1
602	5	10	12	2	6	8									0	1	0	0	0	1	0	1	0	1	0	1	0
603	13	1	10	11	12	13	2	3	4	5	6	7	8	9	1	1	1	1	1	1	1	1	1	1	1	1	1
604	2	12	2												0	1	0	0	0	0	0	0	0	0	0	1	0
605	1	8													0	0	0	0	0	0	0	1	0	0	0	0	0
606															0	0	0	0	0	0	0	0	0	0	0	0	0
607	6	10	12	2	4	6	8								0	1	0	1	0	1	0	1	0	1	0	1	0
608	6	10	12	2	4	6	8								0	1	0	1	0	1	0	1	0	1	0	1	0
609	6	10	12	2	4	6	8								0	1	0	1	0	1	0	1	0	1	0	1	0
610	12	1	10	12	13	2	3	4	5	6	7	8	9		1	1	1	1	1	1	1	1	1	1	0	1	1
611	13	1	10	11	12	13	2	3	4	5	6	7	8	9	1	1	1	1	1	1	1	1	1	1	1	1	1
612	5	10	12	4	6	8									0	0	0	1	0	1	0	1	0	1	0	1	0
613	6	10	12	2	4	6	8								0	1	0	1	0	1	0	1	0	1	0	1	0
614	6	10	12	2	4	6	8								0	1	0	1	0	1	0	1	0	1	0	1	0
615	13	1	10	11	12	13	2	3	4	5	6	7	8	9	1	1	1	1	1	1	1	1	1	1	1	1	1
616	6	10	12	2	4	6	8								0	1	0	1	0	1	0	1	0	1	0	1	0
617	1	10													0	0	0	0	0	0	0	0	0	1	0	0	0
618	5	10	12	2	4	6									0	1	0	1	0	1	0	0	0	1	0	1	0
619	6	10	12	2	4	6	8								0	1	0	1	0	1	0	1	0	1	0	1	0
620															0	0	0	0	0	0	0	0	0	0	0	0	0
621	6	10	12	2	4	6	8								0	1	0	1	0	1	0	1	0	1	0	1	0
622	11	10	11	12	13	2	3	4	5	6	7	8			0	1	1	1	1	1	1	1	0	1	1	1	1
623	13	1	10	11	12	13	2	3	4	5	6	7	8	9	1	1	1	1	1	1	1	1	1	1	1	1	1
624	6	10	12	2	4	6	8								0	1	0	1	0	1	0	1	0	1	0	1	0
625	6	10	12	2	4	6	8								0	1	0	1	0	1	0	1	0	1	0	1	0
626	6	10	12	2	4	6	8								0	1	0	1	0	1	0	1	0	1	0	1	0
627	12	10	11	12	13	2	3	4	5	6	7	8	9		0	1	1	1	1	1	1	1	1	1	1	1	1
628	6	10	12	2	4	6	8								0	1	0	1	0	1	0	1	0	1	0	1	0
629															0	0	0	0	0	0	0	0	0	0	0	0	0
630	6	10	12	2	4	6	8								0	1	0	1	0	1	0	1	0	1	0	1	0
631	5	10	12	2	6	8									0	1	0	0	0	1	0	1	0	1	0	1	0
632	6	10	12	2	4	6	8								0	1	0	1	0	1	0	1	0	1	0	1	0
633	6	10	12	2	4	6	8								0	1	0	1	0	1	0	1	0	1	0	1	0
634															0	0	0	0	0	0	0	0	0	0	0	0	0
635	13	1	10	11	12	13	2	3	4	5	6	7	8	9	1	1	1	1	1	1	1	1	1	1	1	1	1
636	6	10	12	2	4	6	8								0	1	0	1	0	1	0	1	0	1	0	1	0
637	6	10	12	2	4	6	8								0	1	0	1	0	1	0	1	0	1	0	1	0
638	13	1	10	11	12	13	2	3	4	5	6	7	8	9	1	1	1	1	1	1	1	1	1	1	1	1	1
639	5	10	12	2	4	6									0	1	0	1	0	1	0	0	0	1	0	1	0
640	6	10	12	2	4	6	8								0	1	0	1	0	1	0	1	0	1	0	1	0
641	5	10	12	2	4	6									0	1	0	1	0	1	0	0	0	1	0	1	0
642	13	1	10	11	12	13	2	3	4	5	6	7	8	9	1	1	1	1	1	1	1	1	1	1	1	1	1
643	13	1	10	11	12	13	2	3	4	5	6	7	8	9	1	1	1	1	1	1	1	1	1	1	1	1	1
644	13	1	10	11	12	13	2	3	4	5	6	7	8	9	1	1	1	1	1	1	1	1	1	1	1	1	1
645	13	1	10	11	12	13	2	3	4	5	6	7	8	9	1	1	1	1	1	1	1	1	1	1	1	1	1
646	13	1	10	11	12	13	2	3	4	5	6	7	8	9	1	1	1	1	1	1	1	1	1	1	1	1	1
647	1	13													0	0	0	0	0	0	0	0	0	0	0	0	1
648	12	1	10	11	12	13	2	3	5	6	7	8	9		1	1	1	0	1	1	1	1	1	1	1	1	1
649	13	1	10	11	12	13	2	3	4	5	6	7	8	9	1	1	1	1	1	1	1	1	1	1	1	1	1
650	13	1	10	11	12	13	2	3	4	5	6	7	8	9	1	1	1	1	1	1	1	1	1	1	1	1	1
651	13	1	10	11	12	13	2	3	4	5	6	7	8	9	1	1	1	1	1	1	1	1	1	1	1	1	1
652	13	1	10	11	12	13	2	3	4	5	6	7	8	9	1	1	1	1	1	1	1	1	1	1	1	1	1
653	13	1	10	11	12	13	2	3	4	5	6	7	8	9	1	1	1	1	1	1	1	1	1	1	1	1	1
654	13	1	10	11	12	13	2	3	4	5	6	7	8	9	1	1	1	1	1	1	1	1	1	1	1	1	1
655	13	1	10	11	12	13	2	3	4	5	6	7	8	9	1	1	1	1	1	1	1	1	1	1	1	1	1
656	13	1	10	11	12	13	2	3	4	5	6	7	8	9	1	1	1	1	1	1	1	1	1	1	1	1	1
657	13	1	10	11	12	13	2	3	4	5	6	7	8	9	1	1	1	1	1	1	1	1	1	1	1	1	1
658	13	1	10	11	12	13	2	3	4	5	6	7	8	9	1	1	1	1	1	1	1	1	1	1	1	1	1
659	13	1	10	11	12	13	2	3	4	5	6	7	8	9	1	1	1	1	1	1	1	1	1	1	1	1	1
660	13	1	10	11	12	13	2	3	4	5	6	7	8	9	1	1	1	1	1	1	1	1	1	1	1	1	1
661	13	1	10	11	12	13	2	3	4	5	6	7	8	9	1	1	1	1	1	1	1	1	1	1	1	1	1
662	13	1	10	11	12	13	2	3	4	5	6	7	8	9	1	1	1	1	1	1	1	1	1	1	1	1	1
663	13	1	10	11	12	13	2	3	4	5	6	7	8	9	1	1	1	1	1	1	1	1	1	1	1	1	1
664	13	1	10	11	12	13	2	3	4	5	6	7	8	9	1	1	1	1	1	1	1	1	1	1	1	1	1
665	13	1	10	11	12	13	2	3	4	5	6	7	8	9	1	1	1	1	1	1	1	1	1	1	1	1	1
666	13	1	10	11	12	13	2	3	4	5	6	7	8	9	1	1	1	1	1	1	1	1	1	1	1	1	1
667	13	1	10	11	12	13	2	3	4	5	6	7	8	9	1	1	1	1	1	1	1	1	1	1	1	1	1
668	13	1	10	11	12	13	2	3	4	5	6	7	8	9	1	1	1	1	1	1	1	1	1	1	1	1	1
669	13	1	10	11	12	13	2	3	4	5	6	7	8	9	1	1	1	1	1	1	1	1	1	1	1	1	1
670	13	1	10	11	12	13	2	3	4	5	6	7	8	9	1	1	1	1	1	1	1	1	1	1	1	1	1
671	13	1	10	11	12	13	2	3	4	5	6	7	8	9	1	1	1	1	1	1	1	1	1	1	1	1	1
672	13	1	10	11	12	13	2	3	4	5	6	7	8	9	1	1	1	1	1	1	1	1	1	1	1	1	1
673	13	1	10	11	12	13	2	3	4	5	6	7	8	9	1	1	1	1	1	1	1	1	1	1	1	1	1
674	13	1	10	11	12	13	2	3	4	5	6	7	8	9	1	1	1	1	1	1	1	1	1	1	1	1	1
675	13	1	10	11	12	13	2	3	4	5	6	7	8	9	1	1	1	1	1	1	1	1	1	1	1	1	1
676	13	1	10	11	12	13	2	3	4	5	6	7	8	9	1	1	1	1	1	1	1	1	1	1	1	1	1
677	13	1	10	11	12	13	2	3	4	5	6	7	8	9	1	1	1	1	1	1	1	1	1	1	1	1	1
678	13	1	10	11	12	13	2	3	4	5	6	7	8	9	1	1	1	1	1	1	1	1	1	1	1	1	1
679	13	1	10	11	12	13	2	3	4	5	6	7	8	9	1	1	1	1	1	1	1	1	1	1	1	1	1
680	13	1	10	11	12	13	2	3	4	5	6	7	8	9	1	1	1	1	1	1	1	1	1	1	1	1	1
681	12	1	10	11	12	13	2	4	5	6	7	8	9		1	1	0	1	1	1	1	1	1	1	1	1	1
682	13	1	10	11	12	13	2	3	4	5	6	7	8	9	1	1	1	1	1	1	1	1	1	1	1	1	1
683	13	1	10	11	12	13	2	3	4	5	6	7	8	9	1	1	1	1	1	1	1	1	1	1	1	1	1
684	13	1	10	11	12	13	2	3	4	5	6	7	8	9	1	1	1	1	1	1	1	1	1	1	1	1	1
685	12	1	10	11	12	13	2	3	4	5	6	7	9		1	1	1	1	1	1	1	0	1	1	1	1	1
686	13	1	10	11	12	13	2	3	4	5	6	7	8	9	1	1	1	1	1	1	1	1	1	1	1	1	1
687	13	1	10	11	12	13	2	3	4	5	6	7	8	9	1	1	1	1	1	1	1	1	1	1	1	1	1
688	13	1	10	11	12	13	2	3	4	5	6	7	8	9	1	1	1	1	1	1	1	1	1	1	1	1	1
689	13	1	10	11	12	13	2	3	4	5	6	7	8	9	1	1	1	1	1	1	1	1	1	1	1	1	1
690	13	1	10	11	12	13	2	3	4	5	6	7	8	9	1	1	1	1	1	1	1	1	1	1	1	1	1
691	9	1	11	12	13	2	3	5	6	9					1	1	1	0	1	1	0	0	1	0	1	1	1
692	13	1	10	11	12	13	2	3	4	5	6	7	8	9	1	1	1	1	1	1	1	1	1	1	1	1	1
693	13	1	10	11	12	13	2	3	4	5	6	7	8	9	1	1	1	1	1	1	1	1	1	1	1	1	1
694	13	1	10	11	12	13	2	3	4	5	6	7	8	9	1	1	1	1	1	1	1	1	1	1	1	1	1
695	13	1	10	11	12	13	2	3	4	5	6	7	8	9	1	1	1	1	1	1	1	1	1	1	1	1	1
696	13	1	10	11	12	13	2	3	4	5	6	7	8	9	1	1	1	1	1	1	1	1	1	1	1	1	1
697	13	1	10	11	12	13	2	3	4	5	6	7	8	9	1	1	1	1	1	1	1	1	1	1	1	1	1
698	13	1	10	11	12	13	2	3	4	5	6	7	8	9	1	1	1	1	1	1	1	1	1	1	1	1	1
699	13	1	10	11	12	13	2	3	4	5	6	7	8	9	1	1	1	1	1	1	1	1	1	1	1	1	1
700	13	1	10	11	12	13	2	3	4	5	6	7	8	9	1	1	1	1	1	1	1	1	1	1	1	1	1
701	13	1	10	11	12	13	2	3	4	5	6	7	8	9	1	1	1	1	1	1	1	1	1	1	1	1	1
702	13	1	10	11	12	13	2	3	4	5	6	7	8	9	1	1	1	1	1	1	1	1	1	1	1	1	1
703	13	1	10	11	12	13	2	3	4	5	6	7	8	9	1	1	1	1	1	1	1	1	1	1	1	1	1
704	13	1	10	11	12	13	2	3	4	5	6	7	8	9	1	1	1	1	1	1	1	1	1	1	1	1	1
705	13	1	10	11	12	13	2	3	4	5	6	7	8	9	1	1	1	1	1	1	1	1	1	1	1	1	1
706	13	1	10	11	12	13	2	3	4	5	6	7	8	9	1	1	1	1	1	1	1	1	1	1	1	1	1
707	13	1	10	11	12	13	2	3	4	5	6	7	8	9	1	1	1	1	1	1	1	1	1	1	1	1	1
708	12	1	10	11	12	13	2	4	5	6	7	8	9		1	1	0	1	1	1	1	1	1	1	1	1	1
709	13	1	10	11	12	13	2	3	4	5	6	7	8	9	1	1	1	1	1	1	1	1	1	1	1	1	1
710	13	1	10	11	12	13	2	3	4	5	6	7	8	9	1	1	1	1	1	1	1	1	1	1	1	1	1
711	13	1	10	11	12	13	2	3	4	5	6	7	8	9	1	1	1	1	1	1	1	1	1	1	1	1	1
712	13	1	10	11	12	13	2	3	4	5	6	7	8	9	1	1	1	1	1	1	1	1	1	1	1	1	1
713	13	1	10	11	12	13	2	3	4	5	6	7	8	9	1	1	1	1	1	1	1	1	1	1	1	1	1
714	13	1	10	11	12	13	2	3	4	5	6	7	8	9	1	1	1	1	1	1	1	1	1	1	1	1	1
715	13	1	10	11	12	13	2	3	4	5	6	7	8	9	1	1	1	1	1	1	1	1	1	1	1	1	1
716	13	1	10	11	12	13	2	3	4	5	6	7	8	9	1	1	1	1	1	1	1	1	1	1	1	1	1
717	13	1	10	11	12	13	2	3	4	5	6	7	8	9	1	1	1	1	1	1	1	1	1	1	1	1	1
718	13	1	10	11	12	13	2	3	4	5	6	7	8	9	1	1	1	1	1	1	1	1	1	1	1	1	1
719	13	1	10	11	12	13	2	3	4	5	6	7	8	9	1	1	1	1	1	1	1	1	1	1	1	1	1
720	13	1	10	11	12	13	2	3	4	5	6	7	8	9	1	1	1	1	1	1	1	1	1	1	1	1	1
721	13	1	10	11	12	13	2	3	4	5	6	7	8	9	1	1	1	1	1	1	1	1	1	1	1	1	1
722	13	1	10	11	12	13	2	3	4	5	6	7	8	9	1	1	1	1	1	1	1	1	1	1	1	1	1
723	13	1	10	11	12	13	2	3	4	5	6	7	8	9	1	1	1	1	1	1	1	1	1	1	1	1	1
724															0	0	0	0	0	0	0	0	0	0	0	0	0
725	13	1	10	11	12	13	2	3	4	5	6	7	8	9	1	1	1	1	1	1	1	1	1	1	1	1	1
726	13	1	10	11	12	13	2	3	4	5	6	7	8	9	1	1	1	1	1	1	1	1	1	1	1	1	1
727	13	1	10	11	12	13	2	3	4	5	6	7	8	9	1	1	1	1	1	1	1	1	1	1	1	1	1
728	6	10	12	2	4	6	8								0	1	0	1	0	1	0	1	0	1	0	1	0
729															0	0	0	0	0	0	0	0	0	0	0	0	0
730	13	1	10	11	12	13	2	3	4	5	6	7	8	9	1	1	1	1	1	1	1	1	1	1	1	1	1
731	13	1	10	11	12	13	2	3	4	5	6	7	8	9	1	1	1	1	1	1	1	1	1	1	1	1	1
732	9	1	11	12	13	3	5	6	8	9					1	0	1	0	1	1	0	1	1	0	1	1	1
733	13	1	10	11	12	13	2	3	4	5	6	7	8	9	1	1	1	1	1	1	1	1	1	1	1	1	1
734	13	1	10	11	12	13	2	3	4	5	6	7	8	9	1	1	1	1	1	1	1	1	1	1	1	1	1
735	6	10	12	2	4	6	8								0	1	0	1	0	1	0	1	0	1	0	1	0
736	13	1	10	11	12	13	2	3	4	5	6	7	8	9	1	1	1	1	1	1	1	1	1	1	1	1	1
737	2	12	6												0	0	0	0	0	1	0	0	0	0	0	1	0
738															0	0	0	0	0	0	0	0	0	0	0	0	0
739	13	1	10	11	12	13	2	3	4	5	6	7	8	9	1	1	1	1	1	1	1	1	1	1	1	1	1
740	13	1	10	11	12	13	2	3	4	5	6	7	8	9	1	1	1	1	1	1	1	1	1	1	1	1	1
741	13	1	10	11	12	13	2	3	4	5	6	7	8	9	1	1	1	1	1	1	1	1	1	1	1	1	1
742	13	1	10	11	12	13	2	3	4	5	6	7	8	9	1	1	1	1	1	1	1	1	1	1	1	1	1
743	13	1	10	11	12	13	2	3	4	5	6	7	8	9	1	1	1	1	1	1	1	1	1	1	1	1	1
744	13	1	10	11	12	13	2	3	4	5	6	7	8	9	1	1	1	1	1	1	1	1	1	1	1	1	1
745	13	1	10	11	12	13	2	3	4	5	6	7	8	9	1	1	1	1	1	1	1	1	1	1	1	1	1
746	13	1	10	11	12	13	2	3	4	5	6	7	8	9	1	1	1	1	1	1	1	1	1	1	1	1	1
747	10	1	10	12	2	3	4	5	6	8	9				1	1	1	1	1	1	0	1	1	1	0	1	0
748	13	1	10	11	12	13	2	3	4	5	6	7	8	9	1	1	1	1	1	1	1	1	1	1	1	1	1
749	13	1	10	11	12	13	2	3	4	5	6	7	8	9	1	1	1	1	1	1	1	1	1	1	1	1	1
750	13	1	10	11	12	13	2	3	4	5	6	7	8	9	1	1	1	1	1	1	1	1	1	1	1	1	1
751	13	1	10	11	12	13	2	3	4	5	6	7	8	9	1	1	1	1	1	1	1	1	1	1	1	1	1
752	13	1	10	11	12	13	2	3	4	5	6	7	8	9	1	1	1	1	1	1	1	1	1	1	1	1	1
753	13	1	10	11	12	13	2	3	4	5	6	7	8	9	1	1	1	1	1	1	1	1	1	1	1	1	1
754	13	1	10	11	12	13	2	3	4	5	6	7	8	9	1	1	1	1	1	1	1	1	1	1	1	1	1
755	13	1	10	11	12	13	2	3	4	5	6	7	8	9	1	1	1	1	1	1	1	1	1	1	1	1	1
756	13	1	10	11	12	13	2	3	4	5	6	7	8	9	1	1	1	1	1	1	1	1	1	1	1	1	1
757	13	1	10	11	12	13	2	3	4	5	6	7	8	9	1	1	1	1	1	1	1	1	1	1	1	1	1
758	13	1	10	11	12	13	2	3	4	5	6	7	8	9	1	1	1	1	1	1	1	1	1	1	1	1	1
759	13	1	10	11	12	13	2	3	4	5	6	7	8	9	1	1	1	1	1	1	1	1	1	1	1	1	1
760	13	1	10	11	12	13	2	3	4	5	6	7	8	9	1	1	1	1	1	1	1	1	1	1	1	1	1
761	13	1	10	11	12	13	2	3	4	5	6	7	8	9	1	1	1	1	1	1	1	1	1	1	1	1	1
762	13	1	10	11	12	13	2	3	4	5	6	7	8	9	1	1	1	1	1	1	1	1	1	1	1	1	1
763	13	1	10	11	12	13	2	3	4	5	6	7	8	9	1	1	1	1	1	1	1	1	1	1	1	1	1
764	13	1	10	11	12	13	2	3	4	5	6	7	8	9	1	1	1	1	1	1	1	1	1	1	1	1	1
765	13	1	10	11	12	13	2	3	4	5	6	7	8	9	1	1	1	1	1	1	1	1	1	1	1	1	1
766	13	1	10	11	12	13	2	3	4	5	6	7	8	9	1	1	1	1	1	1	1	1	1	1	1	1	1
767	13	1	10	11	12	13	2	3	4	5	6	7	8	9	1	1	1	1	1	1	1	1	1	1	1	1	1
768	13	1	10	11	12	13	2	3	4	5	6	7	8	9	1	1	1	1	1	1	1	1	1	1	1	1	1
769	13	1	10	11	12	13	2	3	4	5	6	7	8	9	1	1	1	1	1	1	1	1	1	1	1	1	1
770	13	1	10	11	12	13	2	3	4	5	6	7	8	9	1	1	1	1	1	1	1	1	1	1	1	1	1
771	13	1	10	11	12	13	2	3	4	5	6	7	8	9	1	1	1	1	1	1	1	1	1	1	1	1	1
772	13	1	10	11	12	13	2	3	4	5	6	7	8	9	1	1	1	1	1	1	1	1	1	1	1	1	1
773	13	1	10	11	12	13	2	3	4	5	6	7	8	9	1	1	1	1	1	1	1	1	1	1	1	1	1
774	13	1	10	11	12	13	2	3	4	5	6	7	8	9	1	1	1	1	1	1	1	1	1	1	1	1	1
775	13	1	10	11	12	13	2	3	4	5	6	7	8	9	1	1	1	1	1	1	1	1	1	1	1	1	1
776	13	1	10	11	12	13	2	3	4	5	6	7	8	9	1	1	1	1	1	1	1	1	1	1	1	1	1
777	13	1	10	11	12	13	2	3	4	5	6	7	8	9	1	1	1	1	1	1	1	1	1	1	1	1	1
778	13	1	10	11	12	13	2	3	4	5	6	7	8	9	1	1	1	1	1	1	1	1	1	1	1	1	1
779	13	1	10	11	12	13	2	3	4	5	6	7	8	9	1	1	1	1	1	1	1	1	1	1	1	1	1
780	13	1	10	11	12	13	2	3	4	5	6	7	8	9	1	1	1	1	1	1	1	1	1	1	1	1	1
781	12	1	10	11	12	2	3	4	5	6	7	8	9		1	1	1	1	1	1	1	1	1	1	1	1	0
782	13	1	10	11	12	13	2	3	4	5	6	7	8	9	1	1	1	1	1	1	1	1	1	1	1	1	1
783	13	1	10	11	12	13	2	3	4	5	6	7	8	9	1	1	1	1	1	1	1	1	1	1	1	1	1
784	13	1	10	11	12	13	2	3	4	5	6	7	8	9	1	1	1	1	1	1	1	1	1	1	1	1	1
785															0	0	0	0	0	0	0	0	0	0	0	0	0
786	13	1	10	11	12	13	2	3	4	5	6	7	8	9	1	1	1	1	1	1	1	1	1	1	1	1	1
787	13	1	10	11	12	13	2	3	4	5	6	7	8	9	1	1	1	1	1	1	1	1	1	1	1	1	1
788	13	1	10	11	12	13	2	3	4	5	6	7	8	9	1	1	1	1	1	1	1	1	1	1	1	1	1
789	13	1	10	11	12	13	2	3	4	5	6	7	8	9	1	1	1	1	1	1	1	1	1	1	1	1	1
790	13	1	10	11	12	13	2	3	4	5	6	7	8	9	1	1	1	1	1	1	1	1	1	1	1	1	1
791	6	10	12	2	4	6	8								0	1	0	1	0	1	0	1	0	1	0	1	0
792	6	10	12	2	4	6	8								0	1	0	1	0	1	0	1	0	1	0	1	0
793	11	1	10	11	12	13	2	4	5	6	8	9			1	1	0	1	1	1	0	1	1	1	1	1	1
794	13	1	10	11	12	13	2	3	4	5	6	7	8	9	1	1	1	1	1	1	1	1	1	1	1	1	1
795	13	1	10	11	12	13	2	3	4	5	6	7	8	9	1	1	1	1	1	1	1	1	1	1	1	1	1
796	13	1	10	11	12	13	2	3	4	5	6	7	8	9	1	1	1	1	1	1	1	1	1	1	1	1	1
797	13	1	10	11	12	13	2	3	4	5	6	7	8	9	1	1	1	1	1	1	1	1	1	1	1	1	1
798	13	1	10	11	12	13	2	3	4	5	6	7	8	9	1	1	1	1	1	1	1	1	1	1	1	1	1
799	13	1	10	11	12	13	2	3	4	5	6	7	8	9	1	1	1	1	1	1	1	1	1	1	1	1	1
800	13	1	10	11	12	13	2	3	4	5	6	7	8	9	1	1	1	1	1	1	1	1	1	1	1	1	1
801	13	1	10	11	12	13	2	3	4	5	6	7	8	9	1	1	1	1	1	1	1	1	1	1	1	1	1
802	13	1	10	11	12	13	2	3	4	5	6	7	8	9	1	1	1	1	1	1	1	1	1	1	1	1	1
803	13	1	10	11	12	13	2	3	4	5	6	7	8	9	1	1	1	1	1	1	1	1	1	1	1	1	1
804	13	1	10	11	12	13	2	3	4	5	6	7	8	9	1	1	1	1	1	1	1	1	1	1	1	1	1
805	13	1	10	11	12	13	2	3	4	5	6	7	8	9	1	1	1	1	1	1	1	1	1	1	1	1	1
806	12	1	10	11	12	2	3	4	5	6	7	8	9		1	1	1	1	1	1	1	1	1	1	1	1	0
807	13	1	10	11	12	13	2	3	4	5	6	7	8	9	1	1	1	1	1	1	1	1	1	1	1	1	1
808	13	1	10	11	12	13	2	3	4	5	6	7	8	9	1	1	1	1	1	1	1	1	1	1	1	1	1
809	13	1	10	11	12	13	2	3	4	5	6	7	8	9	1	1	1	1	1	1	1	1	1	1	1	1	1
810	13	1	10	11	12	13	2	3	4	5	6	7	8	9	1	1	1	1	1	1	1	1	1	1	1	1	1
811	13	1	10	11	12	13	2	3	4	5	6	7	8	9	1	1	1	1	1	1	1	1	1	1	1	1	1
812	13	1	10	11	12	13	2	3	4	5	6	7	8	9	1	1	1	1	1	1	1	1	1	1	1	1	1
813	13	1	10	11	12	13	2	3	4	5	6	7	8	9	1	1	1	1	1	1	1	1	1	1	1	1	1
814	13	1	10	11	12	13	2	3	4	5	6	7	8	9	1	1	1	1	1	1	1	1	1	1	1	1	1
815	13	1	10	11	12	13	2	3	4	5	6	7	8	9	1	1	1	1	1	1	1	1	1	1	1	1	1
816	13	1	10	11	12	13	2	3	4	5	6	7	8	9	1	1	1	1	1	1	1	1	1	1	1	1	1
817	13	1	10	11	12	13	2	3	4	5	6	7	8	9	1	1	1	1	1	1	1	1	1	1	1	1	1
818	6	10	12	2	4	6	8								0	1	0	1	0	1	0	1	0	1	0	1	0
819	13	1	10	11	12	13	2	3	4	5	6	7	8	9	1	1	1	1	1	1	1	1	1	1	1	1	1
820	13	1	10	11	12	13	2	3	4	5	6	7	8	9	1	1	1	1	1	1	1	1	1	1	1	1	1
821	13	1	10	11	12	13	2	3	4	5	6	7	8	9	1	1	1	1	1	1	1	1	1	1	1	1	1
822	13	1	10	11	12	13	2	3	4	5	6	7	8	9	1	1	1	1	1	1	1	1	1	1	1	1	1
823	13	1	10	11	12	13	2	3	4	5	6	7	8	9	1	1	1	1	1	1	1	1	1	1	1	1	1
824	6	10	12	2	4	6	8								0	1	0	1	0	1	0	1	0	1	0	1	0
825	13	1	10	11	12	13	2	3	4	5	6	7	8	9	1	1	1	1	1	1	1	1	1	1	1	1	1
826	13	1	10	11	12	13	2	3	4	5	6	7	8	9	1	1	1	1	1	1	1	1	1	1	1	1	1
827	13	1	10	11	12	13	2	3	4	5	6	7	8	9	1	1	1	1	1	1	1	1	1	1	1	1	1
828	13	1	10	11	12	13	2	3	4	5	6	7	8	9	1	1	1	1	1	1	1	1	1	1	1	1	1
829	13	1	10	11	12	13	2	3	4	5	6	7	8	9	1	1	1	1	1	1	1	1	1	1	1	1	1
830	13	1	10	11	12	13	2	3	4	5	6	7	8	9	1	1	1	1	1	1	1	1	1	1	1	1	1
831	13	1	10	11	12	13	2	3	4	5	6	7	8	9	1	1	1	1	1	1	1	1	1	1	1	1	1
832	13	1	10	11	12	13	2	3	4	5	6	7	8	9	1	1	1	1	1	1	1	1	1	1	1	1	1
833	13	1	10	11	12	13	2	3	4	5	6	7	8	9	1	1	1	1	1	1	1	1	1	1	1	1	1
834	13	1	10	11	12	13	2	3	4	5	6	7	8	9	1	1	1	1	1	1	1	1	1	1	1	1	1
835	13	1	10	11	12	13	2	3	4	5	6	7	8	9	1	1	1	1	1	1	1	1	1	1	1	1	1
836	13	1	10	11	12	13	2	3	4	5	6	7	8	9	1	1	1	1	1	1	1	1	1	1	1	1	1
837	13	1	10	11	12	13	2	3	4	5	6	7	8	9	1	1	1	1	1	1	1	1	1	1	1	1	1
838	13	1	10	11	12	13	2	3	4	5	6	7	8	9	1	1	1	1	1	1	1	1	1	1	1	1	1
839	13	1	10	11	12	13	2	3	4	5	6	7	8	9	1	1	1	1	1	1	1	1	1	1	1	1	1
840	13	1	10	11	12	13	2	3	4	5	6	7	8	9	1	1	1	1	1	1	1	1	1	1	1	1	1
841	13	1	10	11	12	13	2	3	4	5	6	7	8	9	1	1	1	1	1	1	1	1	1	1	1	1	1
842	13	1	10	11	12	13	2	3	4	5	6	7	8	9	1	1	1	1	1	1	1	1	1	1	1	1	1
843	13	1	10	11	12	13	2	3	4	5	6	7	8	9	1	1	1	1	1	1	1	1	1	1	1	1	1
844	13	1	10	11	12	13	2	3	4	5	6	7	8	9	1	1	1	1	1	1	1	1	1	1	1	1	1
845	13	1	10	11	12	13	2	3	4	5	6	7	8	9	1	1	1	1	1	1	1	1	1	1	1	1	1
846	13	1	10	11	12	13	2	3	4	5	6	7	8	9	1	1	1	1	1	1	1	1	1	1	1	1	1
847	12	10	11	12	13	2	3	4	5	6	7	8	9		0	1	1	1	1	1	1	1	1	1	1	1	1
848	13	1	10	11	12	13	2	3	4	5	6	7	8	9	1	1	1	1	1	1	1	1	1	1	1	1	1
849	13	1	10	11	12	13	2	3	4	5	6	7	8	9	1	1	1	1	1	1	1	1	1	1	1	1	1
850	13	1	10	11	12	13	2	3	4	5	6	7	8	9	1	1	1	1	1	1	1	1	1	1	1	1	1
851	13	1	10	11	12	13	2	3	4	5	6	7	8	9	1	1	1	1	1	1	1	1	1	1	1	1	1
852	13	1	10	11	12	13	2	3	4	5	6	7	8	9	1	1	1	1	1	1	1	1	1	1	1	1	1
853	13	1	10	11	12	13	2	3	4	5	6	7	8	9	1	1	1	1	1	1	1	1	1	1	1	1	1
854	13	1	10	11	12	13	2	3	4	5	6	7	8	9	1	1	1	1	1	1	1	1	1	1	1	1	1
855	13	1	10	11	12	13	2	3	4	5	6	7	8	9	1	1	1	1	1	1	1	1	1	1	1	1	1
856	13	1	10	11	12	13	2	3	4	5	6	7	8	9	1	1	1	1	1	1	1	1	1	1	1	1	1
857	13	1	10	11	12	13	2	3	4	5	6	7	8	9	1	1	1	1	1	1	1	1	1	1	1	1	1
858	13	1	10	11	12	13	2	3	4	5	6	7	8	9	1	1	1	1	1	1	1	1	1	1	1	1	1
859	13	1	10	11	12	13	2	3	4	5	6	7	8	9	1	1	1	1	1	1	1	1	1	1	1	1	1
860	13	1	10	11	12	13	2	3	4	5	6	7	8	9	1	1	1	1	1	1	1	1	1	1	1	1	1
861	13	1	10	11	12	13	2	3	4	5	6	7	8	9	1	1	1	1	1	1	1	1	1	1	1	1	1
862	13	1	10	11	12	13	2	3	4	5	6	7	8	9	1	1	1	1	1	1	1	1	1	1	1	1	1
863	13	1	10	11	12	13	2	3	4	5	6	7	8	9	1	1	1	1	1	1	1	1	1	1	1	1	1
864	13	1	10	11	12	13	2	3	4	5	6	7	8	9	1	1	1	1	1	1	1	1	1	1	1	1	1
865	13	1	10	11	12	13	2	3	4	5	6	7	8	9	1	1	1	1	1	1	1	1	1	1	1	1	1
866	13	1	10	11	12	13	2	3	4	5	6	7	8	9	1	1	1	1	1	1	1	1	1	1	1	1	1
867	13	1	10	11	12	13	2	3	4	5	6	7	8	9	1	1	1	1	1	1	1	1	1	1	1	1	1
868	13	1	10	11	12	13	2	3	4	5	6	7	8	9	1	1	1	1	1	1	1	1	1	1	1	1	1
869	13	1	10	11	12	13	2	3	4	5	6	7	8	9	1	1	1	1	1	1	1	1	1	1	1	1	1
870	13	1	10	11	12	13	2	3	4	5	6	7	8	9	1	1	1	1	1	1	1	1	1	1	1	1	1
871	13	1	10	11	12	13	2	3	4	5	6	7	8	9	1	1	1	1	1	1	1	1	1	1	1	1	1
872	13	1	10	11	12	13	2	3	4	5	6	7	8	9	1	1	1	1	1	1	1	1	1	1	1	1	1
873	13	1	10	11	12	13	2	3	4	5	6	7	8	9	1	1	1	1	1	1	1	1	1	1	1	1	1
874	13	1	10	11	12	13	2	3	4	5	6	7	8	9	1	1	1	1	1	1	1	1	1	1	1	1	1
875	13	1	10	11	12	13	2	3	4	5	6	7	8	9	1	1	1	1	1	1	1	1	1	1	1	1	1
876	13	1	10	11	12	13	2	3	4	5	6	7	8	9	1	1	1	1	1	1	1	1	1	1	1	1	1
877	13	1	10	11	12	13	2	3	4	5	6	7	8	9	1	1	1	1	1	1	1	1	1	1	1	1	1
878	13	1	10	11	12	13	2	3	4	5	6	7	8	9	1	1	1	1	1	1	1	1	1	1	1	1	1
879	13	1	10	11	12	13	2	3	4	5	6	7	8	9	1	1	1	1	1	1	1	1	1	1	1	1	1
880	13	1	10	11	12	13	2	3	4	5	6	7	8	9	1	1	1	1	1	1	1	1	1	1	1	1	1
881	13	1	10	11	12	13	2	3	4	5	6	7	8	9	1	1	1	1	1	1	1	1	1	1	1	1	1
882	13	1	10	11	12	13	2	3	4	5	6	7	8	9	1	1	1	1	1	1	1	1	1	1	1	1	1
883	13	1	10	11	12	13	2	3	4	5	6	7	8	9	1	1	1	1	1	1	1	1	1	1	1	1	1
884	13	1	10	11	12	13	2	3	4	5	6	7	8	9	1	1	1	1	1	1	1	1	1	1	1	1	1
885	13	1	10	11	12	13	2	3	4	5	6	7	8	9	1	1	1	1	1	1	1	1	1	1	1	1	1
886	13	1	10	11	12	13	2	3	4	5	6	7	8	9	1	1	1	1	1	1	1	1	1	1	1	1	1
887	13	1	10	11	12	13	2	3	4	5	6	7	8	9	1	1	1	1	1	1	1	1	1	1	1	1	1
888	13	1	10	11	12	13	2	3	4	5	6	7	8	9	1	1	1	1	1	1	1	1	1	1	1	1	1
889	13	1	10	11	12	13	2	3	4	5	6	7	8	9	1	1	1	1	1	1	1	1	1	1	1	1	1
890	13	1	10	11	12	13	2	3	4	5	6	7	8	9	1	1	1	1	1	1	1	1	1	1	1	1	1
891	13	1	10	11	12	13	2	3	4	5	6	7	8	9	1	1	1	1	1	1	1	1	1	1	1	1	1
892	13	1	10	11	12	13	2	3	4	5	6	7	8	9	1	1	1	1	1	1	1	1	1	1	1	1	1
893	13	1	10	11	12	13	2	3	4	5	6	7	8	9	1	1	1	1	1	1	1	1	1	1	1	1	1
894	13	1	10	11	12	13	2	3	4	5	6	7	8	9	1	1	1	1	1	1	1	1	1	1	1	1	1
895	13	1	10	11	12	13	2	3	4	5	6	7	8	9	1	1	1	1	1	1	1	1	1	1	1	1	1
896	13	1	10	11	12	13	2	3	4	5	6	7	8	9	1	1	1	1	1	1	1	1	1	1	1	1	1
897	13	1	10	11	12	13	2	3	4	5	6	7	8	9	1	1	1	1	1	1	1	1	1	1	1	1	1
898	13	1	10	11	12	13	2	3	4	5	6	7	8	9	1	1	1	1	1	1	1	1	1	1	1	1	1
899	13	1	10	11	12	13	2	3	4	5	6	7	8	9	1	1	1	1	1	1	1	1	1	1	1	1	1
900	13	1	10	11	12	13	2	3	4	5	6	7	8	9	1	1	1	1	1	1	1	1	1	1	1	1	1
901	13	1	10	11	12	13	2	3	4	5	6	7	8	9	1	1	1	1	1	1	1	1	1	1	1	1	1
902	13	1	10	11	12	13	2	3	4	5	6	7	8	9	1	1	1	1	1	1	1	1	1	1	1	1	1
903	13	1	10	11	12	13	2	3	4	5	6	7	8	9	1	1	1	1	1	1	1	1	1	1	1	1	1
904	13	1	10	11	12	13	2	3	4	5	6	7	8	9	1	1	1	1	1	1	1	1	1	1	1	1	1
905	13	1	10	11	12	13	2	3	4	5	6	7	8	9	1	1	1	1	1	1	1	1	1	1	1	1	1
906	13	1	10	11	12	13	2	3	4	5	6	7	8	9	1	1	1	1	1	1	1	1	1	1	1	1	1
907	13	1	10	11	12	13	2	3	4	5	6	7	8	9	1	1	1	1	1	1	1	1	1	1	1	1	1
908	13	1	10	11	12	13	2	3	4	5	6	7	8	9	1	1	1	1	1	1	1	1	1	1	1	1	1
909	13	1	10	11	12	13	2	3	4	5	6	7	8	9	1	1	1	1	1	1	1	1	1	1	1	1	1
910	13	1	10	11	12	13	2	3	4	5	6	7	8	9	1	1	1	1	1	1	1	1	1	1	1	1	1
911	13	1	10	11	12	13	2	3	4	5	6	7	8	9	1	1	1	1	1	1	1	1	1	1	1	1	1
912	13	1	10	11	12	13	2	3	4	5	6	7	8	9	1	1	1	1	1	1	1	1	1	1	1	1	1
913	13	1	10	11	12	13	2	3	4	5	6	7	8	9	1	1	1	1	1	1	1	1	1	1	1	1	1
914	13	1	10	11	12	13	2	3	4	5	6	7	8	9	1	1	1	1	1	1	1	1	1	1	1	1	1
915	13	1	10	11	12	13	2	3	4	5	6	7	8	9	1	1	1	1	1	1	1	1	1	1	1	1	1
916	13	1	10	11	12	13	2	3	4	5	6	7	8	9	1	1	1	1	1	1	1	1	1	1	1	1	1
917	13	1	10	11	12	13	2	3	4	5	6	7	8	9	1	1	1	1	1	1	1	1	1	1	1	1	1
918	13	1	10	11	12	13	2	3	4	5	6	7	8	9	1	1	1	1	1	1	1	1	1	1	1	1	1
919	13	1	10	11	12	13	2	3	4	5	6	7	8	9	1	1	1	1	1	1	1	1	1	1	1	1	1
920	13	1	10	11	12	13	2	3	4	5	6	7	8	9	1	1	1	1	1	1	1	1	1	1	1	1	1
921	13	1	10	11	12	13	2	3	4	5	6	7	8	9	1	1	1	1	1	1	1	1	1	1	1	1	1
922	13	1	10	11	12	13	2	3	4	5	6	7	8	9	1	1	1	1	1	1	1	1	1	1	1	1	1
923	13	1	10	11	12	13	2	3	4	5	6	7	8	9	1	1	1	1	1	1	1	1	1	1	1	1	1
924	13	1	10	11	12	13	2	3	4	5	6	7	8	9	1	1	1	1	1	1	1	1	1	1	1	1	1
925	13	1	10	11	12	13	2	3	4	5	6	7	8	9	1	1	1	1	1	1	1	1	1	1	1	1	1
926	13	1	10	11	12	13	2	3	4	5	6	7	8	9	1	1	1	1	1	1	1	1	1	1	1	1	1
927	13	1	10	11	12	13	2	3	4	5	6	7	8	9	1	1	1	1	1	1	1	1	1	1	1	1	1
928	12	1	10	11	12	13	2	3	4	5	6	7	9		1	1	1	1	1	1	1	0	1	1	1	1	1
929	13	1	10	11	12	13	2	3	4	5	6	7	8	9	1	1	1	1	1	1	1	1	1	1	1	1	1
930	13	1	10	11	12	13	2	3	4	5	6	7	8	9	1	1	1	1	1	1	1	1	1	1	1	1	1
931	13	1	10	11	12	13	2	3	4	5	6	7	8	9	1	1	1	1	1	1	1	1	1	1	1	1	1
932	13	1	10	11	12	13	2	3	4	5	6	7	8	9	1	1	1	1	1	1	1	1	1	1	1	1	1
933	13	1	10	11	12	13	2	3	4	5	6	7	8	9	1	1	1	1	1	1	1	1	1	1	1	1	1
934	13	1	10	11	12	13	2	3	4	5	6	7	8	9	1	1	1	1	1	1	1	1	1	1	1	1	1
935															0	0	0	0	0	0	0	0	0	0	0	0	0
936	13	1	10	11	12	13	2	3	4	5	6	7	8	9	1	1	1	1	1	1	1	1	1	1	1	1	1
937	13	1	10	11	12	13	2	3	4	5	6	7	8	9	1	1	1	1	1	1	1	1	1	1	1	1	1
938															0	0	0	0	0	0	0	0	0	0	0	0	0
939	13	1	10	11	12	13	2	3	4	5	6	7	8	9	1	1	1	1	1	1	1	1	1	1	1	1	1
940	13	1	10	11	12	13	2	3	4	5	6	7	8	9	1	1	1	1	1	1	1	1	1	1	1	1	1
941	13	1	10	11	12	13	2	3	4	5	6	7	8	9	1	1	1	1	1	1	1	1	1	1	1	1	1
942	6	10	12	2	4	6	8								0	1	0	1	0	1	0	1	0	1	0	1	0
943	13	1	10	11	12	13	2	3	4	5	6	7	8	9	1	1	1	1	1	1	1	1	1	1	1	1	1
944	1	12													0	0	0	0	0	0	0	0	0	0	0	1	0
945															0	0	0	0	0	0	0	0	0	0	0	0	0
946															0	0	0	0	0	0	0	0	0	0	0	0	0
947															0	0	0	0	0	0	0	0	0	0	0	0	0
948	13	1	10	11	12	13	2	3	4	5	6	7	8	9	1	1	1	1	1	1	1	1	1	1	1	1	1
949	12	1	10	11	12	13	2	3	4	5	6	7	9		1	1	1	1	1	1	1	0	1	1	1	1	1
950	13	1	10	11	12	13	2	3	4	5	6	7	8	9	1	1	1	1	1	1	1	1	1	1	1	1	1
951	12	1	10	11	12	13	2	3	4	5	6	8	9		1	1	1	1	1	1	0	1	1	1	1	1	1
952															0	0	0	0	0	0	0	0	0	0	0	0	0
953	6	10	12	2	4	6	8								0	1	0	1	0	1	0	1	0	1	0	1	0
954	13	1	10	11	12	13	2	3	4	5	6	7	8	9	1	1	1	1	1	1	1	1	1	1	1	1	1
955	8	1	10	12	2	3	4	6	8						1	1	1	1	0	1	0	1	0	1	0	1	0
956	13	1	10	11	12	13	2	3	4	5	6	7	8	9	1	1	1	1	1	1	1	1	1	1	1	1	1
957	6	10	12	2	4	6	8								0	1	0	1	0	1	0	1	0	1	0	1	0
958															0	0	0	0	0	0	0	0	0	0	0	0	0
959															0	0	0	0	0	0	0	0	0	0	0	0	0
960	13	1	10	11	12	13	2	3	4	5	6	7	8	9	1	1	1	1	1	1	1	1	1	1	1	1	1
961	13	1	10	11	12	13	2	3	4	5	6	7	8	9	1	1	1	1	1	1	1	1	1	1	1	1	1
962	12	1	10	11	12	13	2	3	4	5	6	8	9		1	1	1	1	1	1	0	1	1	1	1	1	1
963	13	1	10	11	12	13	2	3	4	5	6	7	8	9	1	1	1	1	1	1	1	1	1	1	1	1	1
964	13	1	10	11	12	13	2	3	4	5	6	7	8	9	1	1	1	1	1	1	1	1	1	1	1	1	1
965	8	1	10	12	2	3	4	6	8						1	1	1	1	0	1	0	1	0	1	0	1	0
966	4	10	12	2	6										0	1	0	0	0	1	0	0	0	1	0	1	0
967															0	0	0	0	0	0	0	0	0	0	0	0	0
968	12	1	10	11	12	13	2	3	4	5	6	8	9		1	1	1	1	1	1	0	1	1	1	1	1	1
969	6	10	12	2	4	6	8								0	1	0	1	0	1	0	1	0	1	0	1	0
970															0	0	0	0	0	0	0	0	0	0	0	0	0
971															0	0	0	0	0	0	0	0	0	0	0	0	0
972															0	0	0	0	0	0	0	0	0	0	0	0	0
973															0	0	0	0	0	0	0	0	0	0	0	0	0
974															0	0	0	0	0	0	0	0	0	0	0	0	0
975															0	0	0	0	0	0	0	0	0	0	0	0	0
976	5	10	12	2	6	8									0	1	0	0	0	1	0	1	0	1	0	1	0
977															0	0	0	0	0	0	0	0	0	0	0	0	0
978															0	0	0	0	0	0	0	0	0	0	0	0	0
979															0	0	0	0	0	0	0	0	0	0	0	0	0
980															0	0	0	0	0	0	0	0	0	0	0	0	0
981															0	0	0	0	0	0	0	0	0	0	0	0	0
982															0	0	0	0	0	0	0	0	0	0	0	0	0
983															0	0	0	0	0	0	0	0	0	0	0	0	0
984															0	0	0	0	0	0	0	0	0	0	0	0	0
985															0	0	0	0	0	0	0	0	0	0	0	0	0
986															0	0	0	0	0	0	0	0	0	0	0	0	0
987															0	0	0	0	0	0	0	0	0	0	0	0	0
988															0	0	0	0	0	0	0	0	0	0	0	0	0
989															0	0	0	0	0	0	0	0	0	0	0	0	0
990															0	0	0	0	0	0	0	0	0	0	0	0	0
991															0	0	0	0	0	0	0	0	0	0	0	0	0
992															0	0	0	0	0	0	0	0	0	0	0	0	0
993															0	0	0	0	0	0	0	0	0	0	0	0	0
994															0	0	0	0	0	0	0	0	0	0	0	0	0
995															0	0	0	0	0	0	0	0	0	0	0	0	0
996															0	0	0	0	0	0	0	0	0	0	0	0	0
997															0	0	0	0	0	0	0	0	0	0	0	0	0
998															0	0	0	0	0	0	0	0	0	0	0	0	0
999															0	0	0	0	0	0	0	0	0	0	0	0	0
1000															0	0	0	0	0	0	0	0	0	0	0	0	0
1001															0	0	0	0	0	0	0	0	0	0	0	0	0
1002															0	0	0	0	0	0	0	0	0	0	0	0	0
1003															0	0	0	0	0	0	0	0	0	0	0	0	0
1004															0	0	0	0	0	0	0	0	0	0	0	0	0
1005															0	0	0	0	0	0	0	0	0	0	0	0	0
1006															0	0	0	0	0	0	0	0	0	0	0	0	0
1007															0	0	0	0	0	0	0	0	0	0	0	0	0
1008															0	0	0	0	0	0	0	0	0	0	0	0	0
1009															0	0	0	0	0	0	0	0	0	0	0	0	0
1010															0	0	0	0	0	0	0	0	0	0	0	0	0
1011															0	0	0	0	0	0	0	0	0	0	0	0	0
1012															0	0	0	0	0	0	0	0	0	0	0	0	0
1013	3	10	4	8											0	0	0	1	0	0	0	1	0	1	0	0	0
1014															0	0	0	0	0	0	0	0	0	0	0	0	0
1015	1	12													0	0	0	0	0	0	0	0	0	0	0	1	0
1016															0	0	0	0	0	0	0	0	0	0	0	0	0
1017															0	0	0	0	0	0	0	0	0	0	0	0	0
1018															0	0	0	0	0	0	0	0	0	0	0	0	0
1019															0	0	0	0	0	0	0	0	0	0	0	0	0
1020															0	0	0	0	0	0	0	0	0	0	0	0	0
1021	3	12	6	8											0	0	0	0	0	1	0	1	0	0	0	1	0
1022															0	0	0	0	0	0	0	0	0	0	0	0	0
1023															0	0	0	0	0	0	0	0	0	0	0	0	0
1024															0	0	0	0	0	0	0	0	0	0	0	0	0
1025															0	0	0	0	0	0	0	0	0	0	0	0	0
1026															0	0	0	0	0	0	0	0	0	0	0	0	0
1027															0	0	0	0	0	0	0	0	0	0	0	0	0
1028															0	0	0	0	0	0	0	0	0	0	0	0	0
1029	7	1	10	12	2	4	6	8							1	1	0	1	0	1	0	1	0	1	0	1	0
1030	13	1	10	11	12	13	2	3	4	5	6	7	8	9	1	1	1	1	1	1	1	1	1	1	1	1	1
1031	6	10	12	2	4	6	8								0	1	0	1	0	1	0	1	0	1	0	1	0
1032	6	10	12	2	4	6	8								0	1	0	1	0	1	0	1	0	1	0	1	0
1033															0	0	0	0	0	0	0	0	0	0	0	0	0
1034															0	0	0	0	0	0	0	0	0	0	0	0	0
1035															0	0	0	0	0	0	0	0	0	0	0	0	0
1036															0	0	0	0	0	0	0	0	0	0	0	0	0
1037															0	0	0	0	0	0	0	0	0	0	0	0	0
1038															0	0	0	0	0	0	0	0	0	0	0	0	0
1039															0	0	0	0	0	0	0	0	0	0	0	0	0
1040															0	0	0	0	0	0	0	0	0	0	0	0	0
1041															0	0	0	0	0	0	0	0	0	0	0	0	0
1042															0	0	0	0	0	0	0	0	0	0	0	0	0
1043															0	0	0	0	0	0	0	0	0	0	0	0	0
1044															0	0	0	0	0	0	0	0	0	0	0	0	0
1045															0	0	0	0	0	0	0	0	0	0	0	0	0
1046															0	0	0	0	0	0	0	0	0	0	0	0	0
1047															0	0	0	0	0	0	0	0	0	0	0	0	0
1048															0	0	0	0	0	0	0	0	0	0	0	0	0
1049															0	0	0	0	0	0	0	0	0	0	0	0	0
1050															0	0	0	0	0	0	0	0	0	0	0	0	0
1051															0	0	0	0	0	0	0	0	0	0	0	0	0
1052															0	0	0	0	0	0	0	0	0	0	0	0	0
1053															0	0	0	0	0	0	0	0	0	0	0	0	0
1054															0	0	0	0	0	0	0	0	0	0	0	0	0
1055															0	0	0	0	0	0	0	0	0	0	0	0	0
1056															0	0	0	0	0	0	0	0	0	0	0	0	0
1057															0	0	0	0	0	0	0	0	0	0	0	0	0
1058															0	0	0	0	0	0	0	0	0	0	0	0	0
1059															0	0	0	0	0	0	0	0	0	0	0	0	0
1060															0	0	0	0	0	0	0	0	0	0	0	0	0
1061															0	0	0	0	0	0	0	0	0	0	0	0	0
1062															0	0	0	0	0	0	0	0	0	0	0	0	0
1063															0	0	0	0	0	0	0	0	0	0	0	0	0
1064															0	0	0	0	0	0	0	0	0	0	0	0	0
1065	11	1	10	11	12	13	2	3	4	6	8	9			1	1	1	1	0	1	0	1	1	1	1	1	1
1066	6	10	12	2	4	6	8								0	1	0	1	0	1	0	1	0	1	0	1	0
1067	13	1	10	11	12	13	2	3	4	5	6	7	8	9	1	1	1	1	1	1	1	1	1	1	1	1	1
1068	7	10	12	2	4	6	7	8							0	1	0	1	0	1	1	1	0	1	0	1	0
1069	13	1	10	11	12	13	2	3	4	5	6	7	8	9	1	1	1	1	1	1	1	1	1	1	1	1	1
1070	8	10	12	13	2	3	4	6	8						0	1	1	1	0	1	0	1	0	1	0	1	1
1071	6	10	12	2	4	6	8								0	1	0	1	0	1	0	1	0	1	0	1	0
1072	13	1	10	11	12	13	2	3	4	5	6	7	8	9	1	1	1	1	1	1	1	1	1	1	1	1	1
1073	13	1	10	11	12	13	2	3	4	5	6	7	8	9	1	1	1	1	1	1	1	1	1	1	1	1	1
1074															0	0	0	0	0	0	0	0	0	0	0	0	0
1075	6	10	12	2	4	6	8								0	1	0	1	0	1	0	1	0	1	0	1	0
1076	11	10	11	12	13	2	3	5	6	7	8	9			0	1	1	0	1	1	1	1	1	1	1	1	1
1077	13	1	10	11	12	13	2	3	4	5	6	7	8	9	1	1	1	1	1	1	1	1	1	1	1	1	1
1078	6	10	12	2	4	6	8								0	1	0	1	0	1	0	1	0	1	0	1	0
1079	13	1	10	11	12	13	2	3	4	5	6	7	8	9	1	1	1	1	1	1	1	1	1	1	1	1	1
1080	13	1	10	11	12	13	2	3	4	5	6	7	8	9	1	1	1	1	1	1	1	1	1	1	1	1	1
1081	8	10	12	2	3	4	6	7	8						0	1	1	1	0	1	1	1	0	1	0	1	0
1082	4	10	12	2	6										0	1	0	0	0	1	0	0	0	1	0	1	0
1083															0	0	0	0	0	0	0	0	0	0	0	0	0
1084	13	1	10	11	12	13	2	3	4	5	6	7	8	9	1	1	1	1	1	1	1	1	1	1	1	1	1
1085	6	10	12	2	4	6	8								0	1	0	1	0	1	0	1	0	1	0	1	0
1086															0	0	0	0	0	0	0	0	0	0	0	0	0
1087	5	10	12	2	6	8									0	1	0	0	0	1	0	1	0	1	0	1	0
1088	4	13	3	4	5										0	0	1	1	1	0	0	0	0	0	0	0	1
1089	13	1	10	11	12	13	2	3	4	5	6	7	8	9	1	1	1	1	1	1	1	1	1	1	1	1	1
1090	13	1	10	11	12	13	2	3	4	5	6	7	8	9	1	1	1	1	1	1	1	1	1	1	1	1	1
1091	5	10	12	2	6	8									0	1	0	0	0	1	0	1	0	1	0	1	0
1092	13	1	10	11	12	13	2	3	4	5	6	7	8	9	1	1	1	1	1	1	1	1	1	1	1	1	1
1093	10	1	10	12	2	3	4	5	6	7	8				1	1	1	1	1	1	1	1	0	1	0	1	0
1094	12	1	10	11	12	13	2	3	4	5	6	7	9		1	1	1	1	1	1	1	0	1	1	1	1	1
1095	12	1	10	11	12	13	2	3	4	5	6	8	9		1	1	1	1	1	1	0	1	1	1	1	1	1
1096	13	1	10	11	12	13	2	3	4	5	6	7	8	9	1	1	1	1	1	1	1	1	1	1	1	1	1
1097															0	0	0	0	0	0	0	0	0	0	0	0	0
1098	7	10	12	2	4	6	7	8							0	1	0	1	0	1	1	1	0	1	0	1	0
1099	11	10	11	12	13	2	3	4	5	6	7	8			0	1	1	1	1	1	1	1	0	1	1	1	1
1100															0	0	0	0	0	0	0	0	0	0	0	0	0
1101															0	0	0	0	0	0	0	0	0	0	0	0	0
1102															0	0	0	0	0	0	0	0	0	0	0	0	0
1103															0	0	0	0	0	0	0	0	0	0	0	0	0
1104	13	1	10	11	12	13	2	3	4	5	6	7	8	9	1	1	1	1	1	1	1	1	1	1	1	1	1
1105	13	1	10	11	12	13	2	3	4	5	6	7	8	9	1	1	1	1	1	1	1	1	1	1	1	1	1
1106	4	10	12	2	6										0	1	0	0	0	1	0	0	0	1	0	1	0
1107															0	0	0	0	0	0	0	0	0	0	0	0	0
1108	2	2	4												0	1	0	1	0	0	0	0	0	0	0	0	0
1109															0	0	0	0	0	0	0	0	0	0	0	0	0
1110	6	10	12	13	4	6	8								0	0	0	1	0	1	0	1	0	1	0	1	1
1111															0	0	0	0	0	0	0	0	0	0	0	0	0
1112															0	0	0	0	0	0	0	0	0	0	0	0	0
1113	1	12													0	0	0	0	0	0	0	0	0	0	0	1	0
1114															0	0	0	0	0	0	0	0	0	0	0	0	0
1115	13	1	10	11	12	13	2	3	4	5	6	7	8	9	1	1	1	1	1	1	1	1	1	1	1	1	1
1116	8	1	10	12	2	4	6	7	8						1	1	0	1	0	1	1	1	0	1	0	1	0
1117															0	0	0	0	0	0	0	0	0	0	0	0	0
1118															0	0	0	0	0	0	0	0	0	0	0	0	0
1119															0	0	0	0	0	0	0	0	0	0	0	0	0
1120	6	10	12	2	4	6	8								0	1	0	1	0	1	0	1	0	1	0	1	0
1121															0	0	0	0	0	0	0	0	0	0	0	0	0
1122	5	10	12	4	6	8									0	0	0	1	0	1	0	1	0	1	0	1	0
1123															0	0	0	0	0	0	0	0	0	0	0	0	0
1124	13	1	10	11	12	13	2	3	4	5	6	7	8	9	1	1	1	1	1	1	1	1	1	1	1	1	1
1125															0	0	0	0	0	0	0	0	0	0	0	0	0
1126	6	10	12	2	4	6	8								0	1	0	1	0	1	0	1	0	1	0	1	0
1127															0	0	0	0	0	0	0	0	0	0	0	0	0
1128															0	0	0	0	0	0	0	0	0	0	0	0	0
1129	13	1	10	11	12	13	2	3	4	5	6	7	8	9	1	1	1	1	1	1	1	1	1	1	1	1	1
1130															0	0	0	0	0	0	0	0	0	0	0	0	0
1131	6	10	12	2	4	6	8								0	1	0	1	0	1	0	1	0	1	0	1	0
1132	13	1	10	11	12	13	2	3	4	5	6	7	8	9	1	1	1	1	1	1	1	1	1	1	1	1	1
1133															0	0	0	0	0	0	0	0	0	0	0	0	0
1134															0	0	0	0	0	0	0	0	0	0	0	0	0
1135															0	0	0	0	0	0	0	0	0	0	0	0	0
1136															0	0	0	0	0	0	0	0	0	0	0	0	0
1137															0	0	0	0	0	0	0	0	0	0	0	0	0
1138	13	1	10	11	12	13	2	3	4	5	6	7	8	9	1	1	1	1	1	1	1	1	1	1	1	1	1
1139	6	10	12	2	4	6	8								0	1	0	1	0	1	0	1	0	1	0	1	0
1140	13	1	10	11	12	13	2	3	4	5	6	7	8	9	1	1	1	1	1	1	1	1	1	1	1	1	1
1141															0	0	0	0	0	0	0	0	0	0	0	0	0
1142	13	1	10	11	12	13	2	3	4	5	6	7	8	9	1	1	1	1	1	1	1	1	1	1	1	1	1
1143	13	1	10	11	12	13	2	3	4	5	6	7	8	9	1	1	1	1	1	1	1	1	1	1	1	1	1
1144															0	0	0	0	0	0	0	0	0	0	0	0	0
1145															0	0	0	0	0	0	0	0	0	0	0	0	0
1146	13	1	10	11	12	13	2	3	4	5	6	7	8	9	1	1	1	1	1	1	1	1	1	1	1	1	1
1147	13	1	10	11	12	13	2	3	4	5	6	7	8	9	1	1	1	1	1	1	1	1	1	1	1	1	1
1148	13	1	10	11	12	13	2	3	4	5	6	7	8	9	1	1	1	1	1	1	1	1	1	1	1	1	1
1149	13	1	10	11	12	13	2	3	4	5	6	7	8	9	1	1	1	1	1	1	1	1	1	1	1	1	1
1150	7	10	12	13	2	4	6	8							0	1	0	1	0	1	0	1	0	1	0	1	1
1151	13	1	10	11	12	13	2	3	4	5	6	7	8	9	1	1	1	1	1	1	1	1	1	1	1	1	1
1152	2	10	8												0	0	0	0	0	0	0	1	0	1	0	0	0
1153	13	1	10	11	12	13	2	3	4	5	6	7	8	9	1	1	1	1	1	1	1	1	1	1	1	1	1
1154	13	1	10	11	12	13	2	3	4	5	6	7	8	9	1	1	1	1	1	1	1	1	1	1	1	1	1
1155	6	10	12	2	4	6	8								0	1	0	1	0	1	0	1	0	1	0	1	0
1156	6	10	12	2	4	6	8								0	1	0	1	0	1	0	1	0	1	0	1	0
1157	13	1	10	11	12	13	2	3	4	5	6	7	8	9	1	1	1	1	1	1	1	1	1	1	1	1	1
1158															0	0	0	0	0	0	0	0	0	0	0	0	0
1159	6	1	10	3	4	6	8								1	0	1	1	0	1	0	1	0	1	0	0	0
1160	12	1	10	11	12	13	2	3	4	5	6	7	8		1	1	1	1	1	1	1	1	0	1	1	1	1
1161	12	1	10	12	13	2	3	4	5	6	7	8	9		1	1	1	1	1	1	1	1	1	1	0	1	1
1162															0	0	0	0	0	0	0	0	0	0	0	0	0
1163															0	0	0	0	0	0	0	0	0	0	0	0	0
1164															0	0	0	0	0	0	0	0	0	0	0	0	0
1165	13	1	10	11	12	13	2	3	4	5	6	7	8	9	1	1	1	1	1	1	1	1	1	1	1	1	1
1166	7	10	12	2	3	4	6	8							0	1	1	1	0	1	0	1	0	1	0	1	0
1167	13	1	10	11	12	13	2	3	4	5	6	7	8	9	1	1	1	1	1	1	1	1	1	1	1	1	1
1168	13	1	10	11	12	13	2	3	4	5	6	7	8	9	1	1	1	1	1	1	1	1	1	1	1	1	1
1169	13	1	10	11	12	13	2	3	4	5	6	7	8	9	1	1	1	1	1	1	1	1	1	1	1	1	1
1170															0	0	0	0	0	0	0	0	0	0	0	0	0
1171	13	1	10	11	12	13	2	3	4	5	6	7	8	9	1	1	1	1	1	1	1	1	1	1	1	1	1
1172	8	1	10	12	2	3	5	6	8						1	1	1	0	1	1	0	1	0	1	0	1	0
1173	6	10	12	2	4	6	8								0	1	0	1	0	1	0	1	0	1	0	1	0
1174	6	10	12	2	4	6	8								0	1	0	1	0	1	0	1	0	1	0	1	0
1175	13	1	10	11	12	13	2	3	4	5	6	7	8	9	1	1	1	1	1	1	1	1	1	1	1	1	1
1176	13	1	10	11	12	13	2	3	4	5	6	7	8	9	1	1	1	1	1	1	1	1	1	1	1	1	1
1177	13	1	10	11	12	13	2	3	4	5	6	7	8	9	1	1	1	1	1	1	1	1	1	1	1	1	1
1178	13	1	10	11	12	13	2	3	4	5	6	7	8	9	1	1	1	1	1	1	1	1	1	1	1	1	1
1179	4	10	4	6	8										0	0	0	1	0	1	0	1	0	1	0	0	0
1180	13	1	10	11	12	13	2	3	4	5	6	7	8	9	1	1	1	1	1	1	1	1	1	1	1	1	1
1181	13	1	10	11	12	13	2	3	4	5	6	7	8	9	1	1	1	1	1	1	1	1	1	1	1	1	1
1182	13	1	10	11	12	13	2	3	4	5	6	7	8	9	1	1	1	1	1	1	1	1	1	1	1	1	1
1183	13	1	10	11	12	13	2	3	4	5	6	7	8	9	1	1	1	1	1	1	1	1	1	1	1	1	1
1184	13	1	10	11	12	13	2	3	4	5	6	7	8	9	1	1	1	1	1	1	1	1	1	1	1	1	1
1185	1	4													0	0	0	1	0	0	0	0	0	0	0	0	0
1186	13	1	10	11	12	13	2	3	4	5	6	7	8	9	1	1	1	1	1	1	1	1	1	1	1	1	1
1187	11	1	10	11	12	2	3	4	6	7	8	9			1	1	1	1	0	1	1	1	1	1	1	1	0
1188	13	1	10	11	12	13	2	3	4	5	6	7	8	9	1	1	1	1	1	1	1	1	1	1	1	1	1
1189															0	0	0	0	0	0	0	0	0	0	0	0	0
1190	6	10	12	2	4	6	8								0	1	0	1	0	1	0	1	0	1	0	1	0
1191	6	10	12	2	4	6	8								0	1	0	1	0	1	0	1	0	1	0	1	0
1192															0	0	0	0	0	0	0	0	0	0	0	0	0
1193															0	0	0	0	0	0	0	0	0	0	0	0	0
1194	6	10	12	2	4	6	8								0	1	0	1	0	1	0	1	0	1	0	1	0
1195	13	1	10	11	12	13	2	3	4	5	6	7	8	9	1	1	1	1	1	1	1	1	1	1	1	1	1
1196	13	1	10	11	12	13	2	3	4	5	6	7	8	9	1	1	1	1	1	1	1	1	1	1	1	1	1
1197	6	10	12	2	4	6	8								0	1	0	1	0	1	0	1	0	1	0	1	0
1198	13	1	10	11	12	13	2	3	4	5	6	7	8	9	1	1	1	1	1	1	1	1	1	1	1	1	1
1199	13	1	10	11	12	13	2	3	4	5	6	7	8	9	1	1	1	1	1	1	1	1	1	1	1	1	1
1200	12	1	10	11	12	13	2	3	5	6	7	8	9		1	1	1	0	1	1	1	1	1	1	1	1	1
1201	13	1	10	11	12	13	2	3	4	5	6	7	8	9	1	1	1	1	1	1	1	1	1	1	1	1	1
1202															0	0	0	0	0	0	0	0	0	0	0	0	0
1203	6	10	12	2	4	6	8								0	1	0	1	0	1	0	1	0	1	0	1	0
1204															0	0	0	0	0	0	0	0	0	0	0	0	0
1205	13	1	10	11	12	13	2	3	4	5	6	7	8	9	1	1	1	1	1	1	1	1	1	1	1	1	1
1206	13	1	10	11	12	13	2	3	4	5	6	7	8	9	1	1	1	1	1	1	1	1	1	1	1	1	1
1207	13	1	10	11	12	13	2	3	4	5	6	7	8	9	1	1	1	1	1	1	1	1	1	1	1	1	1
1208	12	1	10	11	12	13	2	3	4	5	6	8	9		1	1	1	1	1	1	0	1	1	1	1	1	1
1209															0	0	0	0	0	0	0	0	0	0	0	0	0
1210	1	4													0	0	0	1	0	0	0	0	0	0	0	0	0
1211															0	0	0	0	0	0	0	0	0	0	0	0	0
1212															0	0	0	0	0	0	0	0	0	0	0	0	0
1213	1	6													0	0	0	0	0	1	0	0	0	0	0	0	0
1214	13	1	10	11	12	13	2	3	4	5	6	7	8	9	1	1	1	1	1	1	1	1	1	1	1	1	1
1215	13	1	10	11	12	13	2	3	4	5	6	7	8	9	1	1	1	1	1	1	1	1	1	1	1	1	1
1216	13	1	10	11	12	13	2	3	4	5	6	7	8	9	1	1	1	1	1	1	1	1	1	1	1	1	1
1217	13	1	10	11	12	13	2	3	4	5	6	7	8	9	1	1	1	1	1	1	1	1	1	1	1	1	1
1218	6	10	12	2	4	6	8								0	1	0	1	0	1	0	1	0	1	0	1	0
1219															0	0	0	0	0	0	0	0	0	0	0	0	0
1220															0	0	0	0	0	0	0	0	0	0	0	0	0
1221	13	1	10	11	12	13	2	3	4	5	6	7	8	9	1	1	1	1	1	1	1	1	1	1	1	1	1
1222															0	0	0	0	0	0	0	0	0	0	0	0	0
1223	3	11	5	9											0	0	0	0	1	0	0	0	1	0	1	0	0
1224															0	0	0	0	0	0	0	0	0	0	0	0	0
1225	1	9													0	0	0	0	0	0	0	0	1	0	0	0	0
1226	6	10	12	2	4	6	8								0	1	0	1	0	1	0	1	0	1	0	1	0
1227	6	10	12	2	4	6	8								0	1	0	1	0	1	0	1	0	1	0	1	0
1228	12	10	11	12	13	2	3	4	5	6	7	8	9		0	1	1	1	1	1	1	1	1	1	1	1	1
1229	13	1	10	11	12	13	2	3	4	5	6	7	8	9	1	1	1	1	1	1	1	1	1	1	1	1	1
1230	1	8													0	0	0	0	0	0	0	1	0	0	0	0	0
1231	2	4	8												0	0	0	1	0	0	0	1	0	0	0	0	0
1232															0	0	0	0	0	0	0	0	0	0	0	0	0
1233	13	1	10	11	12	13	2	3	4	5	6	7	8	9	1	1	1	1	1	1	1	1	1	1	1	1	1
1234	13	1	10	11	12	13	2	3	4	5	6	7	8	9	1	1	1	1	1	1	1	1	1	1	1	1	1
1235	9	1	10	12	2	3	4	6	7	8					1	1	1	1	0	1	1	1	0	1	0	1	0
1236	13	1	10	11	12	13	2	3	4	5	6	7	8	9	1	1	1	1	1	1	1	1	1	1	1	1	1
1237	13	1	10	11	12	13	2	3	4	5	6	7	8	9	1	1	1	1	1	1	1	1	1	1	1	1	1
1238	13	1	10	11	12	13	2	3	4	5	6	7	8	9	1	1	1	1	1	1	1	1	1	1	1	1	1
1239	6	10	12	2	4	6	8								0	1	0	1	0	1	0	1	0	1	0	1	0
1240															0	0	0	0	0	0	0	0	0	0	0	0	0
1241	13	1	10	11	12	13	2	3	4	5	6	7	8	9	1	1	1	1	1	1	1	1	1	1	1	1	1
1242	9	10	11	12	2	3	4	5	6	8					0	1	1	1	1	1	0	1	0	1	1	1	0
1243	13	1	10	11	12	13	2	3	4	5	6	7	8	9	1	1	1	1	1	1	1	1	1	1	1	1	1
1244	13	1	10	11	12	13	2	3	4	5	6	7	8	9	1	1	1	1	1	1	1	1	1	1	1	1	1
1245	2	13	5												0	0	0	0	1	0	0	0	0	0	0	0	1
1246	13	1	10	11	12	13	2	3	4	5	6	7	8	9	1	1	1	1	1	1	1	1	1	1	1	1	1
1247	13	1	10	11	12	13	2	3	4	5	6	7	8	9	1	1	1	1	1	1	1	1	1	1	1	1	1
1248	7	10	12	2	3	4	6	8							0	1	1	1	0	1	0	1	0	1	0	1	0
1249															0	0	0	0	0	0	0	0	0	0	0	0	0
1250	1	13													0	0	0	0	0	0	0	0	0	0	0	0	1
1251	9	10	12	2	3	4	5	6	8	9					0	1	1	1	1	1	0	1	1	1	0	1	0
1252	6	10	12	2	4	6	8								0	1	0	1	0	1	0	1	0	1	0	1	0
1253															0	0	0	0	0	0	0	0	0	0	0	0	0
1254															0	0	0	0	0	0	0	0	0	0	0	0	0
1255	6	10	12	2	4	6	8								0	1	0	1	0	1	0	1	0	1	0	1	0
1256															0	0	0	0	0	0	0	0	0	0	0	0	0
1257	13	1	10	11	12	13	2	3	4	5	6	7	8	9	1	1	1	1	1	1	1	1	1	1	1	1	1
1258															0	0	0	0	0	0	0	0	0	0	0	0	0
1259	6	10	12	2	4	6	8								0	1	0	1	0	1	0	1	0	1	0	1	0
1260	13	1	10	11	12	13	2	3	4	5	6	7	8	9	1	1	1	1	1	1	1	1	1	1	1	1	1
1261	6	10	12	2	4	6	8								0	1	0	1	0	1	0	1	0	1	0	1	0
1262															0	0	0	0	0	0	0	0	0	0	0	0	0
1263	6	10	12	2	4	6	8								0	1	0	1	0	1	0	1	0	1	0	1	0
1264	13	1	10	11	12	13	2	3	4	5	6	7	8	9	1	1	1	1	1	1	1	1	1	1	1	1	1
1265	5	1	11	13	3	9									1	0	1	0	0	0	0	0	1	0	1	0	1
1266	13	1	10	11	12	13	2	3	4	5	6	7	8	9	1	1	1	1	1	1	1	1	1	1	1	1	1
1267	13	1	10	11	12	13	2	3	4	5	6	7	8	9	1	1	1	1	1	1	1	1	1	1	1	1	1
1268	13	1	10	11	12	13	2	3	4	5	6	7	8	9	1	1	1	1	1	1	1	1	1	1	1	1	1
1269	13	1	10	11	12	13	2	3	4	5	6	7	8	9	1	1	1	1	1	1	1	1	1	1	1	1	1
1270	13	1	10	11	12	13	2	3	4	5	6	7	8	9	1	1	1	1	1	1	1	1	1	1	1	1	1
1271	13	1	10	11	12	13	2	3	4	5	6	7	8	9	1	1	1	1	1	1	1	1	1	1	1	1	1
1272	13	1	10	11	12	13	2	3	4	5	6	7	8	9	1	1	1	1	1	1	1	1	1	1	1	1	1
1273	13	1	10	11	12	13	2	3	4	5	6	7	8	9	1	1	1	1	1	1	1	1	1	1	1	1	1
1274	13	1	10	11	12	13	2	3	4	5	6	7	8	9	1	1	1	1	1	1	1	1	1	1	1	1	1
1275	13	1	10	11	12	13	2	3	4	5	6	7	8	9	1	1	1	1	1	1	1	1	1	1	1	1	1
1276	13	1	10	11	12	13	2	3	4	5	6	7	8	9	1	1	1	1	1	1	1	1	1	1	1	1	1
1277	13	1	10	11	12	13	2	3	4	5	6	7	8	9	1	1	1	1	1	1	1	1	1	1	1	1	1
1278	13	1	10	11	12	13	2	3	4	5	6	7	8	9	1	1	1	1	1	1	1	1	1	1	1	1	1
1279	13	1	10	11	12	13	2	3	4	5	6	7	8	9	1	1	1	1	1	1	1	1	1	1	1	1	1
1280															0	0	0	0	0	0	0	0	0	0	0	0	0
1281	6	10	12	2	4	6	8								0	1	0	1	0	1	0	1	0	1	0	1	0
1282	13	1	10	11	12	13	2	3	4	5	6	7	8	9	1	1	1	1	1	1	1	1	1	1	1	1	1
1283	13	1	10	11	12	13	2	3	4	5	6	7	8	9	1	1	1	1	1	1	1	1	1	1	1	1	1
1284															0	0	0	0	0	0	0	0	0	0	0	0	0
1285	13	1	10	11	12	13	2	3	4	5	6	7	8	9	1	1	1	1	1	1	1	1	1	1	1	1	1
1286	13	1	10	11	12	13	2	3	4	5	6	7	8	9	1	1	1	1	1	1	1	1	1	1	1	1	1
1287	13	1	10	11	12	13	2	3	4	5	6	7	8	9	1	1	1	1	1	1	1	1	1	1	1	1	1
1288	13	1	10	11	12	13	2	3	4	5	6	7	8	9	1	1	1	1	1	1	1	1	1	1	1	1	1
1289	13	1	10	11	12	13	2	3	4	5	6	7	8	9	1	1	1	1	1	1	1	1	1	1	1	1	1
1290	8	1	10	12	2	4	5	6	8						1	1	0	1	1	1	0	1	0	1	0	1	0
1291	13	1	10	11	12	13	2	3	4	5	6	7	8	9	1	1	1	1	1	1	1	1	1	1	1	1	1
1292	13	1	10	11	12	13	2	3	4	5	6	7	8	9	1	1	1	1	1	1	1	1	1	1	1	1	1
1293	13	1	10	11	12	13	2	3	4	5	6	7	8	9	1	1	1	1	1	1	1	1	1	1	1	1	1
1294	13	1	10	11	12	13	2	3	4	5	6	7	8	9	1	1	1	1	1	1	1	1	1	1	1	1	1
1295	13	1	10	11	12	13	2	3	4	5	6	7	8	9	1	1	1	1	1	1	1	1	1	1	1	1	1
1296	13	1	10	11	12	13	2	3	4	5	6	7	8	9	1	1	1	1	1	1	1	1	1	1	1	1	1
1297	13	1	10	11	12	13	2	3	4	5	6	7	8	9	1	1	1	1	1	1	1	1	1	1	1	1	1
1298	13	1	10	11	12	13	2	3	4	5	6	7	8	9	1	1	1	1	1	1	1	1	1	1	1	1	1
1299	13	1	10	11	12	13	2	3	4	5	6	7	8	9	1	1	1	1	1	1	1	1	1	1	1	1	1
1300	13	1	10	11	12	13	2	3	4	5	6	7	8	9	1	1	1	1	1	1	1	1	1	1	1	1	1
1301	12	1	10	11	12	2	3	4	5	6	7	8	9		1	1	1	1	1	1	1	1	1	1	1	1	0
1302	13	1	10	11	12	13	2	3	4	5	6	7	8	9	1	1	1	1	1	1	1	1	1	1	1	1	1
1303	13	1	10	11	12	13	2	3	4	5	6	7	8	9	1	1	1	1	1	1	1	1	1	1	1	1	1
1304	5	10	12	2	6	8									0	1	0	0	0	1	0	1	0	1	0	1	0
1305	13	1	10	11	12	13	2	3	4	5	6	7	8	9	1	1	1	1	1	1	1	1	1	1	1	1	1
1306	13	1	10	11	12	13	2	3	4	5	6	7	8	9	1	1	1	1	1	1	1	1	1	1	1	1	1
1307	13	1	10	11	12	13	2	3	4	5	6	7	8	9	1	1	1	1	1	1	1	1	1	1	1	1	1
1308	13	1	10	11	12	13	2	3	4	5	6	7	8	9	1	1	1	1	1	1	1	1	1	1	1	1	1
1309	13	1	10	11	12	13	2	3	4	5	6	7	8	9	1	1	1	1	1	1	1	1	1	1	1	1	1
1310	13	1	10	11	12	13	2	3	4	5	6	7	8	9	1	1	1	1	1	1	1	1	1	1	1	1	1
1311	13	1	10	11	12	13	2	3	4	5	6	7	8	9	1	1	1	1	1	1	1	1	1	1	1	1	1
1312	13	1	10	11	12	13	2	3	4	5	6	7	8	9	1	1	1	1	1	1	1	1	1	1	1	1	1
1313	13	1	10	11	12	13	2	3	4	5	6	7	8	9	1	1	1	1	1	1	1	1	1	1	1	1	1
1314	13	1	10	11	12	13	2	3	4	5	6	7	8	9	1	1	1	1	1	1	1	1	1	1	1	1	1
1315	13	1	10	11	12	13	2	3	4	5	6	7	8	9	1	1	1	1	1	1	1	1	1	1	1	1	1
1316	13	1	10	11	12	13	2	3	4	5	6	7	8	9	1	1	1	1	1	1	1	1	1	1	1	1	1
1317	13	1	10	11	12	13	2	3	4	5	6	7	8	9	1	1	1	1	1	1	1	1	1	1	1	1	1
1318	13	1	10	11	12	13	2	3	4	5	6	7	8	9	1	1	1	1	1	1	1	1	1	1	1	1	1
1319	13	1	10	11	12	13	2	3	4	5	6	7	8	9	1	1	1	1	1	1	1	1	1	1	1	1	1
1320	13	1	10	11	12	13	2	3	4	5	6	7	8	9	1	1	1	1	1	1	1	1	1	1	1	1	1
1321	13	1	10	11	12	13	2	3	4	5	6	7	8	9	1	1	1	1	1	1	1	1	1	1	1	1	1
1322	13	1	10	11	12	13	2	3	4	5	6	7	8	9	1	1	1	1	1	1	1	1	1	1	1	1	1
1323	4	12	4	6	8										0	0	0	1	0	1	0	1	0	0	0	1	0
1324	13	1	10	11	12	13	2	3	4	5	6	7	8	9	1	1	1	1	1	1	1	1	1	1	1	1	1
1325	13	1	10	11	12	13	2	3	4	5	6	7	8	9	1	1	1	1	1	1	1	1	1	1	1	1	1
1326	13	1	10	11	12	13	2	3	4	5	6	7	8	9	1	1	1	1	1	1	1	1	1	1	1	1	1
1327															0	0	0	0	0	0	0	0	0	0	0	0	0
1328	13	1	10	11	12	13	2	3	4	5	6	7	8	9	1	1	1	1	1	1	1	1	1	1	1	1	1
1329	13	1	10	11	12	13	2	3	4	5	6	7	8	9	1	1	1	1	1	1	1	1	1	1	1	1	1
1330	13	1	10	11	12	13	2	3	4	5	6	7	8	9	1	1	1	1	1	1	1	1	1	1	1	1	1
1331	13	1	10	11	12	13	2	3	4	5	6	7	8	9	1	1	1	1	1	1	1	1	1	1	1	1	1
1332	4	1	13	3	5										1	0	1	0	1	0	0	0	0	0	0	0	1
1333	13	1	10	11	12	13	2	3	4	5	6	7	8	9	1	1	1	1	1	1	1	1	1	1	1	1	1
1334	13	1	10	11	12	13	2	3	4	5	6	7	8	9	1	1	1	1	1	1	1	1	1	1	1	1	1
1335	13	1	10	11	12	13	2	3	4	5	6	7	8	9	1	1	1	1	1	1	1	1	1	1	1	1	1
1336	13	1	10	11	12	13	2	3	4	5	6	7	8	9	1	1	1	1	1	1	1	1	1	1	1	1	1
1337	13	1	10	11	12	13	2	3	4	5	6	7	8	9	1	1	1	1	1	1	1	1	1	1	1	1	1
1338	13	1	10	11	12	13	2	3	4	5	6	7	8	9	1	1	1	1	1	1	1	1	1	1	1	1	1
1339	13	1	10	11	12	13	2	3	4	5	6	7	8	9	1	1	1	1	1	1	1	1	1	1	1	1	1
1340	13	1	10	11	12	13	2	3	4	5	6	7	8	9	1	1	1	1	1	1	1	1	1	1	1	1	1
1341	13	1	10	11	12	13	2	3	4	5	6	7	8	9	1	1	1	1	1	1	1	1	1	1	1	1	1
1342	13	1	10	11	12	13	2	3	4	5	6	7	8	9	1	1	1	1	1	1	1	1	1	1	1	1	1
1343	13	1	10	11	12	13	2	3	4	5	6	7	8	9	1	1	1	1	1	1	1	1	1	1	1	1	1
1344	13	1	10	11	12	13	2	3	4	5	6	7	8	9	1	1	1	1	1	1	1	1	1	1	1	1	1
1345	13	1	10	11	12	13	2	3	4	5	6	7	8	9	1	1	1	1	1	1	1	1	1	1	1	1	1
1346	13	1	10	11	12	13	2	3	4	5	6	7	8	9	1	1	1	1	1	1	1	1	1	1	1	1	1
1347	13	1	10	11	12	13	2	3	4	5	6	7	8	9	1	1	1	1	1	1	1	1	1	1	1	1	1
1348	13	1	10	11	12	13	2	3	4	5	6	7	8	9	1	1	1	1	1	1	1	1	1	1	1	1	1
1349															0	0	0	0	0	0	0	0	0	0	0	0	0
1350	13	1	10	11	12	13	2	3	4	5	6	7	8	9	1	1	1	1	1	1	1	1	1	1	1	1	1
1351	13	1	10	11	12	13	2	3	4	5	6	7	8	9	1	1	1	1	1	1	1	1	1	1	1	1	1
1352	13	1	10	11	12	13	2	3	4	5	6	7	8	9	1	1	1	1	1	1	1	1	1	1	1	1	1
1353	13	1	10	11	12	13	2	3	4	5	6	7	8	9	1	1	1	1	1	1	1	1	1	1	1	1	1
1354	6	10	12	2	4	6	8								0	1	0	1	0	1	0	1	0	1	0	1	0
1355	13	1	10	11	12	13	2	3	4	5	6	7	8	9	1	1	1	1	1	1	1	1	1	1	1	1	1
1356	13	1	10	11	12	13	2	3	4	5	6	7	8	9	1	1	1	1	1	1	1	1	1	1	1	1	1
1357	13	1	10	11	12	13	2	3	4	5	6	7	8	9	1	1	1	1	1	1	1	1	1	1	1	1	1
1358	13	1	10	11	12	13	2	3	4	5	6	7	8	9	1	1	1	1	1	1	1	1	1	1	1	1	1
1359	13	1	10	11	12	13	2	3	4	5	6	7	8	9	1	1	1	1	1	1	1	1	1	1	1	1	1
1360	13	1	10	11	12	13	2	3	4	5	6	7	8	9	1	1	1	1	1	1	1	1	1	1	1	1	1
1361	13	1	10	11	12	13	2	3	4	5	6	7	8	9	1	1	1	1	1	1	1	1	1	1	1	1	1
1362	13	1	10	11	12	13	2	3	4	5	6	7	8	9	1	1	1	1	1	1	1	1	1	1	1	1	1
1363	13	1	10	11	12	13	2	3	4	5	6	7	8	9	1	1	1	1	1	1	1	1	1	1	1	1	1
1364	13	1	10	11	12	13	2	3	4	5	6	7	8	9	1	1	1	1	1	1	1	1	1	1	1	1	1
1365	13	1	10	11	12	13	2	3	4	5	6	7	8	9	1	1	1	1	1	1	1	1	1	1	1	1	1
1366	13	1	10	11	12	13	2	3	4	5	6	7	8	9	1	1	1	1	1	1	1	1	1	1	1	1	1
1367	13	1	10	11	12	13	2	3	4	5	6	7	8	9	1	1	1	1	1	1	1	1	1	1	1	1	1
1368	13	1	10	11	12	13	2	3	4	5	6	7	8	9	1	1	1	1	1	1	1	1	1	1	1	1	1
1369	13	1	10	11	12	13	2	3	4	5	6	7	8	9	1	1	1	1	1	1	1	1	1	1	1	1	1
1370	13	1	10	11	12	13	2	3	4	5	6	7	8	9	1	1	1	1	1	1	1	1	1	1	1	1	1
1371	13	1	10	11	12	13	2	3	4	5	6	7	8	9	1	1	1	1	1	1	1	1	1	1	1	1	1
1372	13	1	10	11	12	13	2	3	4	5	6	7	8	9	1	1	1	1	1	1	1	1	1	1	1	1	1
1373	13	1	10	11	12	13	2	3	4	5	6	7	8	9	1	1	1	1	1	1	1	1	1	1	1	1	1
1374	13	1	10	11	12	13	2	3	4	5	6	7	8	9	1	1	1	1	1	1	1	1	1	1	1	1	1
1375	13	1	10	11	12	13	2	3	4	5	6	7	8	9	1	1	1	1	1	1	1	1	1	1	1	1	1
1376	13	1	10	11	12	13	2	3	4	5	6	7	8	9	1	1	1	1	1	1	1	1	1	1	1	1	1
1377	13	1	10	11	12	13	2	3	4	5	6	7	8	9	1	1	1	1	1	1	1	1	1	1	1	1	1
1378	13	1	10	11	12	13	2	3	4	5	6	7	8	9	1	1	1	1	1	1	1	1	1	1	1	1	1
1379	13	1	10	11	12	13	2	3	4	5	6	7	8	9	1	1	1	1	1	1	1	1	1	1	1	1	1
1380	13	1	10	11	12	13	2	3	4	5	6	7	8	9	1	1	1	1	1	1	1	1	1	1	1	1	1
1381	13	1	10	11	12	13	2	3	4	5	6	7	8	9	1	1	1	1	1	1	1	1	1	1	1	1	1
1382	13	1	10	11	12	13	2	3	4	5	6	7	8	9	1	1	1	1	1	1	1	1	1	1	1	1	1
1383	6	10	12	2	4	6	8								0	1	0	1	0	1	0	1	0	1	0	1	0
1384	13	1	10	11	12	13	2	3	4	5	6	7	8	9	1	1	1	1	1	1	1	1	1	1	1	1	1
1385	13	1	10	11	12	13	2	3	4	5	6	7	8	9	1	1	1	1	1	1	1	1	1	1	1	1	1
1386	13	1	10	11	12	13	2	3	4	5	6	7	8	9	1	1	1	1	1	1	1	1	1	1	1	1	1
1387															0	0	0	0	0	0	0	0	0	0	0	0	0
1388	13	1	10	11	12	13	2	3	4	5	6	7	8	9	1	1	1	1	1	1	1	1	1	1	1	1	1
1389	6	10	12	2	4	6	8								0	1	0	1	0	1	0	1	0	1	0	1	0
1390	13	1	10	11	12	13	2	3	4	5	6	7	8	9	1	1	1	1	1	1	1	1	1	1	1	1	1
1391	13	1	10	11	12	13	2	3	4	5	6	7	8	9	1	1	1	1	1	1	1	1	1	1	1	1	1
1392	13	1	10	11	12	13	2	3	4	5	6	7	8	9	1	1	1	1	1	1	1	1	1	1	1	1	1
1393	13	1	10	11	12	13	2	3	4	5	6	7	8	9	1	1	1	1	1	1	1	1	1	1	1	1	1
1394	6	10	12	2	4	6	8								0	1	0	1	0	1	0	1	0	1	0	1	0
1395	13	1	10	11	12	13	2	3	4	5	6	7	8	9	1	1	1	1	1	1	1	1	1	1	1	1	1
1396	13	1	10	11	12	13	2	3	4	5	6	7	8	9	1	1	1	1	1	1	1	1	1	1	1	1	1
1397	6	10	12	2	4	6	8								0	1	0	1	0	1	0	1	0	1	0	1	0
1398															0	0	0	0	0	0	0	0	0	0	0	0	0
1399	10	1	10	12	13	2	3	4	5	6	8				1	1	1	1	1	1	0	1	0	1	0	1	1
1400	13	1	10	11	12	13	2	3	4	5	6	7	8	9	1	1	1	1	1	1	1	1	1	1	1	1	1
1401	13	1	10	11	12	13	2	3	4	5	6	7	8	9	1	1	1	1	1	1	1	1	1	1	1	1	1
1402															0	0	0	0	0	0	0	0	0	0	0	0	0
1403															0	0	0	0	0	0	0	0	0	0	0	0	0
1404															0	0	0	0	0	0	0	0	0	0	0	0	0
1405	13	1	10	11	12	13	2	3	4	5	6	7	8	9	1	1	1	1	1	1	1	1	1	1	1	1	1
1406	6	10	12	2	4	6	8								0	1	0	1	0	1	0	1	0	1	0	1	0
1407															0	0	0	0	0	0	0	0	0	0	0	0	0
1408	13	1	10	11	12	13	2	3	4	5	6	7	8	9	1	1	1	1	1	1	1	1	1	1	1	1	1
1409	13	1	10	11	12	13	2	3	4	5	6	7	8	9	1	1	1	1	1	1	1	1	1	1	1	1	1
1410	6	10	12	2	4	6	8								0	1	0	1	0	1	0	1	0	1	0	1	0
1411	6	10	12	2	4	6	8								0	1	0	1	0	1	0	1	0	1	0	1	0
1412	13	1	10	11	12	13	2	3	4	5	6	7	8	9	1	1	1	1	1	1	1	1	1	1	1	1	1
1413	13	1	10	11	12	13	2	3	4	5	6	7	8	9	1	1	1	1	1	1	1	1	1	1	1	1	1
1414	13	1	10	11	12	13	2	3	4	5	6	7	8	9	1	1	1	1	1	1	1	1	1	1	1	1	1
1415	9	10	12	13	2	4	5	6	7	8					0	1	0	1	1	1	1	1	0	1	0	1	1
1416	13	1	10	11	12	13	2	3	4	5	6	7	8	9	1	1	1	1	1	1	1	1	1	1	1	1	1
1417	6	10	12	2	4	6	8								0	1	0	1	0	1	0	1	0	1	0	1	0
1418	11	10	11	12	13	2	3	5	6	7	8	9			0	1	1	0	1	1	1	1	1	1	1	1	1
1419															0	0	0	0	0	0	0	0	0	0	0	0	0
1420	13	1	10	11	12	13	2	3	4	5	6	7	8	9	1	1	1	1	1	1	1	1	1	1	1	1	1
1421	12	1	10	11	12	13	2	3	5	6	7	8	9		1	1	1	0	1	1	1	1	1	1	1	1	1
1422	6	10	12	2	4	6	8								0	1	0	1	0	1	0	1	0	1	0	1	0
1423															0	0	0	0	0	0	0	0	0	0	0	0	0
1424															0	0	0	0	0	0	0	0	0	0	0	0	0
1425	12	1	10	11	12	13	2	3	4	5	7	8	9		1	1	1	1	1	0	1	1	1	1	1	1	1
1426	13	1	10	11	12	13	2	3	4	5	6	7	8	9	1	1	1	1	1	1	1	1	1	1	1	1	1
1427	13	1	10	11	12	13	2	3	4	5	6	7	8	9	1	1	1	1	1	1	1	1	1	1	1	1	1
1428															0	0	0	0	0	0	0	0	0	0	0	0	0
1429	13	1	10	11	12	13	2	3	4	5	6	7	8	9	1	1	1	1	1	1	1	1	1	1	1	1	1
1430															0	0	0	0	0	0	0	0	0	0	0	0	0
1431															0	0	0	0	0	0	0	0	0	0	0	0	0
1432	13	1	10	11	12	13	2	3	4	5	6	7	8	9	1	1	1	1	1	1	1	1	1	1	1	1	1
1433	5	10	12	2	6	8									0	1	0	0	0	1	0	1	0	1	0	1	0
1434	13	1	10	11	12	13	2	3	4	5	6	7	8	9	1	1	1	1	1	1	1	1	1	1	1	1	1
1435	6	10	12	2	4	6	8								0	1	0	1	0	1	0	1	0	1	0	1	0
1436															0	0	0	0	0	0	0	0	0	0	0	0	0
1437	11	10	11	12	13	2	3	4	5	6	7	8			0	1	1	1	1	1	1	1	0	1	1	1	1
1438	3	12	2	8											0	1	0	0	0	0	0	1	0	0	0	1	0
1439	13	1	10	11	12	13	2	3	4	5	6	7	8	9	1	1	1	1	1	1	1	1	1	1	1	1	1
1440	11	1	11	12	13	2	3	5	6	7	8	9			1	1	1	0	1	1	1	1	1	0	1	1	1
1441	12	1	10	11	12	13	2	3	4	5	6	8	9		1	1	1	1	1	1	0	1	1	1	1	1	1
1442	13	1	10	11	12	13	2	3	4	5	6	7	8	9	1	1	1	1	1	1	1	1	1	1	1	1	1
1443	3	12	2	6											0	1	0	0	0	1	0	0	0	0	0	1	0
1444	13	1	10	11	12	13	2	3	4	5	6	7	8	9	1	1	1	1	1	1	1	1	1	1	1	1	1
1445	13	1	10	11	12	13	2	3	4	5	6	7	8	9	1	1	1	1	1	1	1	1	1	1	1	1	1
1446	13	1	10	11	12	13	2	3	4	5	6	7	8	9	1	1	1	1	1	1	1	1	1	1	1	1	1
1447	13	1	10	11	12	13	2	3	4	5	6	7	8	9	1	1	1	1	1	1	1	1	1	1	1	1	1
1448	13	1	10	11	12	13	2	3	4	5	6	7	8	9	1	1	1	1	1	1	1	1	1	1	1	1	1
1449	13	1	10	11	12	13	2	3	4	5	6	7	8	9	1	1	1	1	1	1	1	1	1	1	1	1	1
1450	13	1	10	11	12	13	2	3	4	5	6	7	8	9	1	1	1	1	1	1	1	1	1	1	1	1	1
1451	13	1	10	11	12	13	2	3	4	5	6	7	8	9	1	1	1	1	1	1	1	1	1	1	1	1	1
1452	13	1	10	11	12	13	2	3	4	5	6	7	8	9	1	1	1	1	1	1	1	1	1	1	1	1	1
1453	13	1	10	11	12	13	2	3	4	5	6	7	8	9	1	1	1	1	1	1	1	1	1	1	1	1	1
1454	13	1	10	11	12	13	2	3	4	5	6	7	8	9	1	1	1	1	1	1	1	1	1	1	1	1	1
1455	13	1	10	11	12	13	2	3	4	5	6	7	8	9	1	1	1	1	1	1	1	1	1	1	1	1	1
1456	13	1	10	11	12	13	2	3	4	5	6	7	8	9	1	1	1	1	1	1	1	1	1	1	1	1	1
1457	13	1	10	11	12	13	2	3	4	5	6	7	8	9	1	1	1	1	1	1	1	1	1	1	1	1	1
1458	13	1	10	11	12	13	2	3	4	5	6	7	8	9	1	1	1	1	1	1	1	1	1	1	1	1	1
1459	13	1	10	11	12	13	2	3	4	5	6	7	8	9	1	1	1	1	1	1	1	1	1	1	1	1	1
1460	13	1	10	11	12	13	2	3	4	5	6	7	8	9	1	1	1	1	1	1	1	1	1	1	1	1	1
1461	13	1	10	11	12	13	2	3	4	5	6	7	8	9	1	1	1	1	1	1	1	1	1	1	1	1	1
1462	13	1	10	11	12	13	2	3	4	5	6	7	8	9	1	1	1	1	1	1	1	1	1	1	1	1	1
1463	13	1	10	11	12	13	2	3	4	5	6	7	8	9	1	1	1	1	1	1	1	1	1	1	1	1	1
1464	13	1	10	11	12	13	2	3	4	5	6	7	8	9	1	1	1	1	1	1	1	1	1	1	1	1	1
1465	13	1	10	11	12	13	2	3	4	5	6	7	8	9	1	1	1	1	1	1	1	1	1	1	1	1	1
1466	13	1	10	11	12	13	2	3	4	5	6	7	8	9	1	1	1	1	1	1	1	1	1	1	1	1	1
1467	13	1	10	11	12	13	2	3	4	5	6	7	8	9	1	1	1	1	1	1	1	1	1	1	1	1	1
1468	13	1	10	11	12	13	2	3	4	5	6	7	8	9	1	1	1	1	1	1	1	1	1	1	1	1	1
1469	13	1	10	11	12	13	2	3	4	5	6	7	8	9	1	1	1	1	1	1	1	1	1	1	1	1	1
1470	13	1	10	11	12	13	2	3	4	5	6	7	8	9	1	1	1	1	1	1	1	1	1	1	1	1	1
1471	13	1	10	11	12	13	2	3	4	5	6	7	8	9	1	1	1	1	1	1	1	1	1	1	1	1	1
1472	6	10	12	2	4	6	8								0	1	0	1	0	1	0	1	0	1	0	1	0
1473	13	1	10	11	12	13	2	3	4	5	6	7	8	9	1	1	1	1	1	1	1	1	1	1	1	1	1
1474	10	10	12	13	2	3	4	5	6	8	9				0	1	1	1	1	1	0	1	1	1	0	1	1
1475	13	1	10	11	12	13	2	3	4	5	6	7	8	9	1	1	1	1	1	1	1	1	1	1	1	1	1
1476	13	1	10	11	12	13	2	3	4	5	6	7	8	9	1	1	1	1	1	1	1	1	1	1	1	1	1
1477	13	1	10	11	12	13	2	3	4	5	6	7	8	9	1	1	1	1	1	1	1	1	1	1	1	1	1
1478	13	1	10	11	12	13	2	3	4	5	6	7	8	9	1	1	1	1	1	1	1	1	1	1	1	1	1
1479	13	1	10	11	12	13	2	3	4	5	6	7	8	9	1	1	1	1	1	1	1	1	1	1	1	1	1
1480	13	1	10	11	12	13	2	3	4	5	6	7	8	9	1	1	1	1	1	1	1	1	1	1	1	1	1
1481	13	1	10	11	12	13	2	3	4	5	6	7	8	9	1	1	1	1	1	1	1	1	1	1	1	1	1
1482	13	1	10	11	12	13	2	3	4	5	6	7	8	9	1	1	1	1	1	1	1	1	1	1	1	1	1
1483	13	1	10	11	12	13	2	3	4	5	6	7	8	9	1	1	1	1	1	1	1	1	1	1	1	1	1
1484	13	1	10	11	12	13	2	3	4	5	6	7	8	9	1	1	1	1	1	1	1	1	1	1	1	1	1
1485	13	1	10	11	12	13	2	3	4	5	6	7	8	9	1	1	1	1	1	1	1	1	1	1	1	1	1
1486	13	1	10	11	12	13	2	3	4	5	6	7	8	9	1	1	1	1	1	1	1	1	1	1	1	1	1
1487	13	1	10	11	12	13	2	3	4	5	6	7	8	9	1	1	1	1	1	1	1	1	1	1	1	1	1
1488	13	1	10	11	12	13	2	3	4	5	6	7	8	9	1	1	1	1	1	1	1	1	1	1	1	1	1
1489	12	1	10	11	12	13	2	3	5	6	7	8	9		1	1	1	0	1	1	1	1	1	1	1	1	1
1490	13	1	10	11	12	13	2	3	4	5	6	7	8	9	1	1	1	1	1	1	1	1	1	1	1	1	1
1491	3	4	5	6											0	0	0	1	1	1	0	0	0	0	0	0	0
1492	13	1	10	11	12	13	2	3	4	5	6	7	8	9	1	1	1	1	1	1	1	1	1	1	1	1	1
1493	13	1	10	11	12	13	2	3	4	5	6	7	8	9	1	1	1	1	1	1	1	1	1	1	1	1	1
1494	13	1	10	11	12	13	2	3	4	5	6	7	8	9	1	1	1	1	1	1	1	1	1	1	1	1	1
1495	13	1	10	11	12	13	2	3	4	5	6	7	8	9	1	1	1	1	1	1	1	1	1	1	1	1	1
1496	13	1	10	11	12	13	2	3	4	5	6	7	8	9	1	1	1	1	1	1	1	1	1	1	1	1	1
1497	6	10	12	2	4	6	8								0	1	0	1	0	1	0	1	0	1	0	1	0
1498	13	1	10	11	12	13	2	3	4	5	6	7	8	9	1	1	1	1	1	1	1	1	1	1	1	1	1
1499	13	1	10	11	12	13	2	3	4	5	6	7	8	9	1	1	1	1	1	1	1	1	1	1	1	1	1
1500	13	1	10	11	12	13	2	3	4	5	6	7	8	9	1	1	1	1	1	1	1	1	1	1	1	1	1
1501	13	1	10	11	12	13	2	3	4	5	6	7	8	9	1	1	1	1	1	1	1	1	1	1	1	1	1
1502	13	1	10	11	12	13	2	3	4	5	6	7	8	9	1	1	1	1	1	1	1	1	1	1	1	1	1
1503	13	1	10	11	12	13	2	3	4	5	6	7	8	9	1	1	1	1	1	1	1	1	1	1	1	1	1
1504	13	1	10	11	12	13	2	3	4	5	6	7	8	9	1	1	1	1	1	1	1	1	1	1	1	1	1
1505	13	1	10	11	12	13	2	3	4	5	6	7	8	9	1	1	1	1	1	1	1	1	1	1	1	1	1
1506	13	1	10	11	12	13	2	3	4	5	6	7	8	9	1	1	1	1	1	1	1	1	1	1	1	1	1
1507	13	1	10	11	12	13	2	3	4	5	6	7	8	9	1	1	1	1	1	1	1	1	1	1	1	1	1
1508	13	1	10	11	12	13	2	3	4	5	6	7	8	9	1	1	1	1	1	1	1	1	1	1	1	1	1
1509	13	1	10	11	12	13	2	3	4	5	6	7	8	9	1	1	1	1	1	1	1	1	1	1	1	1	1
1510	13	1	10	11	12	13	2	3	4	5	6	7	8	9	1	1	1	1	1	1	1	1	1	1	1	1	1
1511	13	1	10	11	12	13	2	3	4	5	6	7	8	9	1	1	1	1	1	1	1	1	1	1	1	1	1
1512	13	1	10	11	12	13	2	3	4	5	6	7	8	9	1	1	1	1	1	1	1	1	1	1	1	1	1
1513															0	0	0	0	0	0	0	0	0	0	0	0	0
1514	13	1	10	11	12	13	2	3	4	5	6	7	8	9	1	1	1	1	1	1	1	1	1	1	1	1	1
1515	13	1	10	11	12	13	2	3	4	5	6	7	8	9	1	1	1	1	1	1	1	1	1	1	1	1	1
1516															0	0	0	0	0	0	0	0	0	0	0	0	0
1517	13	1	10	11	12	13	2	3	4	5	6	7	8	9	1	1	1	1	1	1	1	1	1	1	1	1	1
1518	13	1	10	11	12	13	2	3	4	5	6	7	8	9	1	1	1	1	1	1	1	1	1	1	1	1	1
1519	13	1	10	11	12	13	2	3	4	5	6	7	8	9	1	1	1	1	1	1	1	1	1	1	1	1	1
1520	13	1	10	11	12	13	2	3	4	5	6	7	8	9	1	1	1	1	1	1	1	1	1	1	1	1	1
1521															0	0	0	0	0	0	0	0	0	0	0	0	0
1522															0	0	0	0	0	0	0	0	0	0	0	0	0
1523															0	0	0	0	0	0	0	0	0	0	0	0	0
1524	6	10	12	2	4	6	8								0	1	0	1	0	1	0	1	0	1	0	1	0
1525	13	1	10	11	12	13	2	3	4	5	6	7	8	9	1	1	1	1	1	1	1	1	1	1	1	1	1
1526	13	1	10	11	12	13	2	3	4	5	6	7	8	9	1	1	1	1	1	1	1	1	1	1	1	1	1
1527	13	1	10	11	12	13	2	3	4	5	6	7	8	9	1	1	1	1	1	1	1	1	1	1	1	1	1
1528	13	1	10	11	12	13	2	3	4	5	6	7	8	9	1	1	1	1	1	1	1	1	1	1	1	1	1
1529															0	0	0	0	0	0	0	0	0	0	0	0	0
1530	13	1	10	11	12	13	2	3	4	5	6	7	8	9	1	1	1	1	1	1	1	1	1	1	1	1	1
1531	13	1	10	11	12	13	2	3	4	5	6	7	8	9	1	1	1	1	1	1	1	1	1	1	1	1	1
1532	13	1	10	11	12	13	2	3	4	5	6	7	8	9	1	1	1	1	1	1	1	1	1	1	1	1	1
1533	13	1	10	11	12	13	2	3	4	5	6	7	8	9	1	1	1	1	1	1	1	1	1	1	1	1	1
1534															0	0	0	0	0	0	0	0	0	0	0	0	0
1535	13	1	10	11	12	13	2	3	4	5	6	7	8	9	1	1	1	1	1	1	1	1	1	1	1	1	1
1536	13	1	10	11	12	13	2	3	4	5	6	7	8	9	1	1	1	1	1	1	1	1	1	1	1	1	1
1537	13	1	10	11	12	13	2	3	4	5	6	7	8	9	1	1	1	1	1	1	1	1	1	1	1	1	1
1538	13	1	10	11	12	13	2	3	4	5	6	7	8	9	1	1	1	1	1	1	1	1	1	1	1	1	1
1539	13	1	10	11	12	13	2	3	4	5	6	7	8	9	1	1	1	1	1	1	1	1	1	1	1	1	1
1540	13	1	10	11	12	13	2	3	4	5	6	7	8	9	1	1	1	1	1	1	1	1	1	1	1	1	1
1541	1	4													0	0	0	1	0	0	0	0	0	0	0	0	0
1542	13	1	10	11	12	13	2	3	4	5	6	7	8	9	1	1	1	1	1	1	1	1	1	1	1	1	1
1543	6	10	12	2	4	6	8								0	1	0	1	0	1	0	1	0	1	0	1	0
1544	13	1	10	11	12	13	2	3	4	5	6	7	8	9	1	1	1	1	1	1	1	1	1	1	1	1	1
1545	13	1	10	11	12	13	2	3	4	5	6	7	8	9	1	1	1	1	1	1	1	1	1	1	1	1	1
1546	13	1	10	11	12	13	2	3	4	5	6	7	8	9	1	1	1	1	1	1	1	1	1	1	1	1	1
1547	13	1	10	11	12	13	2	3	4	5	6	7	8	9	1	1	1	1	1	1	1	1	1	1	1	1	1
1548	9	10	11	12	13	2	4	5	6	8					0	1	0	1	1	1	0	1	0	1	1	1	1
1549	6	10	12	2	4	6	8								0	1	0	1	0	1	0	1	0	1	0	1	0
1550	7	1	11	13	2	3	5	9							1	1	1	0	1	0	0	0	1	0	1	0	1
1551	13	1	10	11	12	13	2	3	4	5	6	7	8	9	1	1	1	1	1	1	1	1	1	1	1	1	1
1552	8	10	12	13	2	4	5	6	8						0	1	0	1	1	1	0	1	0	1	0	1	1
1553	6	10	12	2	4	6	8								0	1	0	1	0	1	0	1	0	1	0	1	0
1554	13	1	10	11	12	13	2	3	4	5	6	7	8	9	1	1	1	1	1	1	1	1	1	1	1	1	1
1555	13	1	10	11	12	13	2	3	4	5	6	7	8	9	1	1	1	1	1	1	1	1	1	1	1	1	1
1556	13	1	10	11	12	13	2	3	4	5	6	7	8	9	1	1	1	1	1	1	1	1	1	1	1	1	1
1557															0	0	0	0	0	0	0	0	0	0	0	0	0
1558	13	1	10	11	12	13	2	3	4	5	6	7	8	9	1	1	1	1	1	1	1	1	1	1	1	1	1
1559	13	1	10	11	12	13	2	3	4	5	6	7	8	9	1	1	1	1	1	1	1	1	1	1	1	1	1
1560	13	1	10	11	12	13	2	3	4	5	6	7	8	9	1	1	1	1	1	1	1	1	1	1	1	1	1
1561	13	1	10	11	12	13	2	3	4	5	6	7	8	9	1	1	1	1	1	1	1	1	1	1	1	1	1
1562	11	1	10	11	13	2	3	4	5	6	8	9			1	1	1	1	1	1	0	1	1	1	1	0	1
1563	13	1	10	11	12	13	2	3	4	5	6	7	8	9	1	1	1	1	1	1	1	1	1	1	1	1	1
1564	13	1	10	11	12	13	2	3	4	5	6	7	8	9	1	1	1	1	1	1	1	1	1	1	1	1	1
1565	13	1	10	11	12	13	2	3	4	5	6	7	8	9	1	1	1	1	1	1	1	1	1	1	1	1	1
1566	13	1	10	11	12	13	2	3	4	5	6	7	8	9	1	1	1	1	1	1	1	1	1	1	1	1	1
1567	13	1	10	11	12	13	2	3	4	5	6	7	8	9	1	1	1	1	1	1	1	1	1	1	1	1	1
1568	1	4													0	0	0	1	0	0	0	0	0	0	0	0	0
1569	13	1	10	11	12	13	2	3	4	5	6	7	8	9	1	1	1	1	1	1	1	1	1	1	1	1	1
1570	13	1	10	11	12	13	2	3	4	5	6	7	8	9	1	1	1	1	1	1	1	1	1	1	1	1	1
1571	13	1	10	11	12	13	2	3	4	5	6	7	8	9	1	1	1	1	1	1	1	1	1	1	1	1	1
1572	13	1	10	11	12	13	2	3	4	5	6	7	8	9	1	1	1	1	1	1	1	1	1	1	1	1	1
1573	13	1	10	11	12	13	2	3	4	5	6	7	8	9	1	1	1	1	1	1	1	1	1	1	1	1	1
1574	6	10	12	2	4	6	8								0	1	0	1	0	1	0	1	0	1	0	1	0
1575	8	1	12	13	2	3	5	6	9						1	1	1	0	1	1	0	0	1	0	0	1	1
1576	13	1	10	11	12	13	2	3	4	5	6	7	8	9	1	1	1	1	1	1	1	1	1	1	1	1	1
1577	13	1	10	11	12	13	2	3	4	5	6	7	8	9	1	1	1	1	1	1	1	1	1	1	1	1	1
1578	7	10	12	13	2	4	6	8							0	1	0	1	0	1	0	1	0	1	0	1	1
1579	13	1	10	11	12	13	2	3	4	5	6	7	8	9	1	1	1	1	1	1	1	1	1	1	1	1	1
1580	13	1	10	11	12	13	2	3	4	5	6	7	8	9	1	1	1	1	1	1	1	1	1	1	1	1	1
1581	12	10	11	12	13	2	3	4	5	6	7	8	9		0	1	1	1	1	1	1	1	1	1	1	1	1
1582															0	0	0	0	0	0	0	0	0	0	0	0	0
1583	5	11	13	3	7	8									0	0	1	0	0	0	1	1	0	0	1	0	1
1584															0	0	0	0	0	0	0	0	0	0	0	0	0
1585	13	1	10	11	12	13	2	3	4	5	6	7	8	9	1	1	1	1	1	1	1	1	1	1	1	1	1
1586	13	1	10	11	12	13	2	3	4	5	6	7	8	9	1	1	1	1	1	1	1	1	1	1	1	1	1
1587	13	1	10	11	12	13	2	3	4	5	6	7	8	9	1	1	1	1	1	1	1	1	1	1	1	1	1
1588	10	1	10	12	13	2	3	4	5	6	8				1	1	1	1	1	1	0	1	0	1	0	1	1
1589	3	2	4	6											0	1	0	1	0	1	0	0	0	0	0	0	0
1590	5	10	2	4	6	8									0	1	0	1	0	1	0	1	0	1	0	0	0
1591	4	2	4	6	8										0	1	0	1	0	1	0	1	0	0	0	0	0
1592	13	1	10	11	12	13	2	3	4	5	6	7	8	9	1	1	1	1	1	1	1	1	1	1	1	1	1
1593	6	10	12	2	4	6	8								0	1	0	1	0	1	0	1	0	1	0	1	0
1594	13	1	10	11	12	13	2	3	4	5	6	7	8	9	1	1	1	1	1	1	1	1	1	1	1	1	1
1595	13	1	10	11	12	13	2	3	4	5	6	7	8	9	1	1	1	1	1	1	1	1	1	1	1	1	1
1596	13	1	10	11	12	13	2	3	4	5	6	7	8	9	1	1	1	1	1	1	1	1	1	1	1	1	1
1597	13	1	10	11	12	13	2	3	4	5	6	7	8	9	1	1	1	1	1	1	1	1	1	1	1	1	1
1598	13	1	10	11	12	13	2	3	4	5	6	7	8	9	1	1	1	1	1	1	1	1	1	1	1	1	1
1599	13	1	10	11	12	13	2	3	4	5	6	7	8	9	1	1	1	1	1	1	1	1	1	1	1	1	1
1600															0	0	0	0	0	0	0	0	0	0	0	0	0
1601	13	1	10	11	12	13	2	3	4	5	6	7	8	9	1	1	1	1	1	1	1	1	1	1	1	1	1
1602	13	1	10	11	12	13	2	3	4	5	6	7	8	9	1	1	1	1	1	1	1	1	1	1	1	1	1
1603	6	10	11	12	2	6	8								0	1	0	0	0	1	0	1	0	1	1	1	0
1604	13	1	10	11	12	13	2	3	4	5	6	7	8	9	1	1	1	1	1	1	1	1	1	1	1	1	1
1605	13	1	10	11	12	13	2	3	4	5	6	7	8	9	1	1	1	1	1	1	1	1	1	1	1	1	1
1606	6	10	12	2	4	6	8								0	1	0	1	0	1	0	1	0	1	0	1	0
1607	10	1	10	12	13	2	3	4	5	6	8				1	1	1	1	1	1	0	1	0	1	0	1	1
1608	13	1	10	11	12	13	2	3	4	5	6	7	8	9	1	1	1	1	1	1	1	1	1	1	1	1	1
1609	12	1	10	11	12	13	2	3	4	5	6	8	9		1	1	1	1	1	1	0	1	1	1	1	1	1
1610															0	0	0	0	0	0	0	0	0	0	0	0	0
1611	13	1	10	11	12	13	2	3	4	5	6	7	8	9	1	1	1	1	1	1	1	1	1	1	1	1	1
1612															0	0	0	0	0	0	0	0	0	0	0	0	0
1613	12	1	10	11	12	13	2	3	4	5	6	8	9		1	1	1	1	1	1	0	1	1	1	1	1	1
1614	3	13	2	5											0	1	0	0	1	0	0	0	0	0	0	0	1
1615	13	1	10	11	12	13	2	3	4	5	6	7	8	9	1	1	1	1	1	1	1	1	1	1	1	1	1
1616															0	0	0	0	0	0	0	0	0	0	0	0	0
1617	13	1	10	11	12	13	2	3	4	5	6	7	8	9	1	1	1	1	1	1	1	1	1	1	1	1	1
1618	13	1	10	11	12	13	2	3	4	5	6	7	8	9	1	1	1	1	1	1	1	1	1	1	1	1	1
1619	10	1	10	12	13	2	3	4	5	6	8				1	1	1	1	1	1	0	1	0	1	0	1	1
1620	13	1	10	11	12	13	2	3	4	5	6	7	8	9	1	1	1	1	1	1	1	1	1	1	1	1	1
1621	13	1	10	11	12	13	2	3	4	5	6	7	8	9	1	1	1	1	1	1	1	1	1	1	1	1	1
1622	8	10	12	13	2	4	5	6	8						0	1	0	1	1	1	0	1	0	1	0	1	1
1623	13	1	10	11	12	13	2	3	4	5	6	7	8	9	1	1	1	1	1	1	1	1	1	1	1	1	1
1624	13	1	10	11	12	13	2	3	4	5	6	7	8	9	1	1	1	1	1	1	1	1	1	1	1	1	1
1625	13	1	10	11	12	13	2	3	4	5	6	7	8	9	1	1	1	1	1	1	1	1	1	1	1	1	1
1626	13	1	10	11	12	13	2	3	4	5	6	7	8	9	1	1	1	1	1	1	1	1	1	1	1	1	1
1627	13	1	10	11	12	13	2	3	4	5	6	7	8	9	1	1	1	1	1	1	1	1	1	1	1	1	1
1628	7	10	12	2	4	6	7	8							0	1	0	1	0	1	1	1	0	1	0	1	0
1629	13	1	10	11	12	13	2	3	4	5	6	7	8	9	1	1	1	1	1	1	1	1	1	1	1	1	1
1630	13	1	10	11	12	13	2	3	4	5	6	7	8	9	1	1	1	1	1	1	1	1	1	1	1	1	1
1631	13	1	10	11	12	13	2	3	4	5	6	7	8	9	1	1	1	1	1	1	1	1	1	1	1	1	1
1632	13	1	10	11	12	13	2	3	4	5	6	7	8	9	1	1	1	1	1	1	1	1	1	1	1	1	1
1633															0	0	0	0	0	0	0	0	0	0	0	0	0
1634															0	0	0	0	0	0	0	0	0	0	0	0	0
1635	13	1	10	11	12	13	2	3	4	5	6	7	8	9	1	1	1	1	1	1	1	1	1	1	1	1	1
1636															0	0	0	0	0	0	0	0	0	0	0	0	0
1637															0	0	0	0	0	0	0	0	0	0	0	0	0
1638	13	1	10	11	12	13	2	3	4	5	6	7	8	9	1	1	1	1	1	1	1	1	1	1	1	1	1
1639	13	1	10	11	12	13	2	3	4	5	6	7	8	9	1	1	1	1	1	1	1	1	1	1	1	1	1
1640															0	0	0	0	0	0	0	0	0	0	0	0	0
1641	8	10	12	13	2	4	5	6	8						0	1	0	1	1	1	0	1	0	1	0	1	1
1642	6	10	12	2	4	6	8								0	1	0	1	0	1	0	1	0	1	0	1	0
1643	1	8													0	0	0	0	0	0	0	1	0	0	0	0	0
1644															0	0	0	0	0	0	0	0	0	0	0	0	0
1645	6	10	12	2	4	6	8								0	1	0	1	0	1	0	1	0	1	0	1	0
1646															0	0	0	0	0	0	0	0	0	0	0	0	0
1647	12	1	10	11	12	13	2	3	4	5	6	7	9		1	1	1	1	1	1	1	0	1	1	1	1	1
1648	6	10	12	2	4	6	8								0	1	0	1	0	1	0	1	0	1	0	1	0
1649	13	1	10	11	12	13	2	3	4	5	6	7	8	9	1	1	1	1	1	1	1	1	1	1	1	1	1
1650	12	1	10	11	12	13	2	3	4	5	6	8	9		1	1	1	1	1	1	0	1	1	1	1	1	1
1651															0	0	0	0	0	0	0	0	0	0	0	0	0
1652															0	0	0	0	0	0	0	0	0	0	0	0	0
1653	13	1	10	11	12	13	2	3	4	5	6	7	8	9	1	1	1	1	1	1	1	1	1	1	1	1	1
1654															0	0	0	0	0	0	0	0	0	0	0	0	0
1655	13	1	10	11	12	13	2	3	4	5	6	7	8	9	1	1	1	1	1	1	1	1	1	1	1	1	1
1656	13	1	10	11	12	13	2	3	4	5	6	7	8	9	1	1	1	1	1	1	1	1	1	1	1	1	1
1657	3	13	5	9											0	0	0	0	1	0	0	0	1	0	0	0	1
1658	13	1	10	11	12	13	2	3	4	5	6	7	8	9	1	1	1	1	1	1	1	1	1	1	1	1	1
1659															0	0	0	0	0	0	0	0	0	0	0	0	0
1660	4	10	4	6	8										0	0	0	1	0	1	0	1	0	1	0	0	0
1661	9	10	12	13	2	3	4	5	6	8					0	1	1	1	1	1	0	1	0	1	0	1	1
1662	13	1	10	11	12	13	2	3	4	5	6	7	8	9	1	1	1	1	1	1	1	1	1	1	1	1	1
1663	13	1	10	11	12	13	2	3	4	5	6	7	8	9	1	1	1	1	1	1	1	1	1	1	1	1	1
1664	13	1	10	11	12	13	2	3	4	5	6	7	8	9	1	1	1	1	1	1	1	1	1	1	1	1	1
1665															0	0	0	0	0	0	0	0	0	0	0	0	0
1666															0	0	0	0	0	0	0	0	0	0	0	0	0
1667															0	0	0	0	0	0	0	0	0	0	0	0	0
1668	13	1	10	11	12	13	2	3	4	5	6	7	8	9	1	1	1	1	1	1	1	1	1	1	1	1	1
1669	13	1	10	11	12	13	2	3	4	5	6	7	8	9	1	1	1	1	1	1	1	1	1	1	1	1	1
1670	13	1	10	11	12	13	2	3	4	5	6	7	8	9	1	1	1	1	1	1	1	1	1	1	1	1	1
1671	6	10	12	2	4	6	8								0	1	0	1	0	1	0	1	0	1	0	1	0
1672															0	0	0	0	0	0	0	0	0	0	0	0	0
1673	13	1	10	11	12	13	2	3	4	5	6	7	8	9	1	1	1	1	1	1	1	1	1	1	1	1	1
1674	13	1	10	11	12	13	2	3	4	5	6	7	8	9	1	1	1	1	1	1	1	1	1	1	1	1	1
1675	13	1	10	11	12	13	2	3	4	5	6	7	8	9	1	1	1	1	1	1	1	1	1	1	1	1	1
1676	13	1	10	11	12	13	2	3	4	5	6	7	8	9	1	1	1	1	1	1	1	1	1	1	1	1	1
1677	13	1	10	11	12	13	2	3	4	5	6	7	8	9	1	1	1	1	1	1	1	1	1	1	1	1	1
1678	9	10	12	2	3	4	5	6	8	9					0	1	1	1	1	1	0	1	1	1	0	1	0
1679	13	1	10	11	12	13	2	3	4	5	6	7	8	9	1	1	1	1	1	1	1	1	1	1	1	1	1
1680	13	1	10	11	12	13	2	3	4	5	6	7	8	9	1	1	1	1	1	1	1	1	1	1	1	1	1
1681	13	1	10	11	12	13	2	3	4	5	6	7	8	9	1	1	1	1	1	1	1	1	1	1	1	1	1
1682	5	12	2	4	6	8									0	1	0	1	0	1	0	1	0	0	0	1	0
1683	7	1	10	12	2	4	6	8							1	1	0	1	0	1	0	1	0	1	0	1	0
1684															0	0	0	0	0	0	0	0	0	0	0	0	0
1685	6	10	12	2	4	6	8								0	1	0	1	0	1	0	1	0	1	0	1	0
1686	13	1	10	11	12	13	2	3	4	5	6	7	8	9	1	1	1	1	1	1	1	1	1	1	1	1	1
1687	12	1	10	11	12	13	2	3	4	5	6	8	9		1	1	1	1	1	1	0	1	1	1	1	1	1
1688	6	10	12	2	4	6	8								0	1	0	1	0	1	0	1	0	1	0	1	0
1689	8	1	10	12	2	3	4	6	8						1	1	1	1	0	1	0	1	0	1	0	1	0
1690	13	1	10	11	12	13	2	3	4	5	6	7	8	9	1	1	1	1	1	1	1	1	1	1	1	1	1
1691	8	10	12	13	2	4	5	6	8						0	1	0	1	1	1	0	1	0	1	0	1	1
1692	13	1	10	11	12	13	2	3	4	5	6	7	8	9	1	1	1	1	1	1	1	1	1	1	1	1	1
1693	13	1	10	11	12	13	2	3	4	5	6	7	8	9	1	1	1	1	1	1	1	1	1	1	1	1	1
1694	10	10	12	13	2	3	4	5	6	8	9				0	1	1	1	1	1	0	1	1	1	0	1	1
1695	13	1	10	11	12	13	2	3	4	5	6	7	8	9	1	1	1	1	1	1	1	1	1	1	1	1	1
1696	13	1	10	11	12	13	2	3	4	5	6	7	8	9	1	1	1	1	1	1	1	1	1	1	1	1	1
1697	8	10	11	12	2	4	6	8	9						0	1	0	1	0	1	0	1	1	1	1	1	0
1698															0	0	0	0	0	0	0	0	0	0	0	0	0
1699	13	1	10	11	12	13	2	3	4	5	6	7	8	9	1	1	1	1	1	1	1	1	1	1	1	1	1
1700	13	1	10	11	12	13	2	3	4	5	6	7	8	9	1	1	1	1	1	1	1	1	1	1	1	1	1
1701	7	13	3	4	5	6	7	8							0	0	1	1	1	1	1	1	0	0	0	0	1
1702	1	3													0	0	1	0	0	0	0	0	0	0	0	0	0
1703															0	0	0	0	0	0	0	0	0	0	0	0	0
1704	9	1	11	13	3	5	6	7	8	9					1	0	1	0	1	1	1	1	1	0	1	0	1
1705	13	1	10	11	12	13	2	3	4	5	6	7	8	9	1	1	1	1	1	1	1	1	1	1	1	1	1
1706	6	10	12	2	4	6	8								0	1	0	1	0	1	0	1	0	1	0	1	0
1707	13	1	10	11	12	13	2	3	4	5	6	7	8	9	1	1	1	1	1	1	1	1	1	1	1	1	1
1708	13	1	10	11	12	13	2	3	4	5	6	7	8	9	1	1	1	1	1	1	1	1	1	1	1	1	1
1709	6	10	12	2	4	6	8								0	1	0	1	0	1	0	1	0	1	0	1	0
1710	13	1	10	11	12	13	2	3	4	5	6	7	8	9	1	1	1	1	1	1	1	1	1	1	1	1	1
1711	13	1	10	11	12	13	2	3	4	5	6	7	8	9	1	1	1	1	1	1	1	1	1	1	1	1	1
1712	13	1	10	11	12	13	2	3	4	5	6	7	8	9	1	1	1	1	1	1	1	1	1	1	1	1	1
1713	13	1	10	11	12	13	2	3	4	5	6	7	8	9	1	1	1	1	1	1	1	1	1	1	1	1	1
1714	13	1	10	11	12	13	2	3	4	5	6	7	8	9	1	1	1	1	1	1	1	1	1	1	1	1	1
1715	13	1	10	11	12	13	2	3	4	5	6	7	8	9	1	1	1	1	1	1	1	1	1	1	1	1	1
1716	7	1	10	12	2	4	6	8							1	1	0	1	0	1	0	1	0	1	0	1	0
1717	13	1	10	11	12	13	2	3	4	5	6	7	8	9	1	1	1	1	1	1	1	1	1	1	1	1	1
1718	1	8													0	0	0	0	0	0	0	1	0	0	0	0	0
1719	10	1	10	12	2	3	4	6	7	8	9				1	1	1	1	0	1	1	1	1	1	0	1	0
1720	3	12	4	6											0	0	0	1	0	1	0	0	0	0	0	1	0
1721	13	1	10	11	12	13	2	3	4	5	6	7	8	9	1	1	1	1	1	1	1	1	1	1	1	1	1
1722	13	1	10	11	12	13	2	3	4	5	6	7	8	9	1	1	1	1	1	1	1	1	1	1	1	1	1
1723	13	1	10	11	12	13	2	3	4	5	6	7	8	9	1	1	1	1	1	1	1	1	1	1	1	1	1
1724	13	1	10	11	12	13	2	3	4	5	6	7	8	9	1	1	1	1	1	1	1	1	1	1	1	1	1
1725	13	1	10	11	12	13	2	3	4	5	6	7	8	9	1	1	1	1	1	1	1	1	1	1	1	1	1
1726	8	10	12	2	3	4	5	6	8						0	1	1	1	1	1	0	1	0	1	0	1	0
1727	13	1	10	11	12	13	2	3	4	5	6	7	8	9	1	1	1	1	1	1	1	1	1	1	1	1	1
1728	13	1	10	11	12	13	2	3	4	5	6	7	8	9	1	1	1	1	1	1	1	1	1	1	1	1	1
1729	13	1	10	11	12	13	2	3	4	5	6	7	8	9	1	1	1	1	1	1	1	1	1	1	1	1	1
1730															0	0	0	0	0	0	0	0	0	0	0	0	0
1731	13	1	10	11	12	13	2	3	4	5	6	7	8	9	1	1	1	1	1	1	1	1	1	1	1	1	1
1732	13	1	10	11	12	13	2	3	4	5	6	7	8	9	1	1	1	1	1	1	1	1	1	1	1	1	1
1733	12	1	10	11	12	13	2	3	4	5	6	7	9		1	1	1	1	1	1	1	0	1	1	1	1	1
1734	13	1	10	11	12	13	2	3	4	5	6	7	8	9	1	1	1	1	1	1	1	1	1	1	1	1	1
1735	13	1	10	11	12	13	2	3	4	5	6	7	8	9	1	1	1	1	1	1	1	1	1	1	1	1	1
1736	13	1	10	11	12	13	2	3	4	5	6	7	8	9	1	1	1	1	1	1	1	1	1	1	1	1	1
1737	2	6	8												0	0	0	0	0	1	0	1	0	0	0	0	0
1738	13	1	10	11	12	13	2	3	4	5	6	7	8	9	1	1	1	1	1	1	1	1	1	1	1	1	1
1739	13	1	10	11	12	13	2	3	4	5	6	7	8	9	1	1	1	1	1	1	1	1	1	1	1	1	1
1740	13	1	10	11	12	13	2	3	4	5	6	7	8	9	1	1	1	1	1	1	1	1	1	1	1	1	1
1741	13	1	10	11	12	13	2	3	4	5	6	7	8	9	1	1	1	1	1	1	1	1	1	1	1	1	1
1742	6	10	12	2	4	6	8								0	1	0	1	0	1	0	1	0	1	0	1	0
1743	13	1	10	11	12	13	2	3	4	5	6	7	8	9	1	1	1	1	1	1	1	1	1	1	1	1	1
1744	6	10	12	2	4	6	8								0	1	0	1	0	1	0	1	0	1	0	1	0
1745															0	0	0	0	0	0	0	0	0	0	0	0	0
1746	10	1	11	12	13	2	3	5	6	7	9				1	1	1	0	1	1	1	0	1	0	1	1	1
1747	13	1	10	11	12	13	2	3	4	5	6	7	8	9	1	1	1	1	1	1	1	1	1	1	1	1	1
1748	13	1	10	11	12	13	2	3	4	5	6	7	8	9	1	1	1	1	1	1	1	1	1	1	1	1	1
1749															0	0	0	0	0	0	0	0	0	0	0	0	0
1750	13	1	10	11	12	13	2	3	4	5	6	7	8	9	1	1	1	1	1	1	1	1	1	1	1	1	1
1751	13	1	10	11	12	13	2	3	4	5	6	7	8	9	1	1	1	1	1	1	1	1	1	1	1	1	1
1752	13	1	10	11	12	13	2	3	4	5	6	7	8	9	1	1	1	1	1	1	1	1	1	1	1	1	1
1753	13	1	10	11	12	13	2	3	4	5	6	7	8	9	1	1	1	1	1	1	1	1	1	1	1	1	1
1754	9	1	10	12	13	2	3	4	5	6					1	1	1	1	1	1	0	0	0	1	0	1	1
1755	13	1	10	11	12	13	2	3	4	5	6	7	8	9	1	1	1	1	1	1	1	1	1	1	1	1	1
1756	13	1	10	11	12	13	2	3	4	5	6	7	8	9	1	1	1	1	1	1	1	1	1	1	1	1	1
1757	13	1	10	11	12	13	2	3	4	5	6	7	8	9	1	1	1	1	1	1	1	1	1	1	1	1	1
1758	13	1	10	11	12	13	2	3	4	5	6	7	8	9	1	1	1	1	1	1	1	1	1	1	1	1	1
1759	6	10	12	2	4	6	8								0	1	0	1	0	1	0	1	0	1	0	1	0
1760															0	0	0	0	0	0	0	0	0	0	0	0	0
1761															0	0	0	0	0	0	0	0	0	0	0	0	0
1762	13	1	10	11	12	13	2	3	4	5	6	7	8	9	1	1	1	1	1	1	1	1	1	1	1	1	1
1763															0	0	0	0	0	0	0	0	0	0	0	0	0
1764	13	1	10	11	12	13	2	3	4	5	6	7	8	9	1	1	1	1	1	1	1	1	1	1	1	1	1
1765	13	1	10	11	12	13	2	3	4	5	6	7	8	9	1	1	1	1	1	1	1	1	1	1	1	1	1
1766	6	10	12	2	4	6	8								0	1	0	1	0	1	0	1	0	1	0	1	0
1767	13	1	10	11	12	13	2	3	4	5	6	7	8	9	1	1	1	1	1	1	1	1	1	1	1	1	1
1768	13	1	10	11	12	13	2	3	4	5	6	7	8	9	1	1	1	1	1	1	1	1	1	1	1	1	1
1769															0	0	0	0	0	0	0	0	0	0	0	0	0
1770	13	1	10	11	12	13	2	3	4	5	6	7	8	9	1	1	1	1	1	1	1	1	1	1	1	1	1
1771	7	1	11	13	3	5	7	9							1	0	1	0	1	0	1	0	1	0	1	0	1
1772	12	10	11	12	13	2	3	4	5	6	7	8	9		0	1	1	1	1	1	1	1	1	1	1	1	1
1773	13	1	10	11	12	13	2	3	4	5	6	7	8	9	1	1	1	1	1	1	1	1	1	1	1	1	1
1774															0	0	0	0	0	0	0	0	0	0	0	0	0
1775	12	1	10	11	12	13	2	3	4	5	6	8	9		1	1	1	1	1	1	0	1	1	1	1	1	1
1776															0	0	0	0	0	0	0	0	0	0	0	0	0
1777	12	1	10	11	12	13	2	3	4	5	6	7	9		1	1	1	1	1	1	1	0	1	1	1	1	1
1778	13	1	10	11	12	13	2	3	4	5	6	7	8	9	1	1	1	1	1	1	1	1	1	1	1	1	1
1779	6	10	12	2	4	6	8								0	1	0	1	0	1	0	1	0	1	0	1	0
1780	13	1	10	11	12	13	2	3	4	5	6	7	8	9	1	1	1	1	1	1	1	1	1	1	1	1	1
1781	13	1	10	11	12	13	2	3	4	5	6	7	8	9	1	1	1	1	1	1	1	1	1	1	1	1	1
1782	6	10	12	2	4	6	8								0	1	0	1	0	1	0	1	0	1	0	1	0
1783	13	1	10	11	12	13	2	3	4	5	6	7	8	9	1	1	1	1	1	1	1	1	1	1	1	1	1
1784	13	1	10	11	12	13	2	3	4	5	6	7	8	9	1	1	1	1	1	1	1	1	1	1	1	1	1
1785	13	1	10	11	12	13	2	3	4	5	6	7	8	9	1	1	1	1	1	1	1	1	1	1	1	1	1
1786	13	1	10	11	12	13	2	3	4	5	6	7	8	9	1	1	1	1	1	1	1	1	1	1	1	1	1
1787															0	0	0	0	0	0	0	0	0	0	0	0	0
1788	13	1	10	11	12	13	2	3	4	5	6	7	8	9	1	1	1	1	1	1	1	1	1	1	1	1	1
1789	13	1	10	11	12	13	2	3	4	5	6	7	8	9	1	1	1	1	1	1	1	1	1	1	1	1	1
1790	13	1	10	11	12	13	2	3	4	5	6	7	8	9	1	1	1	1	1	1	1	1	1	1	1	1	1
1791	13	1	10	11	12	13	2	3	4	5	6	7	8	9	1	1	1	1	1	1	1	1	1	1	1	1	1
1792	13	1	10	11	12	13	2	3	4	5	6	7	8	9	1	1	1	1	1	1	1	1	1	1	1	1	1
1793															0	0	0	0	0	0	0	0	0	0	0	0	0
1794	13	1	10	11	12	13	2	3	4	5	6	7	8	9	1	1	1	1	1	1	1	1	1	1	1	1	1
1795	10	1	10	12	13	2	3	4	5	6	8				1	1	1	1	1	1	0	1	0	1	0	1	1
1796	6	10	12	2	4	6	8								0	1	0	1	0	1	0	1	0	1	0	1	0
1797	6	10	12	2	4	6	8								0	1	0	1	0	1	0	1	0	1	0	1	0
1798	5	10	12	2	4	6									0	1	0	1	0	1	0	0	0	1	0	1	0
1799	13	1	10	11	12	13	2	3	4	5	6	7	8	9	1	1	1	1	1	1	1	1	1	1	1	1	1
1800	13	1	10	11	12	13	2	3	4	5	6	7	8	9	1	1	1	1	1	1	1	1	1	1	1	1	1
1801															0	0	0	0	0	0	0	0	0	0	0	0	0
1802	3	3	5	7											0	0	1	0	1	0	1	0	0	0	0	0	0
1803	13	1	10	11	12	13	2	3	4	5	6	7	8	9	1	1	1	1	1	1	1	1	1	1	1	1	1
1804	13	1	10	11	12	13	2	3	4	5	6	7	8	9	1	1	1	1	1	1	1	1	1	1	1	1	1
1805	6	10	12	2	4	6	8								0	1	0	1	0	1	0	1	0	1	0	1	0
1806	13	1	10	11	12	13	2	3	4	5	6	7	8	9	1	1	1	1	1	1	1	1	1	1	1	1	1
1807	13	1	10	11	12	13	2	3	4	5	6	7	8	9	1	1	1	1	1	1	1	1	1	1	1	1	1
1808	13	1	10	11	12	13	2	3	4	5	6	7	8	9	1	1	1	1	1	1	1	1	1	1	1	1	1
1809	13	1	10	11	12	13	2	3	4	5	6	7	8	9	1	1	1	1	1	1	1	1	1	1	1	1	1
1810	13	1	10	11	12	13	2	3	4	5	6	7	8	9	1	1	1	1	1	1	1	1	1	1	1	1	1
1811	13	1	10	11	12	13	2	3	4	5	6	7	8	9	1	1	1	1	1	1	1	1	1	1	1	1	1
1812	13	1	10	11	12	13	2	3	4	5	6	7	8	9	1	1	1	1	1	1	1	1	1	1	1	1	1
1813															0	0	0	0	0	0	0	0	0	0	0	0	0
1814	13	1	10	11	12	13	2	3	4	5	6	7	8	9	1	1	1	1	1	1	1	1	1	1	1	1	1
1815	7	1	11	13	3	5	7	9							1	0	1	0	1	0	1	0	1	0	1	0	1
1816	13	1	10	11	12	13	2	3	4	5	6	7	8	9	1	1	1	1	1	1	1	1	1	1	1	1	1
1817	6	10	12	2	4	6	8								0	1	0	1	0	1	0	1	0	1	0	1	0
1818	13	1	10	11	12	13	2	3	4	5	6	7	8	9	1	1	1	1	1	1	1	1	1	1	1	1	1
1819															0	0	0	0	0	0	0	0	0	0	0	0	0
1820	8	10	12	13	2	3	4	6	8						0	1	1	1	0	1	0	1	0	1	0	1	1
1821															0	0	0	0	0	0	0	0	0	0	0	0	0
1822	13	1	10	11	12	13	2	3	4	5	6	7	8	9	1	1	1	1	1	1	1	1	1	1	1	1	1
1823	13	1	10	11	12	13	2	3	4	5	6	7	8	9	1	1	1	1	1	1	1	1	1	1	1	1	1
1824	12	1	10	11	12	13	2	3	4	5	6	7	8		1	1	1	1	1	1	1	1	0	1	1	1	1
1825															0	0	0	0	0	0	0	0	0	0	0	0	0
1826	13	1	10	11	12	13	2	3	4	5	6	7	8	9	1	1	1	1	1	1	1	1	1	1	1	1	1
1827	8	10	12	13	2	4	5	6	8						0	1	0	1	1	1	0	1	0	1	0	1	1
1828															0	0	0	0	0	0	0	0	0	0	0	0	0
1829	13	1	10	11	12	13	2	3	4	5	6	7	8	9	1	1	1	1	1	1	1	1	1	1	1	1	1
1830															0	0	0	0	0	0	0	0	0	0	0	0	0
1831	13	1	10	11	12	13	2	3	4	5	6	7	8	9	1	1	1	1	1	1	1	1	1	1	1	1	1
1832	13	1	10	11	12	13	2	3	4	5	6	7	8	9	1	1	1	1	1	1	1	1	1	1	1	1	1
1833	13	1	10	11	12	13	2	3	4	5	6	7	8	9	1	1	1	1	1	1	1	1	1	1	1	1	1
1834	13	1	10	11	12	13	2	3	4	5	6	7	8	9	1	1	1	1	1	1	1	1	1	1	1	1	1
1835	13	1	10	11	12	13	2	3	4	5	6	7	8	9	1	1	1	1	1	1	1	1	1	1	1	1	1
1836															0	0	0	0	0	0	0	0	0	0	0	0	0
1837	13	1	10	11	12	13	2	3	4	5	6	7	8	9	1	1	1	1	1	1	1	1	1	1	1	1	1
1838	13	1	10	11	12	13	2	3	4	5	6	7	8	9	1	1	1	1	1	1	1	1	1	1	1	1	1
1839	10	1	10	12	13	2	3	4	5	6	8				1	1	1	1	1	1	0	1	0	1	0	1	1
1840	13	1	10	11	12	13	2	3	4	5	6	7	8	9	1	1	1	1	1	1	1	1	1	1	1	1	1
1841	13	1	10	11	12	13	2	3	4	5	6	7	8	9	1	1	1	1	1	1	1	1	1	1	1	1	1
1842	13	1	10	11	12	13	2	3	4	5	6	7	8	9	1	1	1	1	1	1	1	1	1	1	1	1	1
1843	13	1	10	11	12	13	2	3	4	5	6	7	8	9	1	1	1	1	1	1	1	1	1	1	1	1	1
1844	13	1	10	11	12	13	2	3	4	5	6	7	8	9	1	1	1	1	1	1	1	1	1	1	1	1	1
1845	13	1	10	11	12	13	2	3	4	5	6	7	8	9	1	1	1	1	1	1	1	1	1	1	1	1	1
1846	1	8													0	0	0	0	0	0	0	1	0	0	0	0	0
1847	6	10	12	2	4	6	8								0	1	0	1	0	1	0	1	0	1	0	1	0
1848	6	10	12	2	4	6	8								0	1	0	1	0	1	0	1	0	1	0	1	0
1849	13	1	10	11	12	13	2	3	4	5	6	7	8	9	1	1	1	1	1	1	1	1	1	1	1	1	1
1850	13	1	10	11	12	13	2	3	4	5	6	7	8	9	1	1	1	1	1	1	1	1	1	1	1	1	1
1851	13	1	10	11	12	13	2	3	4	5	6	7	8	9	1	1	1	1	1	1	1	1	1	1	1	1	1
1852	12	1	10	11	12	13	2	3	5	6	7	8	9		1	1	1	0	1	1	1	1	1	1	1	1	1
1853	6	10	12	2	4	6	8								0	1	0	1	0	1	0	1	0	1	0	1	0
1854	6	10	12	13	4	6	8								0	0	0	1	0	1	0	1	0	1	0	1	1
1855	13	1	10	11	12	13	2	3	4	5	6	7	8	9	1	1	1	1	1	1	1	1	1	1	1	1	1
1856															0	0	0	0	0	0	0	0	0	0	0	0	0
1857	6	10	12	2	4	6	8								0	1	0	1	0	1	0	1	0	1	0	1	0
1858	12	1	10	11	12	13	2	3	4	5	6	8	9		1	1	1	1	1	1	0	1	1	1	1	1	1
1859	4	11	13	3	5										0	0	1	0	1	0	0	0	0	0	1	0	1
1860															0	0	0	0	0	0	0	0	0	0	0	0	0
1861	13	1	10	11	12	13	2	3	4	5	6	7	8	9	1	1	1	1	1	1	1	1	1	1	1	1	1
1862	13	1	10	11	12	13	2	3	4	5	6	7	8	9	1	1	1	1	1	1	1	1	1	1	1	1	1
1863	13	1	10	11	12	13	2	3	4	5	6	7	8	9	1	1	1	1	1	1	1	1	1	1	1	1	1
1864	6	10	12	2	4	6	8								0	1	0	1	0	1	0	1	0	1	0	1	0
1865	8	1	10	12	2	3	4	6	8						1	1	1	1	0	1	0	1	0	1	0	1	0
1866	13	1	10	11	12	13	2	3	4	5	6	7	8	9	1	1	1	1	1	1	1	1	1	1	1	1	1
1867	13	1	10	11	12	13	2	3	4	5	6	7	8	9	1	1	1	1	1	1	1	1	1	1	1	1	1
1868	13	1	10	11	12	13	2	3	4	5	6	7	8	9	1	1	1	1	1	1	1	1	1	1	1	1	1
1869	13	1	10	11	12	13	2	3	4	5	6	7	8	9	1	1	1	1	1	1	1	1	1	1	1	1	1
1870	13	1	10	11	12	13	2	3	4	5	6	7	8	9	1	1	1	1	1	1	1	1	1	1	1	1	1
1871	13	1	10	11	12	13	2	3	4	5	6	7	8	9	1	1	1	1	1	1	1	1	1	1	1	1	1
1872	1	2													0	1	0	0	0	0	0	0	0	0	0	0	0
1873	13	1	10	11	12	13	2	3	4	5	6	7	8	9	1	1	1	1	1	1	1	1	1	1	1	1	1
1874	13	1	10	11	12	13	2	3	4	5	6	7	8	9	1	1	1	1	1	1	1	1	1	1	1	1	1
1875	13	1	10	11	12	13	2	3	4	5	6	7	8	9	1	1	1	1	1	1	1	1	1	1	1	1	1
1876	2	13	9												0	0	0	0	0	0	0	0	1	0	0	0	1
1877	13	1	10	11	12	13	2	3	4	5	6	7	8	9	1	1	1	1	1	1	1	1	1	1	1	1	1
1878	13	1	10	11	12	13	2	3	4	5	6	7	8	9	1	1	1	1	1	1	1	1	1	1	1	1	1
1879	13	1	10	11	12	13	2	3	4	5	6	7	8	9	1	1	1	1	1	1	1	1	1	1	1	1	1
1880	13	1	10	11	12	13	2	3	4	5	6	7	8	9	1	1	1	1	1	1	1	1	1	1	1	1	1
1881	13	1	10	11	12	13	2	3	4	5	6	7	8	9	1	1	1	1	1	1	1	1	1	1	1	1	1
1882															0	0	0	0	0	0	0	0	0	0	0	0	0
1883	13	1	10	11	12	13	2	3	4	5	6	7	8	9	1	1	1	1	1	1	1	1	1	1	1	1	1
1884	12	1	10	11	12	13	2	3	4	5	6	8	9		1	1	1	1	1	1	0	1	1	1	1	1	1
1885	13	1	10	11	12	13	2	3	4	5	6	7	8	9	1	1	1	1	1	1	1	1	1	1	1	1	1
1886	13	1	10	11	12	13	2	3	4	5	6	7	8	9	1	1	1	1	1	1	1	1	1	1	1	1	1
1887	13	1	10	11	12	13	2	3	4	5	6	7	8	9	1	1	1	1	1	1	1	1	1	1	1	1	1
1888	3	12	2	8											0	1	0	0	0	0	0	1	0	0	0	1	0
1889	13	1	10	11	12	13	2	3	4	5	6	7	8	9	1	1	1	1	1	1	1	1	1	1	1	1	1
1890	13	1	10	11	12	13	2	3	4	5	6	7	8	9	1	1	1	1	1	1	1	1	1	1	1	1	1
1891															0	0	0	0	0	0	0	0	0	0	0	0	0
1892															0	0	0	0	0	0	0	0	0	0	0	0	0
1893	5	10	12	4	6	8									0	0	0	1	0	1	0	1	0	1	0	1	0
1894	12	1	10	11	12	13	2	3	5	6	7	8	9		1	1	1	0	1	1	1	1	1	1	1	1	1
1895	13	1	10	11	12	13	2	3	4	5	6	7	8	9	1	1	1	1	1	1	1	1	1	1	1	1	1
1896	13	1	10	11	12	13	2	3	4	5	6	7	8	9	1	1	1	1	1	1	1	1	1	1	1	1	1
1897															0	0	0	0	0	0	0	0	0	0	0	0	0
1898	13	1	10	11	12	13	2	3	4	5	6	7	8	9	1	1	1	1	1	1	1	1	1	1	1	1	1
1899															0	0	0	0	0	0	0	0	0	0	0	0	0
1900	13	1	10	11	12	13	2	3	4	5	6	7	8	9	1	1	1	1	1	1	1	1	1	1	1	1	1
1901	12	1	10	11	13	2	3	4	5	6	7	8	9		1	1	1	1	1	1	1	1	1	1	1	0	1
1902															0	0	0	0	0	0	0	0	0	0	0	0	0
1903	13	1	10	11	12	13	2	3	4	5	6	7	8	9	1	1	1	1	1	1	1	1	1	1	1	1	1
1904	7	1	11	13	3	5	7	9							1	0	1	0	1	0	1	0	1	0	1	0	1
1905	13	1	10	11	12	13	2	3	4	5	6	7	8	9	1	1	1	1	1	1	1	1	1	1	1	1	1
1906	10	10	11	12	13	2	3	4	5	6	8				0	1	1	1	1	1	0	1	0	1	1	1	1
1907	12	1	10	11	12	13	2	3	5	6	7	8	9		1	1	1	0	1	1	1	1	1	1	1	1	1
1908	13	1	10	11	12	13	2	3	4	5	6	7	8	9	1	1	1	1	1	1	1	1	1	1	1	1	1
1909	13	1	10	11	12	13	2	3	4	5	6	7	8	9	1	1	1	1	1	1	1	1	1	1	1	1	1
1910															0	0	0	0	0	0	0	0	0	0	0	0	0
1911															0	0	0	0	0	0	0	0	0	0	0	0	0
1912															0	0	0	0	0	0	0	0	0	0	0	0	0
1913	1	8													0	0	0	0	0	0	0	1	0	0	0	0	0
1914	13	1	10	11	12	13	2	3	4	5	6	7	8	9	1	1	1	1	1	1	1	1	1	1	1	1	1
1915	13	1	10	11	12	13	2	3	4	5	6	7	8	9	1	1	1	1	1	1	1	1	1	1	1	1	1
1916	13	1	10	11	12	13	2	3	4	5	6	7	8	9	1	1	1	1	1	1	1	1	1	1	1	1	1
1917	13	1	10	11	12	13	2	3	4	5	6	7	8	9	1	1	1	1	1	1	1	1	1	1	1	1	1
1918	6	12	13	2	3	5	6								0	1	1	0	1	1	0	0	0	0	0	1	1
1919															0	0	0	0	0	0	0	0	0	0	0	0	0
1920	13	1	10	11	12	13	2	3	4	5	6	7	8	9	1	1	1	1	1	1	1	1	1	1	1	1	1
1921	13	1	10	11	12	13	2	3	4	5	6	7	8	9	1	1	1	1	1	1	1	1	1	1	1	1	1
1922	13	1	10	11	12	13	2	3	4	5	6	7	8	9	1	1	1	1	1	1	1	1	1	1	1	1	1
1923	6	10	12	2	4	6	8								0	1	0	1	0	1	0	1	0	1	0	1	0
1924	13	1	10	11	12	13	2	3	4	5	6	7	8	9	1	1	1	1	1	1	1	1	1	1	1	1	1
1925	13	1	10	11	12	13	2	3	4	5	6	7	8	9	1	1	1	1	1	1	1	1	1	1	1	1	1
1926	6	10	12	2	4	6	8								0	1	0	1	0	1	0	1	0	1	0	1	0
1927	13	1	10	11	12	13	2	3	4	5	6	7	8	9	1	1	1	1	1	1	1	1	1	1	1	1	1
1928	13	1	10	11	12	13	2	3	4	5	6	7	8	9	1	1	1	1	1	1	1	1	1	1	1	1	1
1929															0	0	0	0	0	0	0	0	0	0	0	0	0
1930	13	1	10	11	12	13	2	3	4	5	6	7	8	9	1	1	1	1	1	1	1	1	1	1	1	1	1
1931	8	1	10	12	2	4	5	6	8						1	1	0	1	1	1	0	1	0	1	0	1	0
1932	13	1	10	11	12	13	2	3	4	5	6	7	8	9	1	1	1	1	1	1	1	1	1	1	1	1	1
1933	13	1	10	11	12	13	2	3	4	5	6	7	8	9	1	1	1	1	1	1	1	1	1	1	1	1	1
1934															0	0	0	0	0	0	0	0	0	0	0	0	0
1935	8	10	12	13	2	4	5	6	8						0	1	0	1	1	1	0	1	0	1	0	1	1
1936	13	1	10	11	12	13	2	3	4	5	6	7	8	9	1	1	1	1	1	1	1	1	1	1	1	1	1
1937	13	1	10	11	12	13	2	3	4	5	6	7	8	9	1	1	1	1	1	1	1	1	1	1	1	1	1
1938															0	0	0	0	0	0	0	0	0	0	0	0	0
1939															0	0	0	0	0	0	0	0	0	0	0	0	0
1940															0	0	0	0	0	0	0	0	0	0	0	0	0
1941	13	1	10	11	12	13	2	3	4	5	6	7	8	9	1	1	1	1	1	1	1	1	1	1	1	1	1
1942	4	11	3	5	9										0	0	1	0	1	0	0	0	1	0	1	0	0
1943	13	1	10	11	12	13	2	3	4	5	6	7	8	9	1	1	1	1	1	1	1	1	1	1	1	1	1
1944															0	0	0	0	0	0	0	0	0	0	0	0	0
1945															0	0	0	0	0	0	0	0	0	0	0	0	0
1946	13	1	10	11	12	13	2	3	4	5	6	7	8	9	1	1	1	1	1	1	1	1	1	1	1	1	1
1947	13	1	10	11	12	13	2	3	4	5	6	7	8	9	1	1	1	1	1	1	1	1	1	1	1	1	1
1948															0	0	0	0	0	0	0	0	0	0	0	0	0
1949															0	0	0	0	0	0	0	0	0	0	0	0	0
1950	6	10	12	2	4	6	8								0	1	0	1	0	1	0	1	0	1	0	1	0
1951	13	1	10	11	12	13	2	3	4	5	6	7	8	9	1	1	1	1	1	1	1	1	1	1	1	1	1
1952															0	0	0	0	0	0	0	0	0	0	0	0	0
1953	13	1	10	11	12	13	2	3	4	5	6	7	8	9	1	1	1	1	1	1	1	1	1	1	1	1	1
1954	1	13													0	0	0	0	0	0	0	0	0	0	0	0	1
1955	6	10	12	2	4	6	8								0	1	0	1	0	1	0	1	0	1	0	1	0
1956	13	1	10	11	12	13	2	3	4	5	6	7	8	9	1	1	1	1	1	1	1	1	1	1	1	1	1
1957	13	1	10	11	12	13	2	3	4	5	6	7	8	9	1	1	1	1	1	1	1	1	1	1	1	1	1
1958	13	1	10	11	12	13	2	3	4	5	6	7	8	9	1	1	1	1	1	1	1	1	1	1	1	1	1
1959	13	1	10	11	12	13	2	3	4	5	6	7	8	9	1	1	1	1	1	1	1	1	1	1	1	1	1
1960	13	1	10	11	12	13	2	3	4	5	6	7	8	9	1	1	1	1	1	1	1	1	1	1	1	1	1
1961	2	12	8												0	0	0	0	0	0	0	1	0	0	0	1	0
1962	13	1	10	11	12	13	2	3	4	5	6	7	8	9	1	1	1	1	1	1	1	1	1	1	1	1	1
1963	13	1	10	11	12	13	2	3	4	5	6	7	8	9	1	1	1	1	1	1	1	1	1	1	1	1	1
1964	13	1	10	11	12	13	2	3	4	5	6	7	8	9	1	1	1	1	1	1	1	1	1	1	1	1	1
1965	13	1	10	11	12	13	2	3	4	5	6	7	8	9	1	1	1	1	1	1	1	1	1	1	1	1	1
1966	7	11	12	13	3	4	5	9							0	0	1	1	1	0	0	0	1	0	1	1	1
1967	13	1	10	11	12	13	2	3	4	5	6	7	8	9	1	1	1	1	1	1	1	1	1	1	1	1	1
1968															0	0	0	0	0	0	0	0	0	0	0	0	0
1969	6	10	12	2	4	6	8								0	1	0	1	0	1	0	1	0	1	0	1	0
1970	6	10	12	2	4	6	8								0	1	0	1	0	1	0	1	0	1	0	1	0
1971	13	1	10	11	12	13	2	3	4	5	6	7	8	9	1	1	1	1	1	1	1	1	1	1	1	1	1
1972	2	13	6												0	0	0	0	0	1	0	0	0	0	0	0	1
1973	13	1	10	11	12	13	2	3	4	5	6	7	8	9	1	1	1	1	1	1	1	1	1	1	1	1	1
1974	13	1	10	11	12	13	2	3	4	5	6	7	8	9	1	1	1	1	1	1	1	1	1	1	1	1	1
1975	13	1	10	11	12	13	2	3	4	5	6	7	8	9	1	1	1	1	1	1	1	1	1	1	1	1	1
1976	13	1	10	11	12	13	2	3	4	5	6	7	8	9	1	1	1	1	1	1	1	1	1	1	1	1	1
1977	13	1	10	11	12	13	2	3	4	5	6	7	8	9	1	1	1	1	1	1	1	1	1	1	1	1	1
1978	13	1	10	11	12	13	2	3	4	5	6	7	8	9	1	1	1	1	1	1	1	1	1	1	1	1	1
1979	13	1	10	11	12	13	2	3	4	5	6	7	8	9	1	1	1	1	1	1	1	1	1	1	1	1	1
1980	13	1	10	11	12	13	2	3	4	5	6	7	8	9	1	1	1	1	1	1	1	1	1	1	1	1	1
1981	6	10	12	2	4	6	8								0	1	0	1	0	1	0	1	0	1	0	1	0
1982	6	10	12	2	4	6	8								0	1	0	1	0	1	0	1	0	1	0	1	0
1983	13	1	10	11	12	13	2	3	4	5	6	7	8	9	1	1	1	1	1	1	1	1	1	1	1	1	1
1984	13	1	10	11	12	13	2	3	4	5	6	7	8	9	1	1	1	1	1	1	1	1	1	1	1	1	1
1985	13	1	10	11	12	13	2	3	4	5	6	7	8	9	1	1	1	1	1	1	1	1	1	1	1	1	1
1986	13	1	10	11	12	13	2	3	4	5	6	7	8	9	1	1	1	1	1	1	1	1	1	1	1	1	1
1987	13	1	10	11	12	13	2	3	4	5	6	7	8	9	1	1	1	1	1	1	1	1	1	1	1	1	1
1988	13	1	10	11	12	13	2	3	4	5	6	7	8	9	1	1	1	1	1	1	1	1	1	1	1	1	1
1989	6	10	12	2	4	6	8								0	1	0	1	0	1	0	1	0	1	0	1	0
1990	13	1	10	11	12	13	2	3	4	5	6	7	8	9	1	1	1	1	1	1	1	1	1	1	1	1	1
1991															0	0	0	0	0	0	0	0	0	0	0	0	0
1992	9	1	10	12	2	3	4	5	6	8					1	1	1	1	1	1	0	1	0	1	0	1	0
1993	13	1	10	11	12	13	2	3	4	5	6	7	8	9	1	1	1	1	1	1	1	1	1	1	1	1	1
1994	13	1	10	11	12	13	2	3	4	5	6	7	8	9	1	1	1	1	1	1	1	1	1	1	1	1	1
1995	13	1	10	11	12	13	2	3	4	5	6	7	8	9	1	1	1	1	1	1	1	1	1	1	1	1	1
1996	13	1	10	11	12	13	2	3	4	5	6	7	8	9	1	1	1	1	1	1	1	1	1	1	1	1	1
1997	13	1	10	11	12	13	2	3	4	5	6	7	8	9	1	1	1	1	1	1	1	1	1	1	1	1	1
1998	13	1	10	11	12	13	2	3	4	5	6	7	8	9	1	1	1	1	1	1	1	1	1	1	1	1	1
1999															0	0	0	0	0	0	0	0	0	0	0	0	0
[truncated: 327 more rows]

## Sheet: Run10
Sample number	Number TilesAboveMedC	Tiles Above Med Cutoff													Tile 1	Tile 2	Tile 3	Tile 4	Tile 5	Tile 6	Tile 7	Tile 8	Tile 9	Tile 10	Tile 11	Tile 12	Tile 13
1	13	1	10	11	12	13	2	3	4	5	6	7	8	9	1	1	1	1	1	1	1	1	1	1	1	1	1
2	13	1	10	11	12	13	2	3	4	5	6	7	8	9	1	1	1	1	1	1	1	1	1	1	1	1	1
3	13	1	10	11	12	13	2	3	4	5	6	7	8	9	1	1	1	1	1	1	1	1	1	1	1	1	1
4	13	1	10	11	12	13	2	3	4	5	6	7	8	9	1	1	1	1	1	1	1	1	1	1	1	1	1
5	13	1	10	11	12	13	2	3	4	5	6	7	8	9	1	1	1	1	1	1	1	1	1	1	1	1	1		0 = Tile not covered
6															0	0	0	0	0	0	0	0	0	0	0	0	0		1 = Tile covered
7	13	1	10	11	12	13	2	3	4	5	6	7	8	9	1	1	1	1	1	1	1	1	1	1	1	1	1
8															0	0	0	0	0	0	0	0	0	0	0	0	0
9	6	10	12	2	4	6	8								0	1	0	1	0	1	0	1	0	1	0	1	0
10	13	1	10	11	12	13	2	3	4	5	6	7	8	9	1	1	1	1	1	1	1	1	1	1	1	1	1
11	7	1	11	13	3	5	7	9							1	0	1	0	1	0	1	0	1	0	1	0	1
12	13	1	10	11	12	13	2	3	4	5	6	7	8	9	1	1	1	1	1	1	1	1	1	1	1	1	1
13	13	1	10	11	12	13	2	3	4	5	6	7	8	9	1	1	1	1	1	1	1	1	1	1	1	1	1
14	13	1	10	11	12	13	2	3	4	5	6	7	8	9	1	1	1	1	1	1	1	1	1	1	1	1	1
15	13	1	10	11	12	13	2	3	4	5	6	7	8	9	1	1	1	1	1	1	1	1	1	1	1	1	1
16	13	1	10	11	12	13	2	3	4	5	6	7	8	9	1	1	1	1	1	1	1	1	1	1	1	1	1
17	13	1	10	11	12	13	2	3	4	5	6	7	8	9	1	1	1	1	1	1	1	1	1	1	1	1	1
18	13	1	10	11	12	13	2	3	4	5	6	7	8	9	1	1	1	1	1	1	1	1	1	1	1	1	1
19	13	1	10	11	12	13	2	3	4	5	6	7	8	9	1	1	1	1	1	1	1	1	1	1	1	1	1
20	12	1	10	11	12	13	2	4	5	6	7	8	9		1	1	0	1	1	1	1	1	1	1	1	1	1
21	13	1	10	11	12	13	2	3	4	5	6	7	8	9	1	1	1	1	1	1	1	1	1	1	1	1	1
22	13	1	10	11	12	13	2	3	4	5	6	7	8	9	1	1	1	1	1	1	1	1	1	1	1	1	1
23	13	1	10	11	12	13	2	3	4	5	6	7	8	9	1	1	1	1	1	1	1	1	1	1	1	1	1
24	11	1	10	11	12	13	2	4	5	6	8	9			1	1	0	1	1	1	0	1	1	1	1	1	1
25	13	1	10	11	12	13	2	3	4	5	6	7	8	9	1	1	1	1	1	1	1	1	1	1	1	1	1
26	13	1	10	11	12	13	2	3	4	5	6	7	8	9	1	1	1	1	1	1	1	1	1	1	1	1	1
27	13	1	10	11	12	13	2	3	4	5	6	7	8	9	1	1	1	1	1	1	1	1	1	1	1	1	1
28	12	1	10	11	12	13	2	4	5	6	7	8	9		1	1	0	1	1	1	1	1	1	1	1	1	1
29	13	1	10	11	12	13	2	3	4	5	6	7	8	9	1	1	1	1	1	1	1	1	1	1	1	1	1
30	13	1	10	11	12	13	2	3	4	5	6	7	8	9	1	1	1	1	1	1	1	1	1	1	1	1	1
31	13	1	10	11	12	13	2	3	4	5	6	7	8	9	1	1	1	1	1	1	1	1	1	1	1	1	1
32	13	1	10	11	12	13	2	3	4	5	6	7	8	9	1	1	1	1	1	1	1	1	1	1	1	1	1
33	13	1	10	11	12	13	2	3	4	5	6	7	8	9	1	1	1	1	1	1	1	1	1	1	1	1	1
34	13	1	10	11	12	13	2	3	4	5	6	7	8	9	1	1	1	1	1	1	1	1	1	1	1	1	1
35	13	1	10	11	12	13	2	3	4	5	6	7	8	9	1	1	1	1	1	1	1	1	1	1	1	1	1
36	13	1	10	11	12	13	2	3	4	5	6	7	8	9	1	1	1	1	1	1	1	1	1	1	1	1	1
37	13	1	10	11	12	13	2	3	4	5	6	7	8	9	1	1	1	1	1	1	1	1	1	1	1	1	1
38	13	1	10	11	12	13	2	3	4	5	6	7	8	9	1	1	1	1	1	1	1	1	1	1	1	1	1
39	13	1	10	11	12	13	2	3	4	5	6	7	8	9	1	1	1	1	1	1	1	1	1	1	1	1	1
40	13	1	10	11	12	13	2	3	4	5	6	7	8	9	1	1	1	1	1	1	1	1	1	1	1	1	1
41	13	1	10	11	12	13	2	3	4	5	6	7	8	9	1	1	1	1	1	1	1	1	1	1	1	1	1
42	12	1	10	11	12	13	2	3	5	6	7	8	9		1	1	1	0	1	1	1	1	1	1	1	1	1
43	13	1	10	11	12	13	2	3	4	5	6	7	8	9	1	1	1	1	1	1	1	1	1	1	1	1	1
44	13	1	10	11	12	13	2	3	4	5	6	7	8	9	1	1	1	1	1	1	1	1	1	1	1	1	1
45	11	10	11	12	13	2	3	4	5	6	8	9			0	1	1	1	1	1	0	1	1	1	1	1	1
46	13	1	10	11	12	13	2	3	4	5	6	7	8	9	1	1	1	1	1	1	1	1	1	1	1	1	1
47	13	1	10	11	12	13	2	3	4	5	6	7	8	9	1	1	1	1	1	1	1	1	1	1	1	1	1
48	13	1	10	11	12	13	2	3	4	5	6	7	8	9	1	1	1	1	1	1	1	1	1	1	1	1	1
49	13	1	10	11	12	13	2	3	4	5	6	7	8	9	1	1	1	1	1	1	1	1	1	1	1	1	1
50	13	1	10	11	12	13	2	3	4	5	6	7	8	9	1	1	1	1	1	1	1	1	1	1	1	1	1
51	13	1	10	11	12	13	2	3	4	5	6	7	8	9	1	1	1	1	1	1	1	1	1	1	1	1	1
52	13	1	10	11	12	13	2	3	4	5	6	7	8	9	1	1	1	1	1	1	1	1	1	1	1	1	1
53	13	1	10	11	12	13	2	3	4	5	6	7	8	9	1	1	1	1	1	1	1	1	1	1	1	1	1
54	13	1	10	11	12	13	2	3	4	5	6	7	8	9	1	1	1	1	1	1	1	1	1	1	1	1	1
55	13	1	10	11	12	13	2	3	4	5	6	7	8	9	1	1	1	1	1	1	1	1	1	1	1	1	1
56	13	1	10	11	12	13	2	3	4	5	6	7	8	9	1	1	1	1	1	1	1	1	1	1	1	1	1
57	13	1	10	11	12	13	2	3	4	5	6	7	8	9	1	1	1	1	1	1	1	1	1	1	1	1	1
58	13	1	10	11	12	13	2	3	4	5	6	7	8	9	1	1	1	1	1	1	1	1	1	1	1	1	1
59	13	1	10	11	12	13	2	3	4	5	6	7	8	9	1	1	1	1	1	1	1	1	1	1	1	1	1
60	13	1	10	11	12	13	2	3	4	5	6	7	8	9	1	1	1	1	1	1	1	1	1	1	1	1	1
61	13	1	10	11	12	13	2	3	4	5	6	7	8	9	1	1	1	1	1	1	1	1	1	1	1	1	1
62	13	1	10	11	12	13	2	3	4	5	6	7	8	9	1	1	1	1	1	1	1	1	1	1	1	1	1
63	13	1	10	11	12	13	2	3	4	5	6	7	8	9	1	1	1	1	1	1	1	1	1	1	1	1	1
64	13	1	10	11	12	13	2	3	4	5	6	7	8	9	1	1	1	1	1	1	1	1	1	1	1	1	1
65	13	1	10	11	12	13	2	3	4	5	6	7	8	9	1	1	1	1	1	1	1	1	1	1	1	1	1
66	13	1	10	11	12	13	2	3	4	5	6	7	8	9	1	1	1	1	1	1	1	1	1	1	1	1	1
67	12	1	10	11	12	13	2	4	5	6	7	8	9		1	1	0	1	1	1	1	1	1	1	1	1	1
68	13	1	10	11	12	13	2	3	4	5	6	7	8	9	1	1	1	1	1	1	1	1	1	1	1	1	1
69	13	1	10	11	12	13	2	3	4	5	6	7	8	9	1	1	1	1	1	1	1	1	1	1	1	1	1
70	13	1	10	11	12	13	2	3	4	5	6	7	8	9	1	1	1	1	1	1	1	1	1	1	1	1	1
71	13	1	10	11	12	13	2	3	4	5	6	7	8	9	1	1	1	1	1	1	1	1	1	1	1	1	1
72	13	1	10	11	12	13	2	3	4	5	6	7	8	9	1	1	1	1	1	1	1	1	1	1	1	1	1
73	13	1	10	11	12	13	2	3	4	5	6	7	8	9	1	1	1	1	1	1	1	1	1	1	1	1	1
74	13	1	10	11	12	13	2	3	4	5	6	7	8	9	1	1	1	1	1	1	1	1	1	1	1	1	1
75	13	1	10	11	12	13	2	3	4	5	6	7	8	9	1	1	1	1	1	1	1	1	1	1	1	1	1
76	13	1	10	11	12	13	2	3	4	5	6	7	8	9	1	1	1	1	1	1	1	1	1	1	1	1	1
77	13	1	10	11	12	13	2	3	4	5	6	7	8	9	1	1	1	1	1	1	1	1	1	1	1	1	1
78	13	1	10	11	12	13	2	3	4	5	6	7	8	9	1	1	1	1	1	1	1	1	1	1	1	1	1
79	13	1	10	11	12	13	2	3	4	5	6	7	8	9	1	1	1	1	1	1	1	1	1	1	1	1	1
80	13	1	10	11	12	13	2	3	4	5	6	7	8	9	1	1	1	1	1	1	1	1	1	1	1	1	1
81	7	1	11	13	3	5	7	9							1	0	1	0	1	0	1	0	1	0	1	0	1
82	13	1	10	11	12	13	2	3	4	5	6	7	8	9	1	1	1	1	1	1	1	1	1	1	1	1	1
83	12	1	10	11	12	13	2	4	5	6	7	8	9		1	1	0	1	1	1	1	1	1	1	1	1	1
84	13	1	10	11	12	13	2	3	4	5	6	7	8	9	1	1	1	1	1	1	1	1	1	1	1	1	1
85	13	1	10	11	12	13	2	3	4	5	6	7	8	9	1	1	1	1	1	1	1	1	1	1	1	1	1
86	13	1	10	11	12	13	2	3	4	5	6	7	8	9	1	1	1	1	1	1	1	1	1	1	1	1	1
87	13	1	10	11	12	13	2	3	4	5	6	7	8	9	1	1	1	1	1	1	1	1	1	1	1	1	1
88	13	1	10	11	12	13	2	3	4	5	6	7	8	9	1	1	1	1	1	1	1	1	1	1	1	1	1
89	13	1	10	11	12	13	2	3	4	5	6	7	8	9	1	1	1	1	1	1	1	1	1	1	1	1	1
90	13	1	10	11	12	13	2	3	4	5	6	7	8	9	1	1	1	1	1	1	1	1	1	1	1	1	1
91	13	1	10	11	12	13	2	3	4	5	6	7	8	9	1	1	1	1	1	1	1	1	1	1	1	1	1
92	4	11	3	4	5										0	0	1	1	1	0	0	0	0	0	1	0	0
93	13	1	10	11	12	13	2	3	4	5	6	7	8	9	1	1	1	1	1	1	1	1	1	1	1	1	1
94	13	1	10	11	12	13	2	3	4	5	6	7	8	9	1	1	1	1	1	1	1	1	1	1	1	1	1
95	12	1	10	11	12	13	2	4	5	6	7	8	9		1	1	0	1	1	1	1	1	1	1	1	1	1
96	12	1	10	11	12	13	2	4	5	6	7	8	9		1	1	0	1	1	1	1	1	1	1	1	1	1
97	13	1	10	11	12	13	2	3	4	5	6	7	8	9	1	1	1	1	1	1	1	1	1	1	1	1	1
98	13	1	10	11	12	13	2	3	4	5	6	7	8	9	1	1	1	1	1	1	1	1	1	1	1	1	1
99	13	1	10	11	12	13	2	3	4	5	6	7	8	9	1	1	1	1	1	1	1	1	1	1	1	1	1
100	13	1	10	11	12	13	2	3	4	5	6	7	8	9	1	1	1	1	1	1	1	1	1	1	1	1	1
101	13	1	10	11	12	13	2	3	4	5	6	7	8	9	1	1	1	1	1	1	1	1	1	1	1	1	1
102	6	1	11	13	3	5	9								1	0	1	0	1	0	0	0	1	0	1	0	1
103	13	1	10	11	12	13	2	3	4	5	6	7	8	9	1	1	1	1	1	1	1	1	1	1	1	1	1
104	13	1	10	11	12	13	2	3	4	5	6	7	8	9	1	1	1	1	1	1	1	1	1	1	1	1	1
105															0	0	0	0	0	0	0	0	0	0	0	0	0
106															0	0	0	0	0	0	0	0	0	0	0	0	0
107	10	1	11	12	13	3	5	6	7	8	9				1	0	1	0	1	1	1	1	1	0	1	1	1
108	13	1	10	11	12	13	2	3	4	5	6	7	8	9	1	1	1	1	1	1	1	1	1	1	1	1	1
109	13	1	10	11	12	13	2	3	4	5	6	7	8	9	1	1	1	1	1	1	1	1	1	1	1	1	1
110															0	0	0	0	0	0	0	0	0	0	0	0	0
111															0	0	0	0	0	0	0	0	0	0	0	0	0
112	8	1	10	11	4	5	6	8	9						1	0	0	1	1	1	0	1	1	1	1	0	0
113	13	1	10	11	12	13	2	3	4	5	6	7	8	9	1	1	1	1	1	1	1	1	1	1	1	1	1
114															0	0	0	0	0	0	0	0	0	0	0	0	0
115															0	0	0	0	0	0	0	0	0	0	0	0	0
116															0	0	0	0	0	0	0	0	0	0	0	0	0
117															0	0	0	0	0	0	0	0	0	0	0	0	0
118															0	0	0	0	0	0	0	0	0	0	0	0	0
119															0	0	0	0	0	0	0	0	0	0	0	0	0
120	13	1	10	11	12	13	2	3	4	5	6	7	8	9	1	1	1	1	1	1	1	1	1	1	1	1	1
121	13	1	10	11	12	13	2	3	4	5	6	7	8	9	1	1	1	1	1	1	1	1	1	1	1	1	1
122	13	1	10	11	12	13	2	3	4	5	6	7	8	9	1	1	1	1	1	1	1	1	1	1	1	1	1
123	13	1	10	11	12	13	2	3	4	5	6	7	8	9	1	1	1	1	1	1	1	1	1	1	1	1	1
124															0	0	0	0	0	0	0	0	0	0	0	0	0
125	12	1	10	11	12	13	2	3	4	5	6	8	9		1	1	1	1	1	1	0	1	1	1	1	1	1
126	10	1	11	12	13	2	3	5	6	7	9				1	1	1	0	1	1	1	0	1	0	1	1	1
127	13	1	10	11	12	13	2	3	4	5	6	7	8	9	1	1	1	1	1	1	1	1	1	1	1	1	1
128	3	11	5	9											0	0	0	0	1	0	0	0	1	0	1	0	0
129	7	10	11	12	2	4	6	8							0	1	0	1	0	1	0	1	0	1	1	1	0
130															0	0	0	0	0	0	0	0	0	0	0	0	0
131															0	0	0	0	0	0	0	0	0	0	0	0	0
132															0	0	0	0	0	0	0	0	0	0	0	0	0
133	13	1	10	11	12	13	2	3	4	5	6	7	8	9	1	1	1	1	1	1	1	1	1	1	1	1	1
134															0	0	0	0	0	0	0	0	0	0	0	0	0
135															0	0	0	0	0	0	0	0	0	0	0	0	0
136															0	0	0	0	0	0	0	0	0	0	0	0	0
137	13	1	10	11	12	13	2	3	4	5	6	7	8	9	1	1	1	1	1	1	1	1	1	1	1	1	1
138															0	0	0	0	0	0	0	0	0	0	0	0	0
139															0	0	0	0	0	0	0	0	0	0	0	0	0
140															0	0	0	0	0	0	0	0	0	0	0	0	0
141	13	1	10	11	12	13	2	3	4	5	6	7	8	9	1	1	1	1	1	1	1	1	1	1	1	1	1
142															0	0	0	0	0	0	0	0	0	0	0	0	0
143	6	10	12	2	4	6	8								0	1	0	1	0	1	0	1	0	1	0	1	0
144	12	1	11	12	13	2	3	4	5	6	7	8	9		1	1	1	1	1	1	1	1	1	0	1	1	1
145	13	1	10	11	12	13	2	3	4	5	6	7	8	9	1	1	1	1	1	1	1	1	1	1	1	1	1
146	6	10	12	2	4	6	8								0	1	0	1	0	1	0	1	0	1	0	1	0
147	13	1	10	11	12	13	2	3	4	5	6	7	8	9	1	1	1	1	1	1	1	1	1	1	1	1	1
148	13	1	10	11	12	13	2	3	4	5	6	7	8	9	1	1	1	1	1	1	1	1	1	1	1	1	1
149	13	1	10	11	12	13	2	3	4	5	6	7	8	9	1	1	1	1	1	1	1	1	1	1	1	1	1
150	13	1	10	11	12	13	2	3	4	5	6	7	8	9	1	1	1	1	1	1	1	1	1	1	1	1	1
151	13	1	10	11	12	13	2	3	4	5	6	7	8	9	1	1	1	1	1	1	1	1	1	1	1	1	1
152															0	0	0	0	0	0	0	0	0	0	0	0	0
153	10	1	11	13	2	3	4	5	6	7	9				1	1	1	1	1	1	1	0	1	0	1	0	1
154	13	1	10	11	12	13	2	3	4	5	6	7	8	9	1	1	1	1	1	1	1	1	1	1	1	1	1
155	13	1	10	11	12	13	2	3	4	5	6	7	8	9	1	1	1	1	1	1	1	1	1	1	1	1	1
156	13	1	10	11	12	13	2	3	4	5	6	7	8	9	1	1	1	1	1	1	1	1	1	1	1	1	1
157	13	1	10	11	12	13	2	3	4	5	6	7	8	9	1	1	1	1	1	1	1	1	1	1	1	1	1
158	13	1	10	11	12	13	2	3	4	5	6	7	8	9	1	1	1	1	1	1	1	1	1	1	1	1	1
159	13	1	10	11	12	13	2	3	4	5	6	7	8	9	1	1	1	1	1	1	1	1	1	1	1	1	1
160															0	0	0	0	0	0	0	0	0	0	0	0	0
161	13	1	10	11	12	13	2	3	4	5	6	7	8	9	1	1	1	1	1	1	1	1	1	1	1	1	1
162															0	0	0	0	0	0	0	0	0	0	0	0	0
163	1	4													0	0	0	1	0	0	0	0	0	0	0	0	0
164	13	1	10	11	12	13	2	3	4	5	6	7	8	9	1	1	1	1	1	1	1	1	1	1	1	1	1
165	13	1	10	11	12	13	2	3	4	5	6	7	8	9	1	1	1	1	1	1	1	1	1	1	1	1	1
166	13	1	10	11	12	13	2	3	4	5	6	7	8	9	1	1	1	1	1	1	1	1	1	1	1	1	1
167	13	1	10	11	12	13	2	3	4	5	6	7	8	9	1	1	1	1	1	1	1	1	1	1	1	1	1
168	13	1	10	11	12	13	2	3	4	5	6	7	8	9	1	1	1	1	1	1	1	1	1	1	1	1	1
169	13	1	10	11	12	13	2	3	4	5	6	7	8	9	1	1	1	1	1	1	1	1	1	1	1	1	1
170															0	0	0	0	0	0	0	0	0	0	0	0	0
171	1	5													0	0	0	0	1	0	0	0	0	0	0	0	0
172	12	1	10	11	12	13	2	4	5	6	7	8	9		1	1	0	1	1	1	1	1	1	1	1	1	1
173	13	1	10	11	12	13	2	3	4	5	6	7	8	9	1	1	1	1	1	1	1	1	1	1	1	1	1
174															0	0	0	0	0	0	0	0	0	0	0	0	0
175	9	1	11	13	3	4	5	6	8	9					1	0	1	1	1	1	0	1	1	0	1	0	1
176	12	1	10	11	12	13	2	4	5	6	7	8	9		1	1	0	1	1	1	1	1	1	1	1	1	1
177	13	1	10	11	12	13	2	3	4	5	6	7	8	9	1	1	1	1	1	1	1	1	1	1	1	1	1
178															0	0	0	0	0	0	0	0	0	0	0	0	0
179															0	0	0	0	0	0	0	0	0	0	0	0	0
180	13	1	10	11	12	13	2	3	4	5	6	7	8	9	1	1	1	1	1	1	1	1	1	1	1	1	1
181	13	1	10	11	12	13	2	3	4	5	6	7	8	9	1	1	1	1	1	1	1	1	1	1	1	1	1
182															0	0	0	0	0	0	0	0	0	0	0	0	0
183															0	0	0	0	0	0	0	0	0	0	0	0	0
184	13	1	10	11	12	13	2	3	4	5	6	7	8	9	1	1	1	1	1	1	1	1	1	1	1	1	1
185	13	1	10	11	12	13	2	3	4	5	6	7	8	9	1	1	1	1	1	1	1	1	1	1	1	1	1
186	2	4	5												0	0	0	1	1	0	0	0	0	0	0	0	0
187	13	1	10	11	12	13	2	3	4	5	6	7	8	9	1	1	1	1	1	1	1	1	1	1	1	1	1
188															0	0	0	0	0	0	0	0	0	0	0	0	0
189															0	0	0	0	0	0	0	0	0	0	0	0	0
190	7	1	11	13	3	4	5	9							1	0	1	1	1	0	0	0	1	0	1	0	1
191	13	1	10	11	12	13	2	3	4	5	6	7	8	9	1	1	1	1	1	1	1	1	1	1	1	1	1
192	13	1	10	11	12	13	2	3	4	5	6	7	8	9	1	1	1	1	1	1	1	1	1	1	1	1	1
193	13	1	10	11	12	13	2	3	4	5	6	7	8	9	1	1	1	1	1	1	1	1	1	1	1	1	1
194	13	1	10	11	12	13	2	3	4	5	6	7	8	9	1	1	1	1	1	1	1	1	1	1	1	1	1
195	13	1	10	11	12	13	2	3	4	5	6	7	8	9	1	1	1	1	1	1	1	1	1	1	1	1	1
196	13	1	10	11	12	13	2	3	4	5	6	7	8	9	1	1	1	1	1	1	1	1	1	1	1	1	1
197	13	1	10	11	12	13	2	3	4	5	6	7	8	9	1	1	1	1	1	1	1	1	1	1	1	1	1
198	13	1	10	11	12	13	2	3	4	5	6	7	8	9	1	1	1	1	1	1	1	1	1	1	1	1	1
199	13	1	10	11	12	13	2	3	4	5	6	7	8	9	1	1	1	1	1	1	1	1	1	1	1	1	1
200	13	1	10	11	12	13	2	3	4	5	6	7	8	9	1	1	1	1	1	1	1	1	1	1	1	1	1
201	13	1	10	11	12	13	2	3	4	5	6	7	8	9	1	1	1	1	1	1	1	1	1	1	1	1	1
202	13	1	10	11	12	13	2	3	4	5	6	7	8	9	1	1	1	1	1	1	1	1	1	1	1	1	1
203	7	1	11	13	3	5	8	9							1	0	1	0	1	0	0	1	1	0	1	0	1
204	13	1	10	11	12	13	2	3	4	5	6	7	8	9	1	1	1	1	1	1	1	1	1	1	1	1	1
205	13	1	10	11	12	13	2	3	4	5	6	7	8	9	1	1	1	1	1	1	1	1	1	1	1	1	1
206	13	1	10	11	12	13	2	3	4	5	6	7	8	9	1	1	1	1	1	1	1	1	1	1	1	1	1
207	13	1	10	11	12	13	2	3	4	5	6	7	8	9	1	1	1	1	1	1	1	1	1	1	1	1	1
208	13	1	10	11	12	13	2	3	4	5	6	7	8	9	1	1	1	1	1	1	1	1	1	1	1	1	1
209	13	1	10	11	12	13	2	3	4	5	6	7	8	9	1	1	1	1	1	1	1	1	1	1	1	1	1
210	13	1	10	11	12	13	2	3	4	5	6	7	8	9	1	1	1	1	1	1	1	1	1	1	1	1	1
211	13	1	10	11	12	13	2	3	4	5	6	7	8	9	1	1	1	1	1	1	1	1	1	1	1	1	1
212	9	1	11	12	13	2	3	5	6	9					1	1	1	0	1	1	0	0	1	0	1	1	1
213	12	1	10	11	12	13	3	4	5	6	7	8	9		1	0	1	1	1	1	1	1	1	1	1	1	1
214	13	1	10	11	12	13	2	3	4	5	6	7	8	9	1	1	1	1	1	1	1	1	1	1	1	1	1
215	10	1	10	11	12	13	3	4	5	8	9				1	0	1	1	1	0	0	1	1	1	1	1	1
216	13	1	10	11	12	13	2	3	4	5	6	7	8	9	1	1	1	1	1	1	1	1	1	1	1	1	1
217	13	1	10	11	12	13	2	3	4	5	6	7	8	9	1	1	1	1	1	1	1	1	1	1	1	1	1
218	13	1	10	11	12	13	2	3	4	5	6	7	8	9	1	1	1	1	1	1	1	1	1	1	1	1	1
219	13	1	10	11	12	13	2	3	4	5	6	7	8	9	1	1	1	1	1	1	1	1	1	1	1	1	1
220	13	1	10	11	12	13	2	3	4	5	6	7	8	9	1	1	1	1	1	1	1	1	1	1	1	1	1
221	13	1	10	11	12	13	2	3	4	5	6	7	8	9	1	1	1	1	1	1	1	1	1	1	1	1	1
222	13	1	10	11	12	13	2	3	4	5	6	7	8	9	1	1	1	1	1	1	1	1	1	1	1	1	1
223	13	1	10	11	12	13	2	3	4	5	6	7	8	9	1	1	1	1	1	1	1	1	1	1	1	1	1
224	13	1	10	11	12	13	2	3	4	5	6	7	8	9	1	1	1	1	1	1	1	1	1	1	1	1	1
225	13	1	10	11	12	13	2	3	4	5	6	7	8	9	1	1	1	1	1	1	1	1	1	1	1	1	1
226	13	1	10	11	12	13	2	3	4	5	6	7	8	9	1	1	1	1	1	1	1	1	1	1	1	1	1
227	13	1	10	11	12	13	2	3	4	5	6	7	8	9	1	1	1	1	1	1	1	1	1	1	1	1	1
228	13	1	10	11	12	13	2	3	4	5	6	7	8	9	1	1	1	1	1	1	1	1	1	1	1	1	1
229	13	1	10	11	12	13	2	3	4	5	6	7	8	9	1	1	1	1	1	1	1	1	1	1	1	1	1
230	13	1	10	11	12	13	2	3	4	5	6	7	8	9	1	1	1	1	1	1	1	1	1	1	1	1	1
231	13	1	10	11	12	13	2	3	4	5	6	7	8	9	1	1	1	1	1	1	1	1	1	1	1	1	1
232	13	1	10	11	12	13	2	3	4	5	6	7	8	9	1	1	1	1	1	1	1	1	1	1	1	1	1
233															0	0	0	0	0	0	0	0	0	0	0	0	0
234	13	1	10	11	12	13	2	3	4	5	6	7	8	9	1	1	1	1	1	1	1	1	1	1	1	1	1
235	13	1	10	11	12	13	2	3	4	5	6	7	8	9	1	1	1	1	1	1	1	1	1	1	1	1	1
236	13	1	10	11	12	13	2	3	4	5	6	7	8	9	1	1	1	1	1	1	1	1	1	1	1	1	1
237	13	1	10	11	12	13	2	3	4	5	6	7	8	9	1	1	1	1	1	1	1	1	1	1	1	1	1
238	13	1	10	11	12	13	2	3	4	5	6	7	8	9	1	1	1	1	1	1	1	1	1	1	1	1	1
239															0	0	0	0	0	0	0	0	0	0	0	0	0
240															0	0	0	0	0	0	0	0	0	0	0	0	0
241	13	1	10	11	12	13	2	3	4	5	6	7	8	9	1	1	1	1	1	1	1	1	1	1	1	1	1
242	13	1	10	11	12	13	2	3	4	5	6	7	8	9	1	1	1	1	1	1	1	1	1	1	1	1	1
243															0	0	0	0	0	0	0	0	0	0	0	0	0
244	13	1	10	11	12	13	2	3	4	5	6	7	8	9	1	1	1	1	1	1	1	1	1	1	1	1	1
245	6	1	13	3	4	5	9								1	0	1	1	1	0	0	0	1	0	0	0	1
246	6	13	2	3	4	5	6								0	1	1	1	1	1	0	0	0	0	0	0	1
247	13	1	10	11	12	13	2	3	4	5	6	7	8	9	1	1	1	1	1	1	1	1	1	1	1	1	1
248															0	0	0	0	0	0	0	0	0	0	0	0	0
249	13	1	10	11	12	13	2	3	4	5	6	7	8	9	1	1	1	1	1	1	1	1	1	1	1	1	1
250	13	1	10	11	12	13	2	3	4	5	6	7	8	9	1	1	1	1	1	1	1	1	1	1	1	1	1
251	12	1	10	11	12	13	2	3	4	5	6	8	9		1	1	1	1	1	1	0	1	1	1	1	1	1
252	5	10	12	2	6	8									0	1	0	0	0	1	0	1	0	1	0	1	0
253	12	1	10	11	12	13	2	3	4	5	6	8	9		1	1	1	1	1	1	0	1	1	1	1	1	1
254	13	1	10	11	12	13	2	3	4	5	6	7	8	9	1	1	1	1	1	1	1	1	1	1	1	1	1
255	13	1	10	11	12	13	2	3	4	5	6	7	8	9	1	1	1	1	1	1	1	1	1	1	1	1	1
256	7	1	11	13	3	5	7	9							1	0	1	0	1	0	1	0	1	0	1	0	1
257															0	0	0	0	0	0	0	0	0	0	0	0	0
258															0	0	0	0	0	0	0	0	0	0	0	0	0
259	13	1	10	11	12	13	2	3	4	5	6	7	8	9	1	1	1	1	1	1	1	1	1	1	1	1	1
260	13	1	10	11	12	13	2	3	4	5	6	7	8	9	1	1	1	1	1	1	1	1	1	1	1	1	1
261	13	1	10	11	12	13	2	3	4	5	6	7	8	9	1	1	1	1	1	1	1	1	1	1	1	1	1
262															0	0	0	0	0	0	0	0	0	0	0	0	0
263	12	1	10	11	12	13	2	3	4	5	6	8	9		1	1	1	1	1	1	0	1	1	1	1	1	1
264	13	1	10	11	12	13	2	3	4	5	6	7	8	9	1	1	1	1	1	1	1	1	1	1	1	1	1
265	13	1	10	11	12	13	2	3	4	5	6	7	8	9	1	1	1	1	1	1	1	1	1	1	1	1	1
266															0	0	0	0	0	0	0	0	0	0	0	0	0
267	13	1	10	11	12	13	2	3	4	5	6	7	8	9	1	1	1	1	1	1	1	1	1	1	1	1	1
268	13	1	10	11	12	13	2	3	4	5	6	7	8	9	1	1	1	1	1	1	1	1	1	1	1	1	1
269	13	1	10	11	12	13	2	3	4	5	6	7	8	9	1	1	1	1	1	1	1	1	1	1	1	1	1
270	13	1	10	11	12	13	2	3	4	5	6	7	8	9	1	1	1	1	1	1	1	1	1	1	1	1	1
271	13	1	10	11	12	13	2	3	4	5	6	7	8	9	1	1	1	1	1	1	1	1	1	1	1	1	1
272	13	1	10	11	12	13	2	3	4	5	6	7	8	9	1	1	1	1	1	1	1	1	1	1	1	1	1
273	13	1	10	11	12	13	2	3	4	5	6	7	8	9	1	1	1	1	1	1	1	1	1	1	1	1	1
274	13	1	10	11	12	13	2	3	4	5	6	7	8	9	1	1	1	1	1	1	1	1	1	1	1	1	1
275	13	1	10	11	12	13	2	3	4	5	6	7	8	9	1	1	1	1	1	1	1	1	1	1	1	1	1
276	13	1	10	11	12	13	2	3	4	5	6	7	8	9	1	1	1	1	1	1	1	1	1	1	1	1	1
277	13	1	10	11	12	13	2	3	4	5	6	7	8	9	1	1	1	1	1	1	1	1	1	1	1	1	1
278	13	1	10	11	12	13	2	3	4	5	6	7	8	9	1	1	1	1	1	1	1	1	1	1	1	1	1
279	13	1	10	11	12	13	2	3	4	5	6	7	8	9	1	1	1	1	1	1	1	1	1	1	1	1	1
280	13	1	10	11	12	13	2	3	4	5	6	7	8	9	1	1	1	1	1	1	1	1	1	1	1	1	1
281	13	1	10	11	12	13	2	3	4	5	6	7	8	9	1	1	1	1	1	1	1	1	1	1	1	1	1
282	13	1	10	11	12	13	2	3	4	5	6	7	8	9	1	1	1	1	1	1	1	1	1	1	1	1	1
283	13	1	10	11	12	13	2	3	4	5	6	7	8	9	1	1	1	1	1	1	1	1	1	1	1	1	1
284	13	1	10	11	12	13	2	3	4	5	6	7	8	9	1	1	1	1	1	1	1	1	1	1	1	1	1
285	13	1	10	11	12	13	2	3	4	5	6	7	8	9	1	1	1	1	1	1	1	1	1	1	1	1	1
286	13	1	10	11	12	13	2	3	4	5	6	7	8	9	1	1	1	1	1	1	1	1	1	1	1	1	1
287	13	1	10	11	12	13	2	3	4	5	6	7	8	9	1	1	1	1	1	1	1	1	1	1	1	1	1
288	13	1	10	11	12	13	2	3	4	5	6	7	8	9	1	1	1	1	1	1	1	1	1	1	1	1	1
289	13	1	10	11	12	13	2	3	4	5	6	7	8	9	1	1	1	1	1	1	1	1	1	1	1	1	1
290	13	1	10	11	12	13	2	3	4	5	6	7	8	9	1	1	1	1	1	1	1	1	1	1	1	1	1
291	9	1	10	11	12	2	4	6	8	9					1	1	0	1	0	1	0	1	1	1	1	1	0
292	13	1	10	11	12	13	2	3	4	5	6	7	8	9	1	1	1	1	1	1	1	1	1	1	1	1	1
293	13	1	10	11	12	13	2	3	4	5	6	7	8	9	1	1	1	1	1	1	1	1	1	1	1	1	1
294	13	1	10	11	12	13	2	3	4	5	6	7	8	9	1	1	1	1	1	1	1	1	1	1	1	1	1
295	12	1	10	11	13	2	3	4	5	6	7	8	9		1	1	1	1	1	1	1	1	1	1	1	0	1
296	13	1	10	11	12	13	2	3	4	5	6	7	8	9	1	1	1	1	1	1	1	1	1	1	1	1	1
297	13	1	10	11	12	13	2	3	4	5	6	7	8	9	1	1	1	1	1	1	1	1	1	1	1	1	1
298	13	1	10	11	12	13	2	3	4	5	6	7	8	9	1	1	1	1	1	1	1	1	1	1	1	1	1
299	13	1	10	11	12	13	2	3	4	5	6	7	8	9	1	1	1	1	1	1	1	1	1	1	1	1	1
300	13	1	10	11	12	13	2	3	4	5	6	7	8	9	1	1	1	1	1	1	1	1	1	1	1	1	1
301	13	1	10	11	12	13	2	3	4	5	6	7	8	9	1	1	1	1	1	1	1	1	1	1	1	1	1
302	13	1	10	11	12	13	2	3	4	5	6	7	8	9	1	1	1	1	1	1	1	1	1	1	1	1	1
303	13	1	10	11	12	13	2	3	4	5	6	7	8	9	1	1	1	1	1	1	1	1	1	1	1	1	1
304	12	1	10	11	12	13	2	4	5	6	7	8	9		1	1	0	1	1	1	1	1	1	1	1	1	1
305	13	1	10	11	12	13	2	3	4	5	6	7	8	9	1	1	1	1	1	1	1	1	1	1	1	1	1
306	13	1	10	11	12	13	2	3	4	5	6	7	8	9	1	1	1	1	1	1	1	1	1	1	1	1	1
307	13	1	10	11	12	13	2	3	4	5	6	7	8	9	1	1	1	1	1	1	1	1	1	1	1	1	1
308	13	1	10	11	12	13	2	3	4	5	6	7	8	9	1	1	1	1	1	1	1	1	1	1	1	1	1
309	13	1	10	11	12	13	2	3	4	5	6	7	8	9	1	1	1	1	1	1	1	1	1	1	1	1	1
310	13	1	10	11	12	13	2	3	4	5	6	7	8	9	1	1	1	1	1	1	1	1	1	1	1	1	1
311	13	1	10	11	12	13	2	3	4	5	6	7	8	9	1	1	1	1	1	1	1	1	1	1	1	1	1
312	13	1	10	11	12	13	2	3	4	5	6	7	8	9	1	1	1	1	1	1	1	1	1	1	1	1	1
313	13	1	10	11	12	13	2	3	4	5	6	7	8	9	1	1	1	1	1	1	1	1	1	1	1	1	1
314	13	1	10	11	12	13	2	3	4	5	6	7	8	9	1	1	1	1	1	1	1	1	1	1	1	1	1
315	13	1	10	11	12	13	2	3	4	5	6	7	8	9	1	1	1	1	1	1	1	1	1	1	1	1	1
316	13	1	10	11	12	13	2	3	4	5	6	7	8	9	1	1	1	1	1	1	1	1	1	1	1	1	1
317	13	1	10	11	12	13	2	3	4	5	6	7	8	9	1	1	1	1	1	1	1	1	1	1	1	1	1
318	13	1	10	11	12	13	2	3	4	5	6	7	8	9	1	1	1	1	1	1	1	1	1	1	1	1	1
319	13	1	10	11	12	13	2	3	4	5	6	7	8	9	1	1	1	1	1	1	1	1	1	1	1	1	1
320	12	1	10	11	12	13	2	4	5	6	7	8	9		1	1	0	1	1	1	1	1	1	1	1	1	1
321	13	1	10	11	12	13	2	3	4	5	6	7	8	9	1	1	1	1	1	1	1	1	1	1	1	1	1
322	13	1	10	11	12	13	2	3	4	5	6	7	8	9	1	1	1	1	1	1	1	1	1	1	1	1	1
323	6	10	12	2	4	6	8								0	1	0	1	0	1	0	1	0	1	0	1	0
324	13	1	10	11	12	13	2	3	4	5	6	7	8	9	1	1	1	1	1	1	1	1	1	1	1	1	1
325	13	1	10	11	12	13	2	3	4	5	6	7	8	9	1	1	1	1	1	1	1	1	1	1	1	1	1
326	13	1	10	11	12	13	2	3	4	5	6	7	8	9	1	1	1	1	1	1	1	1	1	1	1	1	1
327	6	10	12	2	4	6	8								0	1	0	1	0	1	0	1	0	1	0	1	0
328	13	1	10	11	12	13	2	3	4	5	6	7	8	9	1	1	1	1	1	1	1	1	1	1	1	1	1
329	13	1	10	11	12	13	2	3	4	5	6	7	8	9	1	1	1	1	1	1	1	1	1	1	1	1	1
330	13	1	10	11	12	13	2	3	4	5	6	7	8	9	1	1	1	1	1	1	1	1	1	1	1	1	1
331	13	1	10	11	12	13	2	3	4	5	6	7	8	9	1	1	1	1	1	1	1	1	1	1	1	1	1
332	13	1	10	11	12	13	2	3	4	5	6	7	8	9	1	1	1	1	1	1	1	1	1	1	1	1	1
333	13	1	10	11	12	13	2	3	4	5	6	7	8	9	1	1	1	1	1	1	1	1	1	1	1	1	1
334	13	1	10	11	12	13	2	3	4	5	6	7	8	9	1	1	1	1	1	1	1	1	1	1	1	1	1
335	13	1	10	11	12	13	2	3	4	5	6	7	8	9	1	1	1	1	1	1	1	1	1	1	1	1	1
336	13	1	10	11	12	13	2	3	4	5	6	7	8	9	1	1	1	1	1	1	1	1	1	1	1	1	1
337	13	1	10	11	12	13	2	3	4	5	6	7	8	9	1	1	1	1	1	1	1	1	1	1	1	1	1
338	8	10	11	12	2	4	6	7	8						0	1	0	1	0	1	1	1	0	1	1	1	0
339	13	1	10	11	12	13	2	3	4	5	6	7	8	9	1	1	1	1	1	1	1	1	1	1	1	1	1
340	13	1	10	11	12	13	2	3	4	5	6	7	8	9	1	1	1	1	1	1	1	1	1	1	1	1	1
341	13	1	10	11	12	13	2	3	4	5	6	7	8	9	1	1	1	1	1	1	1	1	1	1	1	1	1
342	13	1	10	11	12	13	2	3	4	5	6	7	8	9	1	1	1	1	1	1	1	1	1	1	1	1	1
343	13	1	10	11	12	13	2	3	4	5	6	7	8	9	1	1	1	1	1	1	1	1	1	1	1	1	1
344	12	1	10	11	12	13	2	3	4	5	7	8	9		1	1	1	1	1	0	1	1	1	1	1	1	1
345	13	1	10	11	12	13	2	3	4	5	6	7	8	9	1	1	1	1	1	1	1	1	1	1	1	1	1
346	6	10	12	2	4	6	8								0	1	0	1	0	1	0	1	0	1	0	1	0
347	13	1	10	11	12	13	2	3	4	5	6	7	8	9	1	1	1	1	1	1	1	1	1	1	1	1	1
348	13	1	10	11	12	13	2	3	4	5	6	7	8	9	1	1	1	1	1	1	1	1	1	1	1	1	1
349	13	1	10	11	12	13	2	3	4	5	6	7	8	9	1	1	1	1	1	1	1	1	1	1	1	1	1
350	13	1	10	11	12	13	2	3	4	5	6	7	8	9	1	1	1	1	1	1	1	1	1	1	1	1	1
351	13	1	10	11	12	13	2	3	4	5	6	7	8	9	1	1	1	1	1	1	1	1	1	1	1	1	1
352	13	1	10	11	12	13	2	3	4	5	6	7	8	9	1	1	1	1	1	1	1	1	1	1	1	1	1
353	13	1	10	11	12	13	2	3	4	5	6	7	8	9	1	1	1	1	1	1	1	1	1	1	1	1	1
354	13	1	10	11	12	13	2	3	4	5	6	7	8	9	1	1	1	1	1	1	1	1	1	1	1	1	1
355	13	1	10	11	12	13	2	3	4	5	6	7	8	9	1	1	1	1	1	1	1	1	1	1	1	1	1
356	13	1	10	11	12	13	2	3	4	5	6	7	8	9	1	1	1	1	1	1	1	1	1	1	1	1	1
357	13	1	10	11	12	13	2	3	4	5	6	7	8	9	1	1	1	1	1	1	1	1	1	1	1	1	1
358	13	1	10	11	12	13	2	3	4	5	6	7	8	9	1	1	1	1	1	1	1	1	1	1	1	1	1
359	13	1	10	11	12	13	2	3	4	5	6	7	8	9	1	1	1	1	1	1	1	1	1	1	1	1	1
360	13	1	10	11	12	13	2	3	4	5	6	7	8	9	1	1	1	1	1	1	1	1	1	1	1	1	1
361	13	1	10	11	12	13	2	3	4	5	6	7	8	9	1	1	1	1	1	1	1	1	1	1	1	1	1
362	12	1	10	11	12	13	2	3	5	6	7	8	9		1	1	1	0	1	1	1	1	1	1	1	1	1
363	13	1	10	11	12	13	2	3	4	5	6	7	8	9	1	1	1	1	1	1	1	1	1	1	1	1	1
364	13	1	10	11	12	13	2	3	4	5	6	7	8	9	1	1	1	1	1	1	1	1	1	1	1	1	1
365	13	1	10	11	12	13	2	3	4	5	6	7	8	9	1	1	1	1	1	1	1	1	1	1	1	1	1
366	13	1	10	11	12	13	2	3	4	5	6	7	8	9	1	1	1	1	1	1	1	1	1	1	1	1	1
367	13	1	10	11	12	13	2	3	4	5	6	7	8	9	1	1	1	1	1	1	1	1	1	1	1	1	1
368	13	1	10	11	12	13	2	3	4	5	6	7	8	9	1	1	1	1	1	1	1	1	1	1	1	1	1
369	13	1	10	11	12	13	2	3	4	5	6	7	8	9	1	1	1	1	1	1	1	1	1	1	1	1	1
370	13	1	10	11	12	13	2	3	4	5	6	7	8	9	1	1	1	1	1	1	1	1	1	1	1	1	1
371	11	1	10	11	12	13	3	4	5	7	8	9			1	0	1	1	1	0	1	1	1	1	1	1	1
372	13	1	10	11	12	13	2	3	4	5	6	7	8	9	1	1	1	1	1	1	1	1	1	1	1	1	1
373	13	1	10	11	12	13	2	3	4	5	6	7	8	9	1	1	1	1	1	1	1	1	1	1	1	1	1
374	13	1	10	11	12	13	2	3	4	5	6	7	8	9	1	1	1	1	1	1	1	1	1	1	1	1	1
375	13	1	10	11	12	13	2	3	4	5	6	7	8	9	1	1	1	1	1	1	1	1	1	1	1	1	1
376	6	12	2	4	6	8	9								0	1	0	1	0	1	0	1	1	0	0	1	0
377	9	1	10	11	12	2	4	6	8	9					1	1	0	1	0	1	0	1	1	1	1	1	0
378	13	1	10	11	12	13	2	3	4	5	6	7	8	9	1	1	1	1	1	1	1	1	1	1	1	1	1
379	13	1	10	11	12	13	2	3	4	5	6	7	8	9	1	1	1	1	1	1	1	1	1	1	1	1	1
380	13	1	10	11	12	13	2	3	4	5	6	7	8	9	1	1	1	1	1	1	1	1	1	1	1	1	1
381	13	1	10	11	12	13	2	3	4	5	6	7	8	9	1	1	1	1	1	1	1	1	1	1	1	1	1
382	13	1	10	11	12	13	2	3	4	5	6	7	8	9	1	1	1	1	1	1	1	1	1	1	1	1	1
383	13	1	10	11	12	13	2	3	4	5	6	7	8	9	1	1	1	1	1	1	1	1	1	1	1	1	1
384	7	10	12	2	4	6	8	9							0	1	0	1	0	1	0	1	1	1	0	1	0
385	12	1	10	11	12	13	2	4	5	6	7	8	9		1	1	0	1	1	1	1	1	1	1	1	1	1
386	12	1	10	11	12	13	2	4	5	6	7	8	9		1	1	0	1	1	1	1	1	1	1	1	1	1
387	13	1	10	11	12	13	2	3	4	5	6	7	8	9	1	1	1	1	1	1	1	1	1	1	1	1	1
388	13	1	10	11	12	13	2	3	4	5	6	7	8	9	1	1	1	1	1	1	1	1	1	1	1	1	1
389	13	1	10	11	12	13	2	3	4	5	6	7	8	9	1	1	1	1	1	1	1	1	1	1	1	1	1
390	12	1	10	11	12	13	2	4	5	6	7	8	9		1	1	0	1	1	1	1	1	1	1	1	1	1
391	12	1	10	11	12	13	2	4	5	6	7	8	9		1	1	0	1	1	1	1	1	1	1	1	1	1
392	12	1	10	11	12	13	2	3	4	5	6	8	9		1	1	1	1	1	1	0	1	1	1	1	1	1
393	13	1	10	11	12	13	2	3	4	5	6	7	8	9	1	1	1	1	1	1	1	1	1	1	1	1	1
394	12	1	10	11	12	2	3	4	5	6	7	8	9		1	1	1	1	1	1	1	1	1	1	1	1	0
395	13	1	10	11	12	13	2	3	4	5	6	7	8	9	1	1	1	1	1	1	1	1	1	1	1	1	1
396	13	1	10	11	12	13	2	3	4	5	6	7	8	9	1	1	1	1	1	1	1	1	1	1	1	1	1
397	13	1	10	11	12	13	2	3	4	5	6	7	8	9	1	1	1	1	1	1	1	1	1	1	1	1	1
398	13	1	10	11	12	13	2	3	4	5	6	7	8	9	1	1	1	1	1	1	1	1	1	1	1	1	1
399	13	1	10	11	12	13	2	3	4	5	6	7	8	9	1	1	1	1	1	1	1	1	1	1	1	1	1
400	4	10	12	2	8										0	1	0	0	0	0	0	1	0	1	0	1	0
401	3	12	2	8											0	1	0	0	0	0	0	1	0	0	0	1	0
402	13	1	10	11	12	13	2	3	4	5	6	7	8	9	1	1	1	1	1	1	1	1	1	1	1	1	1
403	13	1	10	11	12	13	2	3	4	5	6	7	8	9	1	1	1	1	1	1	1	1	1	1	1	1	1
404	12	1	10	11	12	13	2	4	5	6	7	8	9		1	1	0	1	1	1	1	1	1	1	1	1	1
405	13	1	10	11	12	13	2	3	4	5	6	7	8	9	1	1	1	1	1	1	1	1	1	1	1	1	1
406	13	1	10	11	12	13	2	3	4	5	6	7	8	9	1	1	1	1	1	1	1	1	1	1	1	1	1
407	13	1	10	11	12	13	2	3	4	5	6	7	8	9	1	1	1	1	1	1	1	1	1	1	1	1	1
408	13	1	10	11	12	13	2	3	4	5	6	7	8	9	1	1	1	1	1	1	1	1	1	1	1	1	1
409	13	1	10	11	12	13	2	3	4	5	6	7	8	9	1	1	1	1	1	1	1	1	1	1	1	1	1
410	13	1	10	11	12	13	2	3	4	5	6	7	8	9	1	1	1	1	1	1	1	1	1	1	1	1	1
411	13	1	10	11	12	13	2	3	4	5	6	7	8	9	1	1	1	1	1	1	1	1	1	1	1	1	1
412	13	1	10	11	12	13	2	3	4	5	6	7	8	9	1	1	1	1	1	1	1	1	1	1	1	1	1
413	13	1	10	11	12	13	2	3	4	5	6	7	8	9	1	1	1	1	1	1	1	1	1	1	1	1	1
414	1	12													0	0	0	0	0	0	0	0	0	0	0	1	0
415															0	0	0	0	0	0	0	0	0	0	0	0	0
416															0	0	0	0	0	0	0	0	0	0	0	0	0
417															0	0	0	0	0	0	0	0	0	0	0	0	0
418	12	1	10	11	12	13	2	4	5	6	7	8	9		1	1	0	1	1	1	1	1	1	1	1	1	1
419	13	1	10	11	12	13	2	3	4	5	6	7	8	9	1	1	1	1	1	1	1	1	1	1	1	1	1
420	5	10	2	4	6	8									0	1	0	1	0	1	0	1	0	1	0	0	0
421	7	10	12	2	4	5	6	8							0	1	0	1	1	1	0	1	0	1	0	1	0
422	1	4													0	0	0	1	0	0	0	0	0	0	0	0	0
423	13	1	10	11	12	13	2	3	4	5	6	7	8	9	1	1	1	1	1	1	1	1	1	1	1	1	1
424	6	10	12	2	4	6	8								0	1	0	1	0	1	0	1	0	1	0	1	0
425	13	1	10	11	12	13	2	3	4	5	6	7	8	9	1	1	1	1	1	1	1	1	1	1	1	1	1
426	8	10	11	12	2	4	6	8	9						0	1	0	1	0	1	0	1	1	1	1	1	0
427	13	1	10	11	12	13	2	3	4	5	6	7	8	9	1	1	1	1	1	1	1	1	1	1	1	1	1
428	13	1	10	11	12	13	2	3	4	5	6	7	8	9	1	1	1	1	1	1	1	1	1	1	1	1	1
429	13	1	10	11	12	13	2	3	4	5	6	7	8	9	1	1	1	1	1	1	1	1	1	1	1	1	1
430	12	1	10	11	12	13	2	3	4	5	6	8	9		1	1	1	1	1	1	0	1	1	1	1	1	1
431	13	1	10	11	12	13	2	3	4	5	6	7	8	9	1	1	1	1	1	1	1	1	1	1	1	1	1
432	5	12	2	4	6	8									0	1	0	1	0	1	0	1	0	0	0	1	0
433	11	1	10	11	12	2	3	4	5	6	8	9			1	1	1	1	1	1	0	1	1	1	1	1	0
434	4	12	2	4	8										0	1	0	1	0	0	0	1	0	0	0	1	0
435	12	1	10	11	12	13	2	3	4	5	6	8	9		1	1	1	1	1	1	0	1	1	1	1	1	1
436	13	1	10	11	12	13	2	3	4	5	6	7	8	9	1	1	1	1	1	1	1	1	1	1	1	1	1
437	13	1	10	11	12	13	2	3	4	5	6	7	8	9	1	1	1	1	1	1	1	1	1	1	1	1	1
438	13	1	10	11	12	13	2	3	4	5	6	7	8	9	1	1	1	1	1	1	1	1	1	1	1	1	1
439	13	1	10	11	12	13	2	3	4	5	6	7	8	9	1	1	1	1	1	1	1	1	1	1	1	1	1
440	13	1	10	11	12	13	2	3	4	5	6	7	8	9	1	1	1	1	1	1	1	1	1	1	1	1	1
441	13	1	10	11	12	13	2	3	4	5	6	7	8	9	1	1	1	1	1	1	1	1	1	1	1	1	1
442	8	10	11	12	2	4	6	8	9						0	1	0	1	0	1	0	1	1	1	1	1	0
443	8	10	11	12	2	4	6	7	8						0	1	0	1	0	1	1	1	0	1	1	1	0
444															0	0	0	0	0	0	0	0	0	0	0	0	0
445	12	10	11	12	13	2	3	4	5	6	7	8	9		0	1	1	1	1	1	1	1	1	1	1	1	1
446	2	12	8												0	0	0	0	0	0	0	1	0	0	0	1	0
447	11	10	11	12	2	3	4	5	6	7	8	9			0	1	1	1	1	1	1	1	1	1	1	1	0
448	13	1	10	11	12	13	2	3	4	5	6	7	8	9	1	1	1	1	1	1	1	1	1	1	1	1	1
449	13	1	10	11	12	13	2	3	4	5	6	7	8	9	1	1	1	1	1	1	1	1	1	1	1	1	1
450	13	1	10	11	12	13	2	3	4	5	6	7	8	9	1	1	1	1	1	1	1	1	1	1	1	1	1
451	13	1	10	11	12	13	2	3	4	5	6	7	8	9	1	1	1	1	1	1	1	1	1	1	1	1	1
452	13	1	10	11	12	13	2	3	4	5	6	7	8	9	1	1	1	1	1	1	1	1	1	1	1	1	1
453	13	1	10	11	12	13	2	3	4	5	6	7	8	9	1	1	1	1	1	1	1	1	1	1	1	1	1
454	8	1	11	12	4	5	6	8	9						1	0	0	1	1	1	0	1	1	0	1	1	0
455	13	1	10	11	12	13	2	3	4	5	6	7	8	9	1	1	1	1	1	1	1	1	1	1	1	1	1
456	13	1	10	11	12	13	2	3	4	5	6	7	8	9	1	1	1	1	1	1	1	1	1	1	1	1	1
457	13	1	10	11	12	13	2	3	4	5	6	7	8	9	1	1	1	1	1	1	1	1	1	1	1	1	1
458	12	1	10	11	12	13	2	3	4	5	6	8	9		1	1	1	1	1	1	0	1	1	1	1	1	1
459	13	1	10	11	12	13	2	3	4	5	6	7	8	9	1	1	1	1	1	1	1	1	1	1	1	1	1
460															0	0	0	0	0	0	0	0	0	0	0	0	0
461	2	11	3												0	0	1	0	0	0	0	0	0	0	1	0	0
462	13	1	10	11	12	13	2	3	4	5	6	7	8	9	1	1	1	1	1	1	1	1	1	1	1	1	1
463	13	1	10	11	12	13	2	3	4	5	6	7	8	9	1	1	1	1	1	1	1	1	1	1	1	1	1
464	11	1	10	11	12	2	4	5	6	7	8	9			1	1	0	1	1	1	1	1	1	1	1	1	0
465	6	10	12	2	4	6	8								0	1	0	1	0	1	0	1	0	1	0	1	0
466															0	0	0	0	0	0	0	0	0	0	0	0	0
467															0	0	0	0	0	0	0	0	0	0	0	0	0
468															0	0	0	0	0	0	0	0	0	0	0	0	0
469															0	0	0	0	0	0	0	0	0	0	0	0	0
470	13	1	10	11	12	13	2	3	4	5	6	7	8	9	1	1	1	1	1	1	1	1	1	1	1	1	1
471	13	1	10	11	12	13	2	3	4	5	6	7	8	9	1	1	1	1	1	1	1	1	1	1	1	1	1
472															0	0	0	0	0	0	0	0	0	0	0	0	0
473															0	0	0	0	0	0	0	0	0	0	0	0	0
474															0	0	0	0	0	0	0	0	0	0	0	0	0
475															0	0	0	0	0	0	0	0	0	0	0	0	0
476															0	0	0	0	0	0	0	0	0	0	0	0	0
477															0	0	0	0	0	0	0	0	0	0	0	0	0
478															0	0	0	0	0	0	0	0	0	0	0	0	0
479	10	1	11	12	13	2	3	4	5	6	9				1	1	1	1	1	1	0	0	1	0	1	1	1
480	12	1	10	11	12	13	2	3	4	5	6	8	9		1	1	1	1	1	1	0	1	1	1	1	1	1
481	13	1	10	11	12	13	2	3	4	5	6	7	8	9	1	1	1	1	1	1	1	1	1	1	1	1	1
482	13	1	10	11	12	13	2	3	4	5	6	7	8	9	1	1	1	1	1	1	1	1	1	1	1	1	1
483	8	1	10	12	2	4	6	8	9						1	1	0	1	0	1	0	1	1	1	0	1	0
484	13	1	10	11	12	13	2	3	4	5	6	7	8	9	1	1	1	1	1	1	1	1	1	1	1	1	1
485	13	1	10	11	12	13	2	3	4	5	6	7	8	9	1	1	1	1	1	1	1	1	1	1	1	1	1
486	13	1	10	11	12	13	2	3	4	5	6	7	8	9	1	1	1	1	1	1	1	1	1	1	1	1	1
487	12	1	10	11	12	13	2	3	4	5	6	8	9		1	1	1	1	1	1	0	1	1	1	1	1	1
488	12	1	10	11	12	13	2	3	4	5	6	8	9		1	1	1	1	1	1	0	1	1	1	1	1	1
489	13	1	10	11	12	13	2	3	4	5	6	7	8	9	1	1	1	1	1	1	1	1	1	1	1	1	1
490	13	1	10	11	12	13	2	3	4	5	6	7	8	9	1	1	1	1	1	1	1	1	1	1	1	1	1
491	13	1	10	11	12	13	2	3	4	5	6	7	8	9	1	1	1	1	1	1	1	1	1	1	1	1	1
492	13	1	10	11	12	13	2	3	4	5	6	7	8	9	1	1	1	1	1	1	1	1	1	1	1	1	1
493	13	1	10	11	12	13	2	3	4	5	6	7	8	9	1	1	1	1	1	1	1	1	1	1	1	1	1
494	13	1	10	11	12	13	2	3	4	5	6	7	8	9	1	1	1	1	1	1	1	1	1	1	1	1	1
495	11	1	10	11	12	2	3	4	5	6	8	9			1	1	1	1	1	1	0	1	1	1	1	1	0
496	11	10	11	12	13	2	3	4	5	6	8	9			0	1	1	1	1	1	0	1	1	1	1	1	1
497															0	0	0	0	0	0	0	0	0	0	0	0	0
498	13	1	10	11	12	13	2	3	4	5	6	7	8	9	1	1	1	1	1	1	1	1	1	1	1	1	1
499	13	1	10	11	12	13	2	3	4	5	6	7	8	9	1	1	1	1	1	1	1	1	1	1	1	1	1
500	13	1	10	11	12	13	2	3	4	5	6	7	8	9	1	1	1	1	1	1	1	1	1	1	1	1	1
501	13	1	10	11	12	13	2	3	4	5	6	7	8	9	1	1	1	1	1	1	1	1	1	1	1	1	1
502	13	1	10	11	12	13	2	3	4	5	6	7	8	9	1	1	1	1	1	1	1	1	1	1	1	1	1
503	13	1	10	11	12	13	2	3	4	5	6	7	8	9	1	1	1	1	1	1	1	1	1	1	1	1	1
504	13	1	10	11	12	13	2	3	4	5	6	7	8	9	1	1	1	1	1	1	1	1	1	1	1	1	1
505	13	1	10	11	12	13	2	3	4	5	6	7	8	9	1	1	1	1	1	1	1	1	1	1	1	1	1
506	13	1	10	11	12	13	2	3	4	5	6	7	8	9	1	1	1	1	1	1	1	1	1	1	1	1	1
507	13	1	10	11	12	13	2	3	4	5	6	7	8	9	1	1	1	1	1	1	1	1	1	1	1	1	1
508	12	1	10	11	12	13	2	3	4	5	6	8	9		1	1	1	1	1	1	0	1	1	1	1	1	1
509	12	1	10	11	12	13	2	4	5	6	7	8	9		1	1	0	1	1	1	1	1	1	1	1	1	1
510	13	1	10	11	12	13	2	3	4	5	6	7	8	9	1	1	1	1	1	1	1	1	1	1	1	1	1
511	13	1	10	11	12	13	2	3	4	5	6	7	8	9	1	1	1	1	1	1	1	1	1	1	1	1	1
512	13	1	10	11	12	13	2	3	4	5	6	7	8	9	1	1	1	1	1	1	1	1	1	1	1	1	1
513	13	1	10	11	12	13	2	3	4	5	6	7	8	9	1	1	1	1	1	1	1	1	1	1	1	1	1
514	13	1	10	11	12	13	2	3	4	5	6	7	8	9	1	1	1	1	1	1	1	1	1	1	1	1	1
515	12	1	10	11	12	13	2	3	5	6	7	8	9		1	1	1	0	1	1	1	1	1	1	1	1	1
516	13	1	10	11	12	13	2	3	4	5	6	7	8	9	1	1	1	1	1	1	1	1	1	1	1	1	1
517	13	1	10	11	12	13	2	3	4	5	6	7	8	9	1	1	1	1	1	1	1	1	1	1	1	1	1
518	13	1	10	11	12	13	2	3	4	5	6	7	8	9	1	1	1	1	1	1	1	1	1	1	1	1	1
519	13	1	10	11	12	13	2	3	4	5	6	7	8	9	1	1	1	1	1	1	1	1	1	1	1	1	1
520	13	1	10	11	12	13	2	3	4	5	6	7	8	9	1	1	1	1	1	1	1	1	1	1	1	1	1
521	13	1	10	11	12	13	2	3	4	5	6	7	8	9	1	1	1	1	1	1	1	1	1	1	1	1	1
522	13	1	10	11	12	13	2	3	4	5	6	7	8	9	1	1	1	1	1	1	1	1	1	1	1	1	1
523	13	1	10	11	12	13	2	3	4	5	6	7	8	9	1	1	1	1	1	1	1	1	1	1	1	1	1
524	13	1	10	11	12	13	2	3	4	5	6	7	8	9	1	1	1	1	1	1	1	1	1	1	1	1	1
525	13	1	10	11	12	13	2	3	4	5	6	7	8	9	1	1	1	1	1	1	1	1	1	1	1	1	1
526	13	1	10	11	12	13	2	3	4	5	6	7	8	9	1	1	1	1	1	1	1	1	1	1	1	1	1
527	13	1	10	11	12	13	2	3	4	5	6	7	8	9	1	1	1	1	1	1	1	1	1	1	1	1	1
528	13	1	10	11	12	13	2	3	4	5	6	7	8	9	1	1	1	1	1	1	1	1	1	1	1	1	1
529	12	1	10	11	12	13	2	3	4	5	6	7	9		1	1	1	1	1	1	1	0	1	1	1	1	1
530	13	1	10	11	12	13	2	3	4	5	6	7	8	9	1	1	1	1	1	1	1	1	1	1	1	1	1
531	13	1	10	11	12	13	2	3	4	5	6	7	8	9	1	1	1	1	1	1	1	1	1	1	1	1	1
532	13	1	10	11	12	13	2	3	4	5	6	7	8	9	1	1	1	1	1	1	1	1	1	1	1	1	1
533	13	1	10	11	12	13	2	3	4	5	6	7	8	9	1	1	1	1	1	1	1	1	1	1	1	1	1
534	13	1	10	11	12	13	2	3	4	5	6	7	8	9	1	1	1	1	1	1	1	1	1	1	1	1	1
535	13	1	10	11	12	13	2	3	4	5	6	7	8	9	1	1	1	1	1	1	1	1	1	1	1	1	1
536	13	1	10	11	12	13	2	3	4	5	6	7	8	9	1	1	1	1	1	1	1	1	1	1	1	1	1
537	13	1	10	11	12	13	2	3	4	5	6	7	8	9	1	1	1	1	1	1	1	1	1	1	1	1	1
538	13	1	10	11	12	13	2	3	4	5	6	7	8	9	1	1	1	1	1	1	1	1	1	1	1	1	1
539	13	1	10	11	12	13	2	3	4	5	6	7	8	9	1	1	1	1	1	1	1	1	1	1	1	1	1
540	13	1	10	11	12	13	2	3	4	5	6	7	8	9	1	1	1	1	1	1	1	1	1	1	1	1	1
541	13	1	10	11	12	13	2	3	4	5	6	7	8	9	1	1	1	1	1	1	1	1	1	1	1	1	1
542	13	1	10	11	12	13	2	3	4	5	6	7	8	9	1	1	1	1	1	1	1	1	1	1	1	1	1
543	13	1	10	11	12	13	2	3	4	5	6	7	8	9	1	1	1	1	1	1	1	1	1	1	1	1	1
544	13	1	10	11	12	13	2	3	4	5	6	7	8	9	1	1	1	1	1	1	1	1	1	1	1	1	1
545	13	1	10	11	12	13	2	3	4	5	6	7	8	9	1	1	1	1	1	1	1	1	1	1	1	1	1
546	12	1	10	11	12	13	2	4	5	6	7	8	9		1	1	0	1	1	1	1	1	1	1	1	1	1
547	13	1	10	11	12	13	2	3	4	5	6	7	8	9	1	1	1	1	1	1	1	1	1	1	1	1	1
548	13	1	10	11	12	13	2	3	4	5	6	7	8	9	1	1	1	1	1	1	1	1	1	1	1	1	1
549	13	1	10	11	12	13	2	3	4	5	6	7	8	9	1	1	1	1	1	1	1	1	1	1	1	1	1
550	13	1	10	11	12	13	2	3	4	5	6	7	8	9	1	1	1	1	1	1	1	1	1	1	1	1	1
551	13	1	10	11	12	13	2	3	4	5	6	7	8	9	1	1	1	1	1	1	1	1	1	1	1	1	1
552	13	1	10	11	12	13	2	3	4	5	6	7	8	9	1	1	1	1	1	1	1	1	1	1	1	1	1
553	13	1	10	11	12	13	2	3	4	5	6	7	8	9	1	1	1	1	1	1	1	1	1	1	1	1	1
554	13	1	10	11	12	13	2	3	4	5	6	7	8	9	1	1	1	1	1	1	1	1	1	1	1	1	1
555	13	1	10	11	12	13	2	3	4	5	6	7	8	9	1	1	1	1	1	1	1	1	1	1	1	1	1
556	13	1	10	11	12	13	2	3	4	5	6	7	8	9	1	1	1	1	1	1	1	1	1	1	1	1	1
557	13	1	10	11	12	13	2	3	4	5	6	7	8	9	1	1	1	1	1	1	1	1	1	1	1	1	1
558	13	1	10	11	12	13	2	3	4	5	6	7	8	9	1	1	1	1	1	1	1	1	1	1	1	1	1
559	13	1	10	11	12	13	2	3	4	5	6	7	8	9	1	1	1	1	1	1	1	1	1	1	1	1	1
560	13	1	10	11	12	13	2	3	4	5	6	7	8	9	1	1	1	1	1	1	1	1	1	1	1	1	1
561	13	1	10	11	12	13	2	3	4	5	6	7	8	9	1	1	1	1	1	1	1	1	1	1	1	1	1
562	13	1	10	11	12	13	2	3	4	5	6	7	8	9	1	1	1	1	1	1	1	1	1	1	1	1	1
563	4	2	4	6	8										0	1	0	1	0	1	0	1	0	0	0	0	0
564	8	10	12	13	2	4	5	6	8						0	1	0	1	1	1	0	1	0	1	0	1	1
565	13	1	10	11	12	13	2	3	4	5	6	7	8	9	1	1	1	1	1	1	1	1	1	1	1	1	1
566	13	1	10	11	12	13	2	3	4	5	6	7	8	9	1	1	1	1	1	1	1	1	1	1	1	1	1
567	13	1	10	11	12	13	2	3	4	5	6	7	8	9	1	1	1	1	1	1	1	1	1	1	1	1	1
568	13	1	10	11	12	13	2	3	4	5	6	7	8	9	1	1	1	1	1	1	1	1	1	1	1	1	1
569	13	1	10	11	12	13	2	3	4	5	6	7	8	9	1	1	1	1	1	1	1	1	1	1	1	1	1
570	13	1	10	11	12	13	2	3	4	5	6	7	8	9	1	1	1	1	1	1	1	1	1	1	1	1	1
571	13	1	10	11	12	13	2	3	4	5	6	7	8	9	1	1	1	1	1	1	1	1	1	1	1	1	1
572	13	1	10	11	12	13	2	3	4	5	6	7	8	9	1	1	1	1	1	1	1	1	1	1	1	1	1
573	13	1	10	11	12	13	2	3	4	5	6	7	8	9	1	1	1	1	1	1	1	1	1	1	1	1	1
574	8	10	11	12	2	4	5	6	8						0	1	0	1	1	1	0	1	0	1	1	1	0
575	5	10	12	2	4	8									0	1	0	1	0	0	0	1	0	1	0	1	0
576	13	1	10	11	12	13	2	3	4	5	6	7	8	9	1	1	1	1	1	1	1	1	1	1	1	1	1
577	12	10	11	12	13	2	3	4	5	6	7	8	9		0	1	1	1	1	1	1	1	1	1	1	1	1
578	13	1	10	11	12	13	2	3	4	5	6	7	8	9	1	1	1	1	1	1	1	1	1	1	1	1	1
579	13	1	10	11	12	13	2	3	4	5	6	7	8	9	1	1	1	1	1	1	1	1	1	1	1	1	1
580	13	1	10	11	12	13	2	3	4	5	6	7	8	9	1	1	1	1	1	1	1	1	1	1	1	1	1
581	13	1	10	11	12	13	2	3	4	5	6	7	8	9	1	1	1	1	1	1	1	1	1	1	1	1	1
582	13	1	10	11	12	13	2	3	4	5	6	7	8	9	1	1	1	1	1	1	1	1	1	1	1	1	1
583	13	1	10	11	12	13	2	3	4	5	6	7	8	9	1	1	1	1	1	1	1	1	1	1	1	1	1
584															0	0	0	0	0	0	0	0	0	0	0	0	0
585	13	1	10	11	12	13	2	3	4	5	6	7	8	9	1	1	1	1	1	1	1	1	1	1	1	1	1
586	13	1	10	11	12	13	2	3	4	5	6	7	8	9	1	1	1	1	1	1	1	1	1	1	1	1	1
587	13	1	10	11	12	13	2	3	4	5	6	7	8	9	1	1	1	1	1	1	1	1	1	1	1	1	1
588	13	1	10	11	12	13	2	3	4	5	6	7	8	9	1	1	1	1	1	1	1	1	1	1	1	1	1
589	12	1	10	11	12	13	2	3	4	5	6	8	9		1	1	1	1	1	1	0	1	1	1	1	1	1
590	13	1	10	11	12	13	2	3	4	5	6	7	8	9	1	1	1	1	1	1	1	1	1	1	1	1	1
591	13	1	10	11	12	13	2	3	4	5	6	7	8	9	1	1	1	1	1	1	1	1	1	1	1	1	1
592	13	1	10	11	12	13	2	3	4	5	6	7	8	9	1	1	1	1	1	1	1	1	1	1	1	1	1
593	13	1	10	11	12	13	2	3	4	5	6	7	8	9	1	1	1	1	1	1	1	1	1	1	1	1	1
594	13	1	10	11	12	13	2	3	4	5	6	7	8	9	1	1	1	1	1	1	1	1	1	1	1	1	1
595	13	1	10	11	12	13	2	3	4	5	6	7	8	9	1	1	1	1	1	1	1	1	1	1	1	1	1
596	13	1	10	11	12	13	2	3	4	5	6	7	8	9	1	1	1	1	1	1	1	1	1	1	1	1	1
597	13	1	10	11	12	13	2	3	4	5	6	7	8	9	1	1	1	1	1	1	1	1	1	1	1	1	1
598	12	10	11	12	13	2	3	4	5	6	7	8	9		0	1	1	1	1	1	1	1	1	1	1	1	1
599	13	1	10	11	12	13	2	3	4	5	6	7	8	9	1	1	1	1	1	1	1	1	1	1	1	1	1
600	13	1	10	11	12	13	2	3	4	5	6	7	8	9	1	1	1	1	1	1	1	1	1	1	1	1	1
601	13	1	10	11	12	13	2	3	4	5	6	7	8	9	1	1	1	1	1	1	1	1	1	1	1	1	1
602	13	1	10	11	12	13	2	3	4	5	6	7	8	9	1	1	1	1	1	1	1	1	1	1	1	1	1
603	13	1	10	11	12	13	2	3	4	5	6	7	8	9	1	1	1	1	1	1	1	1	1	1	1	1	1
604	13	1	10	11	12	13	2	3	4	5	6	7	8	9	1	1	1	1	1	1	1	1	1	1	1	1	1
605	13	1	10	11	12	13	2	3	4	5	6	7	8	9	1	1	1	1	1	1	1	1	1	1	1	1	1
606	13	1	10	11	12	13	2	3	4	5	6	7	8	9	1	1	1	1	1	1	1	1	1	1	1	1	1
607	13	1	10	11	12	13	2	3	4	5	6	7	8	9	1	1	1	1	1	1	1	1	1	1	1	1	1
608	13	1	10	11	12	13	2	3	4	5	6	7	8	9	1	1	1	1	1	1	1	1	1	1	1	1	1
609	13	1	10	11	12	13	2	3	4	5	6	7	8	9	1	1	1	1	1	1	1	1	1	1	1	1	1
610	13	1	10	11	12	13	2	3	4	5	6	7	8	9	1	1	1	1	1	1	1	1	1	1	1	1	1
611	13	1	10	11	12	13	2	3	4	5	6	7	8	9	1	1	1	1	1	1	1	1	1	1	1	1	1
612	13	1	10	11	12	13	2	3	4	5	6	7	8	9	1	1	1	1	1	1	1	1	1	1	1	1	1
613															0	0	0	0	0	0	0	0	0	0	0	0	0
614	13	1	10	11	12	13	2	3	4	5	6	7	8	9	1	1	1	1	1	1	1	1	1	1	1	1	1
615	13	1	10	11	12	13	2	3	4	5	6	7	8	9	1	1	1	1	1	1	1	1	1	1	1	1	1
616	13	1	10	11	12	13	2	3	4	5	6	7	8	9	1	1	1	1	1	1	1	1	1	1	1	1	1
617	13	1	10	11	12	13	2	3	4	5	6	7	8	9	1	1	1	1	1	1	1	1	1	1	1	1	1
618	13	1	10	11	12	13	2	3	4	5	6	7	8	9	1	1	1	1	1	1	1	1	1	1	1	1	1
619	7	10	11	12	2	4	6	8							0	1	0	1	0	1	0	1	0	1	1	1	0
620	7	10	11	12	2	4	6	8							0	1	0	1	0	1	0	1	0	1	1	1	0
621	13	1	10	11	12	13	2	3	4	5	6	7	8	9	1	1	1	1	1	1	1	1	1	1	1	1	1
622	13	1	10	11	12	13	2	3	4	5	6	7	8	9	1	1	1	1	1	1	1	1	1	1	1	1	1
623	13	1	10	11	12	13	2	3	4	5	6	7	8	9	1	1	1	1	1	1	1	1	1	1	1	1	1
624	13	1	10	11	12	13	2	3	4	5	6	7	8	9	1	1	1	1	1	1	1	1	1	1	1	1	1
625	13	1	10	11	12	13	2	3	4	5	6	7	8	9	1	1	1	1	1	1	1	1	1	1	1	1	1
626	13	1	10	11	12	13	2	3	4	5	6	7	8	9	1	1	1	1	1	1	1	1	1	1	1	1	1
627	6	10	12	2	4	6	8								0	1	0	1	0	1	0	1	0	1	0	1	0
628															0	0	0	0	0	0	0	0	0	0	0	0	0
629	13	1	10	11	12	13	2	3	4	5	6	7	8	9	1	1	1	1	1	1	1	1	1	1	1	1	1
630	13	1	10	11	12	13	2	3	4	5	6	7	8	9	1	1	1	1	1	1	1	1	1	1	1	1	1
631	13	1	10	11	12	13	2	3	4	5	6	7	8	9	1	1	1	1	1	1	1	1	1	1	1	1	1
632	13	1	10	11	12	13	2	3	4	5	6	7	8	9	1	1	1	1	1	1	1	1	1	1	1	1	1
633	13	1	10	11	12	13	2	3	4	5	6	7	8	9	1	1	1	1	1	1	1	1	1	1	1	1	1
634	13	1	10	11	12	13	2	3	4	5	6	7	8	9	1	1	1	1	1	1	1	1	1	1	1	1	1
635	13	1	10	11	12	13	2	3	4	5	6	7	8	9	1	1	1	1	1	1	1	1	1	1	1	1	1
636	13	1	10	11	12	13	2	3	4	5	6	7	8	9	1	1	1	1	1	1	1	1	1	1	1	1	1
637	13	1	10	11	12	13	2	3	4	5	6	7	8	9	1	1	1	1	1	1	1	1	1	1	1	1	1
638	13	1	10	11	12	13	2	3	4	5	6	7	8	9	1	1	1	1	1	1	1	1	1	1	1	1	1
639	13	1	10	11	12	13	2	3	4	5	6	7	8	9	1	1	1	1	1	1	1	1	1	1	1	1	1
640	13	1	10	11	12	13	2	3	4	5	6	7	8	9	1	1	1	1	1	1	1	1	1	1	1	1	1
641	13	1	10	11	12	13	2	3	4	5	6	7	8	9	1	1	1	1	1	1	1	1	1	1	1	1	1
642	13	1	10	11	12	13	2	3	4	5	6	7	8	9	1	1	1	1	1	1	1	1	1	1	1	1	1
643	13	1	10	11	12	13	2	3	4	5	6	7	8	9	1	1	1	1	1	1	1	1	1	1	1	1	1
644	13	1	10	11	12	13	2	3	4	5	6	7	8	9	1	1	1	1	1	1	1	1	1	1	1	1	1
645	13	1	10	11	12	13	2	3	4	5	6	7	8	9	1	1	1	1	1	1	1	1	1	1	1	1	1
646	13	1	10	11	12	13	2	3	4	5	6	7	8	9	1	1	1	1	1	1	1	1	1	1	1	1	1
647	13	1	10	11	12	13	2	3	4	5	6	7	8	9	1	1	1	1	1	1	1	1	1	1	1	1	1
648	13	1	10	11	12	13	2	3	4	5	6	7	8	9	1	1	1	1	1	1	1	1	1	1	1	1	1
649	13	1	10	11	12	13	2	3	4	5	6	7	8	9	1	1	1	1	1	1	1	1	1	1	1	1	1
650	13	1	10	11	12	13	2	3	4	5	6	7	8	9	1	1	1	1	1	1	1	1	1	1	1	1	1
651	13	1	10	11	12	13	2	3	4	5	6	7	8	9	1	1	1	1	1	1	1	1	1	1	1	1	1
652	13	1	10	11	12	13	2	3	4	5	6	7	8	9	1	1	1	1	1	1	1	1	1	1	1	1	1
653	13	1	10	11	12	13	2	3	4	5	6	7	8	9	1	1	1	1	1	1	1	1	1	1	1	1	1
654	13	1	10	11	12	13	2	3	4	5	6	7	8	9	1	1	1	1	1	1	1	1	1	1	1	1	1
655	4	2	4	6	8										0	1	0	1	0	1	0	1	0	0	0	0	0
656	13	1	10	11	12	13	2	3	4	5	6	7	8	9	1	1	1	1	1	1	1	1	1	1	1	1	1
657															0	0	0	0	0	0	0	0	0	0	0	0	0
658	13	1	10	11	12	13	2	3	4	5	6	7	8	9	1	1	1	1	1	1	1	1	1	1	1	1	1
659	13	1	10	11	12	13	2	3	4	5	6	7	8	9	1	1	1	1	1	1	1	1	1	1	1	1	1
660	13	1	10	11	12	13	2	3	4	5	6	7	8	9	1	1	1	1	1	1	1	1	1	1	1	1	1
661	13	1	10	11	12	13	2	3	4	5	6	7	8	9	1	1	1	1	1	1	1	1	1	1	1	1	1
662	7	1	11	13	3	5	7	9							1	0	1	0	1	0	1	0	1	0	1	0	1
663	13	1	10	11	12	13	2	3	4	5	6	7	8	9	1	1	1	1	1	1	1	1	1	1	1	1	1
664	13	1	10	11	12	13	2	3	4	5	6	7	8	9	1	1	1	1	1	1	1	1	1	1	1	1	1
665	13	1	10	11	12	13	2	3	4	5	6	7	8	9	1	1	1	1	1	1	1	1	1	1	1	1	1
666	13	1	10	11	12	13	2	3	4	5	6	7	8	9	1	1	1	1	1	1	1	1	1	1	1	1	1
667	7	1	11	13	3	5	7	9							1	0	1	0	1	0	1	0	1	0	1	0	1
668	13	1	10	11	12	13	2	3	4	5	6	7	8	9	1	1	1	1	1	1	1	1	1	1	1	1	1
669	13	1	10	11	12	13	2	3	4	5	6	7	8	9	1	1	1	1	1	1	1	1	1	1	1	1	1
670	13	1	10	11	12	13	2	3	4	5	6	7	8	9	1	1	1	1	1	1	1	1	1	1	1	1	1
671	10	1	11	12	13	2	3	5	7	8	9				1	1	1	0	1	0	1	1	1	0	1	1	1
672															0	0	0	0	0	0	0	0	0	0	0	0	0
673	3	1	11	5											1	0	0	0	1	0	0	0	0	0	1	0	0
674															0	0	0	0	0	0	0	0	0	0	0	0	0
675	6	1	11	13	3	5	9								1	0	1	0	1	0	0	0	1	0	1	0	1
676															0	0	0	0	0	0	0	0	0	0	0	0	0
677	13	1	10	11	12	13	2	3	4	5	6	7	8	9	1	1	1	1	1	1	1	1	1	1	1	1	1
678															0	0	0	0	0	0	0	0	0	0	0	0	0
679	6	1	11	13	3	5	9								1	0	1	0	1	0	0	0	1	0	1	0	1
680	13	1	10	11	12	13	2	3	4	5	6	7	8	9	1	1	1	1	1	1	1	1	1	1	1	1	1
681	12	1	10	11	12	13	2	3	5	6	7	8	9		1	1	1	0	1	1	1	1	1	1	1	1	1
682	5	1	13	3	5	9									1	0	1	0	1	0	0	0	1	0	0	0	1
683	13	1	10	11	12	13	2	3	4	5	6	7	8	9	1	1	1	1	1	1	1	1	1	1	1	1	1
684	13	1	10	11	12	13	2	3	4	5	6	7	8	9	1	1	1	1	1	1	1	1	1	1	1	1	1
685	12	1	10	11	12	13	2	3	4	5	6	8	9		1	1	1	1	1	1	0	1	1	1	1	1	1
686	12	1	10	11	12	13	2	3	5	6	7	8	9		1	1	1	0	1	1	1	1	1	1	1	1	1
687	6	10	12	2	4	6	8								0	1	0	1	0	1	0	1	0	1	0	1	0
688	12	1	10	11	12	13	3	4	5	6	7	8	9		1	0	1	1	1	1	1	1	1	1	1	1	1
689	13	1	10	11	12	13	2	3	4	5	6	7	8	9	1	1	1	1	1	1	1	1	1	1	1	1	1
690	12	1	10	11	12	13	2	3	5	6	7	8	9		1	1	1	0	1	1	1	1	1	1	1	1	1
691	4	1	13	8	9										1	0	0	0	0	0	0	1	1	0	0	0	1
692	12	1	10	11	12	13	2	3	4	5	6	8	9		1	1	1	1	1	1	0	1	1	1	1	1	1
693	4	12	2	6	8										0	1	0	0	0	1	0	1	0	0	0	1	0
694	13	1	10	11	12	13	2	3	4	5	6	7	8	9	1	1	1	1	1	1	1	1	1	1	1	1	1
695															0	0	0	0	0	0	0	0	0	0	0	0	0
696															0	0	0	0	0	0	0	0	0	0	0	0	0
697	7	1	10	12	2	4	6	8							1	1	0	1	0	1	0	1	0	1	0	1	0
698	12	1	11	12	13	2	3	4	5	6	7	8	9		1	1	1	1	1	1	1	1	1	0	1	1	1
699	13	1	10	11	12	13	2	3	4	5	6	7	8	9	1	1	1	1	1	1	1	1	1	1	1	1	1
700	13	1	10	11	12	13	2	3	4	5	6	7	8	9	1	1	1	1	1	1	1	1	1	1	1	1	1
701	13	1	10	11	12	13	2	3	4	5	6	7	8	9	1	1	1	1	1	1	1	1	1	1	1	1	1
702	13	1	10	11	12	13	2	3	4	5	6	7	8	9	1	1	1	1	1	1	1	1	1	1	1	1	1
703	3	1	11	5											1	0	0	0	1	0	0	0	0	0	1	0	0
704	13	1	10	11	12	13	2	3	4	5	6	7	8	9	1	1	1	1	1	1	1	1	1	1	1	1	1
705	13	1	10	11	12	13	2	3	4	5	6	7	8	9	1	1	1	1	1	1	1	1	1	1	1	1	1
706	13	1	10	11	12	13	2	3	4	5	6	7	8	9	1	1	1	1	1	1	1	1	1	1	1	1	1
707	13	1	10	11	12	13	2	3	4	5	6	7	8	9	1	1	1	1	1	1	1	1	1	1	1	1	1
708	13	1	10	11	12	13	2	3	4	5	6	7	8	9	1	1	1	1	1	1	1	1	1	1	1	1	1
709	13	1	10	11	12	13	2	3	4	5	6	7	8	9	1	1	1	1	1	1	1	1	1	1	1	1	1
710	13	1	10	11	12	13	2	3	4	5	6	7	8	9	1	1	1	1	1	1	1	1	1	1	1	1	1
711	13	1	10	11	12	13	2	3	4	5	6	7	8	9	1	1	1	1	1	1	1	1	1	1	1	1	1
712	13	1	10	11	12	13	2	3	4	5	6	7	8	9	1	1	1	1	1	1	1	1	1	1	1	1	1
713	1	11													0	0	0	0	0	0	0	0	0	0	1	0	0
714	13	1	10	11	12	13	2	3	4	5	6	7	8	9	1	1	1	1	1	1	1	1	1	1	1	1	1
715	13	1	10	11	12	13	2	3	4	5	6	7	8	9	1	1	1	1	1	1	1	1	1	1	1	1	1
716	13	1	10	11	12	13	2	3	4	5	6	7	8	9	1	1	1	1	1	1	1	1	1	1	1	1	1
717	13	1	10	11	12	13	2	3	4	5	6	7	8	9	1	1	1	1	1	1	1	1	1	1	1	1	1
718	13	1	10	11	12	13	2	3	4	5	6	7	8	9	1	1	1	1	1	1	1	1	1	1	1	1	1
719	13	1	10	11	12	13	2	3	4	5	6	7	8	9	1	1	1	1	1	1	1	1	1	1	1	1	1
720															0	0	0	0	0	0	0	0	0	0	0	0	0
721															0	0	0	0	0	0	0	0	0	0	0	0	0
722	13	1	10	11	12	13	2	3	4	5	6	7	8	9	1	1	1	1	1	1	1	1	1	1	1	1	1
723	13	1	10	11	12	13	2	3	4	5	6	7	8	9	1	1	1	1	1	1	1	1	1	1	1	1	1
724	1	9													0	0	0	0	0	0	0	0	1	0	0	0	0
725	13	1	10	11	12	13	2	3	4	5	6	7	8	9	1	1	1	1	1	1	1	1	1	1	1	1	1
726	13	1	10	11	12	13	2	3	4	5	6	7	8	9	1	1	1	1	1	1	1	1	1	1	1	1	1
727	13	1	10	11	12	13	2	3	4	5	6	7	8	9	1	1	1	1	1	1	1	1	1	1	1	1	1
728	13	1	10	11	12	13	2	3	4	5	6	7	8	9	1	1	1	1	1	1	1	1	1	1	1	1	1
729	13	1	10	11	12	13	2	3	4	5	6	7	8	9	1	1	1	1	1	1	1	1	1	1	1	1	1
730	13	1	10	11	12	13	2	3	4	5	6	7	8	9	1	1	1	1	1	1	1	1	1	1	1	1	1
731	13	1	10	11	12	13	2	3	4	5	6	7	8	9	1	1	1	1	1	1	1	1	1	1	1	1	1
732	13	1	10	11	12	13	2	3	4	5	6	7	8	9	1	1	1	1	1	1	1	1	1	1	1	1	1
733	13	1	10	11	12	13	2	3	4	5	6	7	8	9	1	1	1	1	1	1	1	1	1	1	1	1	1
734	13	1	10	11	12	13	2	3	4	5	6	7	8	9	1	1	1	1	1	1	1	1	1	1	1	1	1
735	13	1	10	11	12	13	2	3	4	5	6	7	8	9	1	1	1	1	1	1	1	1	1	1	1	1	1
736	13	1	10	11	12	13	2	3	4	5	6	7	8	9	1	1	1	1	1	1	1	1	1	1	1	1	1
737	13	1	10	11	12	13	2	3	4	5	6	7	8	9	1	1	1	1	1	1	1	1	1	1	1	1	1
738															0	0	0	0	0	0	0	0	0	0	0	0	0
739	13	1	10	11	12	13	2	3	4	5	6	7	8	9	1	1	1	1	1	1	1	1	1	1	1	1	1
740	13	1	10	11	12	13	2	3	4	5	6	7	8	9	1	1	1	1	1	1	1	1	1	1	1	1	1
741															0	0	0	0	0	0	0	0	0	0	0	0	0
742	13	1	10	11	12	13	2	3	4	5	6	7	8	9	1	1	1	1	1	1	1	1	1	1	1	1	1
743															0	0	0	0	0	0	0	0	0	0	0	0	0
744	13	1	10	11	12	13	2	3	4	5	6	7	8	9	1	1	1	1	1	1	1	1	1	1	1	1	1
745	13	1	10	11	12	13	2	3	4	5	6	7	8	9	1	1	1	1	1	1	1	1	1	1	1	1	1
746	13	1	10	11	12	13	2	3	4	5	6	7	8	9	1	1	1	1	1	1	1	1	1	1	1	1	1
747	13	1	10	11	12	13	2	3	4	5	6	7	8	9	1	1	1	1	1	1	1	1	1	1	1	1	1
748	13	1	10	11	12	13	2	3	4	5	6	7	8	9	1	1	1	1	1	1	1	1	1	1	1	1	1
749															0	0	0	0	0	0	0	0	0	0	0	0	0
750	13	1	10	11	12	13	2	3	4	5	6	7	8	9	1	1	1	1	1	1	1	1	1	1	1	1	1
751															0	0	0	0	0	0	0	0	0	0	0	0	0
752	12	1	10	11	12	13	2	3	5	6	7	8	9		1	1	1	0	1	1	1	1	1	1	1	1	1
753	13	1	10	11	12	13	2	3	4	5	6	7	8	9	1	1	1	1	1	1	1	1	1	1	1	1	1
754	13	1	10	11	12	13	2	3	4	5	6	7	8	9	1	1	1	1	1	1	1	1	1	1	1	1	1
755	13	1	10	11	12	13	2	3	4	5	6	7	8	9	1	1	1	1	1	1	1	1	1	1	1	1	1
756															0	0	0	0	0	0	0	0	0	0	0	0	0
757	13	1	10	11	12	13	2	3	4	5	6	7	8	9	1	1	1	1	1	1	1	1	1	1	1	1	1
758	13	1	10	11	12	13	2	3	4	5	6	7	8	9	1	1	1	1	1	1	1	1	1	1	1	1	1
759	2	12	8												0	0	0	0	0	0	0	1	0	0	0	1	0
760	13	1	10	11	12	13	2	3	4	5	6	7	8	9	1	1	1	1	1	1	1	1	1	1	1	1	1
761	13	1	10	11	12	13	2	3	4	5	6	7	8	9	1	1	1	1	1	1	1	1	1	1	1	1	1
762	11	1	10	11	12	13	4	5	6	7	8	9			1	0	0	1	1	1	1	1	1	1	1	1	1
763	13	1	10	11	12	13	2	3	4	5	6	7	8	9	1	1	1	1	1	1	1	1	1	1	1	1	1
764	13	1	10	11	12	13	2	3	4	5	6	7	8	9	1	1	1	1	1	1	1	1	1	1	1	1	1
765	13	1	10	11	12	13	2	3	4	5	6	7	8	9	1	1	1	1	1	1	1	1	1	1	1	1	1
766	13	1	10	11	12	13	2	3	4	5	6	7	8	9	1	1	1	1	1	1	1	1	1	1	1	1	1
767	13	1	10	11	12	13	2	3	4	5	6	7	8	9	1	1	1	1	1	1	1	1	1	1	1	1	1
768	13	1	10	11	12	13	2	3	4	5	6	7	8	9	1	1	1	1	1	1	1	1	1	1	1	1	1
769	13	1	10	11	12	13	2	3	4	5	6	7	8	9	1	1	1	1	1	1	1	1	1	1	1	1	1
770	13	1	10	11	12	13	2	3	4	5	6	7	8	9	1	1	1	1	1	1	1	1	1	1	1	1	1
771	13	1	10	11	12	13	2	3	4	5	6	7	8	9	1	1	1	1	1	1	1	1	1	1	1	1	1
772	13	1	10	11	12	13	2	3	4	5	6	7	8	9	1	1	1	1	1	1	1	1	1	1	1	1	1
773	13	1	10	11	12	13	2	3	4	5	6	7	8	9	1	1	1	1	1	1	1	1	1	1	1	1	1
774	13	1	10	11	12	13	2	3	4	5	6	7	8	9	1	1	1	1	1	1	1	1	1	1	1	1	1
775	13	1	10	11	12	13	2	3	4	5	6	7	8	9	1	1	1	1	1	1	1	1	1	1	1	1	1
776	13	1	10	11	12	13	2	3	4	5	6	7	8	9	1	1	1	1	1	1	1	1	1	1	1	1	1
777															0	0	0	0	0	0	0	0	0	0	0	0	0
778	1	4													0	0	0	1	0	0	0	0	0	0	0	0	0
779	12	1	10	11	12	13	2	3	5	6	7	8	9		1	1	1	0	1	1	1	1	1	1	1	1	1
780	13	1	10	11	12	13	2	3	4	5	6	7	8	9	1	1	1	1	1	1	1	1	1	1	1	1	1
781	13	1	10	11	12	13	2	3	4	5	6	7	8	9	1	1	1	1	1	1	1	1	1	1	1	1	1
782	13	1	10	11	12	13	2	3	4	5	6	7	8	9	1	1	1	1	1	1	1	1	1	1	1	1	1
783	13	1	10	11	12	13	2	3	4	5	6	7	8	9	1	1	1	1	1	1	1	1	1	1	1	1	1
784	11	1	10	11	13	2	3	4	5	6	8	9			1	1	1	1	1	1	0	1	1	1	1	0	1
785	13	1	10	11	12	13	2	3	4	5	6	7	8	9	1	1	1	1	1	1	1	1	1	1	1	1	1
786	13	1	10	11	12	13	2	3	4	5	6	7	8	9	1	1	1	1	1	1	1	1	1	1	1	1	1
787															0	0	0	0	0	0	0	0	0	0	0	0	0
788	12	1	10	11	12	13	2	3	4	5	6	8	9		1	1	1	1	1	1	0	1	1	1	1	1	1
789	13	1	10	11	12	13	2	3	4	5	6	7	8	9	1	1	1	1	1	1	1	1	1	1	1	1	1
790															0	0	0	0	0	0	0	0	0	0	0	0	0
791	13	1	10	11	12	13	2	3	4	5	6	7	8	9	1	1	1	1	1	1	1	1	1	1	1	1	1
792															0	0	0	0	0	0	0	0	0	0	0	0	0
793															0	0	0	0	0	0	0	0	0	0	0	0	0
794															0	0	0	0	0	0	0	0	0	0	0	0	0
795	13	1	10	11	12	13	2	3	4	5	6	7	8	9	1	1	1	1	1	1	1	1	1	1	1	1	1
796	13	1	10	11	12	13	2	3	4	5	6	7	8	9	1	1	1	1	1	1	1	1	1	1	1	1	1
797	7	1	11	13	3	5	8	9							1	0	1	0	1	0	0	1	1	0	1	0	1
798	13	1	10	11	12	13	2	3	4	5	6	7	8	9	1	1	1	1	1	1	1	1	1	1	1	1	1
799	13	1	10	11	12	13	2	3	4	5	6	7	8	9	1	1	1	1	1	1	1	1	1	1	1	1	1
800	13	1	10	11	12	13	2	3	4	5	6	7	8	9	1	1	1	1	1	1	1	1	1	1	1	1	1
801	13	1	10	11	12	13	2	3	4	5	6	7	8	9	1	1	1	1	1	1	1	1	1	1	1	1	1
802	13	1	10	11	12	13	2	3	4	5	6	7	8	9	1	1	1	1	1	1	1	1	1	1	1	1	1
803	13	1	10	11	12	13	2	3	4	5	6	7	8	9	1	1	1	1	1	1	1	1	1	1	1	1	1
804	13	1	10	11	12	13	2	3	4	5	6	7	8	9	1	1	1	1	1	1	1	1	1	1	1	1	1
805	13	1	10	11	12	13	2	3	4	5	6	7	8	9	1	1	1	1	1	1	1	1	1	1	1	1	1
806	13	1	10	11	12	13	2	3	4	5	6	7	8	9	1	1	1	1	1	1	1	1	1	1	1	1	1
807															0	0	0	0	0	0	0	0	0	0	0	0	0
808	9	1	13	2	3	4	5	6	8	9					1	1	1	1	1	1	0	1	1	0	0	0	1
809															0	0	0	0	0	0	0	0	0	0	0	0	0
810	6	10	12	2	4	6	8								0	1	0	1	0	1	0	1	0	1	0	1	0
811	6	10	12	2	4	6	8								0	1	0	1	0	1	0	1	0	1	0	1	0
812															0	0	0	0	0	0	0	0	0	0	0	0	0
813	13	1	10	11	12	13	2	3	4	5	6	7	8	9	1	1	1	1	1	1	1	1	1	1	1	1	1
814	13	1	10	11	12	13	2	3	4	5	6	7	8	9	1	1	1	1	1	1	1	1	1	1	1	1	1
815	13	1	10	11	12	13	2	3	4	5	6	7	8	9	1	1	1	1	1	1	1	1	1	1	1	1	1
816	13	1	10	11	12	13	2	3	4	5	6	7	8	9	1	1	1	1	1	1	1	1	1	1	1	1	1
817															0	0	0	0	0	0	0	0	0	0	0	0	0
818	13	1	10	11	12	13	2	3	4	5	6	7	8	9	1	1	1	1	1	1	1	1	1	1	1	1	1
819	13	1	10	11	12	13	2	3	4	5	6	7	8	9	1	1	1	1	1	1	1	1	1	1	1	1	1
820	13	1	10	11	12	13	2	3	4	5	6	7	8	9	1	1	1	1	1	1	1	1	1	1	1	1	1
821	7	1	11	12	13	3	5	9							1	0	1	0	1	0	0	0	1	0	1	1	1
822	13	1	10	11	12	13	2	3	4	5	6	7	8	9	1	1	1	1	1	1	1	1	1	1	1	1	1
823															0	0	0	0	0	0	0	0	0	0	0	0	0
824	13	1	10	11	12	13	2	3	4	5	6	7	8	9	1	1	1	1	1	1	1	1	1	1	1	1	1
825															0	0	0	0	0	0	0	0	0	0	0	0	0
826	13	1	10	11	12	13	2	3	4	5	6	7	8	9	1	1	1	1	1	1	1	1	1	1	1	1	1
827	13	1	10	11	12	13	2	3	4	5	6	7	8	9	1	1	1	1	1	1	1	1	1	1	1	1	1
828															0	0	0	0	0	0	0	0	0	0	0	0	0
829	13	1	10	11	12	13	2	3	4	5	6	7	8	9	1	1	1	1	1	1	1	1	1	1	1	1	1
830	13	1	10	11	12	13	2	3	4	5	6	7	8	9	1	1	1	1	1	1	1	1	1	1	1	1	1
831															0	0	0	0	0	0	0	0	0	0	0	0	0
832															0	0	0	0	0	0	0	0	0	0	0	0	0
833															0	0	0	0	0	0	0	0	0	0	0	0	0
834															0	0	0	0	0	0	0	0	0	0	0	0	0
835	6	1	10	2	4	6	8								1	1	0	1	0	1	0	1	0	1	0	0	0
836	13	1	10	11	12	13	2	3	4	5	6	7	8	9	1	1	1	1	1	1	1	1	1	1	1	1	1
837	13	1	10	11	12	13	2	3	4	5	6	7	8	9	1	1	1	1	1	1	1	1	1	1	1	1	1
838	13	1	10	11	12	13	2	3	4	5	6	7	8	9	1	1	1	1	1	1	1	1	1	1	1	1	1
839	12	1	10	11	12	13	2	3	4	5	6	8	9		1	1	1	1	1	1	0	1	1	1	1	1	1
840															0	0	0	0	0	0	0	0	0	0	0	0	0
841	13	1	10	11	12	13	2	3	4	5	6	7	8	9	1	1	1	1	1	1	1	1	1	1	1	1	1
842	2	4	8												0	0	0	1	0	0	0	1	0	0	0	0	0
843	13	1	10	11	12	13	2	3	4	5	6	7	8	9	1	1	1	1	1	1	1	1	1	1	1	1	1
844	13	1	10	11	12	13	2	3	4	5	6	7	8	9	1	1	1	1	1	1	1	1	1	1	1	1	1
845	13	1	10	11	12	13	2	3	4	5	6	7	8	9	1	1	1	1	1	1	1	1	1	1	1	1	1
846	13	1	10	11	12	13	2	3	4	5	6	7	8	9	1	1	1	1	1	1	1	1	1	1	1	1	1
847	13	1	10	11	12	13	2	3	4	5	6	7	8	9	1	1	1	1	1	1	1	1	1	1	1	1	1
848	13	1	10	11	12	13	2	3	4	5	6	7	8	9	1	1	1	1	1	1	1	1	1	1	1	1	1
849	13	1	10	11	12	13	2	3	4	5	6	7	8	9	1	1	1	1	1	1	1	1	1	1	1	1	1
850	13	1	10	11	12	13	2	3	4	5	6	7	8	9	1	1	1	1	1	1	1	1	1	1	1	1	1
851	13	1	10	11	12	13	2	3	4	5	6	7	8	9	1	1	1	1	1	1	1	1	1	1	1	1	1
852	11	1	10	11	13	2	3	4	5	6	8	9			1	1	1	1	1	1	0	1	1	1	1	0	1
853	9	1	10	11	12	13	2	4	6	8					1	1	0	1	0	1	0	1	0	1	1	1	1
854	13	1	10	11	12	13	2	3	4	5	6	7	8	9	1	1	1	1	1	1	1	1	1	1	1	1	1
855	3	4	6	8											0	0	0	1	0	1	0	1	0	0	0	0	0
856	5	10	12	2	4	8									0	1	0	1	0	0	0	1	0	1	0	1	0
857	6	10	12	2	4	6	8								0	1	0	1	0	1	0	1	0	1	0	1	0
858	13	1	10	11	12	13	2	3	4	5	6	7	8	9	1	1	1	1	1	1	1	1	1	1	1	1	1
859	6	10	12	2	4	6	8								0	1	0	1	0	1	0	1	0	1	0	1	0
860															0	0	0	0	0	0	0	0	0	0	0	0	0
861															0	0	0	0	0	0	0	0	0	0	0	0	0
862	13	1	10	11	12	13	2	3	4	5	6	7	8	9	1	1	1	1	1	1	1	1	1	1	1	1	1
863	13	1	10	11	12	13	2	3	4	5	6	7	8	9	1	1	1	1	1	1	1	1	1	1	1	1	1
864	13	1	10	11	12	13	2	3	4	5	6	7	8	9	1	1	1	1	1	1	1	1	1	1	1	1	1
865	8	1	11	13	2	4	7	8	9						1	1	0	1	0	0	1	1	1	0	1	0	1
866	13	1	10	11	12	13	2	3	4	5	6	7	8	9	1	1	1	1	1	1	1	1	1	1	1	1	1
867	13	1	10	11	12	13	2	3	4	5	6	7	8	9	1	1	1	1	1	1	1	1	1	1	1	1	1
868	13	1	10	11	12	13	2	3	4	5	6	7	8	9	1	1	1	1	1	1	1	1	1	1	1	1	1
869	13	1	10	11	12	13	2	3	4	5	6	7	8	9	1	1	1	1	1	1	1	1	1	1	1	1	1
870	13	1	10	11	12	13	2	3	4	5	6	7	8	9	1	1	1	1	1	1	1	1	1	1	1	1	1
871	13	1	10	11	12	13	2	3	4	5	6	7	8	9	1	1	1	1	1	1	1	1	1	1	1	1	1
872	13	1	10	11	12	13	2	3	4	5	6	7	8	9	1	1	1	1	1	1	1	1	1	1	1	1	1
873	13	1	10	11	12	13	2	3	4	5	6	7	8	9	1	1	1	1	1	1	1	1	1	1	1	1	1
874	13	1	10	11	12	13	2	3	4	5	6	7	8	9	1	1	1	1	1	1	1	1	1	1	1	1	1
875	12	1	10	11	12	13	2	3	4	5	6	8	9		1	1	1	1	1	1	0	1	1	1	1	1	1
876	13	1	10	11	12	13	2	3	4	5	6	7	8	9	1	1	1	1	1	1	1	1	1	1	1	1	1
877	13	1	10	11	12	13	2	3	4	5	6	7	8	9	1	1	1	1	1	1	1	1	1	1	1	1	1
878	13	1	10	11	12	13	2	3	4	5	6	7	8	9	1	1	1	1	1	1	1	1	1	1	1	1	1
879	13	1	10	11	12	13	2	3	4	5	6	7	8	9	1	1	1	1	1	1	1	1	1	1	1	1	1
880	13	1	10	11	12	13	2	3	4	5	6	7	8	9	1	1	1	1	1	1	1	1	1	1	1	1	1
881	13	1	10	11	12	13	2	3	4	5	6	7	8	9	1	1	1	1	1	1	1	1	1	1	1	1	1
882	13	1	10	11	12	13	2	3	4	5	6	7	8	9	1	1	1	1	1	1	1	1	1	1	1	1	1
883	13	1	10	11	12	13	2	3	4	5	6	7	8	9	1	1	1	1	1	1	1	1	1	1	1	1	1
884	13	1	10	11	12	13	2	3	4	5	6	7	8	9	1	1	1	1	1	1	1	1	1	1	1	1	1
885	13	1	10	11	12	13	2	3	4	5	6	7	8	9	1	1	1	1	1	1	1	1	1	1	1	1	1
886	13	1	10	11	12	13	2	3	4	5	6	7	8	9	1	1	1	1	1	1	1	1	1	1	1	1	1
887	13	1	10	11	12	13	2	3	4	5	6	7	8	9	1	1	1	1	1	1	1	1	1	1	1	1	1
888	13	1	10	11	12	13	2	3	4	5	6	7	8	9	1	1	1	1	1	1	1	1	1	1	1	1	1
889	13	1	10	11	12	13	2	3	4	5	6	7	8	9	1	1	1	1	1	1	1	1	1	1	1	1	1
890	13	1	10	11	12	13	2	3	4	5	6	7	8	9	1	1	1	1	1	1	1	1	1	1	1	1	1
891															0	0	0	0	0	0	0	0	0	0	0	0	0
892	13	1	10	11	12	13	2	3	4	5	6	7	8	9	1	1	1	1	1	1	1	1	1	1	1	1	1
893	13	1	10	11	12	13	2	3	4	5	6	7	8	9	1	1	1	1	1	1	1	1	1	1	1	1	1
894	13	1	10	11	12	13	2	3	4	5	6	7	8	9	1	1	1	1	1	1	1	1	1	1	1	1	1
895	13	1	10	11	12	13	2	3	4	5	6	7	8	9	1	1	1	1	1	1	1	1	1	1	1	1	1
896	13	1	10	11	12	13	2	3	4	5	6	7	8	9	1	1	1	1	1	1	1	1	1	1	1	1	1
897	13	1	10	11	12	13	2	3	4	5	6	7	8	9	1	1	1	1	1	1	1	1	1	1	1	1	1
898	13	1	10	11	12	13	2	3	4	5	6	7	8	9	1	1	1	1	1	1	1	1	1	1	1	1	1
899	13	1	10	11	12	13	2	3	4	5	6	7	8	9	1	1	1	1	1	1	1	1	1	1	1	1	1
900	13	1	10	11	12	13	2	3	4	5	6	7	8	9	1	1	1	1	1	1	1	1	1	1	1	1	1
901	13	1	10	11	12	13	2	3	4	5	6	7	8	9	1	1	1	1	1	1	1	1	1	1	1	1	1
902	13	1	10	11	12	13	2	3	4	5	6	7	8	9	1	1	1	1	1	1	1	1	1	1	1	1	1
903	13	1	10	11	12	13	2	3	4	5	6	7	8	9	1	1	1	1	1	1	1	1	1	1	1	1	1
904															0	0	0	0	0	0	0	0	0	0	0	0	0
905	13	1	10	11	12	13	2	3	4	5	6	7	8	9	1	1	1	1	1	1	1	1	1	1	1	1	1
906															0	0	0	0	0	0	0	0	0	0	0	0	0
907	13	1	10	11	12	13	2	3	4	5	6	7	8	9	1	1	1	1	1	1	1	1	1	1	1	1	1
908	13	1	10	11	12	13	2	3	4	5	6	7	8	9	1	1	1	1	1	1	1	1	1	1	1	1	1
909	3	13	3	5											0	0	1	0	1	0	0	0	0	0	0	0	1
910															0	0	0	0	0	0	0	0	0	0	0	0	0
911	13	1	10	11	12	13	2	3	4	5	6	7	8	9	1	1	1	1	1	1	1	1	1	1	1	1	1
912															0	0	0	0	0	0	0	0	0	0	0	0	0
913	13	1	10	11	12	13	2	3	4	5	6	7	8	9	1	1	1	1	1	1	1	1	1	1	1	1	1
914	13	1	10	11	12	13	2	3	4	5	6	7	8	9	1	1	1	1	1	1	1	1	1	1	1	1	1
915	13	1	10	11	12	13	2	3	4	5	6	7	8	9	1	1	1	1	1	1	1	1	1	1	1	1	1
916	8	1	11	13	3	4	5	8	9						1	0	1	1	1	0	0	1	1	0	1	0	1
917	13	1	10	11	12	13	2	3	4	5	6	7	8	9	1	1	1	1	1	1	1	1	1	1	1	1	1
918															0	0	0	0	0	0	0	0	0	0	0	0	0
919															0	0	0	0	0	0	0	0	0	0	0	0	0
920	13	1	10	11	12	13	2	3	4	5	6	7	8	9	1	1	1	1	1	1	1	1	1	1	1	1	1
921	13	1	10	11	12	13	2	3	4	5	6	7	8	9	1	1	1	1	1	1	1	1	1	1	1	1	1
922	13	1	10	11	12	13	2	3	4	5	6	7	8	9	1	1	1	1	1	1	1	1	1	1	1	1	1
923	13	1	10	11	12	13	2	3	4	5	6	7	8	9	1	1	1	1	1	1	1	1	1	1	1	1	1
924															0	0	0	0	0	0	0	0	0	0	0	0	0
925	13	1	10	11	12	13	2	3	4	5	6	7	8	9	1	1	1	1	1	1	1	1	1	1	1	1	1
926	1	4													0	0	0	1	0	0	0	0	0	0	0	0	0
927															0	0	0	0	0	0	0	0	0	0	0	0	0
928	13	1	10	11	12	13	2	3	4	5	6	7	8	9	1	1	1	1	1	1	1	1	1	1	1	1	1
929	13	1	10	11	12	13	2	3	4	5	6	7	8	9	1	1	1	1	1	1	1	1	1	1	1	1	1
930	13	1	10	11	12	13	2	3	4	5	6	7	8	9	1	1	1	1	1	1	1	1	1	1	1	1	1
931	13	1	10	11	12	13	2	3	4	5	6	7	8	9	1	1	1	1	1	1	1	1	1	1	1	1	1
932	12	1	11	12	13	2	3	4	5	6	7	8	9		1	1	1	1	1	1	1	1	1	0	1	1	1
933	13	1	10	11	12	13	2	3	4	5	6	7	8	9	1	1	1	1	1	1	1	1	1	1	1	1	1
934	13	1	10	11	12	13	2	3	4	5	6	7	8	9	1	1	1	1	1	1	1	1	1	1	1	1	1
935	13	1	10	11	12	13	2	3	4	5	6	7	8	9	1	1	1	1	1	1	1	1	1	1	1	1	1
936															0	0	0	0	0	0	0	0	0	0	0	0	0
937	13	1	10	11	12	13	2	3	4	5	6	7	8	9	1	1	1	1	1	1	1	1	1	1	1	1	1
938	13	1	10	11	12	13	2	3	4	5	6	7	8	9	1	1	1	1	1	1	1	1	1	1	1	1	1
939	13	1	10	11	12	13	2	3	4	5	6	7	8	9	1	1	1	1	1	1	1	1	1	1	1	1	1
940															0	0	0	0	0	0	0	0	0	0	0	0	0
941	13	1	10	11	12	13	2	3	4	5	6	7	8	9	1	1	1	1	1	1	1	1	1	1	1	1	1
942	13	1	10	11	12	13	2	3	4	5	6	7	8	9	1	1	1	1	1	1	1	1	1	1	1	1	1
943	13	1	10	11	12	13	2	3	4	5	6	7	8	9	1	1	1	1	1	1	1	1	1	1	1	1	1
944	13	1	10	11	12	13	2	3	4	5	6	7	8	9	1	1	1	1	1	1	1	1	1	1	1	1	1
945	13	1	10	11	12	13	2	3	4	5	6	7	8	9	1	1	1	1	1	1	1	1	1	1	1	1	1
946	13	1	10	11	12	13	2	3	4	5	6	7	8	9	1	1	1	1	1	1	1	1	1	1	1	1	1
947															0	0	0	0	0	0	0	0	0	0	0	0	0
948	13	1	10	11	12	13	2	3	4	5	6	7	8	9	1	1	1	1	1	1	1	1	1	1	1	1	1
949	13	1	10	11	12	13	2	3	4	5	6	7	8	9	1	1	1	1	1	1	1	1	1	1	1	1	1
950	12	1	10	11	12	13	2	3	4	5	6	8	9		1	1	1	1	1	1	0	1	1	1	1	1	1
951															0	0	0	0	0	0	0	0	0	0	0	0	0
952	13	1	10	11	12	13	2	3	4	5	6	7	8	9	1	1	1	1	1	1	1	1	1	1	1	1	1
953															0	0	0	0	0	0	0	0	0	0	0	0	0
954															0	0	0	0	0	0	0	0	0	0	0	0	0
955	13	1	10	11	12	13	2	3	4	5	6	7	8	9	1	1	1	1	1	1	1	1	1	1	1	1	1
956	12	1	10	11	12	13	2	3	4	5	6	8	9		1	1	1	1	1	1	0	1	1	1	1	1	1
957															0	0	0	0	0	0	0	0	0	0	0	0	0
958	13	1	10	11	12	13	2	3	4	5	6	7	8	9	1	1	1	1	1	1	1	1	1	1	1	1	1
959															0	0	0	0	0	0	0	0	0	0	0	0	0
960	13	1	10	11	12	13	2	3	4	5	6	7	8	9	1	1	1	1	1	1	1	1	1	1	1	1	1
961	12	1	10	11	12	13	2	3	4	5	6	7	9		1	1	1	1	1	1	1	0	1	1	1	1	1
962	13	1	10	11	12	13	2	3	4	5	6	7	8	9	1	1	1	1	1	1	1	1	1	1	1	1	1
963	11	1	11	12	13	2	3	4	5	6	7	9			1	1	1	1	1	1	1	0	1	0	1	1	1
964	13	1	10	11	12	13	2	3	4	5	6	7	8	9	1	1	1	1	1	1	1	1	1	1	1	1	1
965	13	1	10	11	12	13	2	3	4	5	6	7	8	9	1	1	1	1	1	1	1	1	1	1	1	1	1
966	13	1	10	11	12	13	2	3	4	5	6	7	8	9	1	1	1	1	1	1	1	1	1	1	1	1	1
967	1	12													0	0	0	0	0	0	0	0	0	0	0	1	0
968	13	1	10	11	12	13	2	3	4	5	6	7	8	9	1	1	1	1	1	1	1	1	1	1	1	1	1
969	13	1	10	11	12	13	2	3	4	5	6	7	8	9	1	1	1	1	1	1	1	1	1	1	1	1	1
970	13	1	10	11	12	13	2	3	4	5	6	7	8	9	1	1	1	1	1	1	1	1	1	1	1	1	1
971	13	1	10	11	12	13	2	3	4	5	6	7	8	9	1	1	1	1	1	1	1	1	1	1	1	1	1
972	13	1	10	11	12	13	2	3	4	5	6	7	8	9	1	1	1	1	1	1	1	1	1	1	1	1	1
973	13	1	10	11	12	13	2	3	4	5	6	7	8	9	1	1	1	1	1	1	1	1	1	1	1	1	1
974	2	1	13												1	0	0	0	0	0	0	0	0	0	0	0	1
975	13	1	10	11	12	13	2	3	4	5	6	7	8	9	1	1	1	1	1	1	1	1	1	1	1	1	1
976	13	1	10	11	12	13	2	3	4	5	6	7	8	9	1	1	1	1	1	1	1	1	1	1	1	1	1
977															0	0	0	0	0	0	0	0	0	0	0	0	0
978	6	12	2	4	6	8	9								0	1	0	1	0	1	0	1	1	0	0	1	0
979															0	0	0	0	0	0	0	0	0	0	0	0	0
980	13	1	10	11	12	13	2	3	4	5	6	7	8	9	1	1	1	1	1	1	1	1	1	1	1	1	1
981	13	1	10	11	12	13	2	3	4	5	6	7	8	9	1	1	1	1	1	1	1	1	1	1	1	1	1
982															0	0	0	0	0	0	0	0	0	0	0	0	0
983	13	1	10	11	12	13	2	3	4	5	6	7	8	9	1	1	1	1	1	1	1	1	1	1	1	1	1
984	2	1	7												1	0	0	0	0	0	1	0	0	0	0	0	0
985	13	1	10	11	12	13	2	3	4	5	6	7	8	9	1	1	1	1	1	1	1	1	1	1	1	1	1
986	5	1	13	3	5	9									1	0	1	0	1	0	0	0	1	0	0	0	1
987															0	0	0	0	0	0	0	0	0	0	0	0	0
988	13	1	10	11	12	13	2	3	4	5	6	7	8	9	1	1	1	1	1	1	1	1	1	1	1	1	1
989															0	0	0	0	0	0	0	0	0	0	0	0	0
990	13	1	10	11	12	13	2	3	4	5	6	7	8	9	1	1	1	1	1	1	1	1	1	1	1	1	1
991	12	1	10	11	12	13	2	3	4	5	6	8	9		1	1	1	1	1	1	0	1	1	1	1	1	1
992															0	0	0	0	0	0	0	0	0	0	0	0	0
993	13	1	10	11	12	13	2	3	4	5	6	7	8	9	1	1	1	1	1	1	1	1	1	1	1	1	1
994	13	1	10	11	12	13	2	3	4	5	6	7	8	9	1	1	1	1	1	1	1	1	1	1	1	1	1
995															0	0	0	0	0	0	0	0	0	0	0	0	0
996	13	1	10	11	12	13	2	3	4	5	6	7	8	9	1	1	1	1	1	1	1	1	1	1	1	1	1
997	13	1	10	11	12	13	2	3	4	5	6	7	8	9	1	1	1	1	1	1	1	1	1	1	1	1	1
998	13	1	10	11	12	13	2	3	4	5	6	7	8	9	1	1	1	1	1	1	1	1	1	1	1	1	1
999	13	1	10	11	12	13	2	3	4	5	6	7	8	9	1	1	1	1	1	1	1	1	1	1	1	1	1
1000	13	1	10	11	12	13	2	3	4	5	6	7	8	9	1	1	1	1	1	1	1	1	1	1	1	1	1
1001	13	1	10	11	12	13	2	3	4	5	6	7	8	9	1	1	1	1	1	1	1	1	1	1	1	1	1
1002	13	1	10	11	12	13	2	3	4	5	6	7	8	9	1	1	1	1	1	1	1	1	1	1	1	1	1
1003	13	1	10	11	12	13	2	3	4	5	6	7	8	9	1	1	1	1	1	1	1	1	1	1	1	1	1
1004	13	1	10	11	12	13	2	3	4	5	6	7	8	9	1	1	1	1	1	1	1	1	1	1	1	1	1
1005	9	1	11	13	3	4	5	7	8	9					1	0	1	1	1	0	1	1	1	0	1	0	1
1006	13	1	10	11	12	13	2	3	4	5	6	7	8	9	1	1	1	1	1	1	1	1	1	1	1	1	1
1007	13	1	10	11	12	13	2	3	4	5	6	7	8	9	1	1	1	1	1	1	1	1	1	1	1	1	1
1008	13	1	10	11	12	13	2	3	4	5	6	7	8	9	1	1	1	1	1	1	1	1	1	1	1	1	1
1009	13	1	10	11	12	13	2	3	4	5	6	7	8	9	1	1	1	1	1	1	1	1	1	1	1	1	1
1010	13	1	10	11	12	13	2	3	4	5	6	7	8	9	1	1	1	1	1	1	1	1	1	1	1	1	1
1011	13	1	10	11	12	13	2	3	4	5	6	7	8	9	1	1	1	1	1	1	1	1	1	1	1	1	1
1012	8	11	13	3	4	5	7	8	9						0	0	1	1	1	0	1	1	1	0	1	0	1
1013	7	1	11	13	3	5	7	9							1	0	1	0	1	0	1	0	1	0	1	0	1
1014	9	1	11	13	3	4	5	7	8	9					1	0	1	1	1	0	1	1	1	0	1	0	1
1015	13	1	10	11	12	13	2	3	4	5	6	7	8	9	1	1	1	1	1	1	1	1	1	1	1	1	1
1016	13	1	10	11	12	13	2	3	4	5	6	7	8	9	1	1	1	1	1	1	1	1	1	1	1	1	1
1017	13	1	10	11	12	13	2	3	4	5	6	7	8	9	1	1	1	1	1	1	1	1	1	1	1	1	1
1018	13	1	10	11	12	13	2	3	4	5	6	7	8	9	1	1	1	1	1	1	1	1	1	1	1	1	1
1019	13	1	10	11	12	13	2	3	4	5	6	7	8	9	1	1	1	1	1	1	1	1	1	1	1	1	1
1020	13	1	10	11	12	13	2	3	4	5	6	7	8	9	1	1	1	1	1	1	1	1	1	1	1	1	1
1021	12	1	10	11	12	13	2	3	4	5	6	7	9		1	1	1	1	1	1	1	0	1	1	1	1	1
1022	7	1	11	13	3	5	7	9							1	0	1	0	1	0	1	0	1	0	1	0	1
1023	11	1	11	12	13	2	3	4	5	6	7	9			1	1	1	1	1	1	1	0	1	0	1	1	1
1024	4	11	13	5	9										0	0	0	0	1	0	0	0	1	0	1	0	1
1025	7	1	11	13	3	5	7	9							1	0	1	0	1	0	1	0	1	0	1	0	1
1026	13	1	10	11	12	13	2	3	4	5	6	7	8	9	1	1	1	1	1	1	1	1	1	1	1	1	1
1027	13	1	10	11	12	13	2	3	4	5	6	7	8	9	1	1	1	1	1	1	1	1	1	1	1	1	1
1028															0	0	0	0	0	0	0	0	0	0	0	0	0
1029	13	1	10	11	12	13	2	3	4	5	6	7	8	9	1	1	1	1	1	1	1	1	1	1	1	1	1
1030	13	1	10	11	12	13	2	3	4	5	6	7	8	9	1	1	1	1	1	1	1	1	1	1	1	1	1
1031	13	1	10	11	12	13	2	3	4	5	6	7	8	9	1	1	1	1	1	1	1	1	1	1	1	1	1
1032	13	1	10	11	12	13	2	3	4	5	6	7	8	9	1	1	1	1	1	1	1	1	1	1	1	1	1
1033															0	0	0	0	0	0	0	0	0	0	0	0	0
1034	13	1	10	11	12	13	2	3	4	5	6	7	8	9	1	1	1	1	1	1	1	1	1	1	1	1	1
1035	12	1	10	11	12	13	2	3	4	5	6	8	9		1	1	1	1	1	1	0	1	1	1	1	1	1
1036	13	1	10	11	12	13	2	3	4	5	6	7	8	9	1	1	1	1	1	1	1	1	1	1	1	1	1
1037	13	1	10	11	12	13	2	3	4	5	6	7	8	9	1	1	1	1	1	1	1	1	1	1	1	1	1
1038	13	1	10	11	12	13	2	3	4	5	6	7	8	9	1	1	1	1	1	1	1	1	1	1	1	1	1
1039	13	1	10	11	12	13	2	3	4	5	6	7	8	9	1	1	1	1	1	1	1	1	1	1	1	1	1
1040	13	1	10	11	12	13	2	3	4	5	6	7	8	9	1	1	1	1	1	1	1	1	1	1	1	1	1
1041	13	1	10	11	12	13	2	3	4	5	6	7	8	9	1	1	1	1	1	1	1	1	1	1	1	1	1
1042															0	0	0	0	0	0	0	0	0	0	0	0	0
1043	13	1	10	11	12	13	2	3	4	5	6	7	8	9	1	1	1	1	1	1	1	1	1	1	1	1	1
1044	13	1	10	11	12	13	2	3	4	5	6	7	8	9	1	1	1	1	1	1	1	1	1	1	1	1	1
1045	13	1	10	11	12	13	2	3	4	5	6	7	8	9	1	1	1	1	1	1	1	1	1	1	1	1	1
1046	13	1	10	11	12	13	2	3	4	5	6	7	8	9	1	1	1	1	1	1	1	1	1	1	1	1	1
1047	13	1	10	11	12	13	2	3	4	5	6	7	8	9	1	1	1	1	1	1	1	1	1	1	1	1	1
1048	13	1	10	11	12	13	2	3	4	5	6	7	8	9	1	1	1	1	1	1	1	1	1	1	1	1	1
1049	13	1	10	11	12	13	2	3	4	5	6	7	8	9	1	1	1	1	1	1	1	1	1	1	1	1	1
1050															0	0	0	0	0	0	0	0	0	0	0	0	0
1051	13	1	10	11	12	13	2	3	4	5	6	7	8	9	1	1	1	1	1	1	1	1	1	1	1	1	1
1052	13	1	10	11	12	13	2	3	4	5	6	7	8	9	1	1	1	1	1	1	1	1	1	1	1	1	1
1053	13	1	10	11	12	13	2	3	4	5	6	7	8	9	1	1	1	1	1	1	1	1	1	1	1	1	1
1054	13	1	10	11	12	13	2	3	4	5	6	7	8	9	1	1	1	1	1	1	1	1	1	1	1	1	1
1055	13	1	10	11	12	13	2	3	4	5	6	7	8	9	1	1	1	1	1	1	1	1	1	1	1	1	1
1056	13	1	10	11	12	13	2	3	4	5	6	7	8	9	1	1	1	1	1	1	1	1	1	1	1	1	1
1057	13	1	10	11	12	13	2	3	4	5	6	7	8	9	1	1	1	1	1	1	1	1	1	1	1	1	1
1058	13	1	10	11	12	13	2	3	4	5	6	7	8	9	1	1	1	1	1	1	1	1	1	1	1	1	1
1059	13	1	10	11	12	13	2	3	4	5	6	7	8	9	1	1	1	1	1	1	1	1	1	1	1	1	1
1060	13	1	10	11	12	13	2	3	4	5	6	7	8	9	1	1	1	1	1	1	1	1	1	1	1	1	1
1061	13	1	10	11	12	13	2	3	4	5	6	7	8	9	1	1	1	1	1	1	1	1	1	1	1	1	1
1062	13	1	10	11	12	13	2	3	4	5	6	7	8	9	1	1	1	1	1	1	1	1	1	1	1	1	1
1063	13	1	10	11	12	13	2	3	4	5	6	7	8	9	1	1	1	1	1	1	1	1	1	1	1	1	1
1064	13	1	10	11	12	13	2	3	4	5	6	7	8	9	1	1	1	1	1	1	1	1	1	1	1	1	1
1065	13	1	10	11	12	13	2	3	4	5	6	7	8	9	1	1	1	1	1	1	1	1	1	1	1	1	1
1066	11	1	10	11	13	2	3	4	5	6	8	9			1	1	1	1	1	1	0	1	1	1	1	0	1
1067															0	0	0	0	0	0	0	0	0	0	0	0	0
1068	2	2	8												0	1	0	0	0	0	0	1	0	0	0	0	0
1069	11	1	10	11	12	13	2	3	5	6	8	9			1	1	1	0	1	1	0	1	1	1	1	1	1
1070	12	1	10	11	12	13	2	3	4	5	6	8	9		1	1	1	1	1	1	0	1	1	1	1	1	1
1071															0	0	0	0	0	0	0	0	0	0	0	0	0
1072	13	1	10	11	12	13	2	3	4	5	6	7	8	9	1	1	1	1	1	1	1	1	1	1	1	1	1
1073	13	1	10	11	12	13	2	3	4	5	6	7	8	9	1	1	1	1	1	1	1	1	1	1	1	1	1
1074	13	1	10	11	12	13	2	3	4	5	6	7	8	9	1	1	1	1	1	1	1	1	1	1	1	1	1
1075	13	1	10	11	12	13	2	3	4	5	6	7	8	9	1	1	1	1	1	1	1	1	1	1	1	1	1
1076	13	1	10	11	12	13	2	3	4	5	6	7	8	9	1	1	1	1	1	1	1	1	1	1	1	1	1
1077	13	1	10	11	12	13	2	3	4	5	6	7	8	9	1	1	1	1	1	1	1	1	1	1	1	1	1
1078	12	1	10	11	12	13	2	3	4	5	6	8	9		1	1	1	1	1	1	0	1	1	1	1	1	1
1079	13	1	10	11	12	13	2	3	4	5	6	7	8	9	1	1	1	1	1	1	1	1	1	1	1	1	1
1080	13	1	10	11	12	13	2	3	4	5	6	7	8	9	1	1	1	1	1	1	1	1	1	1	1	1	1
1081	13	1	10	11	12	13	2	3	4	5	6	7	8	9	1	1	1	1	1	1	1	1	1	1	1	1	1
1082	13	1	10	11	12	13	2	3	4	5	6	7	8	9	1	1	1	1	1	1	1	1	1	1	1	1	1
1083	13	1	10	11	12	13	2	3	4	5	6	7	8	9	1	1	1	1	1	1	1	1	1	1	1	1	1
1084	13	1	10	11	12	13	2	3	4	5	6	7	8	9	1	1	1	1	1	1	1	1	1	1	1	1	1
1085	13	1	10	11	12	13	2	3	4	5	6	7	8	9	1	1	1	1	1	1	1	1	1	1	1	1	1
1086	13	1	10	11	12	13	2	3	4	5	6	7	8	9	1	1	1	1	1	1	1	1	1	1	1	1	1
1087	13	1	10	11	12	13	2	3	4	5	6	7	8	9	1	1	1	1	1	1	1	1	1	1	1	1	1
1088	13	1	10	11	12	13	2	3	4	5	6	7	8	9	1	1	1	1	1	1	1	1	1	1	1	1	1
1089	13	1	10	11	12	13	2	3	4	5	6	7	8	9	1	1	1	1	1	1	1	1	1	1	1	1	1
1090	13	1	10	11	12	13	2	3	4	5	6	7	8	9	1	1	1	1	1	1	1	1	1	1	1	1	1
1091	13	1	10	11	12	13	2	3	4	5	6	7	8	9	1	1	1	1	1	1	1	1	1	1	1	1	1
1092	13	1	10	11	12	13	2	3	4	5	6	7	8	9	1	1	1	1	1	1	1	1	1	1	1	1	1
1093	13	1	10	11	12	13	2	3	4	5	6	7	8	9	1	1	1	1	1	1	1	1	1	1	1	1	1
1094	13	1	10	11	12	13	2	3	4	5	6	7	8	9	1	1	1	1	1	1	1	1	1	1	1	1	1
1095	13	1	10	11	12	13	2	3	4	5	6	7	8	9	1	1	1	1	1	1	1	1	1	1	1	1	1
1096	13	1	10	11	12	13	2	3	4	5	6	7	8	9	1	1	1	1	1	1	1	1	1	1	1	1	1
1097	7	11	13	2	4	6	8	9							0	1	0	1	0	1	0	1	1	0	1	0	1
1098	13	1	10	11	12	13	2	3	4	5	6	7	8	9	1	1	1	1	1	1	1	1	1	1	1	1	1
1099	13	1	10	11	12	13	2	3	4	5	6	7	8	9	1	1	1	1	1	1	1	1	1	1	1	1	1
1100	13	1	10	11	12	13	2	3	4	5	6	7	8	9	1	1	1	1	1	1	1	1	1	1	1	1	1
1101	12	1	10	11	13	2	3	4	5	6	7	8	9		1	1	1	1	1	1	1	1	1	1	1	0	1
1102	13	1	10	11	12	13	2	3	4	5	6	7	8	9	1	1	1	1	1	1	1	1	1	1	1	1	1
1103	13	1	10	11	12	13	2	3	4	5	6	7	8	9	1	1	1	1	1	1	1	1	1	1	1	1	1
1104	11	1	10	11	12	13	2	3	5	6	8	9			1	1	1	0	1	1	0	1	1	1	1	1	1
1105	1	4													0	0	0	1	0	0	0	0	0	0	0	0	0
1106															0	0	0	0	0	0	0	0	0	0	0	0	0
1107															0	0	0	0	0	0	0	0	0	0	0	0	0
1108	13	1	10	11	12	13	2	3	4	5	6	7	8	9	1	1	1	1	1	1	1	1	1	1	1	1	1
1109	13	1	10	11	12	13	2	3	4	5	6	7	8	9	1	1	1	1	1	1	1	1	1	1	1	1	1
1110	13	1	10	11	12	13	2	3	4	5	6	7	8	9	1	1	1	1	1	1	1	1	1	1	1	1	1
1111															0	0	0	0	0	0	0	0	0	0	0	0	0
1112															0	0	0	0	0	0	0	0	0	0	0	0	0
1113	13	1	10	11	12	13	2	3	4	5	6	7	8	9	1	1	1	1	1	1	1	1	1	1	1	1	1
1114	13	1	10	11	12	13	2	3	4	5	6	7	8	9	1	1	1	1	1	1	1	1	1	1	1	1	1
1115	13	1	10	11	12	13	2	3	4	5	6	7	8	9	1	1	1	1	1	1	1	1	1	1	1	1	1
1116	13	1	10	11	12	13	2	3	4	5	6	7	8	9	1	1	1	1	1	1	1	1	1	1	1	1	1
1117															0	0	0	0	0	0	0	0	0	0	0	0	0
1118															0	0	0	0	0	0	0	0	0	0	0	0	0
1119	13	1	10	11	12	13	2	3	4	5	6	7	8	9	1	1	1	1	1	1	1	1	1	1	1	1	1
1120															0	0	0	0	0	0	0	0	0	0	0	0	0
1121	6	10	12	2	4	6	8								0	1	0	1	0	1	0	1	0	1	0	1	0
1122	13	1	10	11	12	13	2	3	4	5	6	7	8	9	1	1	1	1	1	1	1	1	1	1	1	1	1
1123	12	1	10	11	12	13	3	4	5	6	7	8	9		1	0	1	1	1	1	1	1	1	1	1	1	1
1124															0	0	0	0	0	0	0	0	0	0	0	0	0
1125	13	1	10	11	12	13	2	3	4	5	6	7	8	9	1	1	1	1	1	1	1	1	1	1	1	1	1
1126	13	1	10	11	12	13	2	3	4	5	6	7	8	9	1	1	1	1	1	1	1	1	1	1	1	1	1
1127	6	1	11	13	3	5	9								1	0	1	0	1	0	0	0	1	0	1	0	1
1128	13	1	10	11	12	13	2	3	4	5	6	7	8	9	1	1	1	1	1	1	1	1	1	1	1	1	1
1129															0	0	0	0	0	0	0	0	0	0	0	0	0
1130	13	1	10	11	12	13	2	3	4	5	6	7	8	9	1	1	1	1	1	1	1	1	1	1	1	1	1
1131	8	1	10	12	2	4	6	7	8						1	1	0	1	0	1	1	1	0	1	0	1	0
1132	13	1	10	11	12	13	2	3	4	5	6	7	8	9	1	1	1	1	1	1	1	1	1	1	1	1	1
1133															0	0	0	0	0	0	0	0	0	0	0	0	0
1134	13	1	10	11	12	13	2	3	4	5	6	7	8	9	1	1	1	1	1	1	1	1	1	1	1	1	1
1135	5	10	2	4	6	8									0	1	0	1	0	1	0	1	0	1	0	0	0
1136															0	0	0	0	0	0	0	0	0	0	0	0	0
1137															0	0	0	0	0	0	0	0	0	0	0	0	0
1138															0	0	0	0	0	0	0	0	0	0	0	0	0
1139	13	1	10	11	12	13	2	3	4	5	6	7	8	9	1	1	1	1	1	1	1	1	1	1	1	1	1
1140	13	1	10	11	12	13	2	3	4	5	6	7	8	9	1	1	1	1	1	1	1	1	1	1	1	1	1
1141	13	1	10	11	12	13	2	3	4	5	6	7	8	9	1	1	1	1	1	1	1	1	1	1	1	1	1
1142															0	0	0	0	0	0	0	0	0	0	0	0	0
1143															0	0	0	0	0	0	0	0	0	0	0	0	0
1144															0	0	0	0	0	0	0	0	0	0	0	0	0
1145															0	0	0	0	0	0	0	0	0	0	0	0	0
1146	13	1	10	11	12	13	2	3	4	5	6	7	8	9	1	1	1	1	1	1	1	1	1	1	1	1	1
1147	13	1	10	11	12	13	2	3	4	5	6	7	8	9	1	1	1	1	1	1	1	1	1	1	1	1	1
1148	13	1	10	11	12	13	2	3	4	5	6	7	8	9	1	1	1	1	1	1	1	1	1	1	1	1	1
1149	13	1	10	11	12	13	2	3	4	5	6	7	8	9	1	1	1	1	1	1	1	1	1	1	1	1	1
1150	13	1	10	11	12	13	2	3	4	5	6	7	8	9	1	1	1	1	1	1	1	1	1	1	1	1	1
1151	13	1	10	11	12	13	2	3	4	5	6	7	8	9	1	1	1	1	1	1	1	1	1	1	1	1	1
1152															0	0	0	0	0	0	0	0	0	0	0	0	0
1153	13	1	10	11	12	13	2	3	4	5	6	7	8	9	1	1	1	1	1	1	1	1	1	1	1	1	1
1154	13	1	10	11	12	13	2	3	4	5	6	7	8	9	1	1	1	1	1	1	1	1	1	1	1	1	1
1155															0	0	0	0	0	0	0	0	0	0	0	0	0
1156	13	1	10	11	12	13	2	3	4	5	6	7	8	9	1	1	1	1	1	1	1	1	1	1	1	1	1
1157	13	1	10	11	12	13	2	3	4	5	6	7	8	9	1	1	1	1	1	1	1	1	1	1	1	1	1
1158	13	1	10	11	12	13	2	3	4	5	6	7	8	9	1	1	1	1	1	1	1	1	1	1	1	1	1
1159	13	1	10	11	12	13	2	3	4	5	6	7	8	9	1	1	1	1	1	1	1	1	1	1	1	1	1
1160															0	0	0	0	0	0	0	0	0	0	0	0	0
1161															0	0	0	0	0	0	0	0	0	0	0	0	0
1162	6	10	12	2	4	6	8								0	1	0	1	0	1	0	1	0	1	0	1	0
1163															0	0	0	0	0	0	0	0	0	0	0	0	0
1164															0	0	0	0	0	0	0	0	0	0	0	0	0
1165															0	0	0	0	0	0	0	0	0	0	0	0	0
1166	10	1	10	12	13	2	4	5	6	8	9				1	1	0	1	1	1	0	1	1	1	0	1	1
1167	13	1	10	11	12	13	2	3	4	5	6	7	8	9	1	1	1	1	1	1	1	1	1	1	1	1	1
1168															0	0	0	0	0	0	0	0	0	0	0	0	0
1169	13	1	10	11	12	13	2	3	4	5	6	7	8	9	1	1	1	1	1	1	1	1	1	1	1	1	1
1170															0	0	0	0	0	0	0	0	0	0	0	0	0
1171	13	1	10	11	12	13	2	3	4	5	6	7	8	9	1	1	1	1	1	1	1	1	1	1	1	1	1
1172	13	1	10	11	12	13	2	3	4	5	6	7	8	9	1	1	1	1	1	1	1	1	1	1	1	1	1
1173	13	1	10	11	12	13	2	3	4	5	6	7	8	9	1	1	1	1	1	1	1	1	1	1	1	1	1
1174															0	0	0	0	0	0	0	0	0	0	0	0	0
1175															0	0	0	0	0	0	0	0	0	0	0	0	0
1176	13	1	10	11	12	13	2	3	4	5	6	7	8	9	1	1	1	1	1	1	1	1	1	1	1	1	1
1177	13	1	10	11	12	13	2	3	4	5	6	7	8	9	1	1	1	1	1	1	1	1	1	1	1	1	1
1178	4	2	4	6	9										0	1	0	1	0	1	0	0	1	0	0	0	0
1179															0	0	0	0	0	0	0	0	0	0	0	0	0
1180	13	1	10	11	12	13	2	3	4	5	6	7	8	9	1	1	1	1	1	1	1	1	1	1	1	1	1
1181															0	0	0	0	0	0	0	0	0	0	0	0	0
1182	7	1	11	13	3	5	7	9							1	0	1	0	1	0	1	0	1	0	1	0	1
1183	12	1	10	11	12	13	2	3	5	6	7	8	9		1	1	1	0	1	1	1	1	1	1	1	1	1
1184															0	0	0	0	0	0	0	0	0	0	0	0	0
1185	1	1													1	0	0	0	0	0	0	0	0	0	0	0	0
1186	13	1	10	11	12	13	2	3	4	5	6	7	8	9	1	1	1	1	1	1	1	1	1	1	1	1	1
1187	7	1	11	13	3	5	7	9							1	0	1	0	1	0	1	0	1	0	1	0	1
1188	13	1	10	11	12	13	2	3	4	5	6	7	8	9	1	1	1	1	1	1	1	1	1	1	1	1	1
1189	13	1	10	11	12	13	2	3	4	5	6	7	8	9	1	1	1	1	1	1	1	1	1	1	1	1	1
1190	13	1	10	11	12	13	2	3	4	5	6	7	8	9	1	1	1	1	1	1	1	1	1	1	1	1	1
1191	13	1	10	11	12	13	2	3	4	5	6	7	8	9	1	1	1	1	1	1	1	1	1	1	1	1	1
1192	13	1	10	11	12	13	2	3	4	5	6	7	8	9	1	1	1	1	1	1	1	1	1	1	1	1	1
1193	13	1	10	11	12	13	2	3	4	5	6	7	8	9	1	1	1	1	1	1	1	1	1	1	1	1	1
1194	13	1	10	11	12	13	2	3	4	5	6	7	8	9	1	1	1	1	1	1	1	1	1	1	1	1	1
1195	12	1	10	11	12	13	2	3	4	5	6	8	9		1	1	1	1	1	1	0	1	1	1	1	1	1
1196	13	1	10	11	12	13	2	3	4	5	6	7	8	9	1	1	1	1	1	1	1	1	1	1	1	1	1
1197	13	1	10	11	12	13	2	3	4	5	6	7	8	9	1	1	1	1	1	1	1	1	1	1	1	1	1
1198	13	1	10	11	12	13	2	3	4	5	6	7	8	9	1	1	1	1	1	1	1	1	1	1	1	1	1
1199	1	1													1	0	0	0	0	0	0	0	0	0	0	0	0
1200	13	1	10	11	12	13	2	3	4	5	6	7	8	9	1	1	1	1	1	1	1	1	1	1	1	1	1
1201															0	0	0	0	0	0	0	0	0	0	0	0	0
1202															0	0	0	0	0	0	0	0	0	0	0	0	0
1203	13	1	10	11	12	13	2	3	4	5	6	7	8	9	1	1	1	1	1	1	1	1	1	1	1	1	1
1204															0	0	0	0	0	0	0	0	0	0	0	0	0
1205	13	1	10	11	12	13	2	3	4	5	6	7	8	9	1	1	1	1	1	1	1	1	1	1	1	1	1
1206	13	1	10	11	12	13	2	3	4	5	6	7	8	9	1	1	1	1	1	1	1	1	1	1	1	1	1
1207	13	1	10	11	12	13	2	3	4	5	6	7	8	9	1	1	1	1	1	1	1	1	1	1	1	1	1
1208	13	1	10	11	12	13	2	3	4	5	6	7	8	9	1	1	1	1	1	1	1	1	1	1	1	1	1
1209	13	1	10	11	12	13	2	3	4	5	6	7	8	9	1	1	1	1	1	1	1	1	1	1	1	1	1
1210	13	1	10	11	12	13	2	3	4	5	6	7	8	9	1	1	1	1	1	1	1	1	1	1	1	1	1
1211	13	1	10	11	12	13	2	3	4	5	6	7	8	9	1	1	1	1	1	1	1	1	1	1	1	1	1
1212	13	1	10	11	12	13	2	3	4	5	6	7	8	9	1	1	1	1	1	1	1	1	1	1	1	1	1
1213	2	1	13												1	0	0	0	0	0	0	0	0	0	0	0	1
1214	13	1	10	11	12	13	2	3	4	5	6	7	8	9	1	1	1	1	1	1	1	1	1	1	1	1	1
1215	12	1	10	11	12	13	2	3	4	5	6	7	9		1	1	1	1	1	1	1	0	1	1	1	1	1
1216	13	1	10	11	12	13	2	3	4	5	6	7	8	9	1	1	1	1	1	1	1	1	1	1	1	1	1
1217	2	1	4												1	0	0	1	0	0	0	0	0	0	0	0	0
1218	13	1	10	11	12	13	2	3	4	5	6	7	8	9	1	1	1	1	1	1	1	1	1	1	1	1	1
1219	13	1	10	11	12	13	2	3	4	5	6	7	8	9	1	1	1	1	1	1	1	1	1	1	1	1	1
1220															0	0	0	0	0	0	0	0	0	0	0	0	0
1221	13	1	10	11	12	13	2	3	4	5	6	7	8	9	1	1	1	1	1	1	1	1	1	1	1	1	1
1222	13	1	10	11	12	13	2	3	4	5	6	7	8	9	1	1	1	1	1	1	1	1	1	1	1	1	1
1223	12	1	10	11	12	13	2	3	4	5	6	7	9		1	1	1	1	1	1	1	0	1	1	1	1	1
1224	10	1	10	12	13	2	4	5	6	8	9				1	1	0	1	1	1	0	1	1	1	0	1	1
1225	13	1	10	11	12	13	2	3	4	5	6	7	8	9	1	1	1	1	1	1	1	1	1	1	1	1	1
1226	9	1	12	13	2	3	4	5	6	9					1	1	1	1	1	1	0	0	1	0	0	1	1
1227	13	1	10	11	12	13	2	3	4	5	6	7	8	9	1	1	1	1	1	1	1	1	1	1	1	1	1
1228	13	1	10	11	12	13	2	3	4	5	6	7	8	9	1	1	1	1	1	1	1	1	1	1	1	1	1
1229	13	1	10	11	12	13	2	3	4	5	6	7	8	9	1	1	1	1	1	1	1	1	1	1	1	1	1
1230	13	1	10	11	12	13	2	3	4	5	6	7	8	9	1	1	1	1	1	1	1	1	1	1	1	1	1
1231	13	1	10	11	12	13	2	3	4	5	6	7	8	9	1	1	1	1	1	1	1	1	1	1	1	1	1
1232															0	0	0	0	0	0	0	0	0	0	0	0	0
1233															0	0	0	0	0	0	0	0	0	0	0	0	0
1234	8	10	12	13	2	4	5	6	8						0	1	0	1	1	1	0	1	0	1	0	1	1
1235	13	1	10	11	12	13	2	3	4	5	6	7	8	9	1	1	1	1	1	1	1	1	1	1	1	1	1
1236	13	1	10	11	12	13	2	3	4	5	6	7	8	9	1	1	1	1	1	1	1	1	1	1	1	1	1
1237															0	0	0	0	0	0	0	0	0	0	0	0	0
1238															0	0	0	0	0	0	0	0	0	0	0	0	0
1239	13	1	10	11	12	13	2	3	4	5	6	7	8	9	1	1	1	1	1	1	1	1	1	1	1	1	1
1240															0	0	0	0	0	0	0	0	0	0	0	0	0
1241	11	1	10	11	12	13	2	3	5	6	7	9			1	1	1	0	1	1	1	0	1	1	1	1	1
1242															0	0	0	0	0	0	0	0	0	0	0	0	0
1243															0	0	0	0	0	0	0	0	0	0	0	0	0
1244	13	1	10	11	12	13	2	3	4	5	6	7	8	9	1	1	1	1	1	1	1	1	1	1	1	1	1
1245	13	1	10	11	12	13	2	3	4	5	6	7	8	9	1	1	1	1	1	1	1	1	1	1	1	1	1
1246	13	1	10	11	12	13	2	3	4	5	6	7	8	9	1	1	1	1	1	1	1	1	1	1	1	1	1
1247	13	1	10	11	12	13	2	3	4	5	6	7	8	9	1	1	1	1	1	1	1	1	1	1	1	1	1
1248	13	1	10	11	12	13	2	3	4	5	6	7	8	9	1	1	1	1	1	1	1	1	1	1	1	1	1
1249	13	1	10	11	12	13	2	3	4	5	6	7	8	9	1	1	1	1	1	1	1	1	1	1	1	1	1
1250	13	1	10	11	12	13	2	3	4	5	6	7	8	9	1	1	1	1	1	1	1	1	1	1	1	1	1
1251															0	0	0	0	0	0	0	0	0	0	0	0	0
1252	13	1	10	11	12	13	2	3	4	5	6	7	8	9	1	1	1	1	1	1	1	1	1	1	1	1	1
1253	13	1	10	11	12	13	2	3	4	5	6	7	8	9	1	1	1	1	1	1	1	1	1	1	1	1	1
1254	6	10	12	2	4	6	8								0	1	0	1	0	1	0	1	0	1	0	1	0
1255															0	0	0	0	0	0	0	0	0	0	0	0	0
1256	13	1	10	11	12	13	2	3	4	5	6	7	8	9	1	1	1	1	1	1	1	1	1	1	1	1	1
1257	5	12	2	4	6	8									0	1	0	1	0	1	0	1	0	0	0	1	0
1258	13	1	10	11	12	13	2	3	4	5	6	7	8	9	1	1	1	1	1	1	1	1	1	1	1	1	1
1259	13	1	10	11	12	13	2	3	4	5	6	7	8	9	1	1	1	1	1	1	1	1	1	1	1	1	1
1260	13	1	10	11	12	13	2	3	4	5	6	7	8	9	1	1	1	1	1	1	1	1	1	1	1	1	1
1261	13	1	10	11	12	13	2	3	4	5	6	7	8	9	1	1	1	1	1	1	1	1	1	1	1	1	1
1262	13	1	10	11	12	13	2	3	4	5	6	7	8	9	1	1	1	1	1	1	1	1	1	1	1	1	1
1263	13	1	10	11	12	13	2	3	4	5	6	7	8	9	1	1	1	1	1	1	1	1	1	1	1	1	1
1264															0	0	0	0	0	0	0	0	0	0	0	0	0
1265	13	1	10	11	12	13	2	3	4	5	6	7	8	9	1	1	1	1	1	1	1	1	1	1	1	1	1
1266	13	1	10	11	12	13	2	3	4	5	6	7	8	9	1	1	1	1	1	1	1	1	1	1	1	1	1
1267	13	1	10	11	12	13	2	3	4	5	6	7	8	9	1	1	1	1	1	1	1	1	1	1	1	1	1
1268	13	1	10	11	12	13	2	3	4	5	6	7	8	9	1	1	1	1	1	1	1	1	1	1	1	1	1
1269	9	1	10	11	12	13	3	5	7	9					1	0	1	0	1	0	1	0	1	1	1	1	1
1270	13	1	10	11	12	13	2	3	4	5	6	7	8	9	1	1	1	1	1	1	1	1	1	1	1	1	1
1271	13	1	10	11	12	13	2	3	4	5	6	7	8	9	1	1	1	1	1	1	1	1	1	1	1	1	1
1272	13	1	10	11	12	13	2	3	4	5	6	7	8	9	1	1	1	1	1	1	1	1	1	1	1	1	1
1273	13	1	10	11	12	13	2	3	4	5	6	7	8	9	1	1	1	1	1	1	1	1	1	1	1	1	1
1274	13	1	10	11	12	13	2	3	4	5	6	7	8	9	1	1	1	1	1	1	1	1	1	1	1	1	1
1275															0	0	0	0	0	0	0	0	0	0	0	0	0
1276															0	0	0	0	0	0	0	0	0	0	0	0	0
1277	12	1	10	11	12	13	2	3	4	5	6	8	9		1	1	1	1	1	1	0	1	1	1	1	1	1
1278	13	1	10	11	12	13	2	3	4	5	6	7	8	9	1	1	1	1	1	1	1	1	1	1	1	1	1
1279															0	0	0	0	0	0	0	0	0	0	0	0	0
1280	6	10	12	2	4	6	8								0	1	0	1	0	1	0	1	0	1	0	1	0
1281	13	1	10	11	12	13	2	3	4	5	6	7	8	9	1	1	1	1	1	1	1	1	1	1	1	1	1
1282	13	1	10	11	12	13	2	3	4	5	6	7	8	9	1	1	1	1	1	1	1	1	1	1	1	1	1
1283	13	1	10	11	12	13	2	3	4	5	6	7	8	9	1	1	1	1	1	1	1	1	1	1	1	1	1
1284	13	1	10	11	12	13	2	3	4	5	6	7	8	9	1	1	1	1	1	1	1	1	1	1	1	1	1
1285	13	1	10	11	12	13	2	3	4	5	6	7	8	9	1	1	1	1	1	1	1	1	1	1	1	1	1
1286															0	0	0	0	0	0	0	0	0	0	0	0	0
1287	6	10	12	2	4	6	8								0	1	0	1	0	1	0	1	0	1	0	1	0
1288	13	1	10	11	12	13	2	3	4	5	6	7	8	9	1	1	1	1	1	1	1	1	1	1	1	1	1
1289	10	1	11	13	3	4	5	6	7	8	9				1	0	1	1	1	1	1	1	1	0	1	0	1
1290	6	10	12	2	4	6	8								0	1	0	1	0	1	0	1	0	1	0	1	0
1291	13	1	10	11	12	13	2	3	4	5	6	7	8	9	1	1	1	1	1	1	1	1	1	1	1	1	1
1292	13	1	10	11	12	13	2	3	4	5	6	7	8	9	1	1	1	1	1	1	1	1	1	1	1	1	1
1293	13	1	10	11	12	13	2	3	4	5	6	7	8	9	1	1	1	1	1	1	1	1	1	1	1	1	1
1294	13	1	10	11	12	13	2	3	4	5	6	7	8	9	1	1	1	1	1	1	1	1	1	1	1	1	1
1295	13	1	10	11	12	13	2	3	4	5	6	7	8	9	1	1	1	1	1	1	1	1	1	1	1	1	1
1296	13	1	10	11	12	13	2	3	4	5	6	7	8	9	1	1	1	1	1	1	1	1	1	1	1	1	1
1297	13	1	10	11	12	13	2	3	4	5	6	7	8	9	1	1	1	1	1	1	1	1	1	1	1	1	1
1298															0	0	0	0	0	0	0	0	0	0	0	0	0
1299															0	0	0	0	0	0	0	0	0	0	0	0	0
1300	6	10	12	2	4	6	8								0	1	0	1	0	1	0	1	0	1	0	1	0
1301	6	10	12	2	4	6	8								0	1	0	1	0	1	0	1	0	1	0	1	0
1302	7	10	12	2	4	5	6	8							0	1	0	1	1	1	0	1	0	1	0	1	0
1303	13	1	10	11	12	13	2	3	4	5	6	7	8	9	1	1	1	1	1	1	1	1	1	1	1	1	1
1304															0	0	0	0	0	0	0	0	0	0	0	0	0
1305															0	0	0	0	0	0	0	0	0	0	0	0	0
1306															0	0	0	0	0	0	0	0	0	0	0	0	0
1307	12	1	10	11	12	13	2	3	4	5	6	7	9		1	1	1	1	1	1	1	0	1	1	1	1	1
1308	13	1	10	11	12	13	2	3	4	5	6	7	8	9	1	1	1	1	1	1	1	1	1	1	1	1	1
1309	13	1	10	11	12	13	2	3	4	5	6	7	8	9	1	1	1	1	1	1	1	1	1	1	1	1	1
1310	13	1	10	11	12	13	2	3	4	5	6	7	8	9	1	1	1	1	1	1	1	1	1	1	1	1	1
1311															0	0	0	0	0	0	0	0	0	0	0	0	0
1312	13	1	10	11	12	13	2	3	4	5	6	7	8	9	1	1	1	1	1	1	1	1	1	1	1	1	1
1313	13	1	10	11	12	13	2	3	4	5	6	7	8	9	1	1	1	1	1	1	1	1	1	1	1	1	1
1314	13	1	10	11	12	13	2	3	4	5	6	7	8	9	1	1	1	1	1	1	1	1	1	1	1	1	1
1315	13	1	10	11	12	13	2	3	4	5	6	7	8	9	1	1	1	1	1	1	1	1	1	1	1	1	1
1316	5	1	13	3	4	6									1	0	1	1	0	1	0	0	0	0	0	0	1
1317															0	0	0	0	0	0	0	0	0	0	0	0	0
1318															0	0	0	0	0	0	0	0	0	0	0	0	0
1319	13	1	10	11	12	13	2	3	4	5	6	7	8	9	1	1	1	1	1	1	1	1	1	1	1	1	1
1320	13	1	10	11	12	13	2	3	4	5	6	7	8	9	1	1	1	1	1	1	1	1	1	1	1	1	1
1321	13	1	10	11	12	13	2	3	4	5	6	7	8	9	1	1	1	1	1	1	1	1	1	1	1	1	1
1322	12	1	10	11	12	13	3	4	5	6	7	8	9		1	0	1	1	1	1	1	1	1	1	1	1	1
1323	13	1	10	11	12	13	2	3	4	5	6	7	8	9	1	1	1	1	1	1	1	1	1	1	1	1	1
1324	12	1	10	12	13	2	3	4	5	6	7	8	9		1	1	1	1	1	1	1	1	1	1	0	1	1
1325	13	1	10	11	12	13	2	3	4	5	6	7	8	9	1	1	1	1	1	1	1	1	1	1	1	1	1
1326															0	0	0	0	0	0	0	0	0	0	0	0	0
1327	4	12	2	6	8										0	1	0	0	0	1	0	1	0	0	0	1	0
1328	13	1	10	11	12	13	2	3	4	5	6	7	8	9	1	1	1	1	1	1	1	1	1	1	1	1	1
1329	7	1	13	2	3	4	5	6							1	1	1	1	1	1	0	0	0	0	0	0	1
1330	13	1	10	11	12	13	2	3	4	5	6	7	8	9	1	1	1	1	1	1	1	1	1	1	1	1	1
1331	4	10	4	6	8										0	0	0	1	0	1	0	1	0	1	0	0	0
1332	13	1	10	11	12	13	2	3	4	5	6	7	8	9	1	1	1	1	1	1	1	1	1	1	1	1	1
1333	5	10	2	4	6	8									0	1	0	1	0	1	0	1	0	1	0	0	0
1334	13	1	10	11	12	13	2	3	4	5	6	7	8	9	1	1	1	1	1	1	1	1	1	1	1	1	1
1335	13	1	10	11	12	13	2	3	4	5	6	7	8	9	1	1	1	1	1	1	1	1	1	1	1	1	1
1336	13	1	10	11	12	13	2	3	4	5	6	7	8	9	1	1	1	1	1	1	1	1	1	1	1	1	1
1337	13	1	10	11	12	13	2	3	4	5	6	7	8	9	1	1	1	1	1	1	1	1	1	1	1	1	1
1338	13	1	10	11	12	13	2	3	4	5	6	7	8	9	1	1	1	1	1	1	1	1	1	1	1	1	1
1339	13	1	10	11	12	13	2	3	4	5	6	7	8	9	1	1	1	1	1	1	1	1	1	1	1	1	1
1340	13	1	10	11	12	13	2	3	4	5	6	7	8	9	1	1	1	1	1	1	1	1	1	1	1	1	1
1341	9	1	10	11	13	3	4	5	7	9					1	0	1	1	1	0	1	0	1	1	1	0	1
1342															0	0	0	0	0	0	0	0	0	0	0	0	0
1343	13	1	10	11	12	13	2	3	4	5	6	7	8	9	1	1	1	1	1	1	1	1	1	1	1	1	1
1344	13	1	10	11	12	13	2	3	4	5	6	7	8	9	1	1	1	1	1	1	1	1	1	1	1	1	1
1345	13	1	10	11	12	13	2	3	4	5	6	7	8	9	1	1	1	1	1	1	1	1	1	1	1	1	1
1346	13	1	10	11	12	13	2	3	4	5	6	7	8	9	1	1	1	1	1	1	1	1	1	1	1	1	1
1347	6	10	12	2	4	6	8								0	1	0	1	0	1	0	1	0	1	0	1	0
1348	13	1	10	11	12	13	2	3	4	5	6	7	8	9	1	1	1	1	1	1	1	1	1	1	1	1	1
1349	13	1	10	11	12	13	2	3	4	5	6	7	8	9	1	1	1	1	1	1	1	1	1	1	1	1	1
1350															0	0	0	0	0	0	0	0	0	0	0	0	0
1351	13	1	10	11	12	13	2	3	4	5	6	7	8	9	1	1	1	1	1	1	1	1	1	1	1	1	1
1352	13	1	10	11	12	13	2	3	4	5	6	7	8	9	1	1	1	1	1	1	1	1	1	1	1	1	1
1353															0	0	0	0	0	0	0	0	0	0	0	0	0
1354	13	1	10	11	12	13	2	3	4	5	6	7	8	9	1	1	1	1	1	1	1	1	1	1	1	1	1
1355	13	1	10	11	12	13	2	3	4	5	6	7	8	9	1	1	1	1	1	1	1	1	1	1	1	1	1
1356	13	1	10	11	12	13	2	3	4	5	6	7	8	9	1	1	1	1	1	1	1	1	1	1	1	1	1
1357	13	1	10	11	12	13	2	3	4	5	6	7	8	9	1	1	1	1	1	1	1	1	1	1	1	1	1
1358	13	1	10	11	12	13	2	3	4	5	6	7	8	9	1	1	1	1	1	1	1	1	1	1	1	1	1
1359	13	1	10	11	12	13	2	3	4	5	6	7	8	9	1	1	1	1	1	1	1	1	1	1	1	1	1
1360	13	1	10	11	12	13	2	3	4	5	6	7	8	9	1	1	1	1	1	1	1	1	1	1	1	1	1
1361															0	0	0	0	0	0	0	0	0	0	0	0	0
1362	6	10	12	2	4	6	8								0	1	0	1	0	1	0	1	0	1	0	1	0
1363	13	1	10	11	12	13	2	3	4	5	6	7	8	9	1	1	1	1	1	1	1	1	1	1	1	1	1
1364	4	11	13	5	9										0	0	0	0	1	0	0	0	1	0	1	0	1
1365	13	1	10	11	12	13	2	3	4	5	6	7	8	9	1	1	1	1	1	1	1	1	1	1	1	1	1
1366															0	0	0	0	0	0	0	0	0	0	0	0	0
1367	13	1	10	11	12	13	2	3	4	5	6	7	8	9	1	1	1	1	1	1	1	1	1	1	1	1	1
1368	13	1	10	11	12	13	2	3	4	5	6	7	8	9	1	1	1	1	1	1	1	1	1	1	1	1	1
1369	6	1	11	13	3	5	9								1	0	1	0	1	0	0	0	1	0	1	0	1
1370	13	1	10	11	12	13	2	3	4	5	6	7	8	9	1	1	1	1	1	1	1	1	1	1	1	1	1
1371	13	1	10	11	12	13	2	3	4	5	6	7	8	9	1	1	1	1	1	1	1	1	1	1	1	1	1
1372															0	0	0	0	0	0	0	0	0	0	0	0	0
1373	6	10	12	2	4	6	8								0	1	0	1	0	1	0	1	0	1	0	1	0
1374	13	1	10	11	12	13	2	3	4	5	6	7	8	9	1	1	1	1	1	1	1	1	1	1	1	1	1
1375	13	1	10	11	12	13	2	3	4	5	6	7	8	9	1	1	1	1	1	1	1	1	1	1	1	1	1
1376	13	1	10	11	12	13	2	3	4	5	6	7	8	9	1	1	1	1	1	1	1	1	1	1	1	1	1
1377															0	0	0	0	0	0	0	0	0	0	0	0	0
1378	2	1	4												1	0	0	1	0	0	0	0	0	0	0	0	0
1379															0	0	0	0	0	0	0	0	0	0	0	0	0
1380	13	1	10	11	12	13	2	3	4	5	6	7	8	9	1	1	1	1	1	1	1	1	1	1	1	1	1
1381	13	1	10	11	12	13	2	3	4	5	6	7	8	9	1	1	1	1	1	1	1	1	1	1	1	1	1
1382	13	1	10	11	12	13	2	3	4	5	6	7	8	9	1	1	1	1	1	1	1	1	1	1	1	1	1
1383	13	1	10	11	12	13	2	3	4	5	6	7	8	9	1	1	1	1	1	1	1	1	1	1	1	1	1
1384	6	10	12	2	4	6	8								0	1	0	1	0	1	0	1	0	1	0	1	0
1385	13	1	10	11	12	13	2	3	4	5	6	7	8	9	1	1	1	1	1	1	1	1	1	1	1	1	1
1386	13	1	10	11	12	13	2	3	4	5	6	7	8	9	1	1	1	1	1	1	1	1	1	1	1	1	1
1387	12	1	10	11	12	13	2	3	4	5	6	8	9		1	1	1	1	1	1	0	1	1	1	1	1	1
1388															0	0	0	0	0	0	0	0	0	0	0	0	0
1389	13	1	10	11	12	13	2	3	4	5	6	7	8	9	1	1	1	1	1	1	1	1	1	1	1	1	1
1390															0	0	0	0	0	0	0	0	0	0	0	0	0
1391	13	1	10	11	12	13	2	3	4	5	6	7	8	9	1	1	1	1	1	1	1	1	1	1	1	1	1
1392	13	1	10	11	12	13	2	3	4	5	6	7	8	9	1	1	1	1	1	1	1	1	1	1	1	1	1
1393															0	0	0	0	0	0	0	0	0	0	0	0	0
1394	13	1	10	11	12	13	2	3	4	5	6	7	8	9	1	1	1	1	1	1	1	1	1	1	1	1	1
1395	13	1	10	11	12	13	2	3	4	5	6	7	8	9	1	1	1	1	1	1	1	1	1	1	1	1	1
1396	13	1	10	11	12	13	2	3	4	5	6	7	8	9	1	1	1	1	1	1	1	1	1	1	1	1	1
1397	13	1	10	11	12	13	2	3	4	5	6	7	8	9	1	1	1	1	1	1	1	1	1	1	1	1	1
1398	7	1	11	13	3	5	7	9							1	0	1	0	1	0	1	0	1	0	1	0	1
1399	11	10	11	12	13	2	3	4	5	6	8	9			0	1	1	1	1	1	0	1	1	1	1	1	1
1400															0	0	0	0	0	0	0	0	0	0	0	0	0
1401	13	1	10	11	12	13	2	3	4	5	6	7	8	9	1	1	1	1	1	1	1	1	1	1	1	1	1
1402															0	0	0	0	0	0	0	0	0	0	0	0	0
1403															0	0	0	0	0	0	0	0	0	0	0	0	0
1404	6	10	12	2	4	6	8								0	1	0	1	0	1	0	1	0	1	0	1	0
1405															0	0	0	0	0	0	0	0	0	0	0	0	0
1406															0	0	0	0	0	0	0	0	0	0	0	0	0
1407	13	1	10	11	12	13	2	3	4	5	6	7	8	9	1	1	1	1	1	1	1	1	1	1	1	1	1
1408	13	1	10	11	12	13	2	3	4	5	6	7	8	9	1	1	1	1	1	1	1	1	1	1	1	1	1
1409	13	1	10	11	12	13	2	3	4	5	6	7	8	9	1	1	1	1	1	1	1	1	1	1	1	1	1
1410	13	1	10	11	12	13	2	3	4	5	6	7	8	9	1	1	1	1	1	1	1	1	1	1	1	1	1
1411	13	1	10	11	12	13	2	3	4	5	6	7	8	9	1	1	1	1	1	1	1	1	1	1	1	1	1
1412	13	1	10	11	12	13	2	3	4	5	6	7	8	9	1	1	1	1	1	1	1	1	1	1	1	1	1
1413	13	1	10	11	12	13	2	3	4	5	6	7	8	9	1	1	1	1	1	1	1	1	1	1	1	1	1
1414	13	1	10	11	12	13	2	3	4	5	6	7	8	9	1	1	1	1	1	1	1	1	1	1	1	1	1
1415	13	1	10	11	12	13	2	3	4	5	6	7	8	9	1	1	1	1	1	1	1	1	1	1	1	1	1
1416	13	1	10	11	12	13	2	3	4	5	6	7	8	9	1	1	1	1	1	1	1	1	1	1	1	1	1
1417	13	1	10	11	12	13	2	3	4	5	6	7	8	9	1	1	1	1	1	1	1	1	1	1	1	1	1
1418	13	1	10	11	12	13	2	3	4	5	6	7	8	9	1	1	1	1	1	1	1	1	1	1	1	1	1
1419	13	1	10	11	12	13	2	3	4	5	6	7	8	9	1	1	1	1	1	1	1	1	1	1	1	1	1
1420	13	1	10	11	12	13	2	3	4	5	6	7	8	9	1	1	1	1	1	1	1	1	1	1	1	1	1
1421	2	2	8												0	1	0	0	0	0	0	1	0	0	0	0	0
1422	13	1	10	11	12	13	2	3	4	5	6	7	8	9	1	1	1	1	1	1	1	1	1	1	1	1	1
1423	13	1	10	11	12	13	2	3	4	5	6	7	8	9	1	1	1	1	1	1	1	1	1	1	1	1	1
1424	4	1	10	12	8										1	0	0	0	0	0	0	1	0	1	0	1	0
1425	2	1	3												1	0	1	0	0	0	0	0	0	0	0	0	0
1426	13	1	10	11	12	13	2	3	4	5	6	7	8	9	1	1	1	1	1	1	1	1	1	1	1	1	1
1427															0	0	0	0	0	0	0	0	0	0	0	0	0
1428	13	1	10	11	12	13	2	3	4	5	6	7	8	9	1	1	1	1	1	1	1	1	1	1	1	1	1
1429	13	1	10	11	12	13	2	3	4	5	6	7	8	9	1	1	1	1	1	1	1	1	1	1	1	1	1
1430	13	1	10	11	12	13	2	3	4	5	6	7	8	9	1	1	1	1	1	1	1	1	1	1	1	1	1
1431	13	1	10	11	12	13	2	3	4	5	6	7	8	9	1	1	1	1	1	1	1	1	1	1	1	1	1
1432	13	1	10	11	12	13	2	3	4	5	6	7	8	9	1	1	1	1	1	1	1	1	1	1	1	1	1
1433	13	1	10	11	12	13	2	3	4	5	6	7	8	9	1	1	1	1	1	1	1	1	1	1	1	1	1
1434	13	1	10	11	12	13	2	3	4	5	6	7	8	9	1	1	1	1	1	1	1	1	1	1	1	1	1
1435	1	11													0	0	0	0	0	0	0	0	0	0	1	0	0
1436	13	1	10	11	12	13	2	3	4	5	6	7	8	9	1	1	1	1	1	1	1	1	1	1	1	1	1
1437	13	1	10	11	12	13	2	3	4	5	6	7	8	9	1	1	1	1	1	1	1	1	1	1	1	1	1
1438	13	1	10	11	12	13	2	3	4	5	6	7	8	9	1	1	1	1	1	1	1	1	1	1	1	1	1
1439	13	1	10	11	12	13	2	3	4	5	6	7	8	9	1	1	1	1	1	1	1	1	1	1	1	1	1
1440															0	0	0	0	0	0	0	0	0	0	0	0	0
1441	13	1	10	11	12	13	2	3	4	5	6	7	8	9	1	1	1	1	1	1	1	1	1	1	1	1	1
1442	13	1	10	11	12	13	2	3	4	5	6	7	8	9	1	1	1	1	1	1	1	1	1	1	1	1	1
1443	13	1	10	11	12	13	2	3	4	5	6	7	8	9	1	1	1	1	1	1	1	1	1	1	1	1	1
1444	13	1	10	11	12	13	2	3	4	5	6	7	8	9	1	1	1	1	1	1	1	1	1	1	1	1	1
1445	13	1	10	11	12	13	2	3	4	5	6	7	8	9	1	1	1	1	1	1	1	1	1	1	1	1	1
1446	13	1	10	11	12	13	2	3	4	5	6	7	8	9	1	1	1	1	1	1	1	1	1	1	1	1	1
1447	13	1	10	11	12	13	2	3	4	5	6	7	8	9	1	1	1	1	1	1	1	1	1	1	1	1	1
1448	13	1	10	11	12	13	2	3	4	5	6	7	8	9	1	1	1	1	1	1	1	1	1	1	1	1	1
1449	13	1	10	11	12	13	2	3	4	5	6	7	8	9	1	1	1	1	1	1	1	1	1	1	1	1	1
1450	13	1	10	11	12	13	2	3	4	5	6	7	8	9	1	1	1	1	1	1	1	1	1	1	1	1	1
1451	13	1	10	11	12	13	2	3	4	5	6	7	8	9	1	1	1	1	1	1	1	1	1	1	1	1	1
1452															0	0	0	0	0	0	0	0	0	0	0	0	0
1453															0	0	0	0	0	0	0	0	0	0	0	0	0
1454	13	1	10	11	12	13	2	3	4	5	6	7	8	9	1	1	1	1	1	1	1	1	1	1	1	1	1
1455	1	11													0	0	0	0	0	0	0	0	0	0	1	0	0
1456	6	10	12	2	4	6	8								0	1	0	1	0	1	0	1	0	1	0	1	0
1457	13	1	10	11	12	13	2	3	4	5	6	7	8	9	1	1	1	1	1	1	1	1	1	1	1	1	1
1458	13	1	10	11	12	13	2	3	4	5	6	7	8	9	1	1	1	1	1	1	1	1	1	1	1	1	1
1459	6	10	12	2	4	6	8								0	1	0	1	0	1	0	1	0	1	0	1	0
1460	13	1	10	11	12	13	2	3	4	5	6	7	8	9	1	1	1	1	1	1	1	1	1	1	1	1	1
1461	13	1	10	11	12	13	2	3	4	5	6	7	8	9	1	1	1	1	1	1	1	1	1	1	1	1	1
1462	13	1	10	11	12	13	2	3	4	5	6	7	8	9	1	1	1	1	1	1	1	1	1	1	1	1	1
1463	12	1	10	11	12	13	2	4	5	6	7	8	9		1	1	0	1	1	1	1	1	1	1	1	1	1
1464	13	1	10	11	12	13	2	3	4	5	6	7	8	9	1	1	1	1	1	1	1	1	1	1	1	1	1
1465	10	1	10	12	13	2	4	5	6	8	9				1	1	0	1	1	1	0	1	1	1	0	1	1
1466	9	1	12	13	2	3	4	5	6	8					1	1	1	1	1	1	0	1	0	0	0	1	1
1467	13	1	10	11	12	13	2	3	4	5	6	7	8	9	1	1	1	1	1	1	1	1	1	1	1	1	1
1468	13	1	10	11	12	13	2	3	4	5	6	7	8	9	1	1	1	1	1	1	1	1	1	1	1	1	1
1469															0	0	0	0	0	0	0	0	0	0	0	0	0
1470	13	1	10	11	12	13	2	3	4	5	6	7	8	9	1	1	1	1	1	1	1	1	1	1	1	1	1
1471	13	1	10	11	12	13	2	3	4	5	6	7	8	9	1	1	1	1	1	1	1	1	1	1	1	1	1
1472															0	0	0	0	0	0	0	0	0	0	0	0	0
1473	13	1	10	11	12	13	2	3	4	5	6	7	8	9	1	1	1	1	1	1	1	1	1	1	1	1	1
1474	13	1	10	11	12	13	2	3	4	5	6	7	8	9	1	1	1	1	1	1	1	1	1	1	1	1	1
1475	13	1	10	11	12	13	2	3	4	5	6	7	8	9	1	1	1	1	1	1	1	1	1	1	1	1	1
1476	6	1	11	13	3	5	9								1	0	1	0	1	0	0	0	1	0	1	0	1
1477	12	1	10	11	12	13	2	3	4	5	6	7	9		1	1	1	1	1	1	1	0	1	1	1	1	1
1478	9	1	11	12	13	2	3	5	6	9					1	1	1	0	1	1	0	0	1	0	1	1	1
1479	13	1	10	11	12	13	2	3	4	5	6	7	8	9	1	1	1	1	1	1	1	1	1	1	1	1	1
1480	13	1	10	11	12	13	2	3	4	5	6	7	8	9	1	1	1	1	1	1	1	1	1	1	1	1	1
1481															0	0	0	0	0	0	0	0	0	0	0	0	0
1482	13	1	10	11	12	13	2	3	4	5	6	7	8	9	1	1	1	1	1	1	1	1	1	1	1	1	1
1483	6	10	12	2	4	6	8								0	1	0	1	0	1	0	1	0	1	0	1	0
1484															0	0	0	0	0	0	0	0	0	0	0	0	0
1485	13	1	10	11	12	13	2	3	4	5	6	7	8	9	1	1	1	1	1	1	1	1	1	1	1	1	1
1486	13	1	10	11	12	13	2	3	4	5	6	7	8	9	1	1	1	1	1	1	1	1	1	1	1	1	1
1487	13	1	10	11	12	13	2	3	4	5	6	7	8	9	1	1	1	1	1	1	1	1	1	1	1	1	1
1488	4	11	13	5	9										0	0	0	0	1	0	0	0	1	0	1	0	1
1489															0	0	0	0	0	0	0	0	0	0	0	0	0
1490	13	1	10	11	12	13	2	3	4	5	6	7	8	9	1	1	1	1	1	1	1	1	1	1	1	1	1
1491	10	1	11	12	13	2	3	5	7	8	9				1	1	1	0	1	0	1	1	1	0	1	1	1
1492	6	10	12	2	4	6	8								0	1	0	1	0	1	0	1	0	1	0	1	0
1493	11	1	10	11	12	13	3	4	5	6	8	9			1	0	1	1	1	1	0	1	1	1	1	1	1
1494	13	1	10	11	12	13	2	3	4	5	6	7	8	9	1	1	1	1	1	1	1	1	1	1	1	1	1
1495	6	10	12	2	4	6	8								0	1	0	1	0	1	0	1	0	1	0	1	0
1496	13	1	10	11	12	13	2	3	4	5	6	7	8	9	1	1	1	1	1	1	1	1	1	1	1	1	1
1497	12	1	10	11	12	13	2	3	5	6	7	8	9		1	1	1	0	1	1	1	1	1	1	1	1	1
1498	12	1	10	11	12	13	2	3	5	6	7	8	9		1	1	1	0	1	1	1	1	1	1	1	1	1
1499	12	1	10	11	12	13	2	3	5	6	7	8	9		1	1	1	0	1	1	1	1	1	1	1	1	1
1500	13	1	10	11	12	13	2	3	4	5	6	7	8	9	1	1	1	1	1	1	1	1	1	1	1	1	1
1501	12	1	10	11	12	13	2	3	4	5	6	8	9		1	1	1	1	1	1	0	1	1	1	1	1	1
1502	13	1	10	11	12	13	2	3	4	5	6	7	8	9	1	1	1	1	1	1	1	1	1	1	1	1	1
1503	13	1	10	11	12	13	2	3	4	5	6	7	8	9	1	1	1	1	1	1	1	1	1	1	1	1	1
1504	13	1	10	11	12	13	2	3	4	5	6	7	8	9	1	1	1	1	1	1	1	1	1	1	1	1	1
1505	13	1	10	11	12	13	2	3	4	5	6	7	8	9	1	1	1	1	1	1	1	1	1	1	1	1	1
1506	13	1	10	11	12	13	2	3	4	5	6	7	8	9	1	1	1	1	1	1	1	1	1	1	1	1	1
1507	13	1	10	11	12	13	2	3	4	5	6	7	8	9	1	1	1	1	1	1	1	1	1	1	1	1	1
1508															0	0	0	0	0	0	0	0	0	0	0	0	0
1509	2	13	3												0	0	1	0	0	0	0	0	0	0	0	0	1
1510	13	1	10	11	12	13	2	3	4	5	6	7	8	9	1	1	1	1	1	1	1	1	1	1	1	1	1
1511	2	13	5												0	0	0	0	1	0	0	0	0	0	0	0	1
1512	13	1	10	11	12	13	2	3	4	5	6	7	8	9	1	1	1	1	1	1	1	1	1	1	1	1	1
1513	13	1	10	11	12	13	2	3	4	5	6	7	8	9	1	1	1	1	1	1	1	1	1	1	1	1	1
1514	13	1	10	11	12	13	2	3	4	5	6	7	8	9	1	1	1	1	1	1	1	1	1	1	1	1	1
1515	13	1	10	11	12	13	2	3	4	5	6	7	8	9	1	1	1	1	1	1	1	1	1	1	1	1	1
1516	13	1	10	11	12	13	2	3	4	5	6	7	8	9	1	1	1	1	1	1	1	1	1	1	1	1	1
1517	13	1	10	11	12	13	2	3	4	5	6	7	8	9	1	1	1	1	1	1	1	1	1	1	1	1	1
1518	13	1	10	11	12	13	2	3	4	5	6	7	8	9	1	1	1	1	1	1	1	1	1	1	1	1	1
1519	13	1	10	11	12	13	2	3	4	5	6	7	8	9	1	1	1	1	1	1	1	1	1	1	1	1	1
1520	13	1	10	11	12	13	2	3	4	5	6	7	8	9	1	1	1	1	1	1	1	1	1	1	1	1	1
1521	13	1	10	11	12	13	2	3	4	5	6	7	8	9	1	1	1	1	1	1	1	1	1	1	1	1	1
1522	13	1	10	11	12	13	2	3	4	5	6	7	8	9	1	1	1	1	1	1	1	1	1	1	1	1	1
1523	13	1	10	11	12	13	2	3	4	5	6	7	8	9	1	1	1	1	1	1	1	1	1	1	1	1	1
1524	13	1	10	11	12	13	2	3	4	5	6	7	8	9	1	1	1	1	1	1	1	1	1	1	1	1	1
1525	13	1	10	11	12	13	2	3	4	5	6	7	8	9	1	1	1	1	1	1	1	1	1	1	1	1	1
1526	13	1	10	11	12	13	2	3	4	5	6	7	8	9	1	1	1	1	1	1	1	1	1	1	1	1	1
1527	13	1	10	11	12	13	2	3	4	5	6	7	8	9	1	1	1	1	1	1	1	1	1	1	1	1	1
1528	13	1	10	11	12	13	2	3	4	5	6	7	8	9	1	1	1	1	1	1	1	1	1	1	1	1	1
1529	13	1	10	11	12	13	2	3	4	5	6	7	8	9	1	1	1	1	1	1	1	1	1	1	1	1	1
1530	13	1	10	11	12	13	2	3	4	5	6	7	8	9	1	1	1	1	1	1	1	1	1	1	1	1	1
1531	13	1	10	11	12	13	2	3	4	5	6	7	8	9	1	1	1	1	1	1	1	1	1	1	1	1	1
1532	13	1	10	11	12	13	2	3	4	5	6	7	8	9	1	1	1	1	1	1	1	1	1	1	1	1	1
1533	13	1	10	11	12	13	2	3	4	5	6	7	8	9	1	1	1	1	1	1	1	1	1	1	1	1	1
1534	13	1	10	11	12	13	2	3	4	5	6	7	8	9	1	1	1	1	1	1	1	1	1	1	1	1	1
1535	13	1	10	11	12	13	2	3	4	5	6	7	8	9	1	1	1	1	1	1	1	1	1	1	1	1	1
1536	13	1	10	11	12	13	2	3	4	5	6	7	8	9	1	1	1	1	1	1	1	1	1	1	1	1	1
1537	13	1	10	11	12	13	2	3	4	5	6	7	8	9	1	1	1	1	1	1	1	1	1	1	1	1	1
1538	13	1	10	11	12	13	2	3	4	5	6	7	8	9	1	1	1	1	1	1	1	1	1	1	1	1	1
1539															0	0	0	0	0	0	0	0	0	0	0	0	0
1540	13	1	10	11	12	13	2	3	4	5	6	7	8	9	1	1	1	1	1	1	1	1	1	1	1	1	1
1541	13	1	10	11	12	13	2	3	4	5	6	7	8	9	1	1	1	1	1	1	1	1	1	1	1	1	1
1542	13	1	10	11	12	13	2	3	4	5	6	7	8	9	1	1	1	1	1	1	1	1	1	1	1	1	1
1543	13	1	10	11	12	13	2	3	4	5	6	7	8	9	1	1	1	1	1	1	1	1	1	1	1	1	1
1544	13	1	10	11	12	13	2	3	4	5	6	7	8	9	1	1	1	1	1	1	1	1	1	1	1	1	1
1545	7	10	12	2	4	5	6	8							0	1	0	1	1	1	0	1	0	1	0	1	0
1546	13	1	10	11	12	13	2	3	4	5	6	7	8	9	1	1	1	1	1	1	1	1	1	1	1	1	1
1547	13	1	10	11	12	13	2	3	4	5	6	7	8	9	1	1	1	1	1	1	1	1	1	1	1	1	1
1548	13	1	10	11	12	13	2	3	4	5	6	7	8	9	1	1	1	1	1	1	1	1	1	1	1	1	1
1549	13	1	10	11	12	13	2	3	4	5	6	7	8	9	1	1	1	1	1	1	1	1	1	1	1	1	1
1550	13	1	10	11	12	13	2	3	4	5	6	7	8	9	1	1	1	1	1	1	1	1	1	1	1	1	1
1551	13	1	10	11	12	13	2	3	4	5	6	7	8	9	1	1	1	1	1	1	1	1	1	1	1	1	1
1552	8	10	12	2	4	5	6	8	9						0	1	0	1	1	1	0	1	1	1	0	1	0
1553	13	1	10	11	12	13	2	3	4	5	6	7	8	9	1	1	1	1	1	1	1	1	1	1	1	1	1
1554	13	1	10	11	12	13	2	3	4	5	6	7	8	9	1	1	1	1	1	1	1	1	1	1	1	1	1
1555	13	1	10	11	12	13	2	3	4	5	6	7	8	9	1	1	1	1	1	1	1	1	1	1	1	1	1
1556	13	1	10	11	12	13	2	3	4	5	6	7	8	9	1	1	1	1	1	1	1	1	1	1	1	1	1
1557	13	1	10	11	12	13	2	3	4	5	6	7	8	9	1	1	1	1	1	1	1	1	1	1	1	1	1
1558	13	1	10	11	12	13	2	3	4	5	6	7	8	9	1	1	1	1	1	1	1	1	1	1	1	1	1
1559	13	1	10	11	12	13	2	3	4	5	6	7	8	9	1	1	1	1	1	1	1	1	1	1	1	1	1
1560	13	1	10	11	12	13	2	3	4	5	6	7	8	9	1	1	1	1	1	1	1	1	1	1	1	1	1
1561	13	1	10	11	12	13	2	3	4	5	6	7	8	9	1	1	1	1	1	1	1	1	1	1	1	1	1
1562	6	10	12	2	4	6	8								0	1	0	1	0	1	0	1	0	1	0	1	0
1563	13	1	10	11	12	13	2	3	4	5	6	7	8	9	1	1	1	1	1	1	1	1	1	1	1	1	1
1564	13	1	10	11	12	13	2	3	4	5	6	7	8	9	1	1	1	1	1	1	1	1	1	1	1	1	1
1565	13	1	10	11	12	13	2	3	4	5	6	7	8	9	1	1	1	1	1	1	1	1	1	1	1	1	1
1566	13	1	10	11	12	13	2	3	4	5	6	7	8	9	1	1	1	1	1	1	1	1	1	1	1	1	1
1567	12	1	10	11	13	2	3	4	5	6	7	8	9		1	1	1	1	1	1	1	1	1	1	1	0	1
1568	13	1	10	11	12	13	2	3	4	5	6	7	8	9	1	1	1	1	1	1	1	1	1	1	1	1	1
1569	13	1	10	11	12	13	2	3	4	5	6	7	8	9	1	1	1	1	1	1	1	1	1	1	1	1	1
1570	13	1	10	11	12	13	2	3	4	5	6	7	8	9	1	1	1	1	1	1	1	1	1	1	1	1	1
1571	13	1	10	11	12	13	2	3	4	5	6	7	8	9	1	1	1	1	1	1	1	1	1	1	1	1	1
1572	7	1	11	13	3	5	7	9							1	0	1	0	1	0	1	0	1	0	1	0	1
1573	13	1	10	11	12	13	2	3	4	5	6	7	8	9	1	1	1	1	1	1	1	1	1	1	1	1	1
1574	13	1	10	11	12	13	2	3	4	5	6	7	8	9	1	1	1	1	1	1	1	1	1	1	1	1	1
1575	13	1	10	11	12	13	2	3	4	5	6	7	8	9	1	1	1	1	1	1	1	1	1	1	1	1	1
1576	13	1	10	11	12	13	2	3	4	5	6	7	8	9	1	1	1	1	1	1	1	1	1	1	1	1	1
1577	13	1	10	11	12	13	2	3	4	5	6	7	8	9	1	1	1	1	1	1	1	1	1	1	1	1	1
1578	13	1	10	11	12	13	2	3	4	5	6	7	8	9	1	1	1	1	1	1	1	1	1	1	1	1	1
1579	13	1	10	11	12	13	2	3	4	5	6	7	8	9	1	1	1	1	1	1	1	1	1	1	1	1	1
1580	13	1	10	11	12	13	2	3	4	5	6	7	8	9	1	1	1	1	1	1	1	1	1	1	1	1	1
1581															0	0	0	0	0	0	0	0	0	0	0	0	0
1582	13	1	10	11	12	13	2	3	4	5	6	7	8	9	1	1	1	1	1	1	1	1	1	1	1	1	1
1583	13	1	10	11	12	13	2	3	4	5	6	7	8	9	1	1	1	1	1	1	1	1	1	1	1	1	1
1584	13	1	10	11	12	13	2	3	4	5	6	7	8	9	1	1	1	1	1	1	1	1	1	1	1	1	1
1585	13	1	10	11	12	13	2	3	4	5	6	7	8	9	1	1	1	1	1	1	1	1	1	1	1	1	1
1586	13	1	10	11	12	13	2	3	4	5	6	7	8	9	1	1	1	1	1	1	1	1	1	1	1	1	1
1587	13	1	10	11	12	13	2	3	4	5	6	7	8	9	1	1	1	1	1	1	1	1	1	1	1	1	1
1588	13	1	10	11	12	13	2	3	4	5	6	7	8	9	1	1	1	1	1	1	1	1	1	1	1	1	1
1589	13	1	10	11	12	13	2	3	4	5	6	7	8	9	1	1	1	1	1	1	1	1	1	1	1	1	1
1590															0	0	0	0	0	0	0	0	0	0	0	0	0
1591	13	1	10	11	12	13	2	3	4	5	6	7	8	9	1	1	1	1	1	1	1	1	1	1	1	1	1
1592	8	1	11	12	13	3	5	7	9						1	0	1	0	1	0	1	0	1	0	1	1	1
1593	12	1	10	11	12	13	2	3	4	5	6	7	9		1	1	1	1	1	1	1	0	1	1	1	1	1
1594	13	1	10	11	12	13	2	3	4	5	6	7	8	9	1	1	1	1	1	1	1	1	1	1	1	1	1
1595	13	1	10	11	12	13	2	3	4	5	6	7	8	9	1	1	1	1	1	1	1	1	1	1	1	1	1
1596	7	1	11	13	3	5	7	9							1	0	1	0	1	0	1	0	1	0	1	0	1
1597	11	1	10	11	13	2	3	4	5	6	8	9			1	1	1	1	1	1	0	1	1	1	1	0	1
1598	13	1	10	11	12	13	2	3	4	5	6	7	8	9	1	1	1	1	1	1	1	1	1	1	1	1	1
1599	13	1	10	11	12	13	2	3	4	5	6	7	8	9	1	1	1	1	1	1	1	1	1	1	1	1	1
1600	13	1	10	11	12	13	2	3	4	5	6	7	8	9	1	1	1	1	1	1	1	1	1	1	1	1	1
1601	13	1	10	11	12	13	2	3	4	5	6	7	8	9	1	1	1	1	1	1	1	1	1	1	1	1	1
1602	8	1	11	13	3	4	5	7	9						1	0	1	1	1	0	1	0	1	0	1	0	1
1603	13	1	10	11	12	13	2	3	4	5	6	7	8	9	1	1	1	1	1	1	1	1	1	1	1	1	1
1604	13	1	10	11	12	13	2	3	4	5	6	7	8	9	1	1	1	1	1	1	1	1	1	1	1	1	1
1605	7	1	11	13	3	5	7	9							1	0	1	0	1	0	1	0	1	0	1	0	1
1606	13	1	10	11	12	13	2	3	4	5	6	7	8	9	1	1	1	1	1	1	1	1	1	1	1	1	1
1607	13	1	10	11	12	13	2	3	4	5	6	7	8	9	1	1	1	1	1	1	1	1	1	1	1	1	1
1608	7	1	11	13	3	5	7	9							1	0	1	0	1	0	1	0	1	0	1	0	1
1609	13	1	10	11	12	13	2	3	4	5	6	7	8	9	1	1	1	1	1	1	1	1	1	1	1	1	1
1610	13	1	10	11	12	13	2	3	4	5	6	7	8	9	1	1	1	1	1	1	1	1	1	1	1	1	1
1611	13	1	10	11	12	13	2	3	4	5	6	7	8	9	1	1	1	1	1	1	1	1	1	1	1	1	1
1612	13	1	10	11	12	13	2	3	4	5	6	7	8	9	1	1	1	1	1	1	1	1	1	1	1	1	1
1613	12	1	10	11	12	13	2	3	5	6	7	8	9		1	1	1	0	1	1	1	1	1	1	1	1	1
1614	13	1	10	11	12	13	2	3	4	5	6	7	8	9	1	1	1	1	1	1	1	1	1	1	1	1	1
1615	13	1	10	11	12	13	2	3	4	5	6	7	8	9	1	1	1	1	1	1	1	1	1	1	1	1	1
1616	13	1	10	11	12	13	2	3	4	5	6	7	8	9	1	1	1	1	1	1	1	1	1	1	1	1	1
1617	13	1	10	11	12	13	2	3	4	5	6	7	8	9	1	1	1	1	1	1	1	1	1	1	1	1	1
1618	13	1	10	11	12	13	2	3	4	5	6	7	8	9	1	1	1	1	1	1	1	1	1	1	1	1	1
1619	13	1	10	11	12	13	2	3	4	5	6	7	8	9	1	1	1	1	1	1	1	1	1	1	1	1	1
1620	13	1	10	11	12	13	2	3	4	5	6	7	8	9	1	1	1	1	1	1	1	1	1	1	1	1	1
1621	13	1	10	11	12	13	2	3	4	5	6	7	8	9	1	1	1	1	1	1	1	1	1	1	1	1	1
1622	13	1	10	11	12	13	2	3	4	5	6	7	8	9	1	1	1	1	1	1	1	1	1	1	1	1	1
1623															0	0	0	0	0	0	0	0	0	0	0	0	0
1624	13	1	10	11	12	13	2	3	4	5	6	7	8	9	1	1	1	1	1	1	1	1	1	1	1	1	1
1625	13	1	10	11	12	13	2	3	4	5	6	7	8	9	1	1	1	1	1	1	1	1	1	1	1	1	1
1626															0	0	0	0	0	0	0	0	0	0	0	0	0
1627	13	1	10	11	12	13	2	3	4	5	6	7	8	9	1	1	1	1	1	1	1	1	1	1	1	1	1
1628	13	1	10	11	12	13	2	3	4	5	6	7	8	9	1	1	1	1	1	1	1	1	1	1	1	1	1
1629															0	0	0	0	0	0	0	0	0	0	0	0	0
1630	10	1	10	11	12	13	3	5	7	8	9				1	0	1	0	1	0	1	1	1	1	1	1	1
1631	13	1	10	11	12	13	2	3	4	5	6	7	8	9	1	1	1	1	1	1	1	1	1	1	1	1	1
1632	13	1	10	11	12	13	2	3	4	5	6	7	8	9	1	1	1	1	1	1	1	1	1	1	1	1	1
1633	13	1	10	11	12	13	2	3	4	5	6	7	8	9	1	1	1	1	1	1	1	1	1	1	1	1	1
1634	7	10	12	2	4	6	8	9							0	1	0	1	0	1	0	1	1	1	0	1	0
1635	13	1	10	11	12	13	2	3	4	5	6	7	8	9	1	1	1	1	1	1	1	1	1	1	1	1	1
1636	13	1	10	11	12	13	2	3	4	5	6	7	8	9	1	1	1	1	1	1	1	1	1	1	1	1	1
1637	5	10	11	13	3	8									0	0	1	0	0	0	0	1	0	1	1	0	1
1638	13	1	10	11	12	13	2	3	4	5	6	7	8	9	1	1	1	1	1	1	1	1	1	1	1	1	1
1639	13	1	10	11	12	13	2	3	4	5	6	7	8	9	1	1	1	1	1	1	1	1	1	1	1	1	1
1640	13	1	10	11	12	13	2	3	4	5	6	7	8	9	1	1	1	1	1	1	1	1	1	1	1	1	1
1641	13	1	10	11	12	13	2	3	4	5	6	7	8	9	1	1	1	1	1	1	1	1	1	1	1	1	1
1642	13	1	10	11	12	13	2	3	4	5	6	7	8	9	1	1	1	1	1	1	1	1	1	1	1	1	1
1643	13	1	10	11	12	13	2	3	4	5	6	7	8	9	1	1	1	1	1	1	1	1	1	1	1	1	1
1644	13	1	10	11	12	13	2	3	4	5	6	7	8	9	1	1	1	1	1	1	1	1	1	1	1	1	1
1645	13	1	10	11	12	13	2	3	4	5	6	7	8	9	1	1	1	1	1	1	1	1	1	1	1	1	1
1646	13	1	10	11	12	13	2	3	4	5	6	7	8	9	1	1	1	1	1	1	1	1	1	1	1	1	1
1647	13	1	10	11	12	13	2	3	4	5	6	7	8	9	1	1	1	1	1	1	1	1	1	1	1	1	1
1648	13	1	10	11	12	13	2	3	4	5	6	7	8	9	1	1	1	1	1	1	1	1	1	1	1	1	1
1649	13	1	10	11	12	13	2	3	4	5	6	7	8	9	1	1	1	1	1	1	1	1	1	1	1	1	1
1650	13	1	10	11	12	13	2	3	4	5	6	7	8	9	1	1	1	1	1	1	1	1	1	1	1	1	1
1651	12	1	10	12	13	2	3	4	5	6	7	8	9		1	1	1	1	1	1	1	1	1	1	0	1	1
1652	13	1	10	11	12	13	2	3	4	5	6	7	8	9	1	1	1	1	1	1	1	1	1	1	1	1	1
1653	7	1	11	13	3	5	7	9							1	0	1	0	1	0	1	0	1	0	1	0	1
1654	13	1	10	11	12	13	2	3	4	5	6	7	8	9	1	1	1	1	1	1	1	1	1	1	1	1	1
1655	13	1	10	11	12	13	2	3	4	5	6	7	8	9	1	1	1	1	1	1	1	1	1	1	1	1	1
1656	12	1	10	11	12	13	2	3	4	5	6	8	9		1	1	1	1	1	1	0	1	1	1	1	1	1
1657	13	1	10	11	12	13	2	3	4	5	6	7	8	9	1	1	1	1	1	1	1	1	1	1	1	1	1
1658	13	1	10	11	12	13	2	3	4	5	6	7	8	9	1	1	1	1	1	1	1	1	1	1	1	1	1
1659															0	0	0	0	0	0	0	0	0	0	0	0	0
1660	13	1	10	11	12	13	2	3	4	5	6	7	8	9	1	1	1	1	1	1	1	1	1	1	1	1	1
1661	13	1	10	11	12	13	2	3	4	5	6	7	8	9	1	1	1	1	1	1	1	1	1	1	1	1	1
1662															0	0	0	0	0	0	0	0	0	0	0	0	0
1663	12	1	10	11	12	13	2	3	4	5	6	7	9		1	1	1	1	1	1	1	0	1	1	1	1	1
1664	7	1	11	13	3	5	7	9							1	0	1	0	1	0	1	0	1	0	1	0	1
1665	13	1	10	11	12	13	2	3	4	5	6	7	8	9	1	1	1	1	1	1	1	1	1	1	1	1	1
1666	13	1	10	11	12	13	2	3	4	5	6	7	8	9	1	1	1	1	1	1	1	1	1	1	1	1	1
1667	13	1	10	11	12	13	2	3	4	5	6	7	8	9	1	1	1	1	1	1	1	1	1	1	1	1	1
1668	13	1	10	11	12	13	2	3	4	5	6	7	8	9	1	1	1	1	1	1	1	1	1	1	1	1	1
1669	13	1	10	11	12	13	2	3	4	5	6	7	8	9	1	1	1	1	1	1	1	1	1	1	1	1	1
1670	13	1	10	11	12	13	2	3	4	5	6	7	8	9	1	1	1	1	1	1	1	1	1	1	1	1	1
1671	13	1	10	11	12	13	2	3	4	5	6	7	8	9	1	1	1	1	1	1	1	1	1	1	1	1	1
1672	13	1	10	11	12	13	2	3	4	5	6	7	8	9	1	1	1	1	1	1	1	1	1	1	1	1	1
1673	13	1	10	11	12	13	2	3	4	5	6	7	8	9	1	1	1	1	1	1	1	1	1	1	1	1	1
1674	13	1	10	11	12	13	2	3	4	5	6	7	8	9	1	1	1	1	1	1	1	1	1	1	1	1	1
1675	13	1	10	11	12	13	2	3	4	5	6	7	8	9	1	1	1	1	1	1	1	1	1	1	1	1	1
1676	13	1	10	11	12	13	2	3	4	5	6	7	8	9	1	1	1	1	1	1	1	1	1	1	1	1	1
1677	13	1	10	11	12	13	2	3	4	5	6	7	8	9	1	1	1	1	1	1	1	1	1	1	1	1	1
1678	13	1	10	11	12	13	2	3	4	5	6	7	8	9	1	1	1	1	1	1	1	1	1	1	1	1	1
1679	13	1	10	11	12	13	2	3	4	5	6	7	8	9	1	1	1	1	1	1	1	1	1	1	1	1	1
1680	13	1	10	11	12	13	2	3	4	5	6	7	8	9	1	1	1	1	1	1	1	1	1	1	1	1	1
1681	13	1	10	11	12	13	2	3	4	5	6	7	8	9	1	1	1	1	1	1	1	1	1	1	1	1	1
1682	13	1	10	11	12	13	2	3	4	5	6	7	8	9	1	1	1	1	1	1	1	1	1	1	1	1	1
1683	13	1	10	11	12	13	2	3	4	5	6	7	8	9	1	1	1	1	1	1	1	1	1	1	1	1	1
1684	12	1	10	11	12	13	2	3	5	6	7	8	9		1	1	1	0	1	1	1	1	1	1	1	1	1
1685	5	11	13	3	5	9									0	0	1	0	1	0	0	0	1	0	1	0	1
1686	13	1	10	11	12	13	2	3	4	5	6	7	8	9	1	1	1	1	1	1	1	1	1	1	1	1	1
1687	13	1	10	11	12	13	2	3	4	5	6	7	8	9	1	1	1	1	1	1	1	1	1	1	1	1	1
1688	13	1	10	11	12	13	2	3	4	5	6	7	8	9	1	1	1	1	1	1	1	1	1	1	1	1	1
1689	13	1	10	11	12	13	2	3	4	5	6	7	8	9	1	1	1	1	1	1	1	1	1	1	1	1	1
1690	13	1	10	11	12	13	2	3	4	5	6	7	8	9	1	1	1	1	1	1	1	1	1	1	1	1	1
1691	13	1	10	11	12	13	2	3	4	5	6	7	8	9	1	1	1	1	1	1	1	1	1	1	1	1	1
1692	13	1	10	11	12	13	2	3	4	5	6	7	8	9	1	1	1	1	1	1	1	1	1	1	1	1	1
1693	13	1	10	11	12	13	2	3	4	5	6	7	8	9	1	1	1	1	1	1	1	1	1	1	1	1	1
1694	7	1	11	13	3	5	7	9							1	0	1	0	1	0	1	0	1	0	1	0	1
1695															0	0	0	0	0	0	0	0	0	0	0	0	0
1696	13	1	10	11	12	13	2	3	4	5	6	7	8	9	1	1	1	1	1	1	1	1	1	1	1	1	1
1697	13	1	10	11	12	13	2	3	4	5	6	7	8	9	1	1	1	1	1	1	1	1	1	1	1	1	1
1698															0	0	0	0	0	0	0	0	0	0	0	0	0
1699	13	1	10	11	12	13	2	3	4	5	6	7	8	9	1	1	1	1	1	1	1	1	1	1	1	1	1
1700	13	1	10	11	12	13	2	3	4	5	6	7	8	9	1	1	1	1	1	1	1	1	1	1	1	1	1
1701															0	0	0	0	0	0	0	0	0	0	0	0	0
1702	13	1	10	11	12	13	2	3	4	5	6	7	8	9	1	1	1	1	1	1	1	1	1	1	1	1	1
1703	8	1	11	13	3	4	5	8	9						1	0	1	1	1	0	0	1	1	0	1	0	1
1704	13	1	10	11	12	13	2	3	4	5	6	7	8	9	1	1	1	1	1	1	1	1	1	1	1	1	1
1705	12	1	11	12	13	2	3	4	5	6	7	8	9		1	1	1	1	1	1	1	1	1	0	1	1	1
1706	6	10	12	2	4	6	8								0	1	0	1	0	1	0	1	0	1	0	1	0
1707	13	1	10	11	12	13	2	3	4	5	6	7	8	9	1	1	1	1	1	1	1	1	1	1	1	1	1
1708	13	1	10	11	12	13	2	3	4	5	6	7	8	9	1	1	1	1	1	1	1	1	1	1	1	1	1
1709	13	1	10	11	12	13	2	3	4	5	6	7	8	9	1	1	1	1	1	1	1	1	1	1	1	1	1
1710	13	1	10	11	12	13	2	3	4	5	6	7	8	9	1	1	1	1	1	1	1	1	1	1	1	1	1
1711	13	1	10	11	12	13	2	3	4	5	6	7	8	9	1	1	1	1	1	1	1	1	1	1	1	1	1
1712	13	1	10	11	12	13	2	3	4	5	6	7	8	9	1	1	1	1	1	1	1	1	1	1	1	1	1
1713	13	1	10	11	12	13	2	3	4	5	6	7	8	9	1	1	1	1	1	1	1	1	1	1	1	1	1
1714	13	1	10	11	12	13	2	3	4	5	6	7	8	9	1	1	1	1	1	1	1	1	1	1	1	1	1
1715	13	1	10	11	12	13	2	3	4	5	6	7	8	9	1	1	1	1	1	1	1	1	1	1	1	1	1
1716	13	1	10	11	12	13	2	3	4	5	6	7	8	9	1	1	1	1	1	1	1	1	1	1	1	1	1
1717	13	1	10	11	12	13	2	3	4	5	6	7	8	9	1	1	1	1	1	1	1	1	1	1	1	1	1
1718	13	1	10	11	12	13	2	3	4	5	6	7	8	9	1	1	1	1	1	1	1	1	1	1	1	1	1
1719	13	1	10	11	12	13	2	3	4	5	6	7	8	9	1	1	1	1	1	1	1	1	1	1	1	1	1
1720	13	1	10	11	12	13	2	3	4	5	6	7	8	9	1	1	1	1	1	1	1	1	1	1	1	1	1
1721	13	1	10	11	12	13	2	3	4	5	6	7	8	9	1	1	1	1	1	1	1	1	1	1	1	1	1
1722	13	1	10	11	12	13	2	3	4	5	6	7	8	9	1	1	1	1	1	1	1	1	1	1	1	1	1
1723	13	1	10	11	12	13	2	3	4	5	6	7	8	9	1	1	1	1	1	1	1	1	1	1	1	1	1
1724	13	1	10	11	12	13	2	3	4	5	6	7	8	9	1	1	1	1	1	1	1	1	1	1	1	1	1
1725	13	1	10	11	12	13	2	3	4	5	6	7	8	9	1	1	1	1	1	1	1	1	1	1	1	1	1
1726	13	1	10	11	12	13	2	3	4	5	6	7	8	9	1	1	1	1	1	1	1	1	1	1	1	1	1
1727	9	1	11	13	2	3	5	7	8	9					1	1	1	0	1	0	1	1	1	0	1	0	1
1728	13	1	10	11	12	13	2	3	4	5	6	7	8	9	1	1	1	1	1	1	1	1	1	1	1	1	1
1729	13	1	10	11	12	13	2	3	4	5	6	7	8	9	1	1	1	1	1	1	1	1	1	1	1	1	1
1730	13	1	10	11	12	13	2	3	4	5	6	7	8	9	1	1	1	1	1	1	1	1	1	1	1	1	1
1731															0	0	0	0	0	0	0	0	0	0	0	0	0
1732	13	1	10	11	12	13	2	3	4	5	6	7	8	9	1	1	1	1	1	1	1	1	1	1	1	1	1
1733	13	1	10	11	12	13	2	3	4	5	6	7	8	9	1	1	1	1	1	1	1	1	1	1	1	1	1
1734	10	1	11	12	13	2	3	5	6	7	9				1	1	1	0	1	1	1	0	1	0	1	1	1
1735	13	1	10	11	12	13	2	3	4	5	6	7	8	9	1	1	1	1	1	1	1	1	1	1	1	1	1
1736	13	1	10	11	12	13	2	3	4	5	6	7	8	9	1	1	1	1	1	1	1	1	1	1	1	1	1
1737	13	1	10	11	12	13	2	3	4	5	6	7	8	9	1	1	1	1	1	1	1	1	1	1	1	1	1
1738	13	1	10	11	12	13	2	3	4	5	6	7	8	9	1	1	1	1	1	1	1	1	1	1	1	1	1
1739	13	1	10	11	12	13	2	3	4	5	6	7	8	9	1	1	1	1	1	1	1	1	1	1	1	1	1
1740	13	1	10	11	12	13	2	3	4	5	6	7	8	9	1	1	1	1	1	1	1	1	1	1	1	1	1
1741	13	1	10	11	12	13	2	3	4	5	6	7	8	9	1	1	1	1	1	1	1	1	1	1	1	1	1
1742															0	0	0	0	0	0	0	0	0	0	0	0	0
1743	12	1	10	11	12	13	2	3	4	5	7	8	9		1	1	1	1	1	0	1	1	1	1	1	1	1
1744	13	1	10	11	12	13	2	3	4	5	6	7	8	9	1	1	1	1	1	1	1	1	1	1	1	1	1
1745	13	1	10	11	12	13	2	3	4	5	6	7	8	9	1	1	1	1	1	1	1	1	1	1	1	1	1
1746	13	1	10	11	12	13	2	3	4	5	6	7	8	9	1	1	1	1	1	1	1	1	1	1	1	1	1
1747															0	0	0	0	0	0	0	0	0	0	0	0	0
1748	13	1	10	11	12	13	2	3	4	5	6	7	8	9	1	1	1	1	1	1	1	1	1	1	1	1	1
1749	13	1	10	11	12	13	2	3	4	5	6	7	8	9	1	1	1	1	1	1	1	1	1	1	1	1	1
1750	1	8													0	0	0	0	0	0	0	1	0	0	0	0	0
1751	8	11	12	2	4	5	7	8	9						0	1	0	1	1	0	1	1	1	0	1	1	0
1752	13	1	10	11	12	13	2	3	4	5	6	7	8	9	1	1	1	1	1	1	1	1	1	1	1	1	1
1753	13	1	10	11	12	13	2	3	4	5	6	7	8	9	1	1	1	1	1	1	1	1	1	1	1	1	1
1754	13	1	10	11	12	13	2	3	4	5	6	7	8	9	1	1	1	1	1	1	1	1	1	1	1	1	1
1755	13	1	10	11	12	13	2	3	4	5	6	7	8	9	1	1	1	1	1	1	1	1	1	1	1	1	1
1756	13	1	10	11	12	13	2	3	4	5	6	7	8	9	1	1	1	1	1	1	1	1	1	1	1	1	1
1757	13	1	10	11	12	13	2	3	4	5	6	7	8	9	1	1	1	1	1	1	1	1	1	1	1	1	1
1758	1	4													0	0	0	1	0	0	0	0	0	0	0	0	0
1759	1	1													1	0	0	0	0	0	0	0	0	0	0	0	0
1760	13	1	10	11	12	13	2	3	4	5	6	7	8	9	1	1	1	1	1	1	1	1	1	1	1	1	1
1761	12	1	10	11	12	13	2	3	5	6	7	8	9		1	1	1	0	1	1	1	1	1	1	1	1	1
1762	13	1	10	11	12	13	2	3	4	5	6	7	8	9	1	1	1	1	1	1	1	1	1	1	1	1	1
1763	13	1	10	11	12	13	2	3	4	5	6	7	8	9	1	1	1	1	1	1	1	1	1	1	1	1	1
1764	13	1	10	11	12	13	2	3	4	5	6	7	8	9	1	1	1	1	1	1	1	1	1	1	1	1	1
1765															0	0	0	0	0	0	0	0	0	0	0	0	0
1766	13	1	10	11	12	13	2	3	4	5	6	7	8	9	1	1	1	1	1	1	1	1	1	1	1	1	1
1767	13	1	10	11	12	13	2	3	4	5	6	7	8	9	1	1	1	1	1	1	1	1	1	1	1	1	1
1768	13	1	10	11	12	13	2	3	4	5	6	7	8	9	1	1	1	1	1	1	1	1	1	1	1	1	1
1769	13	1	10	11	12	13	2	3	4	5	6	7	8	9	1	1	1	1	1	1	1	1	1	1	1	1	1
1770	13	1	10	11	12	13	2	3	4	5	6	7	8	9	1	1	1	1	1	1	1	1	1	1	1	1	1
1771	13	1	10	11	12	13	2	3	4	5	6	7	8	9	1	1	1	1	1	1	1	1	1	1	1	1	1
1772	13	1	10	11	12	13	2	3	4	5	6	7	8	9	1	1	1	1	1	1	1	1	1	1	1	1	1
1773	13	1	10	11	12	13	2	3	4	5	6	7	8	9	1	1	1	1	1	1	1	1	1	1	1	1	1
1774	13	1	10	11	12	13	2	3	4	5	6	7	8	9	1	1	1	1	1	1	1	1	1	1	1	1	1
1775	13	1	10	11	12	13	2	3	4	5	6	7	8	9	1	1	1	1	1	1	1	1	1	1	1	1	1
1776	13	1	10	11	12	13	2	3	4	5	6	7	8	9	1	1	1	1	1	1	1	1	1	1	1	1	1
1777	13	1	10	11	12	13	2	3	4	5	6	7	8	9	1	1	1	1	1	1	1	1	1	1	1	1	1
1778	13	1	10	11	12	13	2	3	4	5	6	7	8	9	1	1	1	1	1	1	1	1	1	1	1	1	1
1779	13	1	10	11	12	13	2	3	4	5	6	7	8	9	1	1	1	1	1	1	1	1	1	1	1	1	1
1780	13	1	10	11	12	13	2	3	4	5	6	7	8	9	1	1	1	1	1	1	1	1	1	1	1	1	1
1781	13	1	10	11	12	13	2	3	4	5	6	7	8	9	1	1	1	1	1	1	1	1	1	1	1	1	1
1782	13	1	10	11	12	13	2	3	4	5	6	7	8	9	1	1	1	1	1	1	1	1	1	1	1	1	1
1783	13	1	10	11	12	13	2	3	4	5	6	7	8	9	1	1	1	1	1	1	1	1	1	1	1	1	1
1784	13	1	10	11	12	13	2	3	4	5	6	7	8	9	1	1	1	1	1	1	1	1	1	1	1	1	1
1785	13	1	10	11	12	13	2	3	4	5	6	7	8	9	1	1	1	1	1	1	1	1	1	1	1	1	1
1786	13	1	10	11	12	13	2	3	4	5	6	7	8	9	1	1	1	1	1	1	1	1	1	1	1	1	1
1787	13	1	10	11	12	13	2	3	4	5	6	7	8	9	1	1	1	1	1	1	1	1	1	1	1	1	1
1788	13	1	10	11	12	13	2	3	4	5	6	7	8	9	1	1	1	1	1	1	1	1	1	1	1	1	1
1789	13	1	10	11	12	13	2	3	4	5	6	7	8	9	1	1	1	1	1	1	1	1	1	1	1	1	1
1790	13	1	10	11	12	13	2	3	4	5	6	7	8	9	1	1	1	1	1	1	1	1	1	1	1	1	1
1791	13	1	10	11	12	13	2	3	4	5	6	7	8	9	1	1	1	1	1	1	1	1	1	1	1	1	1
1792	13	1	10	11	12	13	2	3	4	5	6	7	8	9	1	1	1	1	1	1	1	1	1	1	1	1	1
1793	13	1	10	11	12	13	2	3	4	5	6	7	8	9	1	1	1	1	1	1	1	1	1	1	1	1	1
1794	4	1	11	3	5										1	0	1	0	1	0	0	0	0	0	1	0	0
1795	13	1	10	11	12	13	2	3	4	5	6	7	8	9	1	1	1	1	1	1	1	1	1	1	1	1	1
1796	13	1	10	11	12	13	2	3	4	5	6	7	8	9	1	1	1	1	1	1	1	1	1	1	1	1	1
1797	13	1	10	11	12	13	2	3	4	5	6	7	8	9	1	1	1	1	1	1	1	1	1	1	1	1	1
1798	13	1	10	11	12	13	2	3	4	5	6	7	8	9	1	1	1	1	1	1	1	1	1	1	1	1	1
1799	13	1	10	11	12	13	2	3	4	5	6	7	8	9	1	1	1	1	1	1	1	1	1	1	1	1	1
1800	13	1	10	11	12	13	2	3	4	5	6	7	8	9	1	1	1	1	1	1	1	1	1	1	1	1	1
1801	13	1	10	11	12	13	2	3	4	5	6	7	8	9	1	1	1	1	1	1	1	1	1	1	1	1	1
1802	7	1	11	12	13	3	5	9							1	0	1	0	1	0	0	0	1	0	1	1	1
1803	13	1	10	11	12	13	2	3	4	5	6	7	8	9	1	1	1	1	1	1	1	1	1	1	1	1	1
1804	13	1	10	11	12	13	2	3	4	5	6	7	8	9	1	1	1	1	1	1	1	1	1	1	1	1	1
1805	13	1	10	11	12	13	2	3	4	5	6	7	8	9	1	1	1	1	1	1	1	1	1	1	1	1	1
1806	13	1	10	11	12	13	2	3	4	5	6	7	8	9	1	1	1	1	1	1	1	1	1	1	1	1	1
1807															0	0	0	0	0	0	0	0	0	0	0	0	0
1808	12	1	11	12	13	2	3	4	5	6	7	8	9		1	1	1	1	1	1	1	1	1	0	1	1	1
1809	13	1	10	11	12	13	2	3	4	5	6	7	8	9	1	1	1	1	1	1	1	1	1	1	1	1	1
1810	13	1	10	11	12	13	2	3	4	5	6	7	8	9	1	1	1	1	1	1	1	1	1	1	1	1	1
1811	13	1	10	11	12	13	2	3	4	5	6	7	8	9	1	1	1	1	1	1	1	1	1	1	1	1	1
1812	13	1	10	11	12	13	2	3	4	5	6	7	8	9	1	1	1	1	1	1	1	1	1	1	1	1	1
1813	13	1	10	11	12	13	2	3	4	5	6	7	8	9	1	1	1	1	1	1	1	1	1	1	1	1	1
1814	13	1	10	11	12	13	2	3	4	5	6	7	8	9	1	1	1	1	1	1	1	1	1	1	1	1	1
1815	13	1	10	11	12	13	2	3	4	5	6	7	8	9	1	1	1	1	1	1	1	1	1	1	1	1	1
1816	13	1	10	11	12	13	2	3	4	5	6	7	8	9	1	1	1	1	1	1	1	1	1	1	1	1	1
1817	13	1	10	11	12	13	2	3	4	5	6	7	8	9	1	1	1	1	1	1	1	1	1	1	1	1	1
1818	13	1	10	11	12	13	2	3	4	5	6	7	8	9	1	1	1	1	1	1	1	1	1	1	1	1	1
1819	13	1	10	11	12	13	2	3	4	5	6	7	8	9	1	1	1	1	1	1	1	1	1	1	1	1	1
1820	13	1	10	11	12	13	2	3	4	5	6	7	8	9	1	1	1	1	1	1	1	1	1	1	1	1	1
1821	13	1	10	11	12	13	2	3	4	5	6	7	8	9	1	1	1	1	1	1	1	1	1	1	1	1	1
1822	13	1	10	11	12	13	2	3	4	5	6	7	8	9	1	1	1	1	1	1	1	1	1	1	1	1	1
1823	13	1	10	11	12	13	2	3	4	5	6	7	8	9	1	1	1	1	1	1	1	1	1	1	1	1	1
1824	13	1	10	11	12	13	2	3	4	5	6	7	8	9	1	1	1	1	1	1	1	1	1	1	1	1	1
1825															0	0	0	0	0	0	0	0	0	0	0	0	0
1826															0	0	0	0	0	0	0	0	0	0	0	0	0
1827	13	1	10	11	12	13	2	3	4	5	6	7	8	9	1	1	1	1	1	1	1	1	1	1	1	1	1
1828	13	1	10	11	12	13	2	3	4	5	6	7	8	9	1	1	1	1	1	1	1	1	1	1	1	1	1
1829	13	1	10	11	12	13	2	3	4	5	6	7	8	9	1	1	1	1	1	1	1	1	1	1	1	1	1
1830	13	1	10	11	12	13	2	3	4	5	6	7	8	9	1	1	1	1	1	1	1	1	1	1	1	1	1
1831	13	1	10	11	12	13	2	3	4	5	6	7	8	9	1	1	1	1	1	1	1	1	1	1	1	1	1
1832	13	1	10	11	12	13	2	3	4	5	6	7	8	9	1	1	1	1	1	1	1	1	1	1	1	1	1
1833	13	1	10	11	12	13	2	3	4	5	6	7	8	9	1	1	1	1	1	1	1	1	1	1	1	1	1
1834	13	1	10	11	12	13	2	3	4	5	6	7	8	9	1	1	1	1	1	1	1	1	1	1	1	1	1
1835	13	1	10	11	12	13	2	3	4	5	6	7	8	9	1	1	1	1	1	1	1	1	1	1	1	1	1
1836	13	1	10	11	12	13	2	3	4	5	6	7	8	9	1	1	1	1	1	1	1	1	1	1	1	1	1
1837	13	1	10	11	12	13	2	3	4	5	6	7	8	9	1	1	1	1	1	1	1	1	1	1	1	1	1
1838															0	0	0	0	0	0	0	0	0	0	0	0	0
1839															0	0	0	0	0	0	0	0	0	0	0	0	0
1840	13	1	10	11	12	13	2	3	4	5	6	7	8	9	1	1	1	1	1	1	1	1	1	1	1	1	1
1841	13	1	10	11	12	13	2	3	4	5	6	7	8	9	1	1	1	1	1	1	1	1	1	1	1	1	1
1842	13	1	10	11	12	13	2	3	4	5	6	7	8	9	1	1	1	1	1	1	1	1	1	1	1	1	1
1843	13	1	10	11	12	13	2	3	4	5	6	7	8	9	1	1	1	1	1	1	1	1	1	1	1	1	1
1844	4	13	3	5	9										0	0	1	0	1	0	0	0	1	0	0	0	1
1845	13	1	10	11	12	13	2	3	4	5	6	7	8	9	1	1	1	1	1	1	1	1	1	1	1	1	1
1846	5	1	13	3	5	9									1	0	1	0	1	0	0	0	1	0	0	0	1
1847	13	1	10	11	12	13	2	3	4	5	6	7	8	9	1	1	1	1	1	1	1	1	1	1	1	1	1
1848	13	1	10	11	12	13	2	3	4	5	6	7	8	9	1	1	1	1	1	1	1	1	1	1	1	1	1
1849	13	1	10	11	12	13	2	3	4	5	6	7	8	9	1	1	1	1	1	1	1	1	1	1	1	1	1
1850	13	1	10	11	12	13	2	3	4	5	6	7	8	9	1	1	1	1	1	1	1	1	1	1	1	1	1
1851	13	1	10	11	12	13	2	3	4	5	6	7	8	9	1	1	1	1	1	1	1	1	1	1	1	1	1
1852	13	1	10	11	12	13	2	3	4	5	6	7	8	9	1	1	1	1	1	1	1	1	1	1	1	1	1
1853	13	1	10	11	12	13	2	3	4	5	6	7	8	9	1	1	1	1	1	1	1	1	1	1	1	1	1
1854	13	1	10	11	12	13	2	3	4	5	6	7	8	9	1	1	1	1	1	1	1	1	1	1	1	1	1
1855	11	1	11	12	13	3	4	5	6	7	8	9			1	0	1	1	1	1	1	1	1	0	1	1	1
1856	13	1	10	11	12	13	2	3	4	5	6	7	8	9	1	1	1	1	1	1	1	1	1	1	1	1	1
1857	13	1	10	11	12	13	2	3	4	5	6	7	8	9	1	1	1	1	1	1	1	1	1	1	1	1	1
1858	13	1	10	11	12	13	2	3	4	5	6	7	8	9	1	1	1	1	1	1	1	1	1	1	1	1	1
1859	13	1	10	11	12	13	2	3	4	5	6	7	8	9	1	1	1	1	1	1	1	1	1	1	1	1	1
1860	13	1	10	11	12	13	2	3	4	5	6	7	8	9	1	1	1	1	1	1	1	1	1	1	1	1	1
1861	13	1	10	11	12	13	2	3	4	5	6	7	8	9	1	1	1	1	1	1	1	1	1	1	1	1	1
1862	13	1	10	11	12	13	2	3	4	5	6	7	8	9	1	1	1	1	1	1	1	1	1	1	1	1	1
1863	13	1	10	11	12	13	2	3	4	5	6	7	8	9	1	1	1	1	1	1	1	1	1	1	1	1	1
1864	13	1	10	11	12	13	2	3	4	5	6	7	8	9	1	1	1	1	1	1	1	1	1	1	1	1	1
1865	2	13	7												0	0	0	0	0	0	1	0	0	0	0	0	1
1866	2	11	9												0	0	0	0	0	0	0	0	1	0	1	0	0
1867	13	1	10	11	12	13	2	3	4	5	6	7	8	9	1	1	1	1	1	1	1	1	1	1	1	1	1
1868	13	1	10	11	12	13	2	3	4	5	6	7	8	9	1	1	1	1	1	1	1	1	1	1	1	1	1
1869	13	1	10	11	12	13	2	3	4	5	6	7	8	9	1	1	1	1	1	1	1	1	1	1	1	1	1
1870	1	1													1	0	0	0	0	0	0	0	0	0	0	0	0
1871	1	13													0	0	0	0	0	0	0	0	0	0	0	0	1
1872	13	1	10	11	12	13	2	3	4	5	6	7	8	9	1	1	1	1	1	1	1	1	1	1	1	1	1
1873	13	1	10	11	12	13	2	3	4	5	6	7	8	9	1	1	1	1	1	1	1	1	1	1	1	1	1
1874	5	1	11	13	3	5									1	0	1	0	1	0	0	0	0	0	1	0	1
1875	13	1	10	11	12	13	2	3	4	5	6	7	8	9	1	1	1	1	1	1	1	1	1	1	1	1	1
1876															0	0	0	0	0	0	0	0	0	0	0	0	0
1877	13	1	10	11	12	13	2	3	4	5	6	7	8	9	1	1	1	1	1	1	1	1	1	1	1	1	1
1878	13	1	10	11	12	13	2	3	4	5	6	7	8	9	1	1	1	1	1	1	1	1	1	1	1	1	1
1879	13	1	10	11	12	13	2	3	4	5	6	7	8	9	1	1	1	1	1	1	1	1	1	1	1	1	1
1880															0	0	0	0	0	0	0	0	0	0	0	0	0
1881	13	1	10	11	12	13	2	3	4	5	6	7	8	9	1	1	1	1	1	1	1	1	1	1	1	1	1
1882	13	1	10	11	12	13	2	3	4	5	6	7	8	9	1	1	1	1	1	1	1	1	1	1	1	1	1
1883	13	1	10	11	12	13	2	3	4	5	6	7	8	9	1	1	1	1	1	1	1	1	1	1	1	1	1
1884	13	1	10	11	12	13	2	3	4	5	6	7	8	9	1	1	1	1	1	1	1	1	1	1	1	1	1
1885	13	1	10	11	12	13	2	3	4	5	6	7	8	9	1	1	1	1	1	1	1	1	1	1	1	1	1
1886															0	0	0	0	0	0	0	0	0	0	0	0	0
1887	1	13													0	0	0	0	0	0	0	0	0	0	0	0	1
1888	13	1	10	11	12	13	2	3	4	5	6	7	8	9	1	1	1	1	1	1	1	1	1	1	1	1	1
1889	13	1	10	11	12	13	2	3	4	5	6	7	8	9	1	1	1	1	1	1	1	1	1	1	1	1	1
1890	13	1	10	11	12	13	2	3	4	5	6	7	8	9	1	1	1	1	1	1	1	1	1	1	1	1	1
1891	13	1	10	11	12	13	2	3	4	5	6	7	8	9	1	1	1	1	1	1	1	1	1	1	1	1	1
1892	13	1	10	11	12	13	2	3	4	5	6	7	8	9	1	1	1	1	1	1	1	1	1	1	1	1	1
1893	13	1	10	11	12	13	2	3	4	5	6	7	8	9	1	1	1	1	1	1	1	1	1	1	1	1	1
1894															0	0	0	0	0	0	0	0	0	0	0	0	0
1895	13	1	10	11	12	13	2	3	4	5	6	7	8	9	1	1	1	1	1	1	1	1	1	1	1	1	1
1896	6	10	12	2	4	6	8								0	1	0	1	0	1	0	1	0	1	0	1	0
1897	13	1	10	11	12	13	2	3	4	5	6	7	8	9	1	1	1	1	1	1	1	1	1	1	1	1	1
1898															0	0	0	0	0	0	0	0	0	0	0	0	0
1899	13	1	10	11	12	13	2	3	4	5	6	7	8	9	1	1	1	1	1	1	1	1	1	1	1	1	1
1900															0	0	0	0	0	0	0	0	0	0	0	0	0
1901	13	1	10	11	12	13	2	3	4	5	6	7	8	9	1	1	1	1	1	1	1	1	1	1	1	1	1
1902	13	1	10	11	12	13	2	3	4	5	6	7	8	9	1	1	1	1	1	1	1	1	1	1	1	1	1
1903	13	1	10	11	12	13	2	3	4	5	6	7	8	9	1	1	1	1	1	1	1	1	1	1	1	1	1
1904	3	5	6	9											0	0	0	0	1	1	0	0	1	0	0	0	0
1905	13	1	10	11	12	13	2	3	4	5	6	7	8	9	1	1	1	1	1	1	1	1	1	1	1	1	1
1906	13	1	10	11	12	13	2	3	4	5	6	7	8	9	1	1	1	1	1	1	1	1	1	1	1	1	1
1907	13	1	10	11	12	13	2	3	4	5	6	7	8	9	1	1	1	1	1	1	1	1	1	1	1	1	1
1908	13	1	10	11	12	13	2	3	4	5	6	7	8	9	1	1	1	1	1	1	1	1	1	1	1	1	1
1909	13	1	10	11	12	13	2	3	4	5	6	7	8	9	1	1	1	1	1	1	1	1	1	1	1	1	1
1910	13	1	10	11	12	13	2	3	4	5	6	7	8	9	1	1	1	1	1	1	1	1	1	1	1	1	1
1911	13	1	10	11	12	13	2	3	4	5	6	7	8	9	1	1	1	1	1	1	1	1	1	1	1	1	1
1912	13	1	10	11	12	13	2	3	4	5	6	7	8	9	1	1	1	1	1	1	1	1	1	1	1	1	1
1913	13	1	10	11	12	13	2	3	4	5	6	7	8	9	1	1	1	1	1	1	1	1	1	1	1	1	1
1914	13	1	10	11	12	13	2	3	4	5	6	7	8	9	1	1	1	1	1	1	1	1	1	1	1	1	1
1915	6	10	12	2	4	6	8								0	1	0	1	0	1	0	1	0	1	0	1	0
1916	13	1	10	11	12	13	2	3	4	5	6	7	8	9	1	1	1	1	1	1	1	1	1	1	1	1	1
1917	13	1	10	11	12	13	2	3	4	5	6	7	8	9	1	1	1	1	1	1	1	1	1	1	1	1	1
1918	13	1	10	11	12	13	2	3	4	5	6	7	8	9	1	1	1	1	1	1	1	1	1	1	1	1	1
1919															0	0	0	0	0	0	0	0	0	0	0	0	0
1920	13	1	10	11	12	13	2	3	4	5	6	7	8	9	1	1	1	1	1	1	1	1	1	1	1	1	1
1921	13	1	10	11	12	13	2	3	4	5	6	7	8	9	1	1	1	1	1	1	1	1	1	1	1	1	1
1922	13	1	10	11	12	13	2	3	4	5	6	7	8	9	1	1	1	1	1	1	1	1	1	1	1	1	1
1923	13	1	10	11	12	13	2	3	4	5	6	7	8	9	1	1	1	1	1	1	1	1	1	1	1	1	1
1924	13	1	10	11	12	13	2	3	4	5	6	7	8	9	1	1	1	1	1	1	1	1	1	1	1	1	1
1925															0	0	0	0	0	0	0	0	0	0	0	0	0
1926	13	1	10	11	12	13	2	3	4	5	6	7	8	9	1	1	1	1	1	1	1	1	1	1	1	1	1
1927	13	1	10	11	12	13	2	3	4	5	6	7	8	9	1	1	1	1	1	1	1	1	1	1	1	1	1
1928	13	1	10	11	12	13	2	3	4	5	6	7	8	9	1	1	1	1	1	1	1	1	1	1	1	1	1
1929	13	1	10	11	12	13	2	3	4	5	6	7	8	9	1	1	1	1	1	1	1	1	1	1	1	1	1
1930	13	1	10	11	12	13	2	3	4	5	6	7	8	9	1	1	1	1	1	1	1	1	1	1	1	1	1
1931	13	1	10	11	12	13	2	3	4	5	6	7	8	9	1	1	1	1	1	1	1	1	1	1	1	1	1
1932	13	1	10	11	12	13	2	3	4	5	6	7	8	9	1	1	1	1	1	1	1	1	1	1	1	1	1
1933															0	0	0	0	0	0	0	0	0	0	0	0	0
1934	13	1	10	11	12	13	2	3	4	5	6	7	8	9	1	1	1	1	1	1	1	1	1	1	1	1	1
1935	13	1	10	11	12	13	2	3	4	5	6	7	8	9	1	1	1	1	1	1	1	1	1	1	1	1	1
1936	13	1	10	11	12	13	2	3	4	5	6	7	8	9	1	1	1	1	1	1	1	1	1	1	1	1	1
1937															0	0	0	0	0	0	0	0	0	0	0	0	0
1938	9	1	10	11	13	3	4	5	7	9					1	0	1	1	1	0	1	0	1	1	1	0	1
1939	13	1	10	11	12	13	2	3	4	5	6	7	8	9	1	1	1	1	1	1	1	1	1	1	1	1	1
1940	1	4													0	0	0	1	0	0	0	0	0	0	0	0	0
1941															0	0	0	0	0	0	0	0	0	0	0	0	0
1942															0	0	0	0	0	0	0	0	0	0	0	0	0
1943	11	1	11	12	13	2	3	4	5	6	7	9			1	1	1	1	1	1	1	0	1	0	1	1	1
1944	13	1	10	11	12	13	2	3	4	5	6	7	8	9	1	1	1	1	1	1	1	1	1	1	1	1	1
1945	13	1	10	11	12	13	2	3	4	5	6	7	8	9	1	1	1	1	1	1	1	1	1	1	1	1	1
1946	10	1	10	11	12	2	3	4	5	6	8				1	1	1	1	1	1	0	1	0	1	1	1	0
1947	13	1	10	11	12	13	2	3	4	5	6	7	8	9	1	1	1	1	1	1	1	1	1	1	1	1	1
1948	13	1	10	11	12	13	2	3	4	5	6	7	8	9	1	1	1	1	1	1	1	1	1	1	1	1	1
1949															0	0	0	0	0	0	0	0	0	0	0	0	0
1950	13	1	10	11	12	13	2	3	4	5	6	7	8	9	1	1	1	1	1	1	1	1	1	1	1	1	1
1951	13	1	10	11	12	13	2	3	4	5	6	7	8	9	1	1	1	1	1	1	1	1	1	1	1	1	1
1952	13	1	10	11	12	13	2	3	4	5	6	7	8	9	1	1	1	1	1	1	1	1	1	1	1	1	1
1953	6	10	12	2	4	6	8								0	1	0	1	0	1	0	1	0	1	0	1	0
1954															0	0	0	0	0	0	0	0	0	0	0	0	0
1955	13	1	10	11	12	13	2	3	4	5	6	7	8	9	1	1	1	1	1	1	1	1	1	1	1	1	1
1956	13	1	10	11	12	13	2	3	4	5	6	7	8	9	1	1	1	1	1	1	1	1	1	1	1	1	1
1957	13	1	10	11	12	13	2	3	4	5	6	7	8	9	1	1	1	1	1	1	1	1	1	1	1	1	1
1958	12	1	10	11	12	13	2	3	4	5	6	8	9		1	1	1	1	1	1	0	1	1	1	1	1	1
1959															0	0	0	0	0	0	0	0	0	0	0	0	0
1960	13	1	10	11	12	13	2	3	4	5	6	7	8	9	1	1	1	1	1	1	1	1	1	1	1	1	1
1961	13	1	10	11	12	13	2	3	4	5	6	7	8	9	1	1	1	1	1	1	1	1	1	1	1	1	1
1962															0	0	0	0	0	0	0	0	0	0	0	0	0
1963	13	1	10	11	12	13	2	3	4	5	6	7	8	9	1	1	1	1	1	1	1	1	1	1	1	1	1
1964	13	1	10	11	12	13	2	3	4	5	6	7	8	9	1	1	1	1	1	1	1	1	1	1	1	1	1
1965	13	1	10	11	12	13	2	3	4	5	6	7	8	9	1	1	1	1	1	1	1	1	1	1	1	1	1
1966	4	12	2	4	6										0	1	0	1	0	1	0	0	0	0	0	1	0
1967	13	1	10	11	12	13	2	3	4	5	6	7	8	9	1	1	1	1	1	1	1	1	1	1	1	1	1
1968	13	1	10	11	12	13	2	3	4	5	6	7	8	9	1	1	1	1	1	1	1	1	1	1	1	1	1
1969	13	1	10	11	12	13	2	3	4	5	6	7	8	9	1	1	1	1	1	1	1	1	1	1	1	1	1
1970	13	1	10	11	12	13	2	3	4	5	6	7	8	9	1	1	1	1	1	1	1	1	1	1	1	1	1
1971	13	1	10	11	12	13	2	3	4	5	6	7	8	9	1	1	1	1	1	1	1	1	1	1	1	1	1
1972	6	10	12	2	4	6	8								0	1	0	1	0	1	0	1	0	1	0	1	0
1973	13	1	10	11	12	13	2	3	4	5	6	7	8	9	1	1	1	1	1	1	1	1	1	1	1	1	1
1974															0	0	0	0	0	0	0	0	0	0	0	0	0
1975	13	1	10	11	12	13	2	3	4	5	6	7	8	9	1	1	1	1	1	1	1	1	1	1	1	1	1
1976	13	1	10	11	12	13	2	3	4	5	6	7	8	9	1	1	1	1	1	1	1	1	1	1	1	1	1
1977															0	0	0	0	0	0	0	0	0	0	0	0	0
1978	13	1	10	11	12	13	2	3	4	5	6	7	8	9	1	1	1	1	1	1	1	1	1	1	1	1	1
1979	13	1	10	11	12	13	2	3	4	5	6	7	8	9	1	1	1	1	1	1	1	1	1	1	1	1	1
1980															0	0	0	0	0	0	0	0	0	0	0	0	0
1981	13	1	10	11	12	13	2	3	4	5	6	7	8	9	1	1	1	1	1	1	1	1	1	1	1	1	1
1982	13	1	10	11	12	13	2	3	4	5	6	7	8	9	1	1	1	1	1	1	1	1	1	1	1	1	1
1983	13	1	10	11	12	13	2	3	4	5	6	7	8	9	1	1	1	1	1	1	1	1	1	1	1	1	1
1984	13	1	10	11	12	13	2	3	4	5	6	7	8	9	1	1	1	1	1	1	1	1	1	1	1	1	1
1985															0	0	0	0	0	0	0	0	0	0	0	0	0
1986	13	1	10	11	12	13	2	3	4	5	6	7	8	9	1	1	1	1	1	1	1	1	1	1	1	1	1
1987	13	1	10	11	12	13	2	3	4	5	6	7	8	9	1	1	1	1	1	1	1	1	1	1	1	1	1
1988															0	0	0	0	0	0	0	0	0	0	0	0	0
1989	13	1	10	11	12	13	2	3	4	5	6	7	8	9	1	1	1	1	1	1	1	1	1	1	1	1	1
1990	13	1	10	11	12	13	2	3	4	5	6	7	8	9	1	1	1	1	1	1	1	1	1	1	1	1	1
1991	13	1	10	11	12	13	2	3	4	5	6	7	8	9	1	1	1	1	1	1	1	1	1	1	1	1	1
1992	13	1	10	11	12	13	2	3	4	5	6	7	8	9	1	1	1	1	1	1	1	1	1	1	1	1	1
1993	13	1	10	11	12	13	2	3	4	5	6	7	8	9	1	1	1	1	1	1	1	1	1	1	1	1	1
1994	13	1	10	11	12	13	2	3	4	5	6	7	8	9	1	1	1	1	1	1	1	1	1	1	1	1	1
1995	13	1	10	11	12	13	2	3	4	5	6	7	8	9	1	1	1	1	1	1	1	1	1	1	1	1	1
1996	6	10	12	2	4	6	8								0	1	0	1	0	1	0	1	0	1	0	1	0
1997															0	0	0	0	0	0	0	0	0	0	0	0	0
1998	13	1	10	11	12	13	2	3	4	5	6	7	8	9	1	1	1	1	1	1	1	1	1	1	1	1	1
1999															0	0	0	0	0	0	0	0	0	0	0	0	0
[truncated: 345 more rows]

## Sheet: Run11
Sample number	Number TilesAboveMedC	Tiles Above Med Cutoff													Tile 1	Tile 2	Tile 3	Tile 4	Tile 5	Tile 6	Tile 7	Tile 8	Tile 9	Tile 10	Tile 11	Tile 12	Tile 13
1	13	1	10	11	12	13	2	3	4	5	6	7	8	9	1	1	1	1	1	1	1	1	1	1	1	1	1
2	13	1	10	11	12	13	2	3	4	5	6	7	8	9	1	1	1	1	1	1	1	1	1	1	1	1	1
3	13	1	10	11	12	13	2	3	4	5	6	7	8	9	1	1	1	1	1	1	1	1	1	1	1	1	1
4	13	1	10	11	12	13	2	3	4	5	6	7	8	9	1	1	1	1	1	1	1	1	1	1	1	1	1
5	13	1	10	11	12	13	2	3	4	5	6	7	8	9	1	1	1	1	1	1	1	1	1	1	1	1	1		0 = Tile not covered
6	13	1	10	11	12	13	2	3	4	5	6	7	8	9	1	1	1	1	1	1	1	1	1	1	1	1	1		1 = Tile covered
7	13	1	10	11	12	13	2	3	4	5	6	7	8	9	1	1	1	1	1	1	1	1	1	1	1	1	1
8	10	1	11	13	2	3	4	5	6	8	9				1	1	1	1	1	1	0	1	1	0	1	0	1
9	13	1	10	11	12	13	2	3	4	5	6	7	8	9	1	1	1	1	1	1	1	1	1	1	1	1	1
10	13	1	10	11	12	13	2	3	4	5	6	7	8	9	1	1	1	1	1	1	1	1	1	1	1	1	1
11	13	1	10	11	12	13	2	3	4	5	6	7	8	9	1	1	1	1	1	1	1	1	1	1	1	1	1
12	13	1	10	11	12	13	2	3	4	5	6	7	8	9	1	1	1	1	1	1	1	1	1	1	1	1	1
13	13	1	10	11	12	13	2	3	4	5	6	7	8	9	1	1	1	1	1	1	1	1	1	1	1	1	1
14	13	1	10	11	12	13	2	3	4	5	6	7	8	9	1	1	1	1	1	1	1	1	1	1	1	1	1
15	13	1	10	11	12	13	2	3	4	5	6	7	8	9	1	1	1	1	1	1	1	1	1	1	1	1	1
16	13	1	10	11	12	13	2	3	4	5	6	7	8	9	1	1	1	1	1	1	1	1	1	1	1	1	1
17	13	1	10	11	12	13	2	3	4	5	6	7	8	9	1	1	1	1	1	1	1	1	1	1	1	1	1
18	13	1	10	11	12	13	2	3	4	5	6	7	8	9	1	1	1	1	1	1	1	1	1	1	1	1	1
19	13	1	10	11	12	13	2	3	4	5	6	7	8	9	1	1	1	1	1	1	1	1	1	1	1	1	1
20	13	1	10	11	12	13	2	3	4	5	6	7	8	9	1	1	1	1	1	1	1	1	1	1	1	1	1
21	13	1	10	11	12	13	2	3	4	5	6	7	8	9	1	1	1	1	1	1	1	1	1	1	1	1	1
22	13	1	10	11	12	13	2	3	4	5	6	7	8	9	1	1	1	1	1	1	1	1	1	1	1	1	1
23	13	1	10	11	12	13	2	3	4	5	6	7	8	9	1	1	1	1	1	1	1	1	1	1	1	1	1
24	13	1	10	11	12	13	2	3	4	5	6	7	8	9	1	1	1	1	1	1	1	1	1	1	1	1	1
25	13	1	10	11	12	13	2	3	4	5	6	7	8	9	1	1	1	1	1	1	1	1	1	1	1	1	1
26	13	1	10	11	12	13	2	3	4	5	6	7	8	9	1	1	1	1	1	1	1	1	1	1	1	1	1
27	13	1	10	11	12	13	2	3	4	5	6	7	8	9	1	1	1	1	1	1	1	1	1	1	1	1	1
28	13	1	10	11	12	13	2	3	4	5	6	7	8	9	1	1	1	1	1	1	1	1	1	1	1	1	1
29															0	0	0	0	0	0	0	0	0	0	0	0	0
30															0	0	0	0	0	0	0	0	0	0	0	0	0
31	13	1	10	11	12	13	2	3	4	5	6	7	8	9	1	1	1	1	1	1	1	1	1	1	1	1	1
32															0	0	0	0	0	0	0	0	0	0	0	0	0
33	13	1	10	11	12	13	2	3	4	5	6	7	8	9	1	1	1	1	1	1	1	1	1	1	1	1	1
34	13	1	10	11	12	13	2	3	4	5	6	7	8	9	1	1	1	1	1	1	1	1	1	1	1	1	1
35	12	1	10	11	12	13	2	3	4	5	6	8	9		1	1	1	1	1	1	0	1	1	1	1	1	1
36	13	1	10	11	12	13	2	3	4	5	6	7	8	9	1	1	1	1	1	1	1	1	1	1	1	1	1
37															0	0	0	0	0	0	0	0	0	0	0	0	0
38	13	1	10	11	12	13	2	3	4	5	6	7	8	9	1	1	1	1	1	1	1	1	1	1	1	1	1
39															0	0	0	0	0	0	0	0	0	0	0	0	0
40															0	0	0	0	0	0	0	0	0	0	0	0	0
41															0	0	0	0	0	0	0	0	0	0	0	0	0
42															0	0	0	0	0	0	0	0	0	0	0	0	0
43															0	0	0	0	0	0	0	0	0	0	0	0	0
44	13	1	10	11	12	13	2	3	4	5	6	7	8	9	1	1	1	1	1	1	1	1	1	1	1	1	1
45															0	0	0	0	0	0	0	0	0	0	0	0	0
46	13	1	10	11	12	13	2	3	4	5	6	7	8	9	1	1	1	1	1	1	1	1	1	1	1	1	1
47															0	0	0	0	0	0	0	0	0	0	0	0	0
48	13	1	10	11	12	13	2	3	4	5	6	7	8	9	1	1	1	1	1	1	1	1	1	1	1	1	1
49	13	1	10	11	12	13	2	3	4	5	6	7	8	9	1	1	1	1	1	1	1	1	1	1	1	1	1
50	13	1	10	11	12	13	2	3	4	5	6	7	8	9	1	1	1	1	1	1	1	1	1	1	1	1	1
51															0	0	0	0	0	0	0	0	0	0	0	0	0
52	12	1	10	11	13	2	3	4	5	6	7	8	9		1	1	1	1	1	1	1	1	1	1	1	0	1
53															0	0	0	0	0	0	0	0	0	0	0	0	0
54															0	0	0	0	0	0	0	0	0	0	0	0	0
55	13	1	10	11	12	13	2	3	4	5	6	7	8	9	1	1	1	1	1	1	1	1	1	1	1	1	1
56															0	0	0	0	0	0	0	0	0	0	0	0	0
57															0	0	0	0	0	0	0	0	0	0	0	0	0
58															0	0	0	0	0	0	0	0	0	0	0	0	0
59	13	1	10	11	12	13	2	3	4	5	6	7	8	9	1	1	1	1	1	1	1	1	1	1	1	1	1
60	13	1	10	11	12	13	2	3	4	5	6	7	8	9	1	1	1	1	1	1	1	1	1	1	1	1	1
61	13	1	10	11	12	13	2	3	4	5	6	7	8	9	1	1	1	1	1	1	1	1	1	1	1	1	1
62	13	1	10	11	12	13	2	3	4	5	6	7	8	9	1	1	1	1	1	1	1	1	1	1	1	1	1
63	13	1	10	11	12	13	2	3	4	5	6	7	8	9	1	1	1	1	1	1	1	1	1	1	1	1	1
64	13	1	10	11	12	13	2	3	4	5	6	7	8	9	1	1	1	1	1	1	1	1	1	1	1	1	1
65	13	1	10	11	12	13	2	3	4	5	6	7	8	9	1	1	1	1	1	1	1	1	1	1	1	1	1
66	13	1	10	11	12	13	2	3	4	5	6	7	8	9	1	1	1	1	1	1	1	1	1	1	1	1	1
67															0	0	0	0	0	0	0	0	0	0	0	0	0
68															0	0	0	0	0	0	0	0	0	0	0	0	0
69	13	1	10	11	12	13	2	3	4	5	6	7	8	9	1	1	1	1	1	1	1	1	1	1	1	1	1
70	13	1	10	11	12	13	2	3	4	5	6	7	8	9	1	1	1	1	1	1	1	1	1	1	1	1	1
71	13	1	10	11	12	13	2	3	4	5	6	7	8	9	1	1	1	1	1	1	1	1	1	1	1	1	1
72	13	1	10	11	12	13	2	3	4	5	6	7	8	9	1	1	1	1	1	1	1	1	1	1	1	1	1
73	13	1	10	11	12	13	2	3	4	5	6	7	8	9	1	1	1	1	1	1	1	1	1	1	1	1	1
74	1	1													1	0	0	0	0	0	0	0	0	0	0	0	0
75	13	1	10	11	12	13	2	3	4	5	6	7	8	9	1	1	1	1	1	1	1	1	1	1	1	1	1
76	13	1	10	11	12	13	2	3	4	5	6	7	8	9	1	1	1	1	1	1	1	1	1	1	1	1	1
77	13	1	10	11	12	13	2	3	4	5	6	7	8	9	1	1	1	1	1	1	1	1	1	1	1	1	1
78	12	1	10	11	12	13	2	3	5	6	7	8	9		1	1	1	0	1	1	1	1	1	1	1	1	1
79	13	1	10	11	12	13	2	3	4	5	6	7	8	9	1	1	1	1	1	1	1	1	1	1	1	1	1
80	13	1	10	11	12	13	2	3	4	5	6	7	8	9	1	1	1	1	1	1	1	1	1	1	1	1	1
81	13	1	10	11	12	13	2	3	4	5	6	7	8	9	1	1	1	1	1	1	1	1	1	1	1	1	1
82	13	1	10	11	12	13	2	3	4	5	6	7	8	9	1	1	1	1	1	1	1	1	1	1	1	1	1
83	13	1	10	11	12	13	2	3	4	5	6	7	8	9	1	1	1	1	1	1	1	1	1	1	1	1	1
84	13	1	10	11	12	13	2	3	4	5	6	7	8	9	1	1	1	1	1	1	1	1	1	1	1	1	1
85	13	1	10	11	12	13	2	3	4	5	6	7	8	9	1	1	1	1	1	1	1	1	1	1	1	1	1
86	13	1	10	11	12	13	2	3	4	5	6	7	8	9	1	1	1	1	1	1	1	1	1	1	1	1	1
87															0	0	0	0	0	0	0	0	0	0	0	0	0
88	12	1	10	11	12	13	2	3	4	5	6	7	9		1	1	1	1	1	1	1	0	1	1	1	1	1
89	13	1	10	11	12	13	2	3	4	5	6	7	8	9	1	1	1	1	1	1	1	1	1	1	1	1	1
90	13	1	10	11	12	13	2	3	4	5	6	7	8	9	1	1	1	1	1	1	1	1	1	1	1	1	1
91															0	0	0	0	0	0	0	0	0	0	0	0	0
92															0	0	0	0	0	0	0	0	0	0	0	0	0
93	13	1	10	11	12	13	2	3	4	5	6	7	8	9	1	1	1	1	1	1	1	1	1	1	1	1	1
94	13	1	10	11	12	13	2	3	4	5	6	7	8	9	1	1	1	1	1	1	1	1	1	1	1	1	1
95	13	1	10	11	12	13	2	3	4	5	6	7	8	9	1	1	1	1	1	1	1	1	1	1	1	1	1
96	13	1	10	11	12	13	2	3	4	5	6	7	8	9	1	1	1	1	1	1	1	1	1	1	1	1	1
97	13	1	10	11	12	13	2	3	4	5	6	7	8	9	1	1	1	1	1	1	1	1	1	1	1	1	1
98	13	1	10	11	12	13	2	3	4	5	6	7	8	9	1	1	1	1	1	1	1	1	1	1	1	1	1
99	13	1	10	11	12	13	2	3	4	5	6	7	8	9	1	1	1	1	1	1	1	1	1	1	1	1	1
100															0	0	0	0	0	0	0	0	0	0	0	0	0
101	13	1	10	11	12	13	2	3	4	5	6	7	8	9	1	1	1	1	1	1	1	1	1	1	1	1	1
102	13	1	10	11	12	13	2	3	4	5	6	7	8	9	1	1	1	1	1	1	1	1	1	1	1	1	1
103	13	1	10	11	12	13	2	3	4	5	6	7	8	9	1	1	1	1	1	1	1	1	1	1	1	1	1
104	13	1	10	11	12	13	2	3	4	5	6	7	8	9	1	1	1	1	1	1	1	1	1	1	1	1	1
105	13	1	10	11	12	13	2	3	4	5	6	7	8	9	1	1	1	1	1	1	1	1	1	1	1	1	1
106	13	1	10	11	12	13	2	3	4	5	6	7	8	9	1	1	1	1	1	1	1	1	1	1	1	1	1
107	13	1	10	11	12	13	2	3	4	5	6	7	8	9	1	1	1	1	1	1	1	1	1	1	1	1	1
108	13	1	10	11	12	13	2	3	4	5	6	7	8	9	1	1	1	1	1	1	1	1	1	1	1	1	1
109	13	1	10	11	12	13	2	3	4	5	6	7	8	9	1	1	1	1	1	1	1	1	1	1	1	1	1
110	13	1	10	11	12	13	2	3	4	5	6	7	8	9	1	1	1	1	1	1	1	1	1	1	1	1	1
111	1	1													1	0	0	0	0	0	0	0	0	0	0	0	0
112	12	1	10	11	12	13	2	4	5	6	7	8	9		1	1	0	1	1	1	1	1	1	1	1	1	1
113	2	1	9												1	0	0	0	0	0	0	0	1	0	0	0	0
114	13	1	10	11	12	13	2	3	4	5	6	7	8	9	1	1	1	1	1	1	1	1	1	1	1	1	1
115	13	1	10	11	12	13	2	3	4	5	6	7	8	9	1	1	1	1	1	1	1	1	1	1	1	1	1
116	13	1	10	11	12	13	2	3	4	5	6	7	8	9	1	1	1	1	1	1	1	1	1	1	1	1	1
117	13	1	10	11	12	13	2	3	4	5	6	7	8	9	1	1	1	1	1	1	1	1	1	1	1	1	1
118	13	1	10	11	12	13	2	3	4	5	6	7	8	9	1	1	1	1	1	1	1	1	1	1	1	1	1
119	13	1	10	11	12	13	2	3	4	5	6	7	8	9	1	1	1	1	1	1	1	1	1	1	1	1	1
120	13	1	10	11	12	13	2	3	4	5	6	7	8	9	1	1	1	1	1	1	1	1	1	1	1	1	1
121															0	0	0	0	0	0	0	0	0	0	0	0	0
122															0	0	0	0	0	0	0	0	0	0	0	0	0
123	13	1	10	11	12	13	2	3	4	5	6	7	8	9	1	1	1	1	1	1	1	1	1	1	1	1	1
124	13	1	10	11	12	13	2	3	4	5	6	7	8	9	1	1	1	1	1	1	1	1	1	1	1	1	1
125	13	1	10	11	12	13	2	3	4	5	6	7	8	9	1	1	1	1	1	1	1	1	1	1	1	1	1
126	13	1	10	11	12	13	2	3	4	5	6	7	8	9	1	1	1	1	1	1	1	1	1	1	1	1	1
127	13	1	10	11	12	13	2	3	4	5	6	7	8	9	1	1	1	1	1	1	1	1	1	1	1	1	1
128															0	0	0	0	0	0	0	0	0	0	0	0	0
129	13	1	10	11	12	13	2	3	4	5	6	7	8	9	1	1	1	1	1	1	1	1	1	1	1	1	1
130															0	0	0	0	0	0	0	0	0	0	0	0	0
131	13	1	10	11	12	13	2	3	4	5	6	7	8	9	1	1	1	1	1	1	1	1	1	1	1	1	1
132	2	1	9												1	0	0	0	0	0	0	0	1	0	0	0	0
133															0	0	0	0	0	0	0	0	0	0	0	0	0
134	13	1	10	11	12	13	2	3	4	5	6	7	8	9	1	1	1	1	1	1	1	1	1	1	1	1	1
135	7	1	11	13	3	4	5	9							1	0	1	1	1	0	0	0	1	0	1	0	1
136	13	1	10	11	12	13	2	3	4	5	6	7	8	9	1	1	1	1	1	1	1	1	1	1	1	1	1
137	13	1	10	11	12	13	2	3	4	5	6	7	8	9	1	1	1	1	1	1	1	1	1	1	1	1	1
138	13	1	10	11	12	13	2	3	4	5	6	7	8	9	1	1	1	1	1	1	1	1	1	1	1	1	1
139	13	1	10	11	12	13	2	3	4	5	6	7	8	9	1	1	1	1	1	1	1	1	1	1	1	1	1
140	12	1	10	11	13	2	3	4	5	6	7	8	9		1	1	1	1	1	1	1	1	1	1	1	0	1
141	13	1	10	11	12	13	2	3	4	5	6	7	8	9	1	1	1	1	1	1	1	1	1	1	1	1	1
142	13	1	10	11	12	13	2	3	4	5	6	7	8	9	1	1	1	1	1	1	1	1	1	1	1	1	1
143	13	1	10	11	12	13	2	3	4	5	6	7	8	9	1	1	1	1	1	1	1	1	1	1	1	1	1
144	1	1													1	0	0	0	0	0	0	0	0	0	0	0	0
145	7	1	11	13	3	5	7	9							1	0	1	0	1	0	1	0	1	0	1	0	1
146	13	1	10	11	12	13	2	3	4	5	6	7	8	9	1	1	1	1	1	1	1	1	1	1	1	1	1
147	11	1	11	12	13	2	3	5	6	7	8	9			1	1	1	0	1	1	1	1	1	0	1	1	1
148	2	3	9												0	0	1	0	0	0	0	0	1	0	0	0	0
149															0	0	0	0	0	0	0	0	0	0	0	0	0
150															0	0	0	0	0	0	0	0	0	0	0	0	0
151	13	1	10	11	12	13	2	3	4	5	6	7	8	9	1	1	1	1	1	1	1	1	1	1	1	1	1
152															0	0	0	0	0	0	0	0	0	0	0	0	0
153	12	1	10	11	13	2	3	4	5	6	7	8	9		1	1	1	1	1	1	1	1	1	1	1	0	1
154	13	1	10	11	12	13	2	3	4	5	6	7	8	9	1	1	1	1	1	1	1	1	1	1	1	1	1
155	7	1	11	13	3	5	7	9							1	0	1	0	1	0	1	0	1	0	1	0	1
156	13	1	10	11	12	13	2	3	4	5	6	7	8	9	1	1	1	1	1	1	1	1	1	1	1	1	1
157	13	1	10	11	12	13	2	3	4	5	6	7	8	9	1	1	1	1	1	1	1	1	1	1	1	1	1
158	9	1	11	12	13	3	5	6	7	9					1	0	1	0	1	1	1	0	1	0	1	1	1
159	13	1	10	11	12	13	2	3	4	5	6	7	8	9	1	1	1	1	1	1	1	1	1	1	1	1	1
160	13	1	10	11	12	13	2	3	4	5	6	7	8	9	1	1	1	1	1	1	1	1	1	1	1	1	1
161	13	1	10	11	12	13	2	3	4	5	6	7	8	9	1	1	1	1	1	1	1	1	1	1	1	1	1
162	13	1	10	11	12	13	2	3	4	5	6	7	8	9	1	1	1	1	1	1	1	1	1	1	1	1	1
163	13	1	10	11	12	13	2	3	4	5	6	7	8	9	1	1	1	1	1	1	1	1	1	1	1	1	1
164	13	1	10	11	12	13	2	3	4	5	6	7	8	9	1	1	1	1	1	1	1	1	1	1	1	1	1
165	13	1	10	11	12	13	2	3	4	5	6	7	8	9	1	1	1	1	1	1	1	1	1	1	1	1	1
166	7	1	11	13	3	5	7	9							1	0	1	0	1	0	1	0	1	0	1	0	1
167															0	0	0	0	0	0	0	0	0	0	0	0	0
168															0	0	0	0	0	0	0	0	0	0	0	0	0
169	13	1	10	11	12	13	2	3	4	5	6	7	8	9	1	1	1	1	1	1	1	1	1	1	1	1	1
170	13	1	10	11	12	13	2	3	4	5	6	7	8	9	1	1	1	1	1	1	1	1	1	1	1	1	1
171	13	1	10	11	12	13	2	3	4	5	6	7	8	9	1	1	1	1	1	1	1	1	1	1	1	1	1
172	10	1	10	11	12	13	2	3	5	6	7				1	1	1	0	1	1	1	0	0	1	1	1	1
173	13	1	10	11	12	13	2	3	4	5	6	7	8	9	1	1	1	1	1	1	1	1	1	1	1	1	1
174	13	1	10	11	12	13	2	3	4	5	6	7	8	9	1	1	1	1	1	1	1	1	1	1	1	1	1
175	13	1	10	11	12	13	2	3	4	5	6	7	8	9	1	1	1	1	1	1	1	1	1	1	1	1	1
176	13	1	10	11	12	13	2	3	4	5	6	7	8	9	1	1	1	1	1	1	1	1	1	1	1	1	1
177	13	1	10	11	12	13	2	3	4	5	6	7	8	9	1	1	1	1	1	1	1	1	1	1	1	1	1
178	6	10	12	2	4	6	8								0	1	0	1	0	1	0	1	0	1	0	1	0
179	13	1	10	11	12	13	2	3	4	5	6	7	8	9	1	1	1	1	1	1	1	1	1	1	1	1	1
180	13	1	10	11	12	13	2	3	4	5	6	7	8	9	1	1	1	1	1	1	1	1	1	1	1	1	1
181	12	1	11	12	13	2	3	4	5	6	7	8	9		1	1	1	1	1	1	1	1	1	0	1	1	1
182	13	1	10	11	12	13	2	3	4	5	6	7	8	9	1	1	1	1	1	1	1	1	1	1	1	1	1
183	9	1	11	13	2	3	4	5	7	9					1	1	1	1	1	0	1	0	1	0	1	0	1
184	13	1	10	11	12	13	2	3	4	5	6	7	8	9	1	1	1	1	1	1	1	1	1	1	1	1	1
185	13	1	10	11	12	13	2	3	4	5	6	7	8	9	1	1	1	1	1	1	1	1	1	1	1	1	1
186	13	1	10	11	12	13	2	3	4	5	6	7	8	9	1	1	1	1	1	1	1	1	1	1	1	1	1
187	3	2	4	6											0	1	0	1	0	1	0	0	0	0	0	0	0
188	13	1	10	11	12	13	2	3	4	5	6	7	8	9	1	1	1	1	1	1	1	1	1	1	1	1	1
189	13	1	10	11	12	13	2	3	4	5	6	7	8	9	1	1	1	1	1	1	1	1	1	1	1	1	1
190	13	1	10	11	12	13	2	3	4	5	6	7	8	9	1	1	1	1	1	1	1	1	1	1	1	1	1
191	13	1	10	11	12	13	2	3	4	5	6	7	8	9	1	1	1	1	1	1	1	1	1	1	1	1	1
192	13	1	10	11	12	13	2	3	4	5	6	7	8	9	1	1	1	1	1	1	1	1	1	1	1	1	1
193															0	0	0	0	0	0	0	0	0	0	0	0	0
194															0	0	0	0	0	0	0	0	0	0	0	0	0
195	13	1	10	11	12	13	2	3	4	5	6	7	8	9	1	1	1	1	1	1	1	1	1	1	1	1	1
196															0	0	0	0	0	0	0	0	0	0	0	0	0
197	13	1	10	11	12	13	2	3	4	5	6	7	8	9	1	1	1	1	1	1	1	1	1	1	1	1	1
198	13	1	10	11	12	13	2	3	4	5	6	7	8	9	1	1	1	1	1	1	1	1	1	1	1	1	1
199	13	1	10	11	12	13	2	3	4	5	6	7	8	9	1	1	1	1	1	1	1	1	1	1	1	1	1
200															0	0	0	0	0	0	0	0	0	0	0	0	0
201	13	1	10	11	12	13	2	3	4	5	6	7	8	9	1	1	1	1	1	1	1	1	1	1	1	1	1
202	13	1	10	11	12	13	2	3	4	5	6	7	8	9	1	1	1	1	1	1	1	1	1	1	1	1	1
203	9	1	10	12	2	3	4	6	7	8					1	1	1	1	0	1	1	1	0	1	0	1	0
204	13	1	10	11	12	13	2	3	4	5	6	7	8	9	1	1	1	1	1	1	1	1	1	1	1	1	1
205	13	1	10	11	12	13	2	3	4	5	6	7	8	9	1	1	1	1	1	1	1	1	1	1	1	1	1
206	13	1	10	11	12	13	2	3	4	5	6	7	8	9	1	1	1	1	1	1	1	1	1	1	1	1	1
207	13	1	10	11	12	13	2	3	4	5	6	7	8	9	1	1	1	1	1	1	1	1	1	1	1	1	1
208															0	0	0	0	0	0	0	0	0	0	0	0	0
209	13	1	10	11	12	13	2	3	4	5	6	7	8	9	1	1	1	1	1	1	1	1	1	1	1	1	1
210	13	1	10	11	12	13	2	3	4	5	6	7	8	9	1	1	1	1	1	1	1	1	1	1	1	1	1
211	13	1	10	11	12	13	2	3	4	5	6	7	8	9	1	1	1	1	1	1	1	1	1	1	1	1	1
212	7	1	11	13	3	5	7	9							1	0	1	0	1	0	1	0	1	0	1	0	1
213	13	1	10	11	12	13	2	3	4	5	6	7	8	9	1	1	1	1	1	1	1	1	1	1	1	1	1
214	13	1	10	11	12	13	2	3	4	5	6	7	8	9	1	1	1	1	1	1	1	1	1	1	1	1	1
215	11	10	11	12	13	2	3	4	5	6	7	8			0	1	1	1	1	1	1	1	0	1	1	1	1
216	13	1	10	11	12	13	2	3	4	5	6	7	8	9	1	1	1	1	1	1	1	1	1	1	1	1	1
217	13	1	10	11	12	13	2	3	4	5	6	7	8	9	1	1	1	1	1	1	1	1	1	1	1	1	1
218	13	1	10	11	12	13	2	3	4	5	6	7	8	9	1	1	1	1	1	1	1	1	1	1	1	1	1
219	13	1	10	11	12	13	2	3	4	5	6	7	8	9	1	1	1	1	1	1	1	1	1	1	1	1	1
220	12	1	10	11	12	2	3	4	5	6	7	8	9		1	1	1	1	1	1	1	1	1	1	1	1	0
221	13	1	10	11	12	13	2	3	4	5	6	7	8	9	1	1	1	1	1	1	1	1	1	1	1	1	1
222	13	1	10	11	12	13	2	3	4	5	6	7	8	9	1	1	1	1	1	1	1	1	1	1	1	1	1
223	13	1	10	11	12	13	2	3	4	5	6	7	8	9	1	1	1	1	1	1	1	1	1	1	1	1	1
224	1	1													1	0	0	0	0	0	0	0	0	0	0	0	0
225	13	1	10	11	12	13	2	3	4	5	6	7	8	9	1	1	1	1	1	1	1	1	1	1	1	1	1
226	13	1	10	11	12	13	2	3	4	5	6	7	8	9	1	1	1	1	1	1	1	1	1	1	1	1	1
227	12	1	10	11	12	13	2	3	5	6	7	8	9		1	1	1	0	1	1	1	1	1	1	1	1	1
228	13	1	10	11	12	13	2	3	4	5	6	7	8	9	1	1	1	1	1	1	1	1	1	1	1	1	1
229	13	1	10	11	12	13	2	3	4	5	6	7	8	9	1	1	1	1	1	1	1	1	1	1	1	1	1
230	13	1	10	11	12	13	2	3	4	5	6	7	8	9	1	1	1	1	1	1	1	1	1	1	1	1	1
231	7	10	12	2	5	6	7	8							0	1	0	0	1	1	1	1	0	1	0	1	0
232	12	1	10	11	12	13	2	3	5	6	7	8	9		1	1	1	0	1	1	1	1	1	1	1	1	1
233	13	1	10	11	12	13	2	3	4	5	6	7	8	9	1	1	1	1	1	1	1	1	1	1	1	1	1
234	13	1	10	11	12	13	2	3	4	5	6	7	8	9	1	1	1	1	1	1	1	1	1	1	1	1	1
235	13	1	10	11	12	13	2	3	4	5	6	7	8	9	1	1	1	1	1	1	1	1	1	1	1	1	1
236	13	1	10	11	12	13	2	3	4	5	6	7	8	9	1	1	1	1	1	1	1	1	1	1	1	1	1
237	13	1	10	11	12	13	2	3	4	5	6	7	8	9	1	1	1	1	1	1	1	1	1	1	1	1	1
238	13	1	10	11	12	13	2	3	4	5	6	7	8	9	1	1	1	1	1	1	1	1	1	1	1	1	1
239	7	1	11	13	3	5	7	9							1	0	1	0	1	0	1	0	1	0	1	0	1
240	7	1	11	13	3	5	7	9							1	0	1	0	1	0	1	0	1	0	1	0	1
241	13	1	10	11	12	13	2	3	4	5	6	7	8	9	1	1	1	1	1	1	1	1	1	1	1	1	1
242															0	0	0	0	0	0	0	0	0	0	0	0	0
243	13	1	10	11	12	13	2	3	4	5	6	7	8	9	1	1	1	1	1	1	1	1	1	1	1	1	1
244	13	1	10	11	12	13	2	3	4	5	6	7	8	9	1	1	1	1	1	1	1	1	1	1	1	1	1
245	13	1	10	11	12	13	2	3	4	5	6	7	8	9	1	1	1	1	1	1	1	1	1	1	1	1	1
246	4	13	2	4	5										0	1	0	1	1	0	0	0	0	0	0	0	1
247	13	1	10	11	12	13	2	3	4	5	6	7	8	9	1	1	1	1	1	1	1	1	1	1	1	1	1
248	13	1	10	11	12	13	2	3	4	5	6	7	8	9	1	1	1	1	1	1	1	1	1	1	1	1	1
249	13	1	10	11	12	13	2	3	4	5	6	7	8	9	1	1	1	1	1	1	1	1	1	1	1	1	1
250	13	1	10	11	12	13	2	3	4	5	6	7	8	9	1	1	1	1	1	1	1	1	1	1	1	1	1
251	13	1	10	11	12	13	2	3	4	5	6	7	8	9	1	1	1	1	1	1	1	1	1	1	1	1	1
252	13	1	10	11	12	13	2	3	4	5	6	7	8	9	1	1	1	1	1	1	1	1	1	1	1	1	1
253	13	1	10	11	12	13	2	3	4	5	6	7	8	9	1	1	1	1	1	1	1	1	1	1	1	1	1
254	13	1	10	11	12	13	2	3	4	5	6	7	8	9	1	1	1	1	1	1	1	1	1	1	1	1	1
255	13	1	10	11	12	13	2	3	4	5	6	7	8	9	1	1	1	1	1	1	1	1	1	1	1	1	1
256															0	0	0	0	0	0	0	0	0	0	0	0	0
257	13	1	10	11	12	13	2	3	4	5	6	7	8	9	1	1	1	1	1	1	1	1	1	1	1	1	1
258	13	1	10	11	12	13	2	3	4	5	6	7	8	9	1	1	1	1	1	1	1	1	1	1	1	1	1
259	13	1	10	11	12	13	2	3	4	5	6	7	8	9	1	1	1	1	1	1	1	1	1	1	1	1	1
260															0	0	0	0	0	0	0	0	0	0	0	0	0
261	13	1	10	11	12	13	2	3	4	5	6	7	8	9	1	1	1	1	1	1	1	1	1	1	1	1	1
262	13	1	10	11	12	13	2	3	4	5	6	7	8	9	1	1	1	1	1	1	1	1	1	1	1	1	1
263	13	1	10	11	12	13	2	3	4	5	6	7	8	9	1	1	1	1	1	1	1	1	1	1	1	1	1
264	13	1	10	11	12	13	2	3	4	5	6	7	8	9	1	1	1	1	1	1	1	1	1	1	1	1	1
265															0	0	0	0	0	0	0	0	0	0	0	0	0
266	13	1	10	11	12	13	2	3	4	5	6	7	8	9	1	1	1	1	1	1	1	1	1	1	1	1	1
267	13	1	10	11	12	13	2	3	4	5	6	7	8	9	1	1	1	1	1	1	1	1	1	1	1	1	1
268	13	1	10	11	12	13	2	3	4	5	6	7	8	9	1	1	1	1	1	1	1	1	1	1	1	1	1
269	13	1	10	11	12	13	2	3	4	5	6	7	8	9	1	1	1	1	1	1	1	1	1	1	1	1	1
270	13	1	10	11	12	13	2	3	4	5	6	7	8	9	1	1	1	1	1	1	1	1	1	1	1	1	1
271															0	0	0	0	0	0	0	0	0	0	0	0	0
272	13	1	10	11	12	13	2	3	4	5	6	7	8	9	1	1	1	1	1	1	1	1	1	1	1	1	1
273	13	1	10	11	12	13	2	3	4	5	6	7	8	9	1	1	1	1	1	1	1	1	1	1	1	1	1
274	13	1	10	11	12	13	2	3	4	5	6	7	8	9	1	1	1	1	1	1	1	1	1	1	1	1	1
275	13	1	10	11	12	13	2	3	4	5	6	7	8	9	1	1	1	1	1	1	1	1	1	1	1	1	1
276	13	1	10	11	12	13	2	3	4	5	6	7	8	9	1	1	1	1	1	1	1	1	1	1	1	1	1
277	13	1	10	11	12	13	2	3	4	5	6	7	8	9	1	1	1	1	1	1	1	1	1	1	1	1	1
278	13	1	10	11	12	13	2	3	4	5	6	7	8	9	1	1	1	1	1	1	1	1	1	1	1	1	1
279	13	1	10	11	12	13	2	3	4	5	6	7	8	9	1	1	1	1	1	1	1	1	1	1	1	1	1
280	13	1	10	11	12	13	2	3	4	5	6	7	8	9	1	1	1	1	1	1	1	1	1	1	1	1	1
281	13	1	10	11	12	13	2	3	4	5	6	7	8	9	1	1	1	1	1	1	1	1	1	1	1	1	1
282	13	1	10	11	12	13	2	3	4	5	6	7	8	9	1	1	1	1	1	1	1	1	1	1	1	1	1
283	13	1	10	11	12	13	2	3	4	5	6	7	8	9	1	1	1	1	1	1	1	1	1	1	1	1	1
284	13	1	10	11	12	13	2	3	4	5	6	7	8	9	1	1	1	1	1	1	1	1	1	1	1	1	1
285	13	1	10	11	12	13	2	3	4	5	6	7	8	9	1	1	1	1	1	1	1	1	1	1	1	1	1
286	13	1	10	11	12	13	2	3	4	5	6	7	8	9	1	1	1	1	1	1	1	1	1	1	1	1	1
287	13	1	10	11	12	13	2	3	4	5	6	7	8	9	1	1	1	1	1	1	1	1	1	1	1	1	1
288	13	1	10	11	12	13	2	3	4	5	6	7	8	9	1	1	1	1	1	1	1	1	1	1	1	1	1
289	13	1	10	11	12	13	2	3	4	5	6	7	8	9	1	1	1	1	1	1	1	1	1	1	1	1	1
290	13	1	10	11	12	13	2	3	4	5	6	7	8	9	1	1	1	1	1	1	1	1	1	1	1	1	1
291	13	1	10	11	12	13	2	3	4	5	6	7	8	9	1	1	1	1	1	1	1	1	1	1	1	1	1
292	13	1	10	11	12	13	2	3	4	5	6	7	8	9	1	1	1	1	1	1	1	1	1	1	1	1	1
293	2	1	12												1	0	0	0	0	0	0	0	0	0	0	1	0
294	13	1	10	11	12	13	2	3	4	5	6	7	8	9	1	1	1	1	1	1	1	1	1	1	1	1	1
295	3	11	4	7											0	0	0	1	0	0	1	0	0	0	1	0	0
296	12	1	10	11	12	13	3	4	5	6	7	8	9		1	0	1	1	1	1	1	1	1	1	1	1	1
297	13	1	10	11	12	13	2	3	4	5	6	7	8	9	1	1	1	1	1	1	1	1	1	1	1	1	1
298	12	1	10	11	13	2	3	4	5	6	7	8	9		1	1	1	1	1	1	1	1	1	1	1	0	1
299	13	1	10	11	12	13	2	3	4	5	6	7	8	9	1	1	1	1	1	1	1	1	1	1	1	1	1
300	13	1	10	11	12	13	2	3	4	5	6	7	8	9	1	1	1	1	1	1	1	1	1	1	1	1	1
301	13	1	10	11	12	13	2	3	4	5	6	7	8	9	1	1	1	1	1	1	1	1	1	1	1	1	1
302	8	1	11	13	3	4	5	7	9						1	0	1	1	1	0	1	0	1	0	1	0	1
303	6	10	12	2	4	6	8								0	1	0	1	0	1	0	1	0	1	0	1	0
304	13	1	10	11	12	13	2	3	4	5	6	7	8	9	1	1	1	1	1	1	1	1	1	1	1	1	1
305	13	1	10	11	12	13	2	3	4	5	6	7	8	9	1	1	1	1	1	1	1	1	1	1	1	1	1
306	13	1	10	11	12	13	2	3	4	5	6	7	8	9	1	1	1	1	1	1	1	1	1	1	1	1	1
307	11	1	10	11	12	13	2	3	4	6	8	9			1	1	1	1	0	1	0	1	1	1	1	1	1
308	13	1	10	11	12	13	2	3	4	5	6	7	8	9	1	1	1	1	1	1	1	1	1	1	1	1	1
309	13	1	10	11	12	13	2	3	4	5	6	7	8	9	1	1	1	1	1	1	1	1	1	1	1	1	1
310	13	1	10	11	12	13	2	3	4	5	6	7	8	9	1	1	1	1	1	1	1	1	1	1	1	1	1
311	9	1	11	13	2	3	4	5	7	9					1	1	1	1	1	0	1	0	1	0	1	0	1
312	13	1	10	11	12	13	2	3	4	5	6	7	8	9	1	1	1	1	1	1	1	1	1	1	1	1	1
313	13	1	10	11	12	13	2	3	4	5	6	7	8	9	1	1	1	1	1	1	1	1	1	1	1	1	1
314	13	1	10	11	12	13	2	3	4	5	6	7	8	9	1	1	1	1	1	1	1	1	1	1	1	1	1
315	13	1	10	11	12	13	2	3	4	5	6	7	8	9	1	1	1	1	1	1	1	1	1	1	1	1	1
316	13	1	10	11	12	13	2	3	4	5	6	7	8	9	1	1	1	1	1	1	1	1	1	1	1	1	1
317	1	1													1	0	0	0	0	0	0	0	0	0	0	0	0
318	13	1	10	11	12	13	2	3	4	5	6	7	8	9	1	1	1	1	1	1	1	1	1	1	1	1	1
319	6	10	12	2	4	6	8								0	1	0	1	0	1	0	1	0	1	0	1	0
320	13	1	10	11	12	13	2	3	4	5	6	7	8	9	1	1	1	1	1	1	1	1	1	1	1	1	1
321	13	1	10	11	12	13	2	3	4	5	6	7	8	9	1	1	1	1	1	1	1	1	1	1	1	1	1
322	13	1	10	11	12	13	2	3	4	5	6	7	8	9	1	1	1	1	1	1	1	1	1	1	1	1	1
323	13	1	10	11	12	13	2	3	4	5	6	7	8	9	1	1	1	1	1	1	1	1	1	1	1	1	1
324	13	1	10	11	12	13	2	3	4	5	6	7	8	9	1	1	1	1	1	1	1	1	1	1	1	1	1
325	4	11	4	5	8										0	0	0	1	1	0	0	1	0	0	1	0	0
326	13	1	10	11	12	13	2	3	4	5	6	7	8	9	1	1	1	1	1	1	1	1	1	1	1	1	1
327	13	1	10	11	12	13	2	3	4	5	6	7	8	9	1	1	1	1	1	1	1	1	1	1	1	1	1
328	13	1	10	11	12	13	2	3	4	5	6	7	8	9	1	1	1	1	1	1	1	1	1	1	1	1	1
329	13	1	10	11	12	13	2	3	4	5	6	7	8	9	1	1	1	1	1	1	1	1	1	1	1	1	1
330	13	1	10	11	12	13	2	3	4	5	6	7	8	9	1	1	1	1	1	1	1	1	1	1	1	1	1
331	13	1	10	11	12	13	2	3	4	5	6	7	8	9	1	1	1	1	1	1	1	1	1	1	1	1	1
332	13	1	10	11	12	13	2	3	4	5	6	7	8	9	1	1	1	1	1	1	1	1	1	1	1	1	1
333	13	1	10	11	12	13	2	3	4	5	6	7	8	9	1	1	1	1	1	1	1	1	1	1	1	1	1
334	13	1	10	11	12	13	2	3	4	5	6	7	8	9	1	1	1	1	1	1	1	1	1	1	1	1	1
335	13	1	10	11	12	13	2	3	4	5	6	7	8	9	1	1	1	1	1	1	1	1	1	1	1	1	1
336	13	1	10	11	12	13	2	3	4	5	6	7	8	9	1	1	1	1	1	1	1	1	1	1	1	1	1
337	13	1	10	11	12	13	2	3	4	5	6	7	8	9	1	1	1	1	1	1	1	1	1	1	1	1	1
338	13	1	10	11	12	13	2	3	4	5	6	7	8	9	1	1	1	1	1	1	1	1	1	1	1	1	1
339	13	1	10	11	12	13	2	3	4	5	6	7	8	9	1	1	1	1	1	1	1	1	1	1	1	1	1
340															0	0	0	0	0	0	0	0	0	0	0	0	0
341	7	10	12	2	3	4	6	8							0	1	1	1	0	1	0	1	0	1	0	1	0
342	13	1	10	11	12	13	2	3	4	5	6	7	8	9	1	1	1	1	1	1	1	1	1	1	1	1	1
343	13	1	10	11	12	13	2	3	4	5	6	7	8	9	1	1	1	1	1	1	1	1	1	1	1	1	1
344	13	1	10	11	12	13	2	3	4	5	6	7	8	9	1	1	1	1	1	1	1	1	1	1	1	1	1
345	7	1	11	13	3	5	7	9							1	0	1	0	1	0	1	0	1	0	1	0	1
346	13	1	10	11	12	13	2	3	4	5	6	7	8	9	1	1	1	1	1	1	1	1	1	1	1	1	1
347	13	1	10	11	12	13	2	3	4	5	6	7	8	9	1	1	1	1	1	1	1	1	1	1	1	1	1
348	13	1	10	11	12	13	2	3	4	5	6	7	8	9	1	1	1	1	1	1	1	1	1	1	1	1	1
349	13	1	10	11	12	13	2	3	4	5	6	7	8	9	1	1	1	1	1	1	1	1	1	1	1	1	1
350	4	11	5	6	8										0	0	0	0	1	1	0	1	0	0	1	0	0
351	13	1	10	11	12	13	2	3	4	5	6	7	8	9	1	1	1	1	1	1	1	1	1	1	1	1	1
352	12	1	10	11	12	13	2	3	4	5	6	7	8		1	1	1	1	1	1	1	1	0	1	1	1	1
353	13	1	10	11	12	13	2	3	4	5	6	7	8	9	1	1	1	1	1	1	1	1	1	1	1	1	1
354	13	1	10	11	12	13	2	3	4	5	6	7	8	9	1	1	1	1	1	1	1	1	1	1	1	1	1
355	13	1	10	11	12	13	2	3	4	5	6	7	8	9	1	1	1	1	1	1	1	1	1	1	1	1	1
356	11	10	11	12	13	2	4	5	6	7	8	9			0	1	0	1	1	1	1	1	1	1	1	1	1
357	13	1	10	11	12	13	2	3	4	5	6	7	8	9	1	1	1	1	1	1	1	1	1	1	1	1	1
358	13	1	10	11	12	13	2	3	4	5	6	7	8	9	1	1	1	1	1	1	1	1	1	1	1	1	1
359	13	1	10	11	12	13	2	3	4	5	6	7	8	9	1	1	1	1	1	1	1	1	1	1	1	1	1
360	13	1	10	11	12	13	2	3	4	5	6	7	8	9	1	1	1	1	1	1	1	1	1	1	1	1	1
361	13	1	10	11	12	13	2	3	4	5	6	7	8	9	1	1	1	1	1	1	1	1	1	1	1	1	1
362															0	0	0	0	0	0	0	0	0	0	0	0	0
363	13	1	10	11	12	13	2	3	4	5	6	7	8	9	1	1	1	1	1	1	1	1	1	1	1	1	1
364	13	1	10	11	12	13	2	3	4	5	6	7	8	9	1	1	1	1	1	1	1	1	1	1	1	1	1
365	12	1	10	11	12	2	3	4	5	6	7	8	9		1	1	1	1	1	1	1	1	1	1	1	1	0
366	13	1	10	11	12	13	2	3	4	5	6	7	8	9	1	1	1	1	1	1	1	1	1	1	1	1	1
367	13	1	10	11	12	13	2	3	4	5	6	7	8	9	1	1	1	1	1	1	1	1	1	1	1	1	1
368	13	1	10	11	12	13	2	3	4	5	6	7	8	9	1	1	1	1	1	1	1	1	1	1	1	1	1
369	13	1	10	11	12	13	2	3	4	5	6	7	8	9	1	1	1	1	1	1	1	1	1	1	1	1	1
370	13	1	10	11	12	13	2	3	4	5	6	7	8	9	1	1	1	1	1	1	1	1	1	1	1	1	1
371															0	0	0	0	0	0	0	0	0	0	0	0	0
372	13	1	10	11	12	13	2	3	4	5	6	7	8	9	1	1	1	1	1	1	1	1	1	1	1	1	1
373	13	1	10	11	12	13	2	3	4	5	6	7	8	9	1	1	1	1	1	1	1	1	1	1	1	1	1
374	13	1	10	11	12	13	2	3	4	5	6	7	8	9	1	1	1	1	1	1	1	1	1	1	1	1	1
375	12	1	10	11	12	13	2	3	4	5	6	7	8		1	1	1	1	1	1	1	1	0	1	1	1	1
376	13	1	10	11	12	13	2	3	4	5	6	7	8	9	1	1	1	1	1	1	1	1	1	1	1	1	1
377	13	1	10	11	12	13	2	3	4	5	6	7	8	9	1	1	1	1	1	1	1	1	1	1	1	1	1
378	13	1	10	11	12	13	2	3	4	5	6	7	8	9	1	1	1	1	1	1	1	1	1	1	1	1	1
379	8	12	13	2	3	5	7	8	9						0	1	1	0	1	0	1	1	1	0	0	1	1
380															0	0	0	0	0	0	0	0	0	0	0	0	0
381	13	1	10	11	12	13	2	3	4	5	6	7	8	9	1	1	1	1	1	1	1	1	1	1	1	1	1
382	13	1	10	11	12	13	2	3	4	5	6	7	8	9	1	1	1	1	1	1	1	1	1	1	1	1	1
383															0	0	0	0	0	0	0	0	0	0	0	0	0
384	13	1	10	11	12	13	2	3	4	5	6	7	8	9	1	1	1	1	1	1	1	1	1	1	1	1	1
385	13	1	10	11	12	13	2	3	4	5	6	7	8	9	1	1	1	1	1	1	1	1	1	1	1	1	1
386	13	1	10	11	12	13	2	3	4	5	6	7	8	9	1	1	1	1	1	1	1	1	1	1	1	1	1
387	13	1	10	11	12	13	2	3	4	5	6	7	8	9	1	1	1	1	1	1	1	1	1	1	1	1	1
388	13	1	10	11	12	13	2	3	4	5	6	7	8	9	1	1	1	1	1	1	1	1	1	1	1	1	1
389	12	1	10	11	12	13	2	3	4	5	7	8	9		1	1	1	1	1	0	1	1	1	1	1	1	1
390	2	4	8												0	0	0	1	0	0	0	1	0	0	0	0	0
391	13	1	10	11	12	13	2	3	4	5	6	7	8	9	1	1	1	1	1	1	1	1	1	1	1	1	1
392	13	1	10	11	12	13	2	3	4	5	6	7	8	9	1	1	1	1	1	1	1	1	1	1	1	1	1
393	13	1	10	11	12	13	2	3	4	5	6	7	8	9	1	1	1	1	1	1	1	1	1	1	1	1	1
394	13	1	10	11	12	13	2	3	4	5	6	7	8	9	1	1	1	1	1	1	1	1	1	1	1	1	1
395	13	1	10	11	12	13	2	3	4	5	6	7	8	9	1	1	1	1	1	1	1	1	1	1	1	1	1
396	8	1	10	12	2	3	4	6	8						1	1	1	1	0	1	0	1	0	1	0	1	0
397	13	1	10	11	12	13	2	3	4	5	6	7	8	9	1	1	1	1	1	1	1	1	1	1	1	1	1
398															0	0	0	0	0	0	0	0	0	0	0	0	0
399	13	1	10	11	12	13	2	3	4	5	6	7	8	9	1	1	1	1	1	1	1	1	1	1	1	1	1
400	13	1	10	11	12	13	2	3	4	5	6	7	8	9	1	1	1	1	1	1	1	1	1	1	1	1	1
401	13	1	10	11	12	13	2	3	4	5	6	7	8	9	1	1	1	1	1	1	1	1	1	1	1	1	1
402	13	1	10	11	12	13	2	3	4	5	6	7	8	9	1	1	1	1	1	1	1	1	1	1	1	1	1
403	12	1	10	11	12	13	2	3	4	5	6	8	9		1	1	1	1	1	1	0	1	1	1	1	1	1
404	13	1	10	11	12	13	2	3	4	5	6	7	8	9	1	1	1	1	1	1	1	1	1	1	1	1	1
405	13	1	10	11	12	13	2	3	4	5	6	7	8	9	1	1	1	1	1	1	1	1	1	1	1	1	1
406	13	1	10	11	12	13	2	3	4	5	6	7	8	9	1	1	1	1	1	1	1	1	1	1	1	1	1
407															0	0	0	0	0	0	0	0	0	0	0	0	0
408	13	1	10	11	12	13	2	3	4	5	6	7	8	9	1	1	1	1	1	1	1	1	1	1	1	1	1
409	13	1	10	11	12	13	2	3	4	5	6	7	8	9	1	1	1	1	1	1	1	1	1	1	1	1	1
410															0	0	0	0	0	0	0	0	0	0	0	0	0
411	12	1	10	11	12	13	2	3	4	5	6	7	8		1	1	1	1	1	1	1	1	0	1	1	1	1
412	13	1	10	11	12	13	2	3	4	5	6	7	8	9	1	1	1	1	1	1	1	1	1	1	1	1	1
413	13	1	10	11	12	13	2	3	4	5	6	7	8	9	1	1	1	1	1	1	1	1	1	1	1	1	1
414	13	1	10	11	12	13	2	3	4	5	6	7	8	9	1	1	1	1	1	1	1	1	1	1	1	1	1
415	13	1	10	11	12	13	2	3	4	5	6	7	8	9	1	1	1	1	1	1	1	1	1	1	1	1	1
416	5	10	12	2	4	8									0	1	0	1	0	0	0	1	0	1	0	1	0
417															0	0	0	0	0	0	0	0	0	0	0	0	0
418	13	1	10	11	12	13	2	3	4	5	6	7	8	9	1	1	1	1	1	1	1	1	1	1	1	1	1
419	13	1	10	11	12	13	2	3	4	5	6	7	8	9	1	1	1	1	1	1	1	1	1	1	1	1	1
420	13	1	10	11	12	13	2	3	4	5	6	7	8	9	1	1	1	1	1	1	1	1	1	1	1	1	1
421	13	1	10	11	12	13	2	3	4	5	6	7	8	9	1	1	1	1	1	1	1	1	1	1	1	1	1
422	13	1	10	11	12	13	2	3	4	5	6	7	8	9	1	1	1	1	1	1	1	1	1	1	1	1	1
423	13	1	10	11	12	13	2	3	4	5	6	7	8	9	1	1	1	1	1	1	1	1	1	1	1	1	1
424	13	1	10	11	12	13	2	3	4	5	6	7	8	9	1	1	1	1	1	1	1	1	1	1	1	1	1
425	13	1	10	11	12	13	2	3	4	5	6	7	8	9	1	1	1	1	1	1	1	1	1	1	1	1	1
426	13	1	10	11	12	13	2	3	4	5	6	7	8	9	1	1	1	1	1	1	1	1	1	1	1	1	1
427	13	1	10	11	12	13	2	3	4	5	6	7	8	9	1	1	1	1	1	1	1	1	1	1	1	1	1
428	13	1	10	11	12	13	2	3	4	5	6	7	8	9	1	1	1	1	1	1	1	1	1	1	1	1	1
429	13	1	10	11	12	13	2	3	4	5	6	7	8	9	1	1	1	1	1	1	1	1	1	1	1	1	1
430	13	1	10	11	12	13	2	3	4	5	6	7	8	9	1	1	1	1	1	1	1	1	1	1	1	1	1
431	13	1	10	11	12	13	2	3	4	5	6	7	8	9	1	1	1	1	1	1	1	1	1	1	1	1	1
432	13	1	10	11	12	13	2	3	4	5	6	7	8	9	1	1	1	1	1	1	1	1	1	1	1	1	1
433	6	10	12	2	4	6	8								0	1	0	1	0	1	0	1	0	1	0	1	0
434	12	1	10	11	12	13	2	4	5	6	7	8	9		1	1	0	1	1	1	1	1	1	1	1	1	1
435	13	1	10	11	12	13	2	3	4	5	6	7	8	9	1	1	1	1	1	1	1	1	1	1	1	1	1
436	13	1	10	11	12	13	2	3	4	5	6	7	8	9	1	1	1	1	1	1	1	1	1	1	1	1	1
437	13	1	10	11	12	13	2	3	4	5	6	7	8	9	1	1	1	1	1	1	1	1	1	1	1	1	1
438	13	1	10	11	12	13	2	3	4	5	6	7	8	9	1	1	1	1	1	1	1	1	1	1	1	1	1
439	13	1	10	11	12	13	2	3	4	5	6	7	8	9	1	1	1	1	1	1	1	1	1	1	1	1	1
440	13	1	10	11	12	13	2	3	4	5	6	7	8	9	1	1	1	1	1	1	1	1	1	1	1	1	1
441	13	1	10	11	12	13	2	3	4	5	6	7	8	9	1	1	1	1	1	1	1	1	1	1	1	1	1
442	13	1	10	11	12	13	2	3	4	5	6	7	8	9	1	1	1	1	1	1	1	1	1	1	1	1	1
443	2	11	5												0	0	0	0	1	0	0	0	0	0	1	0	0
444	13	1	10	11	12	13	2	3	4	5	6	7	8	9	1	1	1	1	1	1	1	1	1	1	1	1	1
445	13	1	10	11	12	13	2	3	4	5	6	7	8	9	1	1	1	1	1	1	1	1	1	1	1	1	1
446	13	1	10	11	12	13	2	3	4	5	6	7	8	9	1	1	1	1	1	1	1	1	1	1	1	1	1
447	13	1	10	11	12	13	2	3	4	5	6	7	8	9	1	1	1	1	1	1	1	1	1	1	1	1	1
448															0	0	0	0	0	0	0	0	0	0	0	0	0
449	13	1	10	11	12	13	2	3	4	5	6	7	8	9	1	1	1	1	1	1	1	1	1	1	1	1	1
450	13	1	10	11	12	13	2	3	4	5	6	7	8	9	1	1	1	1	1	1	1	1	1	1	1	1	1
451	13	1	10	11	12	13	2	3	4	5	6	7	8	9	1	1	1	1	1	1	1	1	1	1	1	1	1
452	13	1	10	11	12	13	2	3	4	5	6	7	8	9	1	1	1	1	1	1	1	1	1	1	1	1	1
453	13	1	10	11	12	13	2	3	4	5	6	7	8	9	1	1	1	1	1	1	1	1	1	1	1	1	1
454	13	1	10	11	12	13	2	3	4	5	6	7	8	9	1	1	1	1	1	1	1	1	1	1	1	1	1
455	13	1	10	11	12	13	2	3	4	5	6	7	8	9	1	1	1	1	1	1	1	1	1	1	1	1	1
456	13	1	10	11	12	13	2	3	4	5	6	7	8	9	1	1	1	1	1	1	1	1	1	1	1	1	1
457	13	1	10	11	12	13	2	3	4	5	6	7	8	9	1	1	1	1	1	1	1	1	1	1	1	1	1
458	13	1	10	11	12	13	2	3	4	5	6	7	8	9	1	1	1	1	1	1	1	1	1	1	1	1	1
459	13	1	10	11	12	13	2	3	4	5	6	7	8	9	1	1	1	1	1	1	1	1	1	1	1	1	1
460	11	10	11	12	13	2	3	4	5	6	8	9			0	1	1	1	1	1	0	1	1	1	1	1	1
461	3	1	12	9											1	0	0	0	0	0	0	0	1	0	0	1	0
462	13	1	10	11	12	13	2	3	4	5	6	7	8	9	1	1	1	1	1	1	1	1	1	1	1	1	1
463	13	1	10	11	12	13	2	3	4	5	6	7	8	9	1	1	1	1	1	1	1	1	1	1	1	1	1
464	13	1	10	11	12	13	2	3	4	5	6	7	8	9	1	1	1	1	1	1	1	1	1	1	1	1	1
465	13	1	10	11	12	13	2	3	4	5	6	7	8	9	1	1	1	1	1	1	1	1	1	1	1	1	1
466															0	0	0	0	0	0	0	0	0	0	0	0	0
467	13	1	10	11	12	13	2	3	4	5	6	7	8	9	1	1	1	1	1	1	1	1	1	1	1	1	1
468	13	1	10	11	12	13	2	3	4	5	6	7	8	9	1	1	1	1	1	1	1	1	1	1	1	1	1
469	13	1	10	11	12	13	2	3	4	5	6	7	8	9	1	1	1	1	1	1	1	1	1	1	1	1	1
470	13	1	10	11	12	13	2	3	4	5	6	7	8	9	1	1	1	1	1	1	1	1	1	1	1	1	1
471	13	1	10	11	12	13	2	3	4	5	6	7	8	9	1	1	1	1	1	1	1	1	1	1	1	1	1
472	13	1	10	11	12	13	2	3	4	5	6	7	8	9	1	1	1	1	1	1	1	1	1	1	1	1	1
473	13	1	10	11	12	13	2	3	4	5	6	7	8	9	1	1	1	1	1	1	1	1	1	1	1	1	1
474	13	1	10	11	12	13	2	3	4	5	6	7	8	9	1	1	1	1	1	1	1	1	1	1	1	1	1
475	13	1	10	11	12	13	2	3	4	5	6	7	8	9	1	1	1	1	1	1	1	1	1	1	1	1	1
476	13	1	10	11	12	13	2	3	4	5	6	7	8	9	1	1	1	1	1	1	1	1	1	1	1	1	1
477	13	1	10	11	12	13	2	3	4	5	6	7	8	9	1	1	1	1	1	1	1	1	1	1	1	1	1
478	10	10	11	12	13	2	3	4	5	6	8				0	1	1	1	1	1	0	1	0	1	1	1	1
479	13	1	10	11	12	13	2	3	4	5	6	7	8	9	1	1	1	1	1	1	1	1	1	1	1	1	1
480	13	1	10	11	12	13	2	3	4	5	6	7	8	9	1	1	1	1	1	1	1	1	1	1	1	1	1
481	10	1	10	12	13	2	4	5	6	7	8				1	1	0	1	1	1	1	1	0	1	0	1	1
482	13	1	10	11	12	13	2	3	4	5	6	7	8	9	1	1	1	1	1	1	1	1	1	1	1	1	1
483	13	1	10	11	12	13	2	3	4	5	6	7	8	9	1	1	1	1	1	1	1	1	1	1	1	1	1
484	13	1	10	11	12	13	2	3	4	5	6	7	8	9	1	1	1	1	1	1	1	1	1	1	1	1	1
485	13	1	10	11	12	13	2	3	4	5	6	7	8	9	1	1	1	1	1	1	1	1	1	1	1	1	1
486	13	1	10	11	12	13	2	3	4	5	6	7	8	9	1	1	1	1	1	1	1	1	1	1	1	1	1
487	13	1	10	11	12	13	2	3	4	5	6	7	8	9	1	1	1	1	1	1	1	1	1	1	1	1	1
488	13	1	10	11	12	13	2	3	4	5	6	7	8	9	1	1	1	1	1	1	1	1	1	1	1	1	1
489	13	1	10	11	12	13	2	3	4	5	6	7	8	9	1	1	1	1	1	1	1	1	1	1	1	1	1
490	13	1	10	11	12	13	2	3	4	5	6	7	8	9	1	1	1	1	1	1	1	1	1	1	1	1	1
491	13	1	10	11	12	13	2	3	4	5	6	7	8	9	1	1	1	1	1	1	1	1	1	1	1	1	1
492	13	1	10	11	12	13	2	3	4	5	6	7	8	9	1	1	1	1	1	1	1	1	1	1	1	1	1
493	13	1	10	11	12	13	2	3	4	5	6	7	8	9	1	1	1	1	1	1	1	1	1	1	1	1	1
494	11	1	10	11	12	13	2	4	5	6	7	8			1	1	0	1	1	1	1	1	0	1	1	1	1
495	13	1	10	11	12	13	2	3	4	5	6	7	8	9	1	1	1	1	1	1	1	1	1	1	1	1	1
496	6	10	12	2	4	6	8								0	1	0	1	0	1	0	1	0	1	0	1	0
497	13	1	10	11	12	13	2	3	4	5	6	7	8	9	1	1	1	1	1	1	1	1	1	1	1	1	1
498	13	1	10	11	12	13	2	3	4	5	6	7	8	9	1	1	1	1	1	1	1	1	1	1	1	1	1
499	13	1	10	11	12	13	2	3	4	5	6	7	8	9	1	1	1	1	1	1	1	1	1	1	1	1	1
500	13	1	10	11	12	13	2	3	4	5	6	7	8	9	1	1	1	1	1	1	1	1	1	1	1	1	1
501	13	1	10	11	12	13	2	3	4	5	6	7	8	9	1	1	1	1	1	1	1	1	1	1	1	1	1
502	13	1	10	11	12	13	2	3	4	5	6	7	8	9	1	1	1	1	1	1	1	1	1	1	1	1	1
503	13	1	10	11	12	13	2	3	4	5	6	7	8	9	1	1	1	1	1	1	1	1	1	1	1	1	1
504	13	1	10	11	12	13	2	3	4	5	6	7	8	9	1	1	1	1	1	1	1	1	1	1	1	1	1
505	13	1	10	11	12	13	2	3	4	5	6	7	8	9	1	1	1	1	1	1	1	1	1	1	1	1	1
506	13	1	10	11	12	13	2	3	4	5	6	7	8	9	1	1	1	1	1	1	1	1	1	1	1	1	1
507	13	1	10	11	12	13	2	3	4	5	6	7	8	9	1	1	1	1	1	1	1	1	1	1	1	1	1
508	13	1	10	11	12	13	2	3	4	5	6	7	8	9	1	1	1	1	1	1	1	1	1	1	1	1	1
509	13	1	10	11	12	13	2	3	4	5	6	7	8	9	1	1	1	1	1	1	1	1	1	1	1	1	1
510	10	1	10	12	2	3	4	5	6	7	8				1	1	1	1	1	1	1	1	0	1	0	1	0
511	13	1	10	11	12	13	2	3	4	5	6	7	8	9	1	1	1	1	1	1	1	1	1	1	1	1	1
512	12	1	10	11	12	13	2	3	5	6	7	8	9		1	1	1	0	1	1	1	1	1	1	1	1	1
513	13	1	10	11	12	13	2	3	4	5	6	7	8	9	1	1	1	1	1	1	1	1	1	1	1	1	1
514	12	1	10	11	12	13	2	3	5	6	7	8	9		1	1	1	0	1	1	1	1	1	1	1	1	1
515	2	3	5												0	0	1	0	1	0	0	0	0	0	0	0	0
516	13	1	10	11	12	13	2	3	4	5	6	7	8	9	1	1	1	1	1	1	1	1	1	1	1	1	1
517	13	1	10	11	12	13	2	3	4	5	6	7	8	9	1	1	1	1	1	1	1	1	1	1	1	1	1
518	13	1	10	11	12	13	2	3	4	5	6	7	8	9	1	1	1	1	1	1	1	1	1	1	1	1	1
519	13	1	10	11	12	13	2	3	4	5	6	7	8	9	1	1	1	1	1	1	1	1	1	1	1	1	1
520															0	0	0	0	0	0	0	0	0	0	0	0	0
521	12	1	10	11	12	13	2	3	5	6	7	8	9		1	1	1	0	1	1	1	1	1	1	1	1	1
522	13	1	10	11	12	13	2	3	4	5	6	7	8	9	1	1	1	1	1	1	1	1	1	1	1	1	1
523	13	1	10	11	12	13	2	3	4	5	6	7	8	9	1	1	1	1	1	1	1	1	1	1	1	1	1
524	13	1	10	11	12	13	2	3	4	5	6	7	8	9	1	1	1	1	1	1	1	1	1	1	1	1	1
525	13	1	10	11	12	13	2	3	4	5	6	7	8	9	1	1	1	1	1	1	1	1	1	1	1	1	1
526	13	1	10	11	12	13	2	3	4	5	6	7	8	9	1	1	1	1	1	1	1	1	1	1	1	1	1
527	13	1	10	11	12	13	2	3	4	5	6	7	8	9	1	1	1	1	1	1	1	1	1	1	1	1	1
528	13	1	10	11	12	13	2	3	4	5	6	7	8	9	1	1	1	1	1	1	1	1	1	1	1	1	1
529	13	1	10	11	12	13	2	3	4	5	6	7	8	9	1	1	1	1	1	1	1	1	1	1	1	1	1
530	12	1	10	11	12	13	2	3	4	5	6	7	9		1	1	1	1	1	1	1	0	1	1	1	1	1
531	13	1	10	11	12	13	2	3	4	5	6	7	8	9	1	1	1	1	1	1	1	1	1	1	1	1	1
532	3	12	3	5											0	0	1	0	1	0	0	0	0	0	0	1	0
533	12	1	10	11	12	13	2	3	4	5	6	7	9		1	1	1	1	1	1	1	0	1	1	1	1	1
534	9	1	11	12	13	2	3	5	6	9					1	1	1	0	1	1	0	0	1	0	1	1	1
535	13	1	10	11	12	13	2	3	4	5	6	7	8	9	1	1	1	1	1	1	1	1	1	1	1	1	1
536															0	0	0	0	0	0	0	0	0	0	0	0	0
537	12	10	11	12	13	2	3	4	5	6	7	8	9		0	1	1	1	1	1	1	1	1	1	1	1	1
538	12	1	10	12	13	2	3	4	5	6	7	8	9		1	1	1	1	1	1	1	1	1	1	0	1	1
539	13	1	10	11	12	13	2	3	4	5	6	7	8	9	1	1	1	1	1	1	1	1	1	1	1	1	1
540	13	1	10	11	12	13	2	3	4	5	6	7	8	9	1	1	1	1	1	1	1	1	1	1	1	1	1
541	10	1	11	12	13	2	3	5	6	7	9				1	1	1	0	1	1	1	0	1	0	1	1	1
542															0	0	0	0	0	0	0	0	0	0	0	0	0
543	12	1	10	11	12	13	2	3	4	5	6	7	9		1	1	1	1	1	1	1	0	1	1	1	1	1
544	12	1	10	11	12	13	2	3	4	5	6	7	9		1	1	1	1	1	1	1	0	1	1	1	1	1
545	12	1	10	11	12	13	2	3	4	5	6	7	9		1	1	1	1	1	1	1	0	1	1	1	1	1
546	9	1	11	12	13	2	3	5	7	9					1	1	1	0	1	0	1	0	1	0	1	1	1
547	13	1	10	11	12	13	2	3	4	5	6	7	8	9	1	1	1	1	1	1	1	1	1	1	1	1	1
548	13	1	10	11	12	13	2	3	4	5	6	7	8	9	1	1	1	1	1	1	1	1	1	1	1	1	1
549	12	1	10	11	12	13	2	4	5	6	7	8	9		1	1	0	1	1	1	1	1	1	1	1	1	1
550	13	1	10	11	12	13	2	3	4	5	6	7	8	9	1	1	1	1	1	1	1	1	1	1	1	1	1
551															0	0	0	0	0	0	0	0	0	0	0	0	0
552	13	1	10	11	12	13	2	3	4	5	6	7	8	9	1	1	1	1	1	1	1	1	1	1	1	1	1
553	7	13	2	4	5	6	8	9							0	1	0	1	1	1	0	1	1	0	0	0	1
554	13	1	10	11	12	13	2	3	4	5	6	7	8	9	1	1	1	1	1	1	1	1	1	1	1	1	1
555	13	1	10	11	12	13	2	3	4	5	6	7	8	9	1	1	1	1	1	1	1	1	1	1	1	1	1
556	13	1	10	11	12	13	2	3	4	5	6	7	8	9	1	1	1	1	1	1	1	1	1	1	1	1	1
557	13	1	10	11	12	13	2	3	4	5	6	7	8	9	1	1	1	1	1	1	1	1	1	1	1	1	1
558	13	1	10	11	12	13	2	3	4	5	6	7	8	9	1	1	1	1	1	1	1	1	1	1	1	1	1
559	13	1	10	11	12	13	2	3	4	5	6	7	8	9	1	1	1	1	1	1	1	1	1	1	1	1	1
560	7	1	10	12	2	4	6	8							1	1	0	1	0	1	0	1	0	1	0	1	0
561	3	1	13	5											1	0	0	0	1	0	0	0	0	0	0	0	1
562	13	1	10	11	12	13	2	3	4	5	6	7	8	9	1	1	1	1	1	1	1	1	1	1	1	1	1
563	13	1	10	11	12	13	2	3	4	5	6	7	8	9	1	1	1	1	1	1	1	1	1	1	1	1	1
564	13	1	10	11	12	13	2	3	4	5	6	7	8	9	1	1	1	1	1	1	1	1	1	1	1	1	1
565	13	1	10	11	12	13	2	3	4	5	6	7	8	9	1	1	1	1	1	1	1	1	1	1	1	1	1
566															0	0	0	0	0	0	0	0	0	0	0	0	0
567	13	1	10	11	12	13	2	3	4	5	6	7	8	9	1	1	1	1	1	1	1	1	1	1	1	1	1
568	13	1	10	11	12	13	2	3	4	5	6	7	8	9	1	1	1	1	1	1	1	1	1	1	1	1	1
569	7	10	11	12	2	4	6	8							0	1	0	1	0	1	0	1	0	1	1	1	0
570	10	1	10	11	12	13	3	4	5	8	9				1	0	1	1	1	0	0	1	1	1	1	1	1
571	13	1	10	11	12	13	2	3	4	5	6	7	8	9	1	1	1	1	1	1	1	1	1	1	1	1	1
572	12	1	10	11	12	13	2	3	4	6	7	8	9		1	1	1	1	0	1	1	1	1	1	1	1	1
573	7	10	11	12	2	4	6	8							0	1	0	1	0	1	0	1	0	1	1	1	0
574															0	0	0	0	0	0	0	0	0	0	0	0	0
575	13	1	10	11	12	13	2	3	4	5	6	7	8	9	1	1	1	1	1	1	1	1	1	1	1	1	1
576	13	1	10	11	12	13	2	3	4	5	6	7	8	9	1	1	1	1	1	1	1	1	1	1	1	1	1
577	10	10	11	12	13	2	4	5	6	8	9				0	1	0	1	1	1	0	1	1	1	1	1	1
578															0	0	0	0	0	0	0	0	0	0	0	0	0
579	13	1	10	11	12	13	2	3	4	5	6	7	8	9	1	1	1	1	1	1	1	1	1	1	1	1	1
580	13	1	10	11	12	13	2	3	4	5	6	7	8	9	1	1	1	1	1	1	1	1	1	1	1	1	1
581	13	1	10	11	12	13	2	3	4	5	6	7	8	9	1	1	1	1	1	1	1	1	1	1	1	1	1
[truncated: 1,644 more rows]

## Sheet: Run12
Sample number	Number TilesAboveMedC	Tiles Above Med Cutoff													Tile 1	Tile 2	Tile 3	Tile 4	Tile 5	Tile 6	Tile 7	Tile 8	Tile 9	Tile 10	Tile 11	Tile 12	Tile 13
[truncated: 2,249 more rows]

[truncated: 6 more sheets: Run13, Run14, Run15, Run16, Run17, Run18]
