# Supplementary material for: Genomic surveillance of SARS-CoV-2 evolution by a centralised pipeline and weekly focused sequencing, Austria, January 2021 to March 2023
Source: Euro Surveill. 2024 Jun 6;29(23):2300542. doi: 10.2807/1560-7917.ES.2024.29.23.2300542 (PMC11158012; doi:10.2807/1560-7917.ES.2024.29.23.2300542)
Supplement: Supplementary Dataset 1 [file 2300542_SupplementaryDataset1.xlsx]

## Sheet: Disclaimer
This supplementary material is hosted by Eurosurveillance as supporting information alongside the article [Genomic surveillance of SARS-CoV-2 evolution by a centralised pipeline and weekly focused sequencing, Austria, January 2021 to March 2023], on behalf of the authors, who remain responsible for the accuracy and appropriateness of the content. The same standards for ethics, copyright, attribut…

## Sheet: Master Mixes and Buffers
														enter number of reactions here			1
			"Blue" RT primer mix 5uM each										PCR1 Primer mix "Blue"							PCR1 Primer mix "Red"						10× RT Buffer composition:					10× PCR Top Up Buffer composition:
					Per reaction	36000	enter number of reactions here							ul per reaction							ul per reaction
		55M	H2O		0.3375	12150	ul					100uM	Tile_2_Fw	0.1	0.1				100uM	Tile_1_Fw	0.1	0.1				200 mM Tris-HCl pH 8.3					750 mM Tris-HCl pH 8.3
		200uM	RT primer 4		0.0125	450	ul					100uM	Tile_2_Rev	0.1	0.1				100uM	Tile_1_Rev	0.1	0.1				500 mM KCl					200 mM (NH4)2SO4
		200uM	RT primer 6		0.0125	450	ul					100uM	Tile_4_Fw	0.1	0.1				100uM	Tile_3_Fw	0.1	0.1				50 mM MgCl2					1% Triton X-100
		200uM	RT primer 8		0.0125	450	ul					100uM	Tile_4_Rev	0.1	0.1				100uM	Tile_3_Rev	0.1	0.1				200 mM (NH4)2SO4
		200uM	RT primer 10		0.0125	450	ul					100uM	Tile_6_Fw	0.1	0.1				100uM	Tile_5_Fw	0.1	0.1				1% Triton X-100
		200uM	RT primer 10		0.0125	450						100uM	Tile_6_Rev	0.1	0.1				100uM	Tile_5_Rev	0.1	0.1
		200uM	RT primer 12		0.0125	450						100uM	Tile_8_New_Fw	0.1	0.1				100uM	Tile_7_BA.2.75_Fw	0.1	0.1
		200uM	RT primer 14		0.0125	450						100uM	Tile_8_Rev	0.1	0.1				100uM	Tile_7_Fw	0.1	0.1
		200uM	RT primer 16		0.0125	450	ul					100uM	Tile_10_Fw	0.2	0.2				100uM	Tile_7_Rev	0.1	0.1
		200uM	RT primer 17		0.0125	450						100uM	Tile_10new_O_Wobble446_Rev	0.1	0.1				100uM	Tile_9_Fw	0.1	0.1
		200uM	RT primer Sample CTR		0.0125	450						100uM	Tile_10new_K444T_Rev	0.1	0.1				100uM	Tile_9_Rev	0.1	0.1
		200uM	RT primer 2		0.0125	450						100uM	Tile_12_Fw	0.2	0.2				100uM	Tile_9new_O_Rev	0.1	0.1
		200uM	RT primer InfluenzaA-F		0.0125	450						100uM	Tile_12_N460K_Wobble_Fw	0.1	0.1				100uM	Tile_11_Fw	0.2	0.2
		200uM	RT primer InfluenzaA-R		0.0125	450						100uM	Tile_12_Rev	0.1	0.1				100uM	Tile_11new_O_Rev	0.2	0.2
					0.5	18000						100uM	Tile_14_Fw	0.1	0.1				100uM	Tile_13_Fw	0.1	0.1
												100uM	Tile_14_Rev	0.1	0.1				100uM	Tile_13_Rev	0.1	0.1
												100uM	Tile_16_Fw	0.1	0.1				100uM	Tile_15_Fw	0.1	0.1
												100uM	Tile_16_Rev	0.1	0.1				100uM	Tile_15_Rev	0.1	0.1
												100uM	Tile_SampleCTR_Fw	0.1	0.1				100uM	Tile_17new_O_Fw	0.1	0.1
			"Red" RT primer mix 5uM each									100uM	Tile_SampleCTR_Rev	0.1	0.1				100uM	Tile_17_Rev	0.1	0.1
					Per reaction		ul					100uM	Tile_InfluenzaA_Fw	0.1	0.1				100uM	Tile_18_Fw	0.1	0.1
		55M	H2O		0.375	13500	ul					100uM	Tile_InfluenzaA_Rev	0.1	0.1				100uM	Tile_18_Rev	0.1	0.1
		200uM	RT primer 1		0.0125	450	ul						H2O	7.6	7.6					H2O	7.6	7.6
		200uM	RT primer 3		0.0125	450	ul						sum	10	10					sum	10	10
		200uM	RT primer 5		0.0125	450	ul
		200uM	RT primer 7		0.0125	450
		200uM	RT primer 9		0.0125	450
		200uM	RT primer 11		0.0125	450	ul
		200uM	RT primer 13		0.0125	450
		200uM	RT primer 15		0.0125	450
		200uM	RT primer 17		0.0125	450
		200uM	RT primer 18		0.0125	450
					0.5	18000
		ingredients per RT reaction						100	enter number of reactions here					ingredients per PCR1 reaction						100	enter number of reactions here
	Nuclease free H2O	3.56						356
	10X RT Buffer	2.5						250					Nuclease free H2O	0.485						48.5
	25 mM dNTPs	0.5						50					10X PCR top up buffer	2.5						250
	1M DTT	0.1						10					100 mM dUTP (NEB)	0.07						7
													SUM	3.055						305.5
	SUM	6.66						666
													add H2O	10.9445						1094.45
	add H2O	11.84						1184
													UDG	0.5						50
	primer mix	0.5						50					HS TAQ	0.5						50
	RNAse Inh.	0.62						62
	SS3	0.38						38

## Sheet: RT primer sequences
RT "Blue" primer sequence				RT "Red" primer sequence
RT primer 2	CCAGACTCATCAAATAAGTAGTATGTAGCC			RT primer 1	GTGCATGAAGCTTTACCAGCAC
RT primer 4	CATGTATAGCATGGAACCAAGTAACA			RT primer 3	CGATTGAGAAACCACCTGTCTCCA
RT primer 6	CCATCAATATTCTTAAACACAAATTCCCTAAG			RT primer 5	CGTTATTAACAATAAGTAGGGACTGGGT
RT primer 8	CTACAGTGAAGGATTTCAACGTACA			RT primer 7	CCCACATAATAAGCTGCAGCA
RT primer 10	CAGGTAATTATAATTACCACCAACCTT			RT primer 9	GCATAGACATTAGTAAAGCAGAGATCA
RT primer 10	GAGATTAGACTTCCTAAACAATCTATACAGGT			RT primer 11	AGTTCAAAAGAAAGTACTACTACTCTGT
RT primer 12	CCAAATTGTTGGAAAGGCAGAAAC			RT primer 13	GCATGAATAGCAACAGGGACT
RT primer 14	GTCTGATAACTAGCGCATATACCTG			RT primer 15	GTACAATCTACTGATGTCTTGGTCA
RT primer 16	CCACCAAAATCTTTAATTGGTGGTG			RT primer 17	GTGCACAAATGAGGTCTCTAGCA
RT primer 17	GTGCACAAATGAGGTCTCTAGCA			RT primer 18	cacgtctgccgaaagcttgtg
RT primer Sample CTR	CTGCTTACATGTCTCGATCCCAC
RT primer InfluenzaA-F	GAGYCTTCTAACCGAGGTCGAAACGTA
RT primer InfluenzaA-R	CGTCTACGCTGCAGTCCTCGCT

## Sheet: PCR 1 primer sequences
Forward				Reverse
Name		Name		Name		Name
Tile_1_Fw_111	CTACACGACGCTCTTCCGATCTNAATAATAGACACTTGGTGTCCTTGTCCCTC			Tile_1_Rev_111	GTGACTGGAGTTCAGACGTGTGCTCTTCCGATCTATATCCTACAGGGCCACAGAAGTTGTTATCGA
Tile_1_Fw_112	CTACACGACGCTCTTCCGATCTNNGTCGGATAACACTTGGTGTCCTTGTCCCTC			Tile_1_Rev_112	GTGACTGGAGTTCAGACGTGTGCTCTTCCGATCTGATAGGATCAGGGCCACAGAAGTTGTTATCGA
Tile_1_Fw_113	CTACACGACGCTCTTCCGATCTNNNCACATTGTACACTTGGTGTCCTTGTCCCTC			Tile_1_Rev_113	GTGACTGGAGTTCAGACGTGTGCTCTTCCGATCTATACTGCGCAGGGCCACAGAAGTTGTTATCGA
Tile_1_Fw_114	CTACACGACGCTCTTCCGATCTNNNNGGTTACAAACACTTGGTGTCCTTGTCCCTC			Tile_1_Rev_114	GTGACTGGAGTTCAGACGTGTGCTCTTCCGATCTTCTTCCGACAGGGCCACAGAAGTTGTTATCGA
Tile_1_Fw_115	CTACACGACGCTCTTCCGATCTNCACGAATTACACTTGGTGTCCTTGTCCCTC			Tile_1_Rev_115	GTGACTGGAGTTCAGACGTGTGCTCTTCCGATCTATACCTATCAGGGCCACAGAAGTTGTTATCGA
Tile_1_Fw_116	CTACACGACGCTCTTCCGATCTNNGGTATGCAACACTTGGTGTCCTTGTCCCTC			Tile_1_Rev_116	GTGACTGGAGTTCAGACGTGTGCTCTTCCGATCTTCGTTATACAGGGCCACAGAAGTTGTTATCGA
Tile_1_Fw_117	CTACACGACGCTCTTCCGATCTNNNCAGGACCTACACTTGGTGTCCTTGTCCCTC			Tile_1_Rev_117	GTGACTGGAGTTCAGACGTGTGCTCTTCCGATCTTAATTAGTCAGGGCCACAGAAGTTGTTATCGA
Tile_1_Fw_118	CTACACGACGCTCTTCCGATCTNNNNGGACTGGCACACTTGGTGTCCTTGTCCCTC			Tile_1_Rev_118	GTGACTGGAGTTCAGACGTGTGCTCTTCCGATCTATTATTCGCAGGGCCACAGAAGTTGTTATCGA
Tile_1_Fw_119	CTACACGACGCTCTTCCGATCTNCAGAGCGAACACTTGGTGTCCTTGTCCCTC			Tile_1_Rev_119	GTGACTGGAGTTCAGACGTGTGCTCTTCCGATCTTAATAATCCAGGGCCACAGAAGTTGTTATCGA
Tile_1_Fw_120	CTACACGACGCTCTTCCGATCTNNGGAGCTAGACACTTGGTGTCCTTGTCCCTC			Tile_1_Rev_120	GTGACTGGAGTTCAGACGTGTGCTCTTCCGATCTATTATCGCCAGGGCCACAGAAGTTGTTATCGA
Tile_1_Fw_121	CTACACGACGCTCTTCCGATCTNNNCAGCTTAGACACTTGGTGTCCTTGTCCCTC			Tile_1_Rev_121	GTGACTGGAGTTCAGACGTGTGCTCTTCCGATCTTAATATAGCAGGGCCACAGAAGTTGTTATCGA
Tile_1_Fw_122	CTACACGACGCTCTTCCGATCTNNNNCCGCCAACACACTTGGTGTCCTTGTCCCTC			Tile_1_Rev_122	GTGACTGGAGTTCAGACGTGTGCTCTTCCGATCTATTAGACACAGGGCCACAGAAGTTGTTATCGA
Tile_1_Fw_123	CTACACGACGCTCTTCCGATCTNCCTATGCGACACTTGGTGTCCTTGTCCCTC			Tile_1_Rev_123	GTGACTGGAGTTCAGACGTGTGCTCTTCCGATCTATAGATCTCAGGGCCACAGAAGTTGTTATCGA
Tile_1_Fw_124	CTACACGACGCTCTTCCGATCTNNGGATCCGAACACTTGGTGTCCTTGTCCCTC			Tile_1_Rev_124	GTGACTGGAGTTCAGACGTGTGCTCTTCCGATCTTAGAGCTCCAGGGCCACAGAAGTTGTTATCGA
Tile_1_Fw_125	CTACACGACGCTCTTCCGATCTNNNGGATTGTTACACTTGGTGTCCTTGTCCCTC			Tile_1_Rev_125	GTGACTGGAGTTCAGACGTGTGCTCTTCCGATCTATTACAATCAGGGCCACAGAAGTTGTTATCGA
Tile_1_Fw_126	CTACACGACGCTCTTCCGATCTNNNNCAGGTGAAACACTTGGTGTCCTTGTCCCTC			Tile_1_Rev_126	GTGACTGGAGTTCAGACGTGTGCTCTTCCGATCTATTGAAGTCAGGGCCACAGAAGTTGTTATCGA
Tile_1_Fw_127	CTACACGACGCTCTTCCGATCTNGGAACATTACACTTGGTGTCCTTGTCCCTC			Tile_1_Rev_127	GTGACTGGAGTTCAGACGTGTGCTCTTCCGATCTATTGATTCCAGGGCCACAGAAGTTGTTATCGA
Tile_1_Fw_128	CTACACGACGCTCTTCCGATCTNNCAAGACTCACACTTGGTGTCCTTGTCCCTC			Tile_1_Rev_128	GTGACTGGAGTTCAGACGTGTGCTCTTCCGATCTTAACTAAGCAGGGCCACAGAAGTTGTTATCGA
Tile_1_Fw_129	CTACACGACGCTCTTCCGATCTNNNGTGCGGCGACACTTGGTGTCCTTGTCCCTC			Tile_1_Rev_129	GTGACTGGAGTTCAGACGTGTGCTCTTCCGATCTATTGACAACAGGGCCACAGAAGTTGTTATCGA
Tile_1_Fw_130	CTACACGACGCTCTTCCGATCTNNNNCAATCTTCACACTTGGTGTCCTTGTCCCTC			Tile_1_Rev_130	GTGACTGGAGTTCAGACGTGTGCTCTTCCGATCTATTGTGTTCAGGGCCACAGAAGTTGTTATCGA
Tile_1_Fw_131	CTACACGACGCTCTTCCGATCTNGTGCTCAGACACTTGGTGTCCTTGTCCCTC			Tile_1_Rev_131	GTGACTGGAGTTCAGACGTGTGCTCTTCCGATCTATTGCTGACAGGGCCACAGAAGTTGTTATCGA
Tile_1_Fw_132	CTACACGACGCTCTTCCGATCTNNCAACGCATACACTTGGTGTCCTTGTCCCTC			Tile_1_Rev_132	GTGACTGGAGTTCAGACGTGTGCTCTTCCGATCTTACATCCTCAGGGCCACAGAAGTTGTTATCGA
Tile_1_Fw_133	CTACACGACGCTCTTCCGATCTNNNGTGTAGGCACACTTGGTGTCCTTGTCCCTC			Tile_1_Rev_133	GTGACTGGAGTTCAGACGTGTGCTCTTCCGATCTATTCACGGCAGGGCCACAGAAGTTGTTATCGA
Tile_1_Fw_134	CTACACGACGCTCTTCCGATCTNNNNCAACTATAACACTTGGTGTCCTTGTCCCTC			Tile_1_Rev_134	GTGACTGGAGTTCAGACGTGTGCTCTTCCGATCTTAATTGACCAGGGCCACAGAAGTTGTTATCGA
Tile_1_Fw_135	CTACACGACGCTCTTCCGATCTNGCATTGCAACACTTGGTGTCCTTGTCCCTC			Tile_1_Rev_135	GTGACTGGAGTTCAGACGTGTGCTCTTCCGATCTATAGTCTGCAGGGCCACAGAAGTTGTTATCGA
Tile_1_Fw_136	CTACACGACGCTCTTCCGATCTNNCTTACATGACACTTGGTGTCCTTGTCCCTC			Tile_1_Rev_136	GTGACTGGAGTTCAGACGTGTGCTCTTCCGATCTTATAAGACCAGGGCCACAGAAGTTGTTATCGA
Tile_1_Fw_137	CTACACGACGCTCTTCCGATCTNNNGTGTATAGACACTTGGTGTCCTTGTCCCTC			Tile_1_Rev_137	GTGACTGGAGTTCAGACGTGTGCTCTTCCGATCTATTCTTACCAGGGCCACAGAAGTTGTTATCGA
Tile_1_Fw_138	CTACACGACGCTCTTCCGATCTNNNNAATCACTCACACTTGGTGTCCTTGTCCCTC			Tile_1_Rev_138	GTGACTGGAGTTCAGACGTGTGCTCTTCCGATCTTAAGAAGGCAGGGCCACAGAAGTTGTTATCGA
Tile_1_Fw_139	CTACACGACGCTCTTCCGATCTNCACTATCTACACTTGGTGTCCTTGTCCCTC			Tile_1_Rev_139	GTGACTGGAGTTCAGACGTGTGCTCTTCCGATCTATTCTCTACAGGGCCACAGAAGTTGTTATCGA
Tile_1_Fw_140	CTACACGACGCTCTTCCGATCTNNGTGATCTCACACTTGGTGTCCTTGTCCCTC			Tile_1_Rev_140	GTGACTGGAGTTCAGACGTGTGCTCTTCCGATCTATTCGATGCAGGGCCACAGAAGTTGTTATCGA
Tile_2_Fw_111	CTACACGACGCTCTTCCGATCTNAATAATAGCGGTGCACCAACAAAGGTTACT			Tile_2_Rev_111	GTGACTGGAGTTCAGACGTGTGCTCTTCCGATCTATATCCTACCACTCATCTAAATCAATGCCCAGT
Tile_2_Fw_112	CTACACGACGCTCTTCCGATCTNNGTCGGATACGGTGCACCAACAAAGGTTACT			Tile_2_Rev_112	GTGACTGGAGTTCAGACGTGTGCTCTTCCGATCTGATAGGATCCACTCATCTAAATCAATGCCCAGT
Tile_2_Fw_113	CTACACGACGCTCTTCCGATCTNNNCACATTGTCGGTGCACCAACAAAGGTTACT			Tile_2_Rev_113	GTGACTGGAGTTCAGACGTGTGCTCTTCCGATCTATACTGCGCCACTCATCTAAATCAATGCCCAGT
Tile_2_Fw_114	CTACACGACGCTCTTCCGATCTNNNNGGTTACAACGGTGCACCAACAAAGGTTACT			Tile_2_Rev_114	GTGACTGGAGTTCAGACGTGTGCTCTTCCGATCTTCTTCCGACCACTCATCTAAATCAATGCCCAGT
Tile_2_Fw_115	CTACACGACGCTCTTCCGATCTNCACGAATTCGGTGCACCAACAAAGGTTACT			Tile_2_Rev_115	GTGACTGGAGTTCAGACGTGTGCTCTTCCGATCTATACCTATCCACTCATCTAAATCAATGCCCAGT
Tile_2_Fw_116	CTACACGACGCTCTTCCGATCTNNGGTATGCACGGTGCACCAACAAAGGTTACT			Tile_2_Rev_116	GTGACTGGAGTTCAGACGTGTGCTCTTCCGATCTTCGTTATACCACTCATCTAAATCAATGCCCAGT
Tile_2_Fw_117	CTACACGACGCTCTTCCGATCTNNNCAGGACCTCGGTGCACCAACAAAGGTTACT			Tile_2_Rev_117	GTGACTGGAGTTCAGACGTGTGCTCTTCCGATCTTAATTAGTCCACTCATCTAAATCAATGCCCAGT
Tile_2_Fw_118	CTACACGACGCTCTTCCGATCTNNNNGGACTGGCCGGTGCACCAACAAAGGTTACT			Tile_2_Rev_118	GTGACTGGAGTTCAGACGTGTGCTCTTCCGATCTATTATTCGCCACTCATCTAAATCAATGCCCAGT
Tile_2_Fw_119	CTACACGACGCTCTTCCGATCTNCAGAGCGACGGTGCACCAACAAAGGTTACT			Tile_2_Rev_119	GTGACTGGAGTTCAGACGTGTGCTCTTCCGATCTTAATAATCCCACTCATCTAAATCAATGCCCAGT
Tile_2_Fw_120	CTACACGACGCTCTTCCGATCTNNGGAGCTAGCGGTGCACCAACAAAGGTTACT			Tile_2_Rev_120	GTGACTGGAGTTCAGACGTGTGCTCTTCCGATCTATTATCGCCCACTCATCTAAATCAATGCCCAGT
Tile_2_Fw_121	CTACACGACGCTCTTCCGATCTNNNCAGCTTAGCGGTGCACCAACAAAGGTTACT			Tile_2_Rev_121	GTGACTGGAGTTCAGACGTGTGCTCTTCCGATCTTAATATAGCCACTCATCTAAATCAATGCCCAGT
Tile_2_Fw_122	CTACACGACGCTCTTCCGATCTNNNNCCGCCAACCGGTGCACCAACAAAGGTTACT			Tile_2_Rev_122	GTGACTGGAGTTCAGACGTGTGCTCTTCCGATCTATTAGACACCACTCATCTAAATCAATGCCCAGT
Tile_2_Fw_123	CTACACGACGCTCTTCCGATCTNCCTATGCGCGGTGCACCAACAAAGGTTACT			Tile_2_Rev_123	GTGACTGGAGTTCAGACGTGTGCTCTTCCGATCTATAGATCTCCACTCATCTAAATCAATGCCCAGT
Tile_2_Fw_124	CTACACGACGCTCTTCCGATCTNNGGATCCGACGGTGCACCAACAAAGGTTACT			Tile_2_Rev_124	GTGACTGGAGTTCAGACGTGTGCTCTTCCGATCTTAGAGCTCCCACTCATCTAAATCAATGCCCAGT
Tile_2_Fw_125	CTACACGACGCTCTTCCGATCTNNNGGATTGTTCGGTGCACCAACAAAGGTTACT			Tile_2_Rev_125	GTGACTGGAGTTCAGACGTGTGCTCTTCCGATCTATTACAATCCACTCATCTAAATCAATGCCCAGT
Tile_2_Fw_126	CTACACGACGCTCTTCCGATCTNNNNCAGGTGAACGGTGCACCAACAAAGGTTACT			Tile_2_Rev_126	GTGACTGGAGTTCAGACGTGTGCTCTTCCGATCTATTGAAGTCCACTCATCTAAATCAATGCCCAGT
Tile_2_Fw_127	CTACACGACGCTCTTCCGATCTNGGAACATTCGGTGCACCAACAAAGGTTACT			Tile_2_Rev_127	GTGACTGGAGTTCAGACGTGTGCTCTTCCGATCTATTGATTCCCACTCATCTAAATCAATGCCCAGT
Tile_2_Fw_128	CTACACGACGCTCTTCCGATCTNNCAAGACTCCGGTGCACCAACAAAGGTTACT			Tile_2_Rev_128	GTGACTGGAGTTCAGACGTGTGCTCTTCCGATCTTAACTAAGCCACTCATCTAAATCAATGCCCAGT
Tile_2_Fw_129	CTACACGACGCTCTTCCGATCTNNNGTGCGGCGCGGTGCACCAACAAAGGTTACT			Tile_2_Rev_129	GTGACTGGAGTTCAGACGTGTGCTCTTCCGATCTATTGACAACCACTCATCTAAATCAATGCCCAGT
Tile_2_Fw_130	CTACACGACGCTCTTCCGATCTNNNNCAATCTTCCGGTGCACCAACAAAGGTTACT			Tile_2_Rev_130	GTGACTGGAGTTCAGACGTGTGCTCTTCCGATCTATTGTGTTCCACTCATCTAAATCAATGCCCAGT
Tile_2_Fw_131	CTACACGACGCTCTTCCGATCTNGTGCTCAGCGGTGCACCAACAAAGGTTACT			Tile_2_Rev_131	GTGACTGGAGTTCAGACGTGTGCTCTTCCGATCTATTGCTGACCACTCATCTAAATCAATGCCCAGT
Tile_2_Fw_132	CTACACGACGCTCTTCCGATCTNNCAACGCATCGGTGCACCAACAAAGGTTACT			Tile_2_Rev_132	GTGACTGGAGTTCAGACGTGTGCTCTTCCGATCTTACATCCTCCACTCATCTAAATCAATGCCCAGT
Tile_2_Fw_133	CTACACGACGCTCTTCCGATCTNNNGTGTAGGCCGGTGCACCAACAAAGGTTACT			Tile_2_Rev_133	GTGACTGGAGTTCAGACGTGTGCTCTTCCGATCTATTCACGGCCACTCATCTAAATCAATGCCCAGT
Tile_2_Fw_134	CTACACGACGCTCTTCCGATCTNNNNCAACTATACGGTGCACCAACAAAGGTTACT			Tile_2_Rev_134	GTGACTGGAGTTCAGACGTGTGCTCTTCCGATCTTAATTGACCCACTCATCTAAATCAATGCCCAGT
Tile_2_Fw_135	CTACACGACGCTCTTCCGATCTNGCATTGCACGGTGCACCAACAAAGGTTACT			Tile_2_Rev_135	GTGACTGGAGTTCAGACGTGTGCTCTTCCGATCTATAGTCTGCCACTCATCTAAATCAATGCCCAGT
Tile_2_Fw_136	CTACACGACGCTCTTCCGATCTNNCTTACATGCGGTGCACCAACAAAGGTTACT			Tile_2_Rev_136	GTGACTGGAGTTCAGACGTGTGCTCTTCCGATCTTATAAGACCCACTCATCTAAATCAATGCCCAGT
Tile_2_Fw_137	CTACACGACGCTCTTCCGATCTNNNGTGTATAGCGGTGCACCAACAAAGGTTACT			Tile_2_Rev_137	GTGACTGGAGTTCAGACGTGTGCTCTTCCGATCTATTCTTACCCACTCATCTAAATCAATGCCCAGT
Tile_2_Fw_138	CTACACGACGCTCTTCCGATCTNNNNAATCACTCCGGTGCACCAACAAAGGTTACT			Tile_2_Rev_138	GTGACTGGAGTTCAGACGTGTGCTCTTCCGATCTTAAGAAGGCCACTCATCTAAATCAATGCCCAGT
Tile_2_Fw_139	CTACACGACGCTCTTCCGATCTNCACTATCTCGGTGCACCAACAAAGGTTACT			Tile_2_Rev_139	GTGACTGGAGTTCAGACGTGTGCTCTTCCGATCTATTCTCTACCACTCATCTAAATCAATGCCCAGT
Tile_2_Fw_140	CTACACGACGCTCTTCCGATCTNNGTGATCTCCGGTGCACCAACAAAGGTTACT			Tile_2_Rev_140	GTGACTGGAGTTCAGACGTGTGCTCTTCCGATCTATTCGATGCCACTCATCTAAATCAATGCCCAGT
Tile_3_Fw_111	CTACACGACGCTCTTCCGATCTNAATAATAGGGTTCACCATCTGGTGTTTACCAATGT			Tile_3_Rev_111	GTGACTGGAGTTCAGACGTGTGCTCTTCCGATCTATATCCTACAGCAGCGTACAACCAAGCT
Tile_3_Fw_112	CTACACGACGCTCTTCCGATCTNNGTCGGATAGGTTCACCATCTGGTGTTTACCAATGT			Tile_3_Rev_112	GTGACTGGAGTTCAGACGTGTGCTCTTCCGATCTGATAGGATCAGCAGCGTACAACCAAGCT
Tile_3_Fw_113	CTACACGACGCTCTTCCGATCTNNNCACATTGTGGTTCACCATCTGGTGTTTACCAATGT			Tile_3_Rev_113	GTGACTGGAGTTCAGACGTGTGCTCTTCCGATCTATACTGCGCAGCAGCGTACAACCAAGCT
Tile_3_Fw_114	CTACACGACGCTCTTCCGATCTNNNNGGTTACAAGGTTCACCATCTGGTGTTTACCAATGT			Tile_3_Rev_114	GTGACTGGAGTTCAGACGTGTGCTCTTCCGATCTTCTTCCGACAGCAGCGTACAACCAAGCT
Tile_3_Fw_115	CTACACGACGCTCTTCCGATCTNCACGAATTGGTTCACCATCTGGTGTTTACCAATGT			Tile_3_Rev_115	GTGACTGGAGTTCAGACGTGTGCTCTTCCGATCTATACCTATCAGCAGCGTACAACCAAGCT
Tile_3_Fw_116	CTACACGACGCTCTTCCGATCTNNGGTATGCAGGTTCACCATCTGGTGTTTACCAATGT			Tile_3_Rev_116	GTGACTGGAGTTCAGACGTGTGCTCTTCCGATCTTCGTTATACAGCAGCGTACAACCAAGCT
Tile_3_Fw_117	CTACACGACGCTCTTCCGATCTNNNCAGGACCTGGTTCACCATCTGGTGTTTACCAATGT			Tile_3_Rev_117	GTGACTGGAGTTCAGACGTGTGCTCTTCCGATCTTAATTAGTCAGCAGCGTACAACCAAGCT
Tile_3_Fw_118	CTACACGACGCTCTTCCGATCTNNNNGGACTGGCGGTTCACCATCTGGTGTTTACCAATGT			Tile_3_Rev_118	GTGACTGGAGTTCAGACGTGTGCTCTTCCGATCTATTATTCGCAGCAGCGTACAACCAAGCT
Tile_3_Fw_119	CTACACGACGCTCTTCCGATCTNCAGAGCGAGGTTCACCATCTGGTGTTTACCAATGT			Tile_3_Rev_119	GTGACTGGAGTTCAGACGTGTGCTCTTCCGATCTTAATAATCCAGCAGCGTACAACCAAGCT
Tile_3_Fw_120	CTACACGACGCTCTTCCGATCTNNGGAGCTAGGGTTCACCATCTGGTGTTTACCAATGT			Tile_3_Rev_120	GTGACTGGAGTTCAGACGTGTGCTCTTCCGATCTATTATCGCCAGCAGCGTACAACCAAGCT
Tile_3_Fw_121	CTACACGACGCTCTTCCGATCTNNNCAGCTTAGGGTTCACCATCTGGTGTTTACCAATGT			Tile_3_Rev_121	GTGACTGGAGTTCAGACGTGTGCTCTTCCGATCTTAATATAGCAGCAGCGTACAACCAAGCT
Tile_3_Fw_122	CTACACGACGCTCTTCCGATCTNNNNCCGCCAACGGTTCACCATCTGGTGTTTACCAATGT			Tile_3_Rev_122	GTGACTGGAGTTCAGACGTGTGCTCTTCCGATCTATTAGACACAGCAGCGTACAACCAAGCT
Tile_3_Fw_123	CTACACGACGCTCTTCCGATCTNCCTATGCGGGTTCACCATCTGGTGTTTACCAATGT			Tile_3_Rev_123	GTGACTGGAGTTCAGACGTGTGCTCTTCCGATCTATAGATCTCAGCAGCGTACAACCAAGCT
Tile_3_Fw_124	CTACACGACGCTCTTCCGATCTNNGGATCCGAGGTTCACCATCTGGTGTTTACCAATGT			Tile_3_Rev_124	GTGACTGGAGTTCAGACGTGTGCTCTTCCGATCTTAGAGCTCCAGCAGCGTACAACCAAGCT
Tile_3_Fw_125	CTACACGACGCTCTTCCGATCTNNNGGATTGTTGGTTCACCATCTGGTGTTTACCAATGT			Tile_3_Rev_125	GTGACTGGAGTTCAGACGTGTGCTCTTCCGATCTATTACAATCAGCAGCGTACAACCAAGCT
Tile_3_Fw_126	CTACACGACGCTCTTCCGATCTNNNNCAGGTGAAGGTTCACCATCTGGTGTTTACCAATGT			Tile_3_Rev_126	GTGACTGGAGTTCAGACGTGTGCTCTTCCGATCTATTGAAGTCAGCAGCGTACAACCAAGCT
Tile_3_Fw_127	CTACACGACGCTCTTCCGATCTNGGAACATTGGTTCACCATCTGGTGTTTACCAATGT			Tile_3_Rev_127	GTGACTGGAGTTCAGACGTGTGCTCTTCCGATCTATTGATTCCAGCAGCGTACAACCAAGCT
Tile_3_Fw_128	CTACACGACGCTCTTCCGATCTNNCAAGACTCGGTTCACCATCTGGTGTTTACCAATGT			Tile_3_Rev_128	GTGACTGGAGTTCAGACGTGTGCTCTTCCGATCTTAACTAAGCAGCAGCGTACAACCAAGCT
Tile_3_Fw_129	CTACACGACGCTCTTCCGATCTNNNGTGCGGCGGGTTCACCATCTGGTGTTTACCAATGT			Tile_3_Rev_129	GTGACTGGAGTTCAGACGTGTGCTCTTCCGATCTATTGACAACAGCAGCGTACAACCAAGCT
Tile_3_Fw_130	CTACACGACGCTCTTCCGATCTNNNNCAATCTTCGGTTCACCATCTGGTGTTTACCAATGT			Tile_3_Rev_130	GTGACTGGAGTTCAGACGTGTGCTCTTCCGATCTATTGTGTTCAGCAGCGTACAACCAAGCT
Tile_3_Fw_131	CTACACGACGCTCTTCCGATCTNGTGCTCAGGGTTCACCATCTGGTGTTTACCAATGT			Tile_3_Rev_131	GTGACTGGAGTTCAGACGTGTGCTCTTCCGATCTATTGCTGACAGCAGCGTACAACCAAGCT
Tile_3_Fw_132	CTACACGACGCTCTTCCGATCTNNCAACGCATGGTTCACCATCTGGTGTTTACCAATGT			Tile_3_Rev_132	GTGACTGGAGTTCAGACGTGTGCTCTTCCGATCTTACATCCTCAGCAGCGTACAACCAAGCT
Tile_3_Fw_133	CTACACGACGCTCTTCCGATCTNNNGTGTAGGCGGTTCACCATCTGGTGTTTACCAATGT			Tile_3_Rev_133	GTGACTGGAGTTCAGACGTGTGCTCTTCCGATCTATTCACGGCAGCAGCGTACAACCAAGCT
Tile_3_Fw_134	CTACACGACGCTCTTCCGATCTNNNNCAACTATAGGTTCACCATCTGGTGTTTACCAATGT			Tile_3_Rev_134	GTGACTGGAGTTCAGACGTGTGCTCTTCCGATCTTAATTGACCAGCAGCGTACAACCAAGCT
Tile_3_Fw_135	CTACACGACGCTCTTCCGATCTNGCATTGCAGGTTCACCATCTGGTGTTTACCAATGT			Tile_3_Rev_135	GTGACTGGAGTTCAGACGTGTGCTCTTCCGATCTATAGTCTGCAGCAGCGTACAACCAAGCT
Tile_3_Fw_136	CTACACGACGCTCTTCCGATCTNNCTTACATGGGTTCACCATCTGGTGTTTACCAATGT			Tile_3_Rev_136	GTGACTGGAGTTCAGACGTGTGCTCTTCCGATCTTATAAGACCAGCAGCGTACAACCAAGCT
Tile_3_Fw_137	CTACACGACGCTCTTCCGATCTNNNGTGTATAGGGTTCACCATCTGGTGTTTACCAATGT			Tile_3_Rev_137	GTGACTGGAGTTCAGACGTGTGCTCTTCCGATCTATTCTTACCAGCAGCGTACAACCAAGCT
Tile_3_Fw_138	CTACACGACGCTCTTCCGATCTNNNNAATCACTCGGTTCACCATCTGGTGTTTACCAATGT			Tile_3_Rev_138	GTGACTGGAGTTCAGACGTGTGCTCTTCCGATCTTAAGAAGGCAGCAGCGTACAACCAAGCT
Tile_3_Fw_139	CTACACGACGCTCTTCCGATCTNCACTATCTGGTTCACCATCTGGTGTTTACCAATGT			Tile_3_Rev_139	GTGACTGGAGTTCAGACGTGTGCTCTTCCGATCTATTCTCTACAGCAGCGTACAACCAAGCT
Tile_3_Fw_140	CTACACGACGCTCTTCCGATCTNNGTGATCTCGGTTCACCATCTGGTGTTTACCAATGT			Tile_3_Rev_140	GTGACTGGAGTTCAGACGTGTGCTCTTCCGATCTATTCGATGCAGCAGCGTACAACCAAGCT
Tile_4_Fw_111	CTACACGACGCTCTTCCGATCTNAATAATAGGGGGTACTGCTGTTATGTCTTTAAAAGA			Tile_4_Rev_111	GTGACTGGAGTTCAGACGTGTGCTCTTCCGATCTATATCCTACTGAGGATCTGAAAACTTTGTCAGGGT
Tile_4_Fw_112	CTACACGACGCTCTTCCGATCTNNGTCGGATAGGGGTACTGCTGTTATGTCTTTAAAAGA			Tile_4_Rev_112	GTGACTGGAGTTCAGACGTGTGCTCTTCCGATCTGATAGGATCTGAGGATCTGAAAACTTTGTCAGGGT
Tile_4_Fw_113	CTACACGACGCTCTTCCGATCTNNNCACATTGTGGGGTACTGCTGTTATGTCTTTAAAAGA			Tile_4_Rev_113	GTGACTGGAGTTCAGACGTGTGCTCTTCCGATCTATACTGCGCTGAGGATCTGAAAACTTTGTCAGGGT
Tile_4_Fw_114	CTACACGACGCTCTTCCGATCTNNNNGGTTACAAGGGGTACTGCTGTTATGTCTTTAAAAGA			Tile_4_Rev_114	GTGACTGGAGTTCAGACGTGTGCTCTTCCGATCTTCTTCCGACTGAGGATCTGAAAACTTTGTCAGGGT
Tile_4_Fw_115	CTACACGACGCTCTTCCGATCTNCACGAATTGGGGTACTGCTGTTATGTCTTTAAAAGA			Tile_4_Rev_115	GTGACTGGAGTTCAGACGTGTGCTCTTCCGATCTATACCTATCTGAGGATCTGAAAACTTTGTCAGGGT
Tile_4_Fw_116	CTACACGACGCTCTTCCGATCTNNGGTATGCAGGGGTACTGCTGTTATGTCTTTAAAAGA			Tile_4_Rev_116	GTGACTGGAGTTCAGACGTGTGCTCTTCCGATCTTCGTTATACTGAGGATCTGAAAACTTTGTCAGGGT
Tile_4_Fw_117	CTACACGACGCTCTTCCGATCTNNNCAGGACCTGGGGTACTGCTGTTATGTCTTTAAAAGA			Tile_4_Rev_117	GTGACTGGAGTTCAGACGTGTGCTCTTCCGATCTTAATTAGTCTGAGGATCTGAAAACTTTGTCAGGGT
Tile_4_Fw_118	CTACACGACGCTCTTCCGATCTNNNNGGACTGGCGGGGTACTGCTGTTATGTCTTTAAAAGA			Tile_4_Rev_118	GTGACTGGAGTTCAGACGTGTGCTCTTCCGATCTATTATTCGCTGAGGATCTGAAAACTTTGTCAGGGT
Tile_4_Fw_119	CTACACGACGCTCTTCCGATCTNCAGAGCGAGGGGTACTGCTGTTATGTCTTTAAAAGA			Tile_4_Rev_119	GTGACTGGAGTTCAGACGTGTGCTCTTCCGATCTTAATAATCCTGAGGATCTGAAAACTTTGTCAGGGT
Tile_4_Fw_120	CTACACGACGCTCTTCCGATCTNNGGAGCTAGGGGGTACTGCTGTTATGTCTTTAAAAGA			Tile_4_Rev_120	GTGACTGGAGTTCAGACGTGTGCTCTTCCGATCTATTATCGCCTGAGGATCTGAAAACTTTGTCAGGGT
Tile_4_Fw_121	CTACACGACGCTCTTCCGATCTNNNCAGCTTAGGGGGTACTGCTGTTATGTCTTTAAAAGA			Tile_4_Rev_121	GTGACTGGAGTTCAGACGTGTGCTCTTCCGATCTTAATATAGCTGAGGATCTGAAAACTTTGTCAGGGT
Tile_4_Fw_122	CTACACGACGCTCTTCCGATCTNNNNCCGCCAACGGGGTACTGCTGTTATGTCTTTAAAAGA			Tile_4_Rev_122	GTGACTGGAGTTCAGACGTGTGCTCTTCCGATCTATTAGACACTGAGGATCTGAAAACTTTGTCAGGGT
Tile_4_Fw_123	CTACACGACGCTCTTCCGATCTNCCTATGCGGGGGTACTGCTGTTATGTCTTTAAAAGA			Tile_4_Rev_123	GTGACTGGAGTTCAGACGTGTGCTCTTCCGATCTATAGATCTCTGAGGATCTGAAAACTTTGTCAGGGT
Tile_4_Fw_124	CTACACGACGCTCTTCCGATCTNNGGATCCGAGGGGTACTGCTGTTATGTCTTTAAAAGA			Tile_4_Rev_124	GTGACTGGAGTTCAGACGTGTGCTCTTCCGATCTTAGAGCTCCTGAGGATCTGAAAACTTTGTCAGGGT
Tile_4_Fw_125	CTACACGACGCTCTTCCGATCTNNNGGATTGTTGGGGTACTGCTGTTATGTCTTTAAAAGA			Tile_4_Rev_125	GTGACTGGAGTTCAGACGTGTGCTCTTCCGATCTATTACAATCTGAGGATCTGAAAACTTTGTCAGGGT
Tile_4_Fw_126	CTACACGACGCTCTTCCGATCTNNNNCAGGTGAAGGGGTACTGCTGTTATGTCTTTAAAAGA			Tile_4_Rev_126	GTGACTGGAGTTCAGACGTGTGCTCTTCCGATCTATTGAAGTCTGAGGATCTGAAAACTTTGTCAGGGT
Tile_4_Fw_127	CTACACGACGCTCTTCCGATCTNGGAACATTGGGGTACTGCTGTTATGTCTTTAAAAGA			Tile_4_Rev_127	GTGACTGGAGTTCAGACGTGTGCTCTTCCGATCTATTGATTCCTGAGGATCTGAAAACTTTGTCAGGGT
Tile_4_Fw_128	CTACACGACGCTCTTCCGATCTNNCAAGACTCGGGGTACTGCTGTTATGTCTTTAAAAGA			Tile_4_Rev_128	GTGACTGGAGTTCAGACGTGTGCTCTTCCGATCTTAACTAAGCTGAGGATCTGAAAACTTTGTCAGGGT
Tile_4_Fw_129	CTACACGACGCTCTTCCGATCTNNNGTGCGGCGGGGGTACTGCTGTTATGTCTTTAAAAGA			Tile_4_Rev_129	GTGACTGGAGTTCAGACGTGTGCTCTTCCGATCTATTGACAACTGAGGATCTGAAAACTTTGTCAGGGT
Tile_4_Fw_130	CTACACGACGCTCTTCCGATCTNNNNCAATCTTCGGGGTACTGCTGTTATGTCTTTAAAAGA			Tile_4_Rev_130	GTGACTGGAGTTCAGACGTGTGCTCTTCCGATCTATTGTGTTCTGAGGATCTGAAAACTTTGTCAGGGT
Tile_4_Fw_131	CTACACGACGCTCTTCCGATCTNGTGCTCAGGGGGTACTGCTGTTATGTCTTTAAAAGA			Tile_4_Rev_131	GTGACTGGAGTTCAGACGTGTGCTCTTCCGATCTATTGCTGACTGAGGATCTGAAAACTTTGTCAGGGT
Tile_4_Fw_132	CTACACGACGCTCTTCCGATCTNNCAACGCATGGGGTACTGCTGTTATGTCTTTAAAAGA			Tile_4_Rev_132	GTGACTGGAGTTCAGACGTGTGCTCTTCCGATCTTACATCCTCTGAGGATCTGAAAACTTTGTCAGGGT
Tile_4_Fw_133	CTACACGACGCTCTTCCGATCTNNNGTGTAGGCGGGGTACTGCTGTTATGTCTTTAAAAGA			Tile_4_Rev_133	GTGACTGGAGTTCAGACGTGTGCTCTTCCGATCTATTCACGGCTGAGGATCTGAAAACTTTGTCAGGGT
Tile_4_Fw_134	CTACACGACGCTCTTCCGATCTNNNNCAACTATAGGGGTACTGCTGTTATGTCTTTAAAAGA			Tile_4_Rev_134	GTGACTGGAGTTCAGACGTGTGCTCTTCCGATCTTAATTGACCTGAGGATCTGAAAACTTTGTCAGGGT
Tile_4_Fw_135	CTACACGACGCTCTTCCGATCTNGCATTGCAGGGGTACTGCTGTTATGTCTTTAAAAGA			Tile_4_Rev_135	GTGACTGGAGTTCAGACGTGTGCTCTTCCGATCTATAGTCTGCTGAGGATCTGAAAACTTTGTCAGGGT
Tile_4_Fw_136	CTACACGACGCTCTTCCGATCTNNCTTACATGGGGGTACTGCTGTTATGTCTTTAAAAGA			Tile_4_Rev_136	GTGACTGGAGTTCAGACGTGTGCTCTTCCGATCTTATAAGACCTGAGGATCTGAAAACTTTGTCAGGGT
Tile_4_Fw_137	CTACACGACGCTCTTCCGATCTNNNGTGTATAGGGGGTACTGCTGTTATGTCTTTAAAAGA			Tile_4_Rev_137	GTGACTGGAGTTCAGACGTGTGCTCTTCCGATCTATTCTTACCTGAGGATCTGAAAACTTTGTCAGGGT
Tile_4_Fw_138	CTACACGACGCTCTTCCGATCTNNNNAATCACTCGGGGTACTGCTGTTATGTCTTTAAAAGA			Tile_4_Rev_138	GTGACTGGAGTTCAGACGTGTGCTCTTCCGATCTTAAGAAGGCTGAGGATCTGAAAACTTTGTCAGGGT
Tile_4_Fw_139	CTACACGACGCTCTTCCGATCTNCACTATCTGGGGTACTGCTGTTATGTCTTTAAAAGA			Tile_4_Rev_139	GTGACTGGAGTTCAGACGTGTGCTCTTCCGATCTATTCTCTACTGAGGATCTGAAAACTTTGTCAGGGT
Tile_4_Fw_140	CTACACGACGCTCTTCCGATCTNNGTGATCTCGGGGTACTGCTGTTATGTCTTTAAAAGA			Tile_4_Rev_140	GTGACTGGAGTTCAGACGTGTGCTCTTCCGATCTATTCGATGCTGAGGATCTGAAAACTTTGTCAGGGT
Tile_5_Fw_111	CTACACGACGCTCTTCCGATCTNAATAATAGCCCCTGCATACACTAATTCTTTCACAC			Tile_5_Rev_111	GTGACTGGAGTTCAGACGTGTGCTCTTCCGATCTATATCCTACTGGGTCTTCGAATCTAAAGTAGTACCA
Tile_5_Fw_112	CTACACGACGCTCTTCCGATCTNNGTCGGATACCCCTGCATACACTAATTCTTTCACAC			Tile_5_Rev_112	GTGACTGGAGTTCAGACGTGTGCTCTTCCGATCTGATAGGATCTGGGTCTTCGAATCTAAAGTAGTACCA
Tile_5_Fw_113	CTACACGACGCTCTTCCGATCTNNNCACATTGTCCCCTGCATACACTAATTCTTTCACAC			Tile_5_Rev_113	GTGACTGGAGTTCAGACGTGTGCTCTTCCGATCTATACTGCGCTGGGTCTTCGAATCTAAAGTAGTACCA
Tile_5_Fw_114	CTACACGACGCTCTTCCGATCTNNNNGGTTACAACCCCTGCATACACTAATTCTTTCACAC			Tile_5_Rev_114	GTGACTGGAGTTCAGACGTGTGCTCTTCCGATCTTCTTCCGACTGGGTCTTCGAATCTAAAGTAGTACCA
Tile_5_Fw_115	CTACACGACGCTCTTCCGATCTNCACGAATTCCCCTGCATACACTAATTCTTTCACAC			Tile_5_Rev_115	GTGACTGGAGTTCAGACGTGTGCTCTTCCGATCTATACCTATCTGGGTCTTCGAATCTAAAGTAGTACCA
Tile_5_Fw_116	CTACACGACGCTCTTCCGATCTNNGGTATGCACCCCTGCATACACTAATTCTTTCACAC			Tile_5_Rev_116	GTGACTGGAGTTCAGACGTGTGCTCTTCCGATCTTCGTTATACTGGGTCTTCGAATCTAAAGTAGTACCA
Tile_5_Fw_117	CTACACGACGCTCTTCCGATCTNNNCAGGACCTCCCCTGCATACACTAATTCTTTCACAC			Tile_5_Rev_117	GTGACTGGAGTTCAGACGTGTGCTCTTCCGATCTTAATTAGTCTGGGTCTTCGAATCTAAAGTAGTACCA
Tile_5_Fw_118	CTACACGACGCTCTTCCGATCTNNNNGGACTGGCCCCCTGCATACACTAATTCTTTCACAC			Tile_5_Rev_118	GTGACTGGAGTTCAGACGTGTGCTCTTCCGATCTATTATTCGCTGGGTCTTCGAATCTAAAGTAGTACCA
Tile_5_Fw_119	CTACACGACGCTCTTCCGATCTNCAGAGCGACCCCTGCATACACTAATTCTTTCACAC			Tile_5_Rev_119	GTGACTGGAGTTCAGACGTGTGCTCTTCCGATCTTAATAATCCTGGGTCTTCGAATCTAAAGTAGTACCA
Tile_5_Fw_120	CTACACGACGCTCTTCCGATCTNNGGAGCTAGCCCCTGCATACACTAATTCTTTCACAC			Tile_5_Rev_120	GTGACTGGAGTTCAGACGTGTGCTCTTCCGATCTATTATCGCCTGGGTCTTCGAATCTAAAGTAGTACCA
Tile_5_Fw_121	CTACACGACGCTCTTCCGATCTNNNCAGCTTAGCCCCTGCATACACTAATTCTTTCACAC			Tile_5_Rev_121	GTGACTGGAGTTCAGACGTGTGCTCTTCCGATCTTAATATAGCTGGGTCTTCGAATCTAAAGTAGTACCA
Tile_5_Fw_122	CTACACGACGCTCTTCCGATCTNNNNCCGCCAACCCCCTGCATACACTAATTCTTTCACAC			Tile_5_Rev_122	GTGACTGGAGTTCAGACGTGTGCTCTTCCGATCTATTAGACACTGGGTCTTCGAATCTAAAGTAGTACCA
Tile_5_Fw_123	CTACACGACGCTCTTCCGATCTNCCTATGCGCCCCTGCATACACTAATTCTTTCACAC			Tile_5_Rev_123	GTGACTGGAGTTCAGACGTGTGCTCTTCCGATCTATAGATCTCTGGGTCTTCGAATCTAAAGTAGTACCA
Tile_5_Fw_124	CTACACGACGCTCTTCCGATCTNNGGATCCGACCCCTGCATACACTAATTCTTTCACAC			Tile_5_Rev_124	GTGACTGGAGTTCAGACGTGTGCTCTTCCGATCTTAGAGCTCCTGGGTCTTCGAATCTAAAGTAGTACCA
Tile_5_Fw_125	CTACACGACGCTCTTCCGATCTNNNGGATTGTTCCCCTGCATACACTAATTCTTTCACAC			Tile_5_Rev_125	GTGACTGGAGTTCAGACGTGTGCTCTTCCGATCTATTACAATCTGGGTCTTCGAATCTAAAGTAGTACCA
Tile_5_Fw_126	CTACACGACGCTCTTCCGATCTNNNNCAGGTGAACCCCTGCATACACTAATTCTTTCACAC			Tile_5_Rev_126	GTGACTGGAGTTCAGACGTGTGCTCTTCCGATCTATTGAAGTCTGGGTCTTCGAATCTAAAGTAGTACCA
Tile_5_Fw_127	CTACACGACGCTCTTCCGATCTNGGAACATTCCCCTGCATACACTAATTCTTTCACAC			Tile_5_Rev_127	GTGACTGGAGTTCAGACGTGTGCTCTTCCGATCTATTGATTCCTGGGTCTTCGAATCTAAAGTAGTACCA
Tile_5_Fw_128	CTACACGACGCTCTTCCGATCTNNCAAGACTCCCCCTGCATACACTAATTCTTTCACAC			Tile_5_Rev_128	GTGACTGGAGTTCAGACGTGTGCTCTTCCGATCTTAACTAAGCTGGGTCTTCGAATCTAAAGTAGTACCA
Tile_5_Fw_129	CTACACGACGCTCTTCCGATCTNNNGTGCGGCGCCCCTGCATACACTAATTCTTTCACAC			Tile_5_Rev_129	GTGACTGGAGTTCAGACGTGTGCTCTTCCGATCTATTGACAACTGGGTCTTCGAATCTAAAGTAGTACCA
Tile_5_Fw_130	CTACACGACGCTCTTCCGATCTNNNNCAATCTTCCCCCTGCATACACTAATTCTTTCACAC			Tile_5_Rev_130	GTGACTGGAGTTCAGACGTGTGCTCTTCCGATCTATTGTGTTCTGGGTCTTCGAATCTAAAGTAGTACCA
Tile_5_Fw_131	CTACACGACGCTCTTCCGATCTNGTGCTCAGCCCCTGCATACACTAATTCTTTCACAC			Tile_5_Rev_131	GTGACTGGAGTTCAGACGTGTGCTCTTCCGATCTATTGCTGACTGGGTCTTCGAATCTAAAGTAGTACCA
Tile_5_Fw_132	CTACACGACGCTCTTCCGATCTNNCAACGCATCCCCTGCATACACTAATTCTTTCACAC			Tile_5_Rev_132	GTGACTGGAGTTCAGACGTGTGCTCTTCCGATCTTACATCCTCTGGGTCTTCGAATCTAAAGTAGTACCA
Tile_5_Fw_133	CTACACGACGCTCTTCCGATCTNNNGTGTAGGCCCCCTGCATACACTAATTCTTTCACAC			Tile_5_Rev_133	GTGACTGGAGTTCAGACGTGTGCTCTTCCGATCTATTCACGGCTGGGTCTTCGAATCTAAAGTAGTACCA
Tile_5_Fw_134	CTACACGACGCTCTTCCGATCTNNNNCAACTATACCCCTGCATACACTAATTCTTTCACAC			Tile_5_Rev_134	GTGACTGGAGTTCAGACGTGTGCTCTTCCGATCTTAATTGACCTGGGTCTTCGAATCTAAAGTAGTACCA
Tile_5_Fw_135	CTACACGACGCTCTTCCGATCTNGCATTGCACCCCTGCATACACTAATTCTTTCACAC			Tile_5_Rev_135	GTGACTGGAGTTCAGACGTGTGCTCTTCCGATCTATAGTCTGCTGGGTCTTCGAATCTAAAGTAGTACCA
Tile_5_Fw_136	CTACACGACGCTCTTCCGATCTNNCTTACATGCCCCTGCATACACTAATTCTTTCACAC			Tile_5_Rev_136	GTGACTGGAGTTCAGACGTGTGCTCTTCCGATCTTATAAGACCTGGGTCTTCGAATCTAAAGTAGTACCA
Tile_5_Fw_137	CTACACGACGCTCTTCCGATCTNNNGTGTATAGCCCCTGCATACACTAATTCTTTCACAC			Tile_5_Rev_137	GTGACTGGAGTTCAGACGTGTGCTCTTCCGATCTATTCTTACCTGGGTCTTCGAATCTAAAGTAGTACCA
Tile_5_Fw_138	CTACACGACGCTCTTCCGATCTNNNNAATCACTCCCCCTGCATACACTAATTCTTTCACAC			Tile_5_Rev_138	GTGACTGGAGTTCAGACGTGTGCTCTTCCGATCTTAAGAAGGCTGGGTCTTCGAATCTAAAGTAGTACCA
Tile_5_Fw_139	CTACACGACGCTCTTCCGATCTNCACTATCTCCCCTGCATACACTAATTCTTTCACAC			Tile_5_Rev_139	GTGACTGGAGTTCAGACGTGTGCTCTTCCGATCTATTCTCTACTGGGTCTTCGAATCTAAAGTAGTACCA
Tile_5_Fw_140	CTACACGACGCTCTTCCGATCTNNGTGATCTCCCCCTGCATACACTAATTCTTTCACAC			Tile_5_Rev_140	GTGACTGGAGTTCAGACGTGTGCTCTTCCGATCTATTCGATGCTGGGTCTTCGAATCTAAAGTAGTACCA
Tile_6_Fw_111	CTACACGACGCTCTTCCGATCTNAATAATAGGCTTCCACTGAGAAGTCTAACATAATAAGAGG			Tile_6_Rev_111	GTGACTGGAGTTCAGACGTGTGCTCTTCCGATCTATATCCTACCCTGTTTTCCTTCAAGGTCCA
Tile_6_Fw_112	CTACACGACGCTCTTCCGATCTNNGTCGGATAGCTTCCACTGAGAAGTCTAACATAATAAGAGG			Tile_6_Rev_112	GTGACTGGAGTTCAGACGTGTGCTCTTCCGATCTGATAGGATCCCTGTTTTCCTTCAAGGTCCA
Tile_6_Fw_113	CTACACGACGCTCTTCCGATCTNNNCACATTGTGCTTCCACTGAGAAGTCTAACATAATAAGAGG			Tile_6_Rev_113	GTGACTGGAGTTCAGACGTGTGCTCTTCCGATCTATACTGCGCCCTGTTTTCCTTCAAGGTCCA
Tile_6_Fw_114	CTACACGACGCTCTTCCGATCTNNNNGGTTACAAGCTTCCACTGAGAAGTCTAACATAATAAGAGG			Tile_6_Rev_114	GTGACTGGAGTTCAGACGTGTGCTCTTCCGATCTTCTTCCGACCCTGTTTTCCTTCAAGGTCCA
Tile_6_Fw_115	CTACACGACGCTCTTCCGATCTNCACGAATTGCTTCCACTGAGAAGTCTAACATAATAAGAGG			Tile_6_Rev_115	GTGACTGGAGTTCAGACGTGTGCTCTTCCGATCTATACCTATCCCTGTTTTCCTTCAAGGTCCA
Tile_6_Fw_116	CTACACGACGCTCTTCCGATCTNNGGTATGCAGCTTCCACTGAGAAGTCTAACATAATAAGAGG			Tile_6_Rev_116	GTGACTGGAGTTCAGACGTGTGCTCTTCCGATCTTCGTTATACCCTGTTTTCCTTCAAGGTCCA
Tile_6_Fw_117	CTACACGACGCTCTTCCGATCTNNNCAGGACCTGCTTCCACTGAGAAGTCTAACATAATAAGAGG			Tile_6_Rev_117	GTGACTGGAGTTCAGACGTGTGCTCTTCCGATCTTAATTAGTCCCTGTTTTCCTTCAAGGTCCA
Tile_6_Fw_118	CTACACGACGCTCTTCCGATCTNNNNGGACTGGCGCTTCCACTGAGAAGTCTAACATAATAAGAGG			Tile_6_Rev_118	GTGACTGGAGTTCAGACGTGTGCTCTTCCGATCTATTATTCGCCCTGTTTTCCTTCAAGGTCCA
Tile_6_Fw_119	CTACACGACGCTCTTCCGATCTNCAGAGCGAGCTTCCACTGAGAAGTCTAACATAATAAGAGG			Tile_6_Rev_119	GTGACTGGAGTTCAGACGTGTGCTCTTCCGATCTTAATAATCCCCTGTTTTCCTTCAAGGTCCA
Tile_6_Fw_120	CTACACGACGCTCTTCCGATCTNNGGAGCTAGGCTTCCACTGAGAAGTCTAACATAATAAGAGG			Tile_6_Rev_120	GTGACTGGAGTTCAGACGTGTGCTCTTCCGATCTATTATCGCCCCTGTTTTCCTTCAAGGTCCA
Tile_6_Fw_121	CTACACGACGCTCTTCCGATCTNNNCAGCTTAGGCTTCCACTGAGAAGTCTAACATAATAAGAGG			Tile_6_Rev_121	GTGACTGGAGTTCAGACGTGTGCTCTTCCGATCTTAATATAGCCCTGTTTTCCTTCAAGGTCCA
Tile_6_Fw_122	CTACACGACGCTCTTCCGATCTNNNNCCGCCAACGCTTCCACTGAGAAGTCTAACATAATAAGAGG			Tile_6_Rev_122	GTGACTGGAGTTCAGACGTGTGCTCTTCCGATCTATTAGACACCCTGTTTTCCTTCAAGGTCCA
Tile_6_Fw_123	CTACACGACGCTCTTCCGATCTNCCTATGCGGCTTCCACTGAGAAGTCTAACATAATAAGAGG			Tile_6_Rev_123	GTGACTGGAGTTCAGACGTGTGCTCTTCCGATCTATAGATCTCCCTGTTTTCCTTCAAGGTCCA
Tile_6_Fw_124	CTACACGACGCTCTTCCGATCTNNGGATCCGAGCTTCCACTGAGAAGTCTAACATAATAAGAGG			Tile_6_Rev_124	GTGACTGGAGTTCAGACGTGTGCTCTTCCGATCTTAGAGCTCCCCTGTTTTCCTTCAAGGTCCA
Tile_6_Fw_125	CTACACGACGCTCTTCCGATCTNNNGGATTGTTGCTTCCACTGAGAAGTCTAACATAATAAGAGG			Tile_6_Rev_125	GTGACTGGAGTTCAGACGTGTGCTCTTCCGATCTATTACAATCCCTGTTTTCCTTCAAGGTCCA
Tile_6_Fw_126	CTACACGACGCTCTTCCGATCTNNNNCAGGTGAAGCTTCCACTGAGAAGTCTAACATAATAAGAGG			Tile_6_Rev_126	GTGACTGGAGTTCAGACGTGTGCTCTTCCGATCTATTGAAGTCCCTGTTTTCCTTCAAGGTCCA
Tile_6_Fw_127	CTACACGACGCTCTTCCGATCTNGGAACATTGCTTCCACTGAGAAGTCTAACATAATAAGAGG			Tile_6_Rev_127	GTGACTGGAGTTCAGACGTGTGCTCTTCCGATCTATTGATTCCCCTGTTTTCCTTCAAGGTCCA
Tile_6_Fw_128	CTACACGACGCTCTTCCGATCTNNCAAGACTCGCTTCCACTGAGAAGTCTAACATAATAAGAGG			Tile_6_Rev_128	GTGACTGGAGTTCAGACGTGTGCTCTTCCGATCTTAACTAAGCCCTGTTTTCCTTCAAGGTCCA
Tile_6_Fw_129	CTACACGACGCTCTTCCGATCTNNNGTGCGGCGGCTTCCACTGAGAAGTCTAACATAATAAGAGG			Tile_6_Rev_129	GTGACTGGAGTTCAGACGTGTGCTCTTCCGATCTATTGACAACCCTGTTTTCCTTCAAGGTCCA
Tile_6_Fw_130	CTACACGACGCTCTTCCGATCTNNNNCAATCTTCGCTTCCACTGAGAAGTCTAACATAATAAGAGG			Tile_6_Rev_130	GTGACTGGAGTTCAGACGTGTGCTCTTCCGATCTATTGTGTTCCCTGTTTTCCTTCAAGGTCCA
Tile_6_Fw_131	CTACACGACGCTCTTCCGATCTNGTGCTCAGGCTTCCACTGAGAAGTCTAACATAATAAGAGG			Tile_6_Rev_131	GTGACTGGAGTTCAGACGTGTGCTCTTCCGATCTATTGCTGACCCTGTTTTCCTTCAAGGTCCA
Tile_6_Fw_132	CTACACGACGCTCTTCCGATCTNNCAACGCATGCTTCCACTGAGAAGTCTAACATAATAAGAGG			Tile_6_Rev_132	GTGACTGGAGTTCAGACGTGTGCTCTTCCGATCTTACATCCTCCCTGTTTTCCTTCAAGGTCCA
Tile_6_Fw_133	CTACACGACGCTCTTCCGATCTNNNGTGTAGGCGCTTCCACTGAGAAGTCTAACATAATAAGAGG			Tile_6_Rev_133	GTGACTGGAGTTCAGACGTGTGCTCTTCCGATCTATTCACGGCCCTGTTTTCCTTCAAGGTCCA
Tile_6_Fw_134	CTACACGACGCTCTTCCGATCTNNNNCAACTATAGCTTCCACTGAGAAGTCTAACATAATAAGAGG			Tile_6_Rev_134	GTGACTGGAGTTCAGACGTGTGCTCTTCCGATCTTAATTGACCCCTGTTTTCCTTCAAGGTCCA
Tile_6_Fw_135	CTACACGACGCTCTTCCGATCTNGCATTGCAGCTTCCACTGAGAAGTCTAACATAATAAGAGG			Tile_6_Rev_135	GTGACTGGAGTTCAGACGTGTGCTCTTCCGATCTATAGTCTGCCCTGTTTTCCTTCAAGGTCCA
Tile_6_Fw_136	CTACACGACGCTCTTCCGATCTNNCTTACATGGCTTCCACTGAGAAGTCTAACATAATAAGAGG			Tile_6_Rev_136	GTGACTGGAGTTCAGACGTGTGCTCTTCCGATCTTATAAGACCCCTGTTTTCCTTCAAGGTCCA
Tile_6_Fw_137	CTACACGACGCTCTTCCGATCTNNNGTGTATAGGCTTCCACTGAGAAGTCTAACATAATAAGAGG			Tile_6_Rev_137	GTGACTGGAGTTCAGACGTGTGCTCTTCCGATCTATTCTTACCCCTGTTTTCCTTCAAGGTCCA
Tile_6_Fw_138	CTACACGACGCTCTTCCGATCTNNNNAATCACTCGCTTCCACTGAGAAGTCTAACATAATAAGAGG			Tile_6_Rev_138	GTGACTGGAGTTCAGACGTGTGCTCTTCCGATCTTAAGAAGGCCCTGTTTTCCTTCAAGGTCCA
Tile_6_Fw_139	CTACACGACGCTCTTCCGATCTNCACTATCTGCTTCCACTGAGAAGTCTAACATAATAAGAGG			Tile_6_Rev_139	GTGACTGGAGTTCAGACGTGTGCTCTTCCGATCTATTCTCTACCCTGTTTTCCTTCAAGGTCCA
Tile_6_Fw_140	CTACACGACGCTCTTCCGATCTNNGTGATCTCGCTTCCACTGAGAAGTCTAACATAATAAGAGG			Tile_6_Rev_140	GTGACTGGAGTTCAGACGTGTGCTCTTCCGATCTATTCGATGCCCTGTTTTCCTTCAAGGTCCA
Tile_7_Fw_111	CTACACGACGCTCTTCCGATCTNAATAATAGGTTGGATGGAAAGTGAGTTCAGAGT	Tile_7_BA.2.75_Fw_111	CTACACGACGCTCTTCCGATCTNAATAATAGGTCGGATGGAAAGTGAGTTAAGAGT	Tile_7_Rev_111	GTGACTGGAGTTCAGACGTGTGCTCTTCCGATCTATATCCTAACCTATTGGCAAATCTACCAATGGTTC
Tile_7_Fw_112	CTACACGACGCTCTTCCGATCTNNGTCGGATAGTTGGATGGAAAGTGAGTTCAGAGT	Tile_7_BA.2.75_Fw_112	CTACACGACGCTCTTCCGATCTNNGTCGGATAGTCGGATGGAAAGTGAGTTAAGAGT	Tile_7_Rev_112	GTGACTGGAGTTCAGACGTGTGCTCTTCCGATCTGATAGGATACCTATTGGCAAATCTACCAATGGTTC
Tile_7_Fw_113	CTACACGACGCTCTTCCGATCTNNNCACATTGTGTTGGATGGAAAGTGAGTTCAGAGT	Tile_7_BA.2.75_Fw_113	CTACACGACGCTCTTCCGATCTNNNCACATTGTGTCGGATGGAAAGTGAGTTAAGAGT	Tile_7_Rev_113	GTGACTGGAGTTCAGACGTGTGCTCTTCCGATCTATACTGCGACCTATTGGCAAATCTACCAATGGTTC
Tile_7_Fw_114	CTACACGACGCTCTTCCGATCTNNNNGGTTACAAGTTGGATGGAAAGTGAGTTCAGAGT	Tile_7_BA.2.75_Fw_114	CTACACGACGCTCTTCCGATCTNNNNGGTTACAAGTCGGATGGAAAGTGAGTTAAGAGT	Tile_7_Rev_114	GTGACTGGAGTTCAGACGTGTGCTCTTCCGATCTTCTTCCGAACCTATTGGCAAATCTACCAATGGTTC
Tile_7_Fw_115	CTACACGACGCTCTTCCGATCTNCACGAATTGTTGGATGGAAAGTGAGTTCAGAGT	Tile_7_BA.2.75_Fw_115	CTACACGACGCTCTTCCGATCTNCACGAATTGTCGGATGGAAAGTGAGTTAAGAGT	Tile_7_Rev_115	GTGACTGGAGTTCAGACGTGTGCTCTTCCGATCTATACCTATACCTATTGGCAAATCTACCAATGGTTC
Tile_7_Fw_116	CTACACGACGCTCTTCCGATCTNNGGTATGCAGTTGGATGGAAAGTGAGTTCAGAGT	Tile_7_BA.2.75_Fw_116	CTACACGACGCTCTTCCGATCTNNGGTATGCAGTCGGATGGAAAGTGAGTTAAGAGT	Tile_7_Rev_116	GTGACTGGAGTTCAGACGTGTGCTCTTCCGATCTTCGTTATAACCTATTGGCAAATCTACCAATGGTTC
Tile_7_Fw_117	CTACACGACGCTCTTCCGATCTNNNCAGGACCTGTTGGATGGAAAGTGAGTTCAGAGT	Tile_7_BA.2.75_Fw_117	CTACACGACGCTCTTCCGATCTNNNCAGGACCTGTCGGATGGAAAGTGAGTTAAGAGT	Tile_7_Rev_117	GTGACTGGAGTTCAGACGTGTGCTCTTCCGATCTTAATTAGTACCTATTGGCAAATCTACCAATGGTTC
Tile_7_Fw_118	CTACACGACGCTCTTCCGATCTNNNNGGACTGGCGTTGGATGGAAAGTGAGTTCAGAGT	Tile_7_BA.2.75_Fw_118	CTACACGACGCTCTTCCGATCTNNNNGGACTGGCGTCGGATGGAAAGTGAGTTAAGAGT	Tile_7_Rev_118	GTGACTGGAGTTCAGACGTGTGCTCTTCCGATCTATTATTCGACCTATTGGCAAATCTACCAATGGTTC
Tile_7_Fw_119	CTACACGACGCTCTTCCGATCTNCAGAGCGAGTTGGATGGAAAGTGAGTTCAGAGT	Tile_7_BA.2.75_Fw_119	CTACACGACGCTCTTCCGATCTNCAGAGCGAGTCGGATGGAAAGTGAGTTAAGAGT	Tile_7_Rev_119	GTGACTGGAGTTCAGACGTGTGCTCTTCCGATCTTAATAATCACCTATTGGCAAATCTACCAATGGTTC
Tile_7_Fw_120	CTACACGACGCTCTTCCGATCTNNGGAGCTAGGTTGGATGGAAAGTGAGTTCAGAGT	Tile_7_BA.2.75_Fw_120	CTACACGACGCTCTTCCGATCTNNGGAGCTAGGTCGGATGGAAAGTGAGTTAAGAGT	Tile_7_Rev_120	GTGACTGGAGTTCAGACGTGTGCTCTTCCGATCTATTATCGCACCTATTGGCAAATCTACCAATGGTTC
Tile_7_Fw_121	CTACACGACGCTCTTCCGATCTNNNCAGCTTAGGTTGGATGGAAAGTGAGTTCAGAGT	Tile_7_BA.2.75_Fw_121	CTACACGACGCTCTTCCGATCTNNNCAGCTTAGGTCGGATGGAAAGTGAGTTAAGAGT	Tile_7_Rev_121	GTGACTGGAGTTCAGACGTGTGCTCTTCCGATCTTAATATAGACCTATTGGCAAATCTACCAATGGTTC
Tile_7_Fw_122	CTACACGACGCTCTTCCGATCTNNNNCCGCCAACGTTGGATGGAAAGTGAGTTCAGAGT	Tile_7_BA.2.75_Fw_122	CTACACGACGCTCTTCCGATCTNNNNCCGCCAACGTCGGATGGAAAGTGAGTTAAGAGT	Tile_7_Rev_122	GTGACTGGAGTTCAGACGTGTGCTCTTCCGATCTATTAGACAACCTATTGGCAAATCTACCAATGGTTC
Tile_7_Fw_123	CTACACGACGCTCTTCCGATCTNCCTATGCGGTTGGATGGAAAGTGAGTTCAGAGT	Tile_7_BA.2.75_Fw_123	CTACACGACGCTCTTCCGATCTNCCTATGCGGTCGGATGGAAAGTGAGTTAAGAGT	Tile_7_Rev_123	GTGACTGGAGTTCAGACGTGTGCTCTTCCGATCTATAGATCTACCTATTGGCAAATCTACCAATGGTTC
Tile_7_Fw_124	CTACACGACGCTCTTCCGATCTNNGGATCCGAGTTGGATGGAAAGTGAGTTCAGAGT	Tile_7_BA.2.75_Fw_124	CTACACGACGCTCTTCCGATCTNNGGATCCGAGTCGGATGGAAAGTGAGTTAAGAGT	Tile_7_Rev_124	GTGACTGGAGTTCAGACGTGTGCTCTTCCGATCTTAGAGCTCACCTATTGGCAAATCTACCAATGGTTC
Tile_7_Fw_125	CTACACGACGCTCTTCCGATCTNNNGGATTGTTGTTGGATGGAAAGTGAGTTCAGAGT	Tile_7_BA.2.75_Fw_125	CTACACGACGCTCTTCCGATCTNNNGGATTGTTGTCGGATGGAAAGTGAGTTAAGAGT	Tile_7_Rev_125	GTGACTGGAGTTCAGACGTGTGCTCTTCCGATCTATTACAATACCTATTGGCAAATCTACCAATGGTTC
Tile_7_Fw_126	CTACACGACGCTCTTCCGATCTNNNNCAGGTGAAGTTGGATGGAAAGTGAGTTCAGAGT	Tile_7_BA.2.75_Fw_126	CTACACGACGCTCTTCCGATCTNNNNCAGGTGAAGTCGGATGGAAAGTGAGTTAAGAGT	Tile_7_Rev_126	GTGACTGGAGTTCAGACGTGTGCTCTTCCGATCTATTGAAGTACCTATTGGCAAATCTACCAATGGTTC
Tile_7_Fw_127	CTACACGACGCTCTTCCGATCTNGGAACATTGTTGGATGGAAAGTGAGTTCAGAGT	Tile_7_BA.2.75_Fw_127	CTACACGACGCTCTTCCGATCTNGGAACATTGTCGGATGGAAAGTGAGTTAAGAGT	Tile_7_Rev_127	GTGACTGGAGTTCAGACGTGTGCTCTTCCGATCTATTGATTCACCTATTGGCAAATCTACCAATGGTTC
Tile_7_Fw_128	CTACACGACGCTCTTCCGATCTNNCAAGACTCGTTGGATGGAAAGTGAGTTCAGAGT	Tile_7_BA.2.75_Fw_128	CTACACGACGCTCTTCCGATCTNNCAAGACTCGTCGGATGGAAAGTGAGTTAAGAGT	Tile_7_Rev_128	GTGACTGGAGTTCAGACGTGTGCTCTTCCGATCTTAACTAAGACCTATTGGCAAATCTACCAATGGTTC
Tile_7_Fw_129	CTACACGACGCTCTTCCGATCTNNNGTGCGGCGGTTGGATGGAAAGTGAGTTCAGAGT	Tile_7_BA.2.75_Fw_129	CTACACGACGCTCTTCCGATCTNNNGTGCGGCGGTCGGATGGAAAGTGAGTTAAGAGT	Tile_7_Rev_129	GTGACTGGAGTTCAGACGTGTGCTCTTCCGATCTATTGACAAACCTATTGGCAAATCTACCAATGGTTC
Tile_7_Fw_130	CTACACGACGCTCTTCCGATCTNNNNCAATCTTCGTTGGATGGAAAGTGAGTTCAGAGT	Tile_7_BA.2.75_Fw_130	CTACACGACGCTCTTCCGATCTNNNNCAATCTTCGTCGGATGGAAAGTGAGTTAAGAGT	Tile_7_Rev_130	GTGACTGGAGTTCAGACGTGTGCTCTTCCGATCTATTGTGTTACCTATTGGCAAATCTACCAATGGTTC
Tile_7_Fw_131	CTACACGACGCTCTTCCGATCTNGTGCTCAGGTTGGATGGAAAGTGAGTTCAGAGT	Tile_7_BA.2.75_Fw_131	CTACACGACGCTCTTCCGATCTNGTGCTCAGGTCGGATGGAAAGTGAGTTAAGAGT	Tile_7_Rev_131	GTGACTGGAGTTCAGACGTGTGCTCTTCCGATCTATTGCTGAACCTATTGGCAAATCTACCAATGGTTC
Tile_7_Fw_132	CTACACGACGCTCTTCCGATCTNNCAACGCATGTTGGATGGAAAGTGAGTTCAGAGT	Tile_7_BA.2.75_Fw_132	CTACACGACGCTCTTCCGATCTNNCAACGCATGTCGGATGGAAAGTGAGTTAAGAGT	Tile_7_Rev_132	GTGACTGGAGTTCAGACGTGTGCTCTTCCGATCTTACATCCTACCTATTGGCAAATCTACCAATGGTTC
Tile_7_Fw_133	CTACACGACGCTCTTCCGATCTNNNGTGTAGGCGTTGGATGGAAAGTGAGTTCAGAGT	Tile_7_BA.2.75_Fw_133	CTACACGACGCTCTTCCGATCTNNNGTGTAGGCGTCGGATGGAAAGTGAGTTAAGAGT	Tile_7_Rev_133	GTGACTGGAGTTCAGACGTGTGCTCTTCCGATCTATTCACGGACCTATTGGCAAATCTACCAATGGTTC
Tile_7_Fw_134	CTACACGACGCTCTTCCGATCTNNNNCAACTATAGTTGGATGGAAAGTGAGTTCAGAGT	Tile_7_BA.2.75_Fw_134	CTACACGACGCTCTTCCGATCTNNNNCAACTATAGTCGGATGGAAAGTGAGTTAAGAGT	Tile_7_Rev_134	GTGACTGGAGTTCAGACGTGTGCTCTTCCGATCTTAATTGACACCTATTGGCAAATCTACCAATGGTTC
Tile_7_Fw_135	CTACACGACGCTCTTCCGATCTNGCATTGCAGTTGGATGGAAAGTGAGTTCAGAGT	Tile_7_BA.2.75_Fw_135	CTACACGACGCTCTTCCGATCTNGCATTGCAGTCGGATGGAAAGTGAGTTAAGAGT	Tile_7_Rev_135	GTGACTGGAGTTCAGACGTGTGCTCTTCCGATCTATAGTCTGACCTATTGGCAAATCTACCAATGGTTC
Tile_7_Fw_136	CTACACGACGCTCTTCCGATCTNNCTTACATGGTTGGATGGAAAGTGAGTTCAGAGT	Tile_7_BA.2.75_Fw_136	CTACACGACGCTCTTCCGATCTNNCTTACATGGTCGGATGGAAAGTGAGTTAAGAGT	Tile_7_Rev_136	GTGACTGGAGTTCAGACGTGTGCTCTTCCGATCTTATAAGACACCTATTGGCAAATCTACCAATGGTTC
Tile_7_Fw_137	CTACACGACGCTCTTCCGATCTNNNGTGTATAGGTTGGATGGAAAGTGAGTTCAGAGT	Tile_7_BA.2.75_Fw_137	CTACACGACGCTCTTCCGATCTNNNGTGTATAGGTCGGATGGAAAGTGAGTTAAGAGT	Tile_7_Rev_137	GTGACTGGAGTTCAGACGTGTGCTCTTCCGATCTATTCTTACACCTATTGGCAAATCTACCAATGGTTC
Tile_7_Fw_138	CTACACGACGCTCTTCCGATCTNNNNAATCACTCGTTGGATGGAAAGTGAGTTCAGAGT	Tile_7_BA.2.75_Fw_138	CTACACGACGCTCTTCCGATCTNNNNAATCACTCGTCGGATGGAAAGTGAGTTAAGAGT	Tile_7_Rev_138	GTGACTGGAGTTCAGACGTGTGCTCTTCCGATCTTAAGAAGGACCTATTGGCAAATCTACCAATGGTTC
Tile_7_Fw_139	CTACACGACGCTCTTCCGATCTNCACTATCTGTTGGATGGAAAGTGAGTTCAGAGT	Tile_7_BA.2.75_Fw_139	CTACACGACGCTCTTCCGATCTNCACTATCTGTCGGATGGAAAGTGAGTTAAGAGT	Tile_7_Rev_139	GTGACTGGAGTTCAGACGTGTGCTCTTCCGATCTATTCTCTAACCTATTGGCAAATCTACCAATGGTTC
Tile_7_Fw_140	CTACACGACGCTCTTCCGATCTNNGTGATCTCGTTGGATGGAAAGTGAGTTCAGAGT	Tile_7_BA.2.75_Fw_140	CTACACGACGCTCTTCCGATCTNNGTGATCTCGTCGGATGGAAAGTGAGTTAAGAGT	Tile_7_Rev_140	GTGACTGGAGTTCAGACGTGTGCTCTTCCGATCTATTCGATGACCTATTGGCAAATCTACCAATGGTTC
Tile_8_New_Fw_111	CTACACGACGCTCTTCCGATCTNAATAATAGGTGCGTGATCTCCCTCAGGGTTT			Tile_8_Rev_111	GTGACTGGAGTTCAGACGTGTGCTCTTCCGATCTATATCCTACGTACACTTTGTTTCTGAGAGAGGGT
Tile_8_New_Fw_112	CTACACGACGCTCTTCCGATCTNNGTCGGATAGTGCGTGATCTCCCTCAGGGTTT			Tile_8_Rev_112	GTGACTGGAGTTCAGACGTGTGCTCTTCCGATCTGATAGGATCGTACACTTTGTTTCTGAGAGAGGGT
Tile_8_New_Fw_113	CTACACGACGCTCTTCCGATCTNNNCACATTGTGTGCGTGATCTCCCTCAGGGTTT			Tile_8_Rev_113	GTGACTGGAGTTCAGACGTGTGCTCTTCCGATCTATACTGCGCGTACACTTTGTTTCTGAGAGAGGGT
Tile_8_New_Fw_114	CTACACGACGCTCTTCCGATCTNNNNGGTTACAAGTGCGTGATCTCCCTCAGGGTTT			Tile_8_Rev_114	GTGACTGGAGTTCAGACGTGTGCTCTTCCGATCTTCTTCCGACGTACACTTTGTTTCTGAGAGAGGGT
Tile_8_New_Fw_115	CTACACGACGCTCTTCCGATCTNCACGAATTGTGCGTGATCTCCCTCAGGGTTT			Tile_8_Rev_115	GTGACTGGAGTTCAGACGTGTGCTCTTCCGATCTATACCTATCGTACACTTTGTTTCTGAGAGAGGGT
Tile_8_New_Fw_116	CTACACGACGCTCTTCCGATCTNNGGTATGCAGTGCGTGATCTCCCTCAGGGTTT			Tile_8_Rev_116	GTGACTGGAGTTCAGACGTGTGCTCTTCCGATCTTCGTTATACGTACACTTTGTTTCTGAGAGAGGGT
Tile_8_New_Fw_117	CTACACGACGCTCTTCCGATCTNNNCAGGACCTGTGCGTGATCTCCCTCAGGGTTT			Tile_8_Rev_117	GTGACTGGAGTTCAGACGTGTGCTCTTCCGATCTTAATTAGTCGTACACTTTGTTTCTGAGAGAGGGT
Tile_8_New_Fw_118	CTACACGACGCTCTTCCGATCTNNNNGGACTGGCGTGCGTGATCTCCCTCAGGGTTT			Tile_8_Rev_118	GTGACTGGAGTTCAGACGTGTGCTCTTCCGATCTATTATTCGCGTACACTTTGTTTCTGAGAGAGGGT
Tile_8_New_Fw_119	CTACACGACGCTCTTCCGATCTNCAGAGCGAGTGCGTGATCTCCCTCAGGGTTT			Tile_8_Rev_119	GTGACTGGAGTTCAGACGTGTGCTCTTCCGATCTTAATAATCCGTACACTTTGTTTCTGAGAGAGGGT
Tile_8_New_Fw_120	CTACACGACGCTCTTCCGATCTNNGGAGCTAGGTGCGTGATCTCCCTCAGGGTTT			Tile_8_Rev_120	GTGACTGGAGTTCAGACGTGTGCTCTTCCGATCTATTATCGCCGTACACTTTGTTTCTGAGAGAGGGT
Tile_8_New_Fw_121	CTACACGACGCTCTTCCGATCTNNNCAGCTTAGGTGCGTGATCTCCCTCAGGGTTT			Tile_8_Rev_121	GTGACTGGAGTTCAGACGTGTGCTCTTCCGATCTTAATATAGCGTACACTTTGTTTCTGAGAGAGGGT
Tile_8_New_Fw_122	CTACACGACGCTCTTCCGATCTNNNNCCGCCAACGTGCGTGATCTCCCTCAGGGTTT			Tile_8_Rev_122	GTGACTGGAGTTCAGACGTGTGCTCTTCCGATCTATTAGACACGTACACTTTGTTTCTGAGAGAGGGT
Tile_8_New_Fw_123	CTACACGACGCTCTTCCGATCTNCCTATGCGGTGCGTGATCTCCCTCAGGGTTT			Tile_8_Rev_123	GTGACTGGAGTTCAGACGTGTGCTCTTCCGATCTATAGATCTCGTACACTTTGTTTCTGAGAGAGGGT
Tile_8_New_Fw_124	CTACACGACGCTCTTCCGATCTNNGGATCCGAGTGCGTGATCTCCCTCAGGGTTT			Tile_8_Rev_124	GTGACTGGAGTTCAGACGTGTGCTCTTCCGATCTTAGAGCTCCGTACACTTTGTTTCTGAGAGAGGGT
Tile_8_New_Fw_125	CTACACGACGCTCTTCCGATCTNNNGGATTGTTGTGCGTGATCTCCCTCAGGGTTT			Tile_8_Rev_125	GTGACTGGAGTTCAGACGTGTGCTCTTCCGATCTATTACAATCGTACACTTTGTTTCTGAGAGAGGGT
Tile_8_New_Fw_126	CTACACGACGCTCTTCCGATCTNNNNCAGGTGAAGTGCGTGATCTCCCTCAGGGTTT			Tile_8_Rev_126	GTGACTGGAGTTCAGACGTGTGCTCTTCCGATCTATTGAAGTCGTACACTTTGTTTCTGAGAGAGGGT
Tile_8_New_Fw_127	CTACACGACGCTCTTCCGATCTNGGAACATTGTGCGTGATCTCCCTCAGGGTTT			Tile_8_Rev_127	GTGACTGGAGTTCAGACGTGTGCTCTTCCGATCTATTGATTCCGTACACTTTGTTTCTGAGAGAGGGT
Tile_8_New_Fw_128	CTACACGACGCTCTTCCGATCTNNCAAGACTCGTGCGTGATCTCCCTCAGGGTTT			Tile_8_Rev_128	GTGACTGGAGTTCAGACGTGTGCTCTTCCGATCTTAACTAAGCGTACACTTTGTTTCTGAGAGAGGGT
Tile_8_New_Fw_129	CTACACGACGCTCTTCCGATCTNNNGTGCGGCGGTGCGTGATCTCCCTCAGGGTTT			Tile_8_Rev_129	GTGACTGGAGTTCAGACGTGTGCTCTTCCGATCTATTGACAACGTACACTTTGTTTCTGAGAGAGGGT
Tile_8_New_Fw_130	CTACACGACGCTCTTCCGATCTNNNNCAATCTTCGTGCGTGATCTCCCTCAGGGTTT			Tile_8_Rev_130	GTGACTGGAGTTCAGACGTGTGCTCTTCCGATCTATTGTGTTCGTACACTTTGTTTCTGAGAGAGGGT
Tile_8_New_Fw_131	CTACACGACGCTCTTCCGATCTNGTGCTCAGGTGCGTGATCTCCCTCAGGGTTT			Tile_8_Rev_131	GTGACTGGAGTTCAGACGTGTGCTCTTCCGATCTATTGCTGACGTACACTTTGTTTCTGAGAGAGGGT
Tile_8_New_Fw_132	CTACACGACGCTCTTCCGATCTNNCAACGCATGTGCGTGATCTCCCTCAGGGTTT			Tile_8_Rev_132	GTGACTGGAGTTCAGACGTGTGCTCTTCCGATCTTACATCCTCGTACACTTTGTTTCTGAGAGAGGGT
Tile_8_New_Fw_133	CTACACGACGCTCTTCCGATCTNNNGTGTAGGCGTGCGTGATCTCCCTCAGGGTTT			Tile_8_Rev_133	GTGACTGGAGTTCAGACGTGTGCTCTTCCGATCTATTCACGGCGTACACTTTGTTTCTGAGAGAGGGT
Tile_8_New_Fw_134	CTACACGACGCTCTTCCGATCTNNNNCAACTATAGTGCGTGATCTCCCTCAGGGTTT			Tile_8_Rev_134	GTGACTGGAGTTCAGACGTGTGCTCTTCCGATCTTAATTGACCGTACACTTTGTTTCTGAGAGAGGGT
Tile_8_New_Fw_135	CTACACGACGCTCTTCCGATCTNGCATTGCAGTGCGTGATCTCCCTCAGGGTTT			Tile_8_Rev_135	GTGACTGGAGTTCAGACGTGTGCTCTTCCGATCTATAGTCTGCGTACACTTTGTTTCTGAGAGAGGGT
Tile_8_New_Fw_136	CTACACGACGCTCTTCCGATCTNNCTTACATGGTGCGTGATCTCCCTCAGGGTTT			Tile_8_Rev_136	GTGACTGGAGTTCAGACGTGTGCTCTTCCGATCTTATAAGACCGTACACTTTGTTTCTGAGAGAGGGT
Tile_8_New_Fw_137	CTACACGACGCTCTTCCGATCTNNNGTGTATAGGTGCGTGATCTCCCTCAGGGTTT			Tile_8_Rev_137	GTGACTGGAGTTCAGACGTGTGCTCTTCCGATCTATTCTTACCGTACACTTTGTTTCTGAGAGAGGGT
Tile_8_New_Fw_138	CTACACGACGCTCTTCCGATCTNNNNAATCACTCGTGCGTGATCTCCCTCAGGGTTT			Tile_8_Rev_138	GTGACTGGAGTTCAGACGTGTGCTCTTCCGATCTTAAGAAGGCGTACACTTTGTTTCTGAGAGAGGGT
Tile_8_New_Fw_139	CTACACGACGCTCTTCCGATCTNCACTATCTGTGCGTGATCTCCCTCAGGGTTT			Tile_8_Rev_139	GTGACTGGAGTTCAGACGTGTGCTCTTCCGATCTATTCTCTACGTACACTTTGTTTCTGAGAGAGGGT
Tile_8_New_Fw_140	CTACACGACGCTCTTCCGATCTNNGTGATCTCGTGCGTGATCTCCCTCAGGGTTT			Tile_8_Rev_140	GTGACTGGAGTTCAGACGTGTGCTCTTCCGATCTATTCGATGCGTACACTTTGTTTCTGAGAGAGGGT
Tile_9_Fw_111	CTACACGACGCTCTTCCGATCTNAATAATAGCAGATGCTGTAGACTGTGCACTT			Tile_9_Rev_111	GTGACTGGAGTTCAGACGTGTGCTCTTCCGATCTATATCCTACACTTAAAAGTGGAAAATGATGCGGAA	Tile_9new_O_Rev_111	GTGACTGGAGTTCAGACGTGTGCTCTTCCGATCTATATCCTAGCGAAAAATGGTGCGARATTATATAGGACAGA
Tile_9_Fw_112	CTACACGACGCTCTTCCGATCTNNGTCGGATACAGATGCTGTAGACTGTGCACTT			Tile_9_Rev_112	GTGACTGGAGTTCAGACGTGTGCTCTTCCGATCTGATAGGATCACTTAAAAGTGGAAAATGATGCGGAA	Tile_9new_O_Rev_112	GTGACTGGAGTTCAGACGTGTGCTCTTCCGATCTGATAGGATGCGAAAAATGGTGCGARATTATATAGGACAGA
Tile_9_Fw_113	CTACACGACGCTCTTCCGATCTNNNCACATTGTCAGATGCTGTAGACTGTGCACTT			Tile_9_Rev_113	GTGACTGGAGTTCAGACGTGTGCTCTTCCGATCTATACTGCGCACTTAAAAGTGGAAAATGATGCGGAA	Tile_9new_O_Rev_113	GTGACTGGAGTTCAGACGTGTGCTCTTCCGATCTATACTGCGGCGAAAAATGGTGCGARATTATATAGGACAGA
Tile_9_Fw_114	CTACACGACGCTCTTCCGATCTNNNNGGTTACAACAGATGCTGTAGACTGTGCACTT			Tile_9_Rev_114	GTGACTGGAGTTCAGACGTGTGCTCTTCCGATCTTCTTCCGACACTTAAAAGTGGAAAATGATGCGGAA	Tile_9new_O_Rev_114	GTGACTGGAGTTCAGACGTGTGCTCTTCCGATCTTCTTCCGAGCGAAAAATGGTGCGARATTATATAGGACAGA
Tile_9_Fw_115	CTACACGACGCTCTTCCGATCTNCACGAATTCAGATGCTGTAGACTGTGCACTT			Tile_9_Rev_115	GTGACTGGAGTTCAGACGTGTGCTCTTCCGATCTATACCTATCACTTAAAAGTGGAAAATGATGCGGAA	Tile_9new_O_Rev_115	GTGACTGGAGTTCAGACGTGTGCTCTTCCGATCTATACCTATGCGAAAAATGGTGCGARATTATATAGGACAGA
Tile_9_Fw_116	CTACACGACGCTCTTCCGATCTNNGGTATGCACAGATGCTGTAGACTGTGCACTT			Tile_9_Rev_116	GTGACTGGAGTTCAGACGTGTGCTCTTCCGATCTTCGTTATACACTTAAAAGTGGAAAATGATGCGGAA	Tile_9new_O_Rev_116	GTGACTGGAGTTCAGACGTGTGCTCTTCCGATCTTCGTTATAGCGAAAAATGGTGCGARATTATATAGGACAGA
Tile_9_Fw_117	CTACACGACGCTCTTCCGATCTNNNCAGGACCTCAGATGCTGTAGACTGTGCACTT			Tile_9_Rev_117	GTGACTGGAGTTCAGACGTGTGCTCTTCCGATCTTAATTAGTCACTTAAAAGTGGAAAATGATGCGGAA	Tile_9new_O_Rev_117	GTGACTGGAGTTCAGACGTGTGCTCTTCCGATCTTAATTAGTGCGAAAAATGGTGCGARATTATATAGGACAGA
Tile_9_Fw_118	CTACACGACGCTCTTCCGATCTNNNNGGACTGGCCAGATGCTGTAGACTGTGCACTT			Tile_9_Rev_118	GTGACTGGAGTTCAGACGTGTGCTCTTCCGATCTATTATTCGCACTTAAAAGTGGAAAATGATGCGGAA	Tile_9new_O_Rev_118	GTGACTGGAGTTCAGACGTGTGCTCTTCCGATCTATTATTCGGCGAAAAATGGTGCGARATTATATAGGACAGA
Tile_9_Fw_119	CTACACGACGCTCTTCCGATCTNCAGAGCGACAGATGCTGTAGACTGTGCACTT			Tile_9_Rev_119	GTGACTGGAGTTCAGACGTGTGCTCTTCCGATCTTAATAATCCACTTAAAAGTGGAAAATGATGCGGAA	Tile_9new_O_Rev_119	GTGACTGGAGTTCAGACGTGTGCTCTTCCGATCTTAATAATCGCGAAAAATGGTGCGARATTATATAGGACAGA
Tile_9_Fw_120	CTACACGACGCTCTTCCGATCTNNGGAGCTAGCAGATGCTGTAGACTGTGCACTT			Tile_9_Rev_120	GTGACTGGAGTTCAGACGTGTGCTCTTCCGATCTATTATCGCCACTTAAAAGTGGAAAATGATGCGGAA	Tile_9new_O_Rev_120	GTGACTGGAGTTCAGACGTGTGCTCTTCCGATCTATTATCGCGCGAAAAATGGTGCGARATTATATAGGACAGA
Tile_9_Fw_121	CTACACGACGCTCTTCCGATCTNNNCAGCTTAGCAGATGCTGTAGACTGTGCACTT			Tile_9_Rev_121	GTGACTGGAGTTCAGACGTGTGCTCTTCCGATCTTAATATAGCACTTAAAAGTGGAAAATGATGCGGAA	Tile_9new_O_Rev_121	GTGACTGGAGTTCAGACGTGTGCTCTTCCGATCTTAATATAGGCGAAAAATGGTGCGARATTATATAGGACAGA
Tile_9_Fw_122	CTACACGACGCTCTTCCGATCTNNNNCCGCCAACCAGATGCTGTAGACTGTGCACTT			Tile_9_Rev_122	GTGACTGGAGTTCAGACGTGTGCTCTTCCGATCTATTAGACACACTTAAAAGTGGAAAATGATGCGGAA	Tile_9new_O_Rev_122	GTGACTGGAGTTCAGACGTGTGCTCTTCCGATCTATTAGACAGCGAAAAATGGTGCGARATTATATAGGACAGA
Tile_9_Fw_123	CTACACGACGCTCTTCCGATCTNCCTATGCGCAGATGCTGTAGACTGTGCACTT			Tile_9_Rev_123	GTGACTGGAGTTCAGACGTGTGCTCTTCCGATCTATAGATCTCACTTAAAAGTGGAAAATGATGCGGAA	Tile_9new_O_Rev_123	GTGACTGGAGTTCAGACGTGTGCTCTTCCGATCTATAGATCTGCGAAAAATGGTGCGARATTATATAGGACAGA
Tile_9_Fw_124	CTACACGACGCTCTTCCGATCTNNGGATCCGACAGATGCTGTAGACTGTGCACTT			Tile_9_Rev_124	GTGACTGGAGTTCAGACGTGTGCTCTTCCGATCTTAGAGCTCCACTTAAAAGTGGAAAATGATGCGGAA	Tile_9new_O_Rev_124	GTGACTGGAGTTCAGACGTGTGCTCTTCCGATCTTAGAGCTCGCGAAAAATGGTGCGARATTATATAGGACAGA
Tile_9_Fw_125	CTACACGACGCTCTTCCGATCTNNNGGATTGTTCAGATGCTGTAGACTGTGCACTT			Tile_9_Rev_125	GTGACTGGAGTTCAGACGTGTGCTCTTCCGATCTATTACAATCACTTAAAAGTGGAAAATGATGCGGAA	Tile_9new_O_Rev_125	GTGACTGGAGTTCAGACGTGTGCTCTTCCGATCTATTACAATGCGAAAAATGGTGCGARATTATATAGGACAGA
Tile_9_Fw_126	CTACACGACGCTCTTCCGATCTNNNNCAGGTGAACAGATGCTGTAGACTGTGCACTT			Tile_9_Rev_126	GTGACTGGAGTTCAGACGTGTGCTCTTCCGATCTATTGAAGTCACTTAAAAGTGGAAAATGATGCGGAA	Tile_9new_O_Rev_126	GTGACTGGAGTTCAGACGTGTGCTCTTCCGATCTATTGAAGTGCGAAAAATGGTGCGARATTATATAGGACAGA
Tile_9_Fw_127	CTACACGACGCTCTTCCGATCTNGGAACATTCAGATGCTGTAGACTGTGCACTT			Tile_9_Rev_127	GTGACTGGAGTTCAGACGTGTGCTCTTCCGATCTATTGATTCCACTTAAAAGTGGAAAATGATGCGGAA	Tile_9new_O_Rev_127	GTGACTGGAGTTCAGACGTGTGCTCTTCCGATCTATTGATTCGCGAAAAATGGTGCGARATTATATAGGACAGA
Tile_9_Fw_128	CTACACGACGCTCTTCCGATCTNNCAAGACTCCAGATGCTGTAGACTGTGCACTT			Tile_9_Rev_128	GTGACTGGAGTTCAGACGTGTGCTCTTCCGATCTTAACTAAGCACTTAAAAGTGGAAAATGATGCGGAA	Tile_9new_O_Rev_128	GTGACTGGAGTTCAGACGTGTGCTCTTCCGATCTTAACTAAGGCGAAAAATGGTGCGARATTATATAGGACAGA
Tile_9_Fw_129	CTACACGACGCTCTTCCGATCTNNNGTGCGGCGCAGATGCTGTAGACTGTGCACTT			Tile_9_Rev_129	GTGACTGGAGTTCAGACGTGTGCTCTTCCGATCTATTGACAACACTTAAAAGTGGAAAATGATGCGGAA	Tile_9new_O_Rev_129	GTGACTGGAGTTCAGACGTGTGCTCTTCCGATCTATTGACAAGCGAAAAATGGTGCGARATTATATAGGACAGA
Tile_9_Fw_130	CTACACGACGCTCTTCCGATCTNNNNCAATCTTCCAGATGCTGTAGACTGTGCACTT			Tile_9_Rev_130	GTGACTGGAGTTCAGACGTGTGCTCTTCCGATCTATTGTGTTCACTTAAAAGTGGAAAATGATGCGGAA	Tile_9new_O_Rev_130	GTGACTGGAGTTCAGACGTGTGCTCTTCCGATCTATTGTGTTGCGAAAAATGGTGCGARATTATATAGGACAGA
Tile_9_Fw_131	CTACACGACGCTCTTCCGATCTNGTGCTCAGCAGATGCTGTAGACTGTGCACTT			Tile_9_Rev_131	GTGACTGGAGTTCAGACGTGTGCTCTTCCGATCTATTGCTGACACTTAAAAGTGGAAAATGATGCGGAA	Tile_9new_O_Rev_131	GTGACTGGAGTTCAGACGTGTGCTCTTCCGATCTATTGCTGAGCGAAAAATGGTGCGARATTATATAGGACAGA
Tile_9_Fw_132	CTACACGACGCTCTTCCGATCTNNCAACGCATCAGATGCTGTAGACTGTGCACTT			Tile_9_Rev_132	GTGACTGGAGTTCAGACGTGTGCTCTTCCGATCTTACATCCTCACTTAAAAGTGGAAAATGATGCGGAA	Tile_9new_O_Rev_132	GTGACTGGAGTTCAGACGTGTGCTCTTCCGATCTTACATCCTGCGAAAAATGGTGCGARATTATATAGGACAGA
Tile_9_Fw_133	CTACACGACGCTCTTCCGATCTNNNGTGTAGGCCAGATGCTGTAGACTGTGCACTT			Tile_9_Rev_133	GTGACTGGAGTTCAGACGTGTGCTCTTCCGATCTATTCACGGCACTTAAAAGTGGAAAATGATGCGGAA	Tile_9new_O_Rev_133	GTGACTGGAGTTCAGACGTGTGCTCTTCCGATCTATTCACGGGCGAAAAATGGTGCGARATTATATAGGACAGA
Tile_9_Fw_134	CTACACGACGCTCTTCCGATCTNNNNCAACTATACAGATGCTGTAGACTGTGCACTT			Tile_9_Rev_134	GTGACTGGAGTTCAGACGTGTGCTCTTCCGATCTTAATTGACCACTTAAAAGTGGAAAATGATGCGGAA	Tile_9new_O_Rev_134	GTGACTGGAGTTCAGACGTGTGCTCTTCCGATCTTAATTGACGCGAAAAATGGTGCGARATTATATAGGACAGA
Tile_9_Fw_135	CTACACGACGCTCTTCCGATCTNGCATTGCACAGATGCTGTAGACTGTGCACTT			Tile_9_Rev_135	GTGACTGGAGTTCAGACGTGTGCTCTTCCGATCTATAGTCTGCACTTAAAAGTGGAAAATGATGCGGAA	Tile_9new_O_Rev_135	GTGACTGGAGTTCAGACGTGTGCTCTTCCGATCTATAGTCTGGCGAAAAATGGTGCGARATTATATAGGACAGA
Tile_9_Fw_136	CTACACGACGCTCTTCCGATCTNNCTTACATGCAGATGCTGTAGACTGTGCACTT			Tile_9_Rev_136	GTGACTGGAGTTCAGACGTGTGCTCTTCCGATCTTATAAGACCACTTAAAAGTGGAAAATGATGCGGAA	Tile_9new_O_Rev_136	GTGACTGGAGTTCAGACGTGTGCTCTTCCGATCTTATAAGACGCGAAAAATGGTGCGARATTATATAGGACAGA
Tile_9_Fw_137	CTACACGACGCTCTTCCGATCTNNNGTGTATAGCAGATGCTGTAGACTGTGCACTT			Tile_9_Rev_137	GTGACTGGAGTTCAGACGTGTGCTCTTCCGATCTATTCTTACCACTTAAAAGTGGAAAATGATGCGGAA	Tile_9new_O_Rev_137	GTGACTGGAGTTCAGACGTGTGCTCTTCCGATCTATTCTTACGCGAAAAATGGTGCGARATTATATAGGACAGA
Tile_9_Fw_138	CTACACGACGCTCTTCCGATCTNNNNAATCACTCCAGATGCTGTAGACTGTGCACTT			Tile_9_Rev_138	GTGACTGGAGTTCAGACGTGTGCTCTTCCGATCTTAAGAAGGCACTTAAAAGTGGAAAATGATGCGGAA	Tile_9new_O_Rev_138	GTGACTGGAGTTCAGACGTGTGCTCTTCCGATCTTAAGAAGGGCGAAAAATGGTGCGARATTATATAGGACAGA
Tile_9_Fw_139	CTACACGACGCTCTTCCGATCTNCACTATCTCAGATGCTGTAGACTGTGCACTT			Tile_9_Rev_139	GTGACTGGAGTTCAGACGTGTGCTCTTCCGATCTATTCTCTACACTTAAAAGTGGAAAATGATGCGGAA	Tile_9new_O_Rev_139	GTGACTGGAGTTCAGACGTGTGCTCTTCCGATCTATTCTCTAGCGAAAAATGGTGCGARATTATATAGGACAGA
Tile_9_Fw_140	CTACACGACGCTCTTCCGATCTNNGTGATCTCCAGATGCTGTAGACTGTGCACTT			Tile_9_Rev_140	GTGACTGGAGTTCAGACGTGTGCTCTTCCGATCTATTCGATGCACTTAAAAGTGGAAAATGATGCGGAA	Tile_9new_O_Rev_140	GTGACTGGAGTTCAGACGTGTGCTCTTCCGATCTATTCGATGGCGAAAAATGGTGCGARATTATATAGGACAGA
Tile_10_Fw_111	CTACACGACGCTCTTCCGATCTNAATAATAGGGAAGAGAATCAGCAACTGTGTTGC			Tile_10new_K444T_Rev_111	GTGACTGGAGTTCAGACGTGTGCTCTTCCGATCTATATCCTACACCAACCGTAGAATCAAGCTTGTTAGAATTCC	Tile_10new_O_Wobble446_Rev_111	GTGACTGGAGTTCAGACGTGTGCTCTTCCGATCTATATCCTACACYAACCTTAGAATCAAGCTTGTTAGAATTCC
Tile_10_Fw_112	CTACACGACGCTCTTCCGATCTNNGTCGGATAGGAAGAGAATCAGCAACTGTGTTGC			Tile_10new_K444T_Rev_112	GTGACTGGAGTTCAGACGTGTGCTCTTCCGATCTGATAGGATCACCAACCGTAGAATCAAGCTTGTTAGAATTCC	Tile_10new_O_Wobble446_Rev_112	GTGACTGGAGTTCAGACGTGTGCTCTTCCGATCTGATAGGATCACYAACCTTAGAATCAAGCTTGTTAGAATTCC
Tile_10_Fw_113	CTACACGACGCTCTTCCGATCTNNNCACATTGTGGAAGAGAATCAGCAACTGTGTTGC			Tile_10new_K444T_Rev_113	GTGACTGGAGTTCAGACGTGTGCTCTTCCGATCTATACTGCGCACCAACCGTAGAATCAAGCTTGTTAGAATTCC	Tile_10new_O_Wobble446_Rev_113	GTGACTGGAGTTCAGACGTGTGCTCTTCCGATCTATACTGCGCACYAACCTTAGAATCAAGCTTGTTAGAATTCC
Tile_10_Fw_114	CTACACGACGCTCTTCCGATCTNNNNGGTTACAAGGAAGAGAATCAGCAACTGTGTTGC			Tile_10new_K444T_Rev_114	GTGACTGGAGTTCAGACGTGTGCTCTTCCGATCTTCTTCCGACACCAACCGTAGAATCAAGCTTGTTAGAATTCC	Tile_10new_O_Wobble446_Rev_114	GTGACTGGAGTTCAGACGTGTGCTCTTCCGATCTTCTTCCGACACYAACCTTAGAATCAAGCTTGTTAGAATTCC
Tile_10_Fw_115	CTACACGACGCTCTTCCGATCTNCACGAATTGGAAGAGAATCAGCAACTGTGTTGC			Tile_10new_K444T_Rev_115	GTGACTGGAGTTCAGACGTGTGCTCTTCCGATCTATACCTATCACCAACCGTAGAATCAAGCTTGTTAGAATTCC	Tile_10new_O_Wobble446_Rev_115	GTGACTGGAGTTCAGACGTGTGCTCTTCCGATCTATACCTATCACYAACCTTAGAATCAAGCTTGTTAGAATTCC
Tile_10_Fw_116	CTACACGACGCTCTTCCGATCTNNGGTATGCAGGAAGAGAATCAGCAACTGTGTTGC			Tile_10new_K444T_Rev_116	GTGACTGGAGTTCAGACGTGTGCTCTTCCGATCTTCGTTATACACCAACCGTAGAATCAAGCTTGTTAGAATTCC	Tile_10new_O_Wobble446_Rev_116	GTGACTGGAGTTCAGACGTGTGCTCTTCCGATCTTCGTTATACACYAACCTTAGAATCAAGCTTGTTAGAATTCC
Tile_10_Fw_117	CTACACGACGCTCTTCCGATCTNNNCAGGACCTGGAAGAGAATCAGCAACTGTGTTGC			Tile_10new_K444T_Rev_117	GTGACTGGAGTTCAGACGTGTGCTCTTCCGATCTTAATTAGTCACCAACCGTAGAATCAAGCTTGTTAGAATTCC	Tile_10new_O_Wobble446_Rev_117	GTGACTGGAGTTCAGACGTGTGCTCTTCCGATCTTAATTAGTCACYAACCTTAGAATCAAGCTTGTTAGAATTCC
Tile_10_Fw_118	CTACACGACGCTCTTCCGATCTNNNNGGACTGGCGGAAGAGAATCAGCAACTGTGTTGC			Tile_10new_K444T_Rev_118	GTGACTGGAGTTCAGACGTGTGCTCTTCCGATCTATTATTCGCACCAACCGTAGAATCAAGCTTGTTAGAATTCC	Tile_10new_O_Wobble446_Rev_118	GTGACTGGAGTTCAGACGTGTGCTCTTCCGATCTATTATTCGCACYAACCTTAGAATCAAGCTTGTTAGAATTCC
Tile_10_Fw_119	CTACACGACGCTCTTCCGATCTNCAGAGCGAGGAAGAGAATCAGCAACTGTGTTGC			Tile_10new_K444T_Rev_119	GTGACTGGAGTTCAGACGTGTGCTCTTCCGATCTTAATAATCCACCAACCGTAGAATCAAGCTTGTTAGAATTCC	Tile_10new_O_Wobble446_Rev_119	GTGACTGGAGTTCAGACGTGTGCTCTTCCGATCTTAATAATCCACYAACCTTAGAATCAAGCTTGTTAGAATTCC
Tile_10_Fw_120	CTACACGACGCTCTTCCGATCTNNGGAGCTAGGGAAGAGAATCAGCAACTGTGTTGC			Tile_10new_K444T_Rev_120	GTGACTGGAGTTCAGACGTGTGCTCTTCCGATCTATTATCGCCACCAACCGTAGAATCAAGCTTGTTAGAATTCC	Tile_10new_O_Wobble446_Rev_120	GTGACTGGAGTTCAGACGTGTGCTCTTCCGATCTATTATCGCCACYAACCTTAGAATCAAGCTTGTTAGAATTCC
Tile_10_Fw_121	CTACACGACGCTCTTCCGATCTNNNCAGCTTAGGGAAGAGAATCAGCAACTGTGTTGC			Tile_10new_K444T_Rev_121	GTGACTGGAGTTCAGACGTGTGCTCTTCCGATCTTAATATAGCACCAACCGTAGAATCAAGCTTGTTAGAATTCC	Tile_10new_O_Wobble446_Rev_121	GTGACTGGAGTTCAGACGTGTGCTCTTCCGATCTTAATATAGCACYAACCTTAGAATCAAGCTTGTTAGAATTCC
Tile_10_Fw_122	CTACACGACGCTCTTCCGATCTNNNNCCGCCAACGGAAGAGAATCAGCAACTGTGTTGC			Tile_10new_K444T_Rev_122	GTGACTGGAGTTCAGACGTGTGCTCTTCCGATCTATTAGACACACCAACCGTAGAATCAAGCTTGTTAGAATTCC	Tile_10new_O_Wobble446_Rev_122	GTGACTGGAGTTCAGACGTGTGCTCTTCCGATCTATTAGACACACYAACCTTAGAATCAAGCTTGTTAGAATTCC
Tile_10_Fw_123	CTACACGACGCTCTTCCGATCTNCCTATGCGGGAAGAGAATCAGCAACTGTGTTGC			Tile_10new_K444T_Rev_123	GTGACTGGAGTTCAGACGTGTGCTCTTCCGATCTATAGATCTCACCAACCGTAGAATCAAGCTTGTTAGAATTCC	Tile_10new_O_Wobble446_Rev_123	GTGACTGGAGTTCAGACGTGTGCTCTTCCGATCTATAGATCTCACYAACCTTAGAATCAAGCTTGTTAGAATTCC
Tile_10_Fw_124	CTACACGACGCTCTTCCGATCTNNGGATCCGAGGAAGAGAATCAGCAACTGTGTTGC			Tile_10new_K444T_Rev_124	GTGACTGGAGTTCAGACGTGTGCTCTTCCGATCTTAGAGCTCCACCAACCGTAGAATCAAGCTTGTTAGAATTCC	Tile_10new_O_Wobble446_Rev_124	GTGACTGGAGTTCAGACGTGTGCTCTTCCGATCTTAGAGCTCCACYAACCTTAGAATCAAGCTTGTTAGAATTCC
Tile_10_Fw_125	CTACACGACGCTCTTCCGATCTNNNGGATTGTTGGAAGAGAATCAGCAACTGTGTTGC			Tile_10new_K444T_Rev_125	GTGACTGGAGTTCAGACGTGTGCTCTTCCGATCTATTACAATCACCAACCGTAGAATCAAGCTTGTTAGAATTCC	Tile_10new_O_Wobble446_Rev_125	GTGACTGGAGTTCAGACGTGTGCTCTTCCGATCTATTACAATCACYAACCTTAGAATCAAGCTTGTTAGAATTCC
Tile_10_Fw_126	CTACACGACGCTCTTCCGATCTNNNNCAGGTGAAGGAAGAGAATCAGCAACTGTGTTGC			Tile_10new_K444T_Rev_126	GTGACTGGAGTTCAGACGTGTGCTCTTCCGATCTATTGAAGTCACCAACCGTAGAATCAAGCTTGTTAGAATTCC	Tile_10new_O_Wobble446_Rev_126	GTGACTGGAGTTCAGACGTGTGCTCTTCCGATCTATTGAAGTCACYAACCTTAGAATCAAGCTTGTTAGAATTCC
Tile_10_Fw_127	CTACACGACGCTCTTCCGATCTNGGAACATTGGAAGAGAATCAGCAACTGTGTTGC			Tile_10new_K444T_Rev_127	GTGACTGGAGTTCAGACGTGTGCTCTTCCGATCTATTGATTCCACCAACCGTAGAATCAAGCTTGTTAGAATTCC	Tile_10new_O_Wobble446_Rev_127	GTGACTGGAGTTCAGACGTGTGCTCTTCCGATCTATTGATTCCACYAACCTTAGAATCAAGCTTGTTAGAATTCC
Tile_10_Fw_128	CTACACGACGCTCTTCCGATCTNNCAAGACTCGGAAGAGAATCAGCAACTGTGTTGC			Tile_10new_K444T_Rev_128	GTGACTGGAGTTCAGACGTGTGCTCTTCCGATCTTAACTAAGCACCAACCGTAGAATCAAGCTTGTTAGAATTCC	Tile_10new_O_Wobble446_Rev_128	GTGACTGGAGTTCAGACGTGTGCTCTTCCGATCTTAACTAAGCACYAACCTTAGAATCAAGCTTGTTAGAATTCC
Tile_10_Fw_129	CTACACGACGCTCTTCCGATCTNNNGTGCGGCGGGAAGAGAATCAGCAACTGTGTTGC			Tile_10new_K444T_Rev_129	GTGACTGGAGTTCAGACGTGTGCTCTTCCGATCTATTGACAACACCAACCGTAGAATCAAGCTTGTTAGAATTCC	Tile_10new_O_Wobble446_Rev_129	GTGACTGGAGTTCAGACGTGTGCTCTTCCGATCTATTGACAACACYAACCTTAGAATCAAGCTTGTTAGAATTCC
Tile_10_Fw_130	CTACACGACGCTCTTCCGATCTNNNNCAATCTTCGGAAGAGAATCAGCAACTGTGTTGC			Tile_10new_K444T_Rev_130	GTGACTGGAGTTCAGACGTGTGCTCTTCCGATCTATTGTGTTCACCAACCGTAGAATCAAGCTTGTTAGAATTCC	Tile_10new_O_Wobble446_Rev_130	GTGACTGGAGTTCAGACGTGTGCTCTTCCGATCTATTGTGTTCACYAACCTTAGAATCAAGCTTGTTAGAATTCC
Tile_10_Fw_131	CTACACGACGCTCTTCCGATCTNGTGCTCAGGGAAGAGAATCAGCAACTGTGTTGC			Tile_10new_K444T_Rev_131	GTGACTGGAGTTCAGACGTGTGCTCTTCCGATCTATTGCTGACACCAACCGTAGAATCAAGCTTGTTAGAATTCC	Tile_10new_O_Wobble446_Rev_131	GTGACTGGAGTTCAGACGTGTGCTCTTCCGATCTATTGCTGACACYAACCTTAGAATCAAGCTTGTTAGAATTCC
Tile_10_Fw_132	CTACACGACGCTCTTCCGATCTNNCAACGCATGGAAGAGAATCAGCAACTGTGTTGC			Tile_10new_K444T_Rev_132	GTGACTGGAGTTCAGACGTGTGCTCTTCCGATCTTACATCCTCACCAACCGTAGAATCAAGCTTGTTAGAATTCC	Tile_10new_O_Wobble446_Rev_132	GTGACTGGAGTTCAGACGTGTGCTCTTCCGATCTTACATCCTCACYAACCTTAGAATCAAGCTTGTTAGAATTCC
Tile_10_Fw_133	CTACACGACGCTCTTCCGATCTNNNGTGTAGGCGGAAGAGAATCAGCAACTGTGTTGC			Tile_10new_K444T_Rev_133	GTGACTGGAGTTCAGACGTGTGCTCTTCCGATCTATTCACGGCACCAACCGTAGAATCAAGCTTGTTAGAATTCC	Tile_10new_O_Wobble446_Rev_133	GTGACTGGAGTTCAGACGTGTGCTCTTCCGATCTATTCACGGCACYAACCTTAGAATCAAGCTTGTTAGAATTCC
Tile_10_Fw_134	CTACACGACGCTCTTCCGATCTNNNNCAACTATAGGAAGAGAATCAGCAACTGTGTTGC			Tile_10new_K444T_Rev_134	GTGACTGGAGTTCAGACGTGTGCTCTTCCGATCTTAATTGACCACCAACCGTAGAATCAAGCTTGTTAGAATTCC	Tile_10new_O_Wobble446_Rev_134	GTGACTGGAGTTCAGACGTGTGCTCTTCCGATCTTAATTGACCACYAACCTTAGAATCAAGCTTGTTAGAATTCC
Tile_10_Fw_135	CTACACGACGCTCTTCCGATCTNGCATTGCAGGAAGAGAATCAGCAACTGTGTTGC			Tile_10new_K444T_Rev_135	GTGACTGGAGTTCAGACGTGTGCTCTTCCGATCTATAGTCTGCACCAACCGTAGAATCAAGCTTGTTAGAATTCC	Tile_10new_O_Wobble446_Rev_135	GTGACTGGAGTTCAGACGTGTGCTCTTCCGATCTATAGTCTGCACYAACCTTAGAATCAAGCTTGTTAGAATTCC
Tile_10_Fw_136	CTACACGACGCTCTTCCGATCTNNCTTACATGGGAAGAGAATCAGCAACTGTGTTGC			Tile_10new_K444T_Rev_136	GTGACTGGAGTTCAGACGTGTGCTCTTCCGATCTTATAAGACCACCAACCGTAGAATCAAGCTTGTTAGAATTCC	Tile_10new_O_Wobble446_Rev_136	GTGACTGGAGTTCAGACGTGTGCTCTTCCGATCTTATAAGACCACYAACCTTAGAATCAAGCTTGTTAGAATTCC
Tile_10_Fw_137	CTACACGACGCTCTTCCGATCTNNNGTGTATAGGGAAGAGAATCAGCAACTGTGTTGC			Tile_10new_K444T_Rev_137	GTGACTGGAGTTCAGACGTGTGCTCTTCCGATCTATTCTTACCACCAACCGTAGAATCAAGCTTGTTAGAATTCC	Tile_10new_O_Wobble446_Rev_137	GTGACTGGAGTTCAGACGTGTGCTCTTCCGATCTATTCTTACCACYAACCTTAGAATCAAGCTTGTTAGAATTCC
Tile_10_Fw_138	CTACACGACGCTCTTCCGATCTNNNNAATCACTCGGAAGAGAATCAGCAACTGTGTTGC			Tile_10new_K444T_Rev_138	GTGACTGGAGTTCAGACGTGTGCTCTTCCGATCTTAAGAAGGCACCAACCGTAGAATCAAGCTTGTTAGAATTCC	Tile_10new_O_Wobble446_Rev_138	GTGACTGGAGTTCAGACGTGTGCTCTTCCGATCTTAAGAAGGCACYAACCTTAGAATCAAGCTTGTTAGAATTCC
Tile_10_Fw_139	CTACACGACGCTCTTCCGATCTNCACTATCTGGAAGAGAATCAGCAACTGTGTTGC			Tile_10new_K444T_Rev_139	GTGACTGGAGTTCAGACGTGTGCTCTTCCGATCTATTCTCTACACCAACCGTAGAATCAAGCTTGTTAGAATTCC	Tile_10new_O_Wobble446_Rev_139	GTGACTGGAGTTCAGACGTGTGCTCTTCCGATCTATTCTCTACACYAACCTTAGAATCAAGCTTGTTAGAATTCC
Tile_10_Fw_140	CTACACGACGCTCTTCCGATCTNNGTGATCTCGGAAGAGAATCAGCAACTGTGTTGC			Tile_10new_K444T_Rev_140	GTGACTGGAGTTCAGACGTGTGCTCTTCCGATCTATTCGATGCACCAACCGTAGAATCAAGCTTGTTAGAATTCC	Tile_10new_O_Wobble446_Rev_140	GTGACTGGAGTTCAGACGTGTGCTCTTCCGATCTATTCGATGCACYAACCTTAGAATCAAGCTTGTTAGAATTCC
Tile_11_Fw_111	CTACACGACGCTCTTCCGATCTNAATAATAGCCAGATGATTTTACAGGCTGCGT			Tile_11new_O_Rev_111	GTGACTGGAGTTCAGACGTGTGCTCTTCCGATCTATATCCTAGTACTACTACTCTGTATGGTTGGTRACCAAC
Tile_11_Fw_112	CTACACGACGCTCTTCCGATCTNNGTCGGATACCAGATGATTTTACAGGCTGCGT			Tile_11new_O_Rev_112	GTGACTGGAGTTCAGACGTGTGCTCTTCCGATCTGATAGGATGTACTACTACTCTGTATGGTTGGTRACCAAC
Tile_11_Fw_113	CTACACGACGCTCTTCCGATCTNNNCACATTGTCCAGATGATTTTACAGGCTGCGT			Tile_11new_O_Rev_113	GTGACTGGAGTTCAGACGTGTGCTCTTCCGATCTATACTGCGGTACTACTACTCTGTATGGTTGGTRACCAAC
Tile_11_Fw_114	CTACACGACGCTCTTCCGATCTNNNNGGTTACAACCAGATGATTTTACAGGCTGCGT			Tile_11new_O_Rev_114	GTGACTGGAGTTCAGACGTGTGCTCTTCCGATCTTCTTCCGAGTACTACTACTCTGTATGGTTGGTRACCAAC
Tile_11_Fw_115	CTACACGACGCTCTTCCGATCTNCACGAATTCCAGATGATTTTACAGGCTGCGT			Tile_11new_O_Rev_115	GTGACTGGAGTTCAGACGTGTGCTCTTCCGATCTATACCTATGTACTACTACTCTGTATGGTTGGTRACCAAC
Tile_11_Fw_116	CTACACGACGCTCTTCCGATCTNNGGTATGCACCAGATGATTTTACAGGCTGCGT			Tile_11new_O_Rev_116	GTGACTGGAGTTCAGACGTGTGCTCTTCCGATCTTCGTTATAGTACTACTACTCTGTATGGTTGGTRACCAAC
Tile_11_Fw_117	CTACACGACGCTCTTCCGATCTNNNCAGGACCTCCAGATGATTTTACAGGCTGCGT			Tile_11new_O_Rev_117	GTGACTGGAGTTCAGACGTGTGCTCTTCCGATCTTAATTAGTGTACTACTACTCTGTATGGTTGGTRACCAAC
Tile_11_Fw_118	CTACACGACGCTCTTCCGATCTNNNNGGACTGGCCCAGATGATTTTACAGGCTGCGT			Tile_11new_O_Rev_118	GTGACTGGAGTTCAGACGTGTGCTCTTCCGATCTATTATTCGGTACTACTACTCTGTATGGTTGGTRACCAAC
Tile_11_Fw_119	CTACACGACGCTCTTCCGATCTNCAGAGCGACCAGATGATTTTACAGGCTGCGT			Tile_11new_O_Rev_119	GTGACTGGAGTTCAGACGTGTGCTCTTCCGATCTTAATAATCGTACTACTACTCTGTATGGTTGGTRACCAAC
Tile_11_Fw_120	CTACACGACGCTCTTCCGATCTNNGGAGCTAGCCAGATGATTTTACAGGCTGCGT			Tile_11new_O_Rev_120	GTGACTGGAGTTCAGACGTGTGCTCTTCCGATCTATTATCGCGTACTACTACTCTGTATGGTTGGTRACCAAC
Tile_11_Fw_121	CTACACGACGCTCTTCCGATCTNNNCAGCTTAGCCAGATGATTTTACAGGCTGCGT			Tile_11new_O_Rev_121	GTGACTGGAGTTCAGACGTGTGCTCTTCCGATCTTAATATAGGTACTACTACTCTGTATGGTTGGTRACCAAC
Tile_11_Fw_122	CTACACGACGCTCTTCCGATCTNNNNCCGCCAACCCAGATGATTTTACAGGCTGCGT			Tile_11new_O_Rev_122	GTGACTGGAGTTCAGACGTGTGCTCTTCCGATCTATTAGACAGTACTACTACTCTGTATGGTTGGTRACCAAC
Tile_11_Fw_123	CTACACGACGCTCTTCCGATCTNCCTATGCGCCAGATGATTTTACAGGCTGCGT			Tile_11new_O_Rev_123	GTGACTGGAGTTCAGACGTGTGCTCTTCCGATCTATAGATCTGTACTACTACTCTGTATGGTTGGTRACCAAC
Tile_11_Fw_124	CTACACGACGCTCTTCCGATCTNNGGATCCGACCAGATGATTTTACAGGCTGCGT			Tile_11new_O_Rev_124	GTGACTGGAGTTCAGACGTGTGCTCTTCCGATCTTAGAGCTCGTACTACTACTCTGTATGGTTGGTRACCAAC
Tile_11_Fw_125	CTACACGACGCTCTTCCGATCTNNNGGATTGTTCCAGATGATTTTACAGGCTGCGT			Tile_11new_O_Rev_125	GTGACTGGAGTTCAGACGTGTGCTCTTCCGATCTATTACAATGTACTACTACTCTGTATGGTTGGTRACCAAC
Tile_11_Fw_126	CTACACGACGCTCTTCCGATCTNNNNCAGGTGAACCAGATGATTTTACAGGCTGCGT			Tile_11new_O_Rev_126	GTGACTGGAGTTCAGACGTGTGCTCTTCCGATCTATTGAAGTGTACTACTACTCTGTATGGTTGGTRACCAAC
Tile_11_Fw_127	CTACACGACGCTCTTCCGATCTNGGAACATTCCAGATGATTTTACAGGCTGCGT			Tile_11new_O_Rev_127	GTGACTGGAGTTCAGACGTGTGCTCTTCCGATCTATTGATTCGTACTACTACTCTGTATGGTTGGTRACCAAC
Tile_11_Fw_128	CTACACGACGCTCTTCCGATCTNNCAAGACTCCCAGATGATTTTACAGGCTGCGT			Tile_11new_O_Rev_128	GTGACTGGAGTTCAGACGTGTGCTCTTCCGATCTTAACTAAGGTACTACTACTCTGTATGGTTGGTRACCAAC
Tile_11_Fw_129	CTACACGACGCTCTTCCGATCTNNNGTGCGGCGCCAGATGATTTTACAGGCTGCGT			Tile_11new_O_Rev_129	GTGACTGGAGTTCAGACGTGTGCTCTTCCGATCTATTGACAAGTACTACTACTCTGTATGGTTGGTRACCAAC
Tile_11_Fw_130	CTACACGACGCTCTTCCGATCTNNNNCAATCTTCCCAGATGATTTTACAGGCTGCGT			Tile_11new_O_Rev_130	GTGACTGGAGTTCAGACGTGTGCTCTTCCGATCTATTGTGTTGTACTACTACTCTGTATGGTTGGTRACCAAC
Tile_11_Fw_131	CTACACGACGCTCTTCCGATCTNGTGCTCAGCCAGATGATTTTACAGGCTGCGT			Tile_11new_O_Rev_131	GTGACTGGAGTTCAGACGTGTGCTCTTCCGATCTATTGCTGAGTACTACTACTCTGTATGGTTGGTRACCAAC
Tile_11_Fw_132	CTACACGACGCTCTTCCGATCTNNCAACGCATCCAGATGATTTTACAGGCTGCGT			Tile_11new_O_Rev_132	GTGACTGGAGTTCAGACGTGTGCTCTTCCGATCTTACATCCTGTACTACTACTCTGTATGGTTGGTRACCAAC
Tile_11_Fw_133	CTACACGACGCTCTTCCGATCTNNNGTGTAGGCCCAGATGATTTTACAGGCTGCGT			Tile_11new_O_Rev_133	GTGACTGGAGTTCAGACGTGTGCTCTTCCGATCTATTCACGGGTACTACTACTCTGTATGGTTGGTRACCAAC
Tile_11_Fw_134	CTACACGACGCTCTTCCGATCTNNNNCAACTATACCAGATGATTTTACAGGCTGCGT			Tile_11new_O_Rev_134	GTGACTGGAGTTCAGACGTGTGCTCTTCCGATCTTAATTGACGTACTACTACTCTGTATGGTTGGTRACCAAC
Tile_11_Fw_135	CTACACGACGCTCTTCCGATCTNGCATTGCACCAGATGATTTTACAGGCTGCGT			Tile_11new_O_Rev_135	GTGACTGGAGTTCAGACGTGTGCTCTTCCGATCTATAGTCTGGTACTACTACTCTGTATGGTTGGTRACCAAC
Tile_11_Fw_136	CTACACGACGCTCTTCCGATCTNNCTTACATGCCAGATGATTTTACAGGCTGCGT			Tile_11new_O_Rev_136	GTGACTGGAGTTCAGACGTGTGCTCTTCCGATCTTATAAGACGTACTACTACTCTGTATGGTTGGTRACCAAC
Tile_11_Fw_137	CTACACGACGCTCTTCCGATCTNNNGTGTATAGCCAGATGATTTTACAGGCTGCGT			Tile_11new_O_Rev_137	GTGACTGGAGTTCAGACGTGTGCTCTTCCGATCTATTCTTACGTACTACTACTCTGTATGGTTGGTRACCAAC
Tile_11_Fw_138	CTACACGACGCTCTTCCGATCTNNNNAATCACTCCCAGATGATTTTACAGGCTGCGT			Tile_11new_O_Rev_138	GTGACTGGAGTTCAGACGTGTGCTCTTCCGATCTTAAGAAGGGTACTACTACTCTGTATGGTTGGTRACCAAC
Tile_11_Fw_139	CTACACGACGCTCTTCCGATCTNCACTATCTCCAGATGATTTTACAGGCTGCGT			Tile_11new_O_Rev_139	GTGACTGGAGTTCAGACGTGTGCTCTTCCGATCTATTCTCTAGTACTACTACTCTGTATGGTTGGTRACCAAC
Tile_11_Fw_140	CTACACGACGCTCTTCCGATCTNNGTGATCTCCCAGATGATTTTACAGGCTGCGT			Tile_11new_O_Rev_140	GTGACTGGAGTTCAGACGTGTGCTCTTCCGATCTATTCGATGGTACTACTACTCTGTATGGTTGGTRACCAAC
Tile_12_Fw_111	CTACACGACGCTCTTCCGATCTNAATAATAGGTCTAATCTCAAACCTTTTGAGAGAGAT	Tile_12_N460K_Wobble_Fw_111	CTACACGACGCTCTTCCGATCTNAATAATAGGTCTAAWCTCAAACCTTTTGAGAGAGAT	Tile_12_Rev_111	GTGACTGGAGTTCAGACGTGTGCTCTTCCGATCTATATCCTAGAACACCTGTGCCTGTTAAACCAT
Tile_12_Fw_112	CTACACGACGCTCTTCCGATCTNNGTCGGATAGTCTAATCTCAAACCTTTTGAGAGAGAT	Tile_12_N460K_Wobble_Fw_112	CTACACGACGCTCTTCCGATCTNNGTCGGATAGTCTAAWCTCAAACCTTTTGAGAGAGAT	Tile_12_Rev_112	GTGACTGGAGTTCAGACGTGTGCTCTTCCGATCTGATAGGATGAACACCTGTGCCTGTTAAACCAT
Tile_12_Fw_113	CTACACGACGCTCTTCCGATCTNNNCACATTGTGTCTAATCTCAAACCTTTTGAGAGAGAT	Tile_12_N460K_Wobble_Fw_113	CTACACGACGCTCTTCCGATCTNNNCACATTGTGTCTAAWCTCAAACCTTTTGAGAGAGAT	Tile_12_Rev_113	GTGACTGGAGTTCAGACGTGTGCTCTTCCGATCTATACTGCGGAACACCTGTGCCTGTTAAACCAT
Tile_12_Fw_114	CTACACGACGCTCTTCCGATCTNNNNGGTTACAAGTCTAATCTCAAACCTTTTGAGAGAGAT	Tile_12_N460K_Wobble_Fw_114	CTACACGACGCTCTTCCGATCTNNNNGGTTACAAGTCTAAWCTCAAACCTTTTGAGAGAGAT	Tile_12_Rev_114	GTGACTGGAGTTCAGACGTGTGCTCTTCCGATCTTCTTCCGAGAACACCTGTGCCTGTTAAACCAT
Tile_12_Fw_115	CTACACGACGCTCTTCCGATCTNCACGAATTGTCTAATCTCAAACCTTTTGAGAGAGAT	Tile_12_N460K_Wobble_Fw_115	CTACACGACGCTCTTCCGATCTNCACGAATTGTCTAAWCTCAAACCTTTTGAGAGAGAT	Tile_12_Rev_115	GTGACTGGAGTTCAGACGTGTGCTCTTCCGATCTATACCTATGAACACCTGTGCCTGTTAAACCAT
Tile_12_Fw_116	CTACACGACGCTCTTCCGATCTNNGGTATGCAGTCTAATCTCAAACCTTTTGAGAGAGAT	Tile_12_N460K_Wobble_Fw_116	CTACACGACGCTCTTCCGATCTNNGGTATGCAGTCTAAWCTCAAACCTTTTGAGAGAGAT	Tile_12_Rev_116	GTGACTGGAGTTCAGACGTGTGCTCTTCCGATCTTCGTTATAGAACACCTGTGCCTGTTAAACCAT
Tile_12_Fw_117	CTACACGACGCTCTTCCGATCTNNNCAGGACCTGTCTAATCTCAAACCTTTTGAGAGAGAT	Tile_12_N460K_Wobble_Fw_117	CTACACGACGCTCTTCCGATCTNNNCAGGACCTGTCTAAWCTCAAACCTTTTGAGAGAGAT	Tile_12_Rev_117	GTGACTGGAGTTCAGACGTGTGCTCTTCCGATCTTAATTAGTGAACACCTGTGCCTGTTAAACCAT
Tile_12_Fw_118	CTACACGACGCTCTTCCGATCTNNNNGGACTGGCGTCTAATCTCAAACCTTTTGAGAGAGAT	Tile_12_N460K_Wobble_Fw_118	CTACACGACGCTCTTCCGATCTNNNNGGACTGGCGTCTAAWCTCAAACCTTTTGAGAGAGAT	Tile_12_Rev_118	GTGACTGGAGTTCAGACGTGTGCTCTTCCGATCTATTATTCGGAACACCTGTGCCTGTTAAACCAT
Tile_12_Fw_119	CTACACGACGCTCTTCCGATCTNCAGAGCGAGTCTAATCTCAAACCTTTTGAGAGAGAT	Tile_12_N460K_Wobble_Fw_119	CTACACGACGCTCTTCCGATCTNCAGAGCGAGTCTAAWCTCAAACCTTTTGAGAGAGAT	Tile_12_Rev_119	GTGACTGGAGTTCAGACGTGTGCTCTTCCGATCTTAATAATCGAACACCTGTGCCTGTTAAACCAT
Tile_12_Fw_120	CTACACGACGCTCTTCCGATCTNNGGAGCTAGGTCTAATCTCAAACCTTTTGAGAGAGAT	Tile_12_N460K_Wobble_Fw_120	CTACACGACGCTCTTCCGATCTNNGGAGCTAGGTCTAAWCTCAAACCTTTTGAGAGAGAT	Tile_12_Rev_120	GTGACTGGAGTTCAGACGTGTGCTCTTCCGATCTATTATCGCGAACACCTGTGCCTGTTAAACCAT
Tile_12_Fw_121	CTACACGACGCTCTTCCGATCTNNNCAGCTTAGGTCTAATCTCAAACCTTTTGAGAGAGAT	Tile_12_N460K_Wobble_Fw_121	CTACACGACGCTCTTCCGATCTNNNCAGCTTAGGTCTAAWCTCAAACCTTTTGAGAGAGAT	Tile_12_Rev_121	GTGACTGGAGTTCAGACGTGTGCTCTTCCGATCTTAATATAGGAACACCTGTGCCTGTTAAACCAT
Tile_12_Fw_122	CTACACGACGCTCTTCCGATCTNNNNCCGCCAACGTCTAATCTCAAACCTTTTGAGAGAGAT	Tile_12_N460K_Wobble_Fw_122	CTACACGACGCTCTTCCGATCTNNNNCCGCCAACGTCTAAWCTCAAACCTTTTGAGAGAGAT	Tile_12_Rev_122	GTGACTGGAGTTCAGACGTGTGCTCTTCCGATCTATTAGACAGAACACCTGTGCCTGTTAAACCAT
Tile_12_Fw_123	CTACACGACGCTCTTCCGATCTNCCTATGCGGTCTAATCTCAAACCTTTTGAGAGAGAT	Tile_12_N460K_Wobble_Fw_123	CTACACGACGCTCTTCCGATCTNCCTATGCGGTCTAAWCTCAAACCTTTTGAGAGAGAT	Tile_12_Rev_123	GTGACTGGAGTTCAGACGTGTGCTCTTCCGATCTATAGATCTGAACACCTGTGCCTGTTAAACCAT
Tile_12_Fw_124	CTACACGACGCTCTTCCGATCTNNGGATCCGAGTCTAATCTCAAACCTTTTGAGAGAGAT	Tile_12_N460K_Wobble_Fw_124	CTACACGACGCTCTTCCGATCTNNGGATCCGAGTCTAAWCTCAAACCTTTTGAGAGAGAT	Tile_12_Rev_124	GTGACTGGAGTTCAGACGTGTGCTCTTCCGATCTTAGAGCTCGAACACCTGTGCCTGTTAAACCAT
Tile_12_Fw_125	CTACACGACGCTCTTCCGATCTNNNGGATTGTTGTCTAATCTCAAACCTTTTGAGAGAGAT	Tile_12_N460K_Wobble_Fw_125	CTACACGACGCTCTTCCGATCTNNNGGATTGTTGTCTAAWCTCAAACCTTTTGAGAGAGAT	Tile_12_Rev_125	GTGACTGGAGTTCAGACGTGTGCTCTTCCGATCTATTACAATGAACACCTGTGCCTGTTAAACCAT
Tile_12_Fw_126	CTACACGACGCTCTTCCGATCTNNNNCAGGTGAAGTCTAATCTCAAACCTTTTGAGAGAGAT	Tile_12_N460K_Wobble_Fw_126	CTACACGACGCTCTTCCGATCTNNNNCAGGTGAAGTCTAAWCTCAAACCTTTTGAGAGAGAT	Tile_12_Rev_126	GTGACTGGAGTTCAGACGTGTGCTCTTCCGATCTATTGAAGTGAACACCTGTGCCTGTTAAACCAT
Tile_12_Fw_127	CTACACGACGCTCTTCCGATCTNGGAACATTGTCTAATCTCAAACCTTTTGAGAGAGAT	Tile_12_N460K_Wobble_Fw_127	CTACACGACGCTCTTCCGATCTNGGAACATTGTCTAAWCTCAAACCTTTTGAGAGAGAT	Tile_12_Rev_127	GTGACTGGAGTTCAGACGTGTGCTCTTCCGATCTATTGATTCGAACACCTGTGCCTGTTAAACCAT
Tile_12_Fw_128	CTACACGACGCTCTTCCGATCTNNCAAGACTCGTCTAATCTCAAACCTTTTGAGAGAGAT	Tile_12_N460K_Wobble_Fw_128	CTACACGACGCTCTTCCGATCTNNCAAGACTCGTCTAAWCTCAAACCTTTTGAGAGAGAT	Tile_12_Rev_128	GTGACTGGAGTTCAGACGTGTGCTCTTCCGATCTTAACTAAGGAACACCTGTGCCTGTTAAACCAT
Tile_12_Fw_129	CTACACGACGCTCTTCCGATCTNNNGTGCGGCGGTCTAATCTCAAACCTTTTGAGAGAGAT	Tile_12_N460K_Wobble_Fw_129	CTACACGACGCTCTTCCGATCTNNNGTGCGGCGGTCTAAWCTCAAACCTTTTGAGAGAGAT	Tile_12_Rev_129	GTGACTGGAGTTCAGACGTGTGCTCTTCCGATCTATTGACAAGAACACCTGTGCCTGTTAAACCAT
Tile_12_Fw_130	CTACACGACGCTCTTCCGATCTNNNNCAATCTTCGTCTAATCTCAAACCTTTTGAGAGAGAT	Tile_12_N460K_Wobble_Fw_130	CTACACGACGCTCTTCCGATCTNNNNCAATCTTCGTCTAAWCTCAAACCTTTTGAGAGAGAT	Tile_12_Rev_130	GTGACTGGAGTTCAGACGTGTGCTCTTCCGATCTATTGTGTTGAACACCTGTGCCTGTTAAACCAT
Tile_12_Fw_131	CTACACGACGCTCTTCCGATCTNGTGCTCAGGTCTAATCTCAAACCTTTTGAGAGAGAT	Tile_12_N460K_Wobble_Fw_131	CTACACGACGCTCTTCCGATCTNGTGCTCAGGTCTAAWCTCAAACCTTTTGAGAGAGAT	Tile_12_Rev_131	GTGACTGGAGTTCAGACGTGTGCTCTTCCGATCTATTGCTGAGAACACCTGTGCCTGTTAAACCAT
Tile_12_Fw_132	CTACACGACGCTCTTCCGATCTNNCAACGCATGTCTAATCTCAAACCTTTTGAGAGAGAT	Tile_12_N460K_Wobble_Fw_132	CTACACGACGCTCTTCCGATCTNNCAACGCATGTCTAAWCTCAAACCTTTTGAGAGAGAT	Tile_12_Rev_132	GTGACTGGAGTTCAGACGTGTGCTCTTCCGATCTTACATCCTGAACACCTGTGCCTGTTAAACCAT
Tile_12_Fw_133	CTACACGACGCTCTTCCGATCTNNNGTGTAGGCGTCTAATCTCAAACCTTTTGAGAGAGAT	Tile_12_N460K_Wobble_Fw_133	CTACACGACGCTCTTCCGATCTNNNGTGTAGGCGTCTAAWCTCAAACCTTTTGAGAGAGAT	Tile_12_Rev_133	GTGACTGGAGTTCAGACGTGTGCTCTTCCGATCTATTCACGGGAACACCTGTGCCTGTTAAACCAT
Tile_12_Fw_134	CTACACGACGCTCTTCCGATCTNNNNCAACTATAGTCTAATCTCAAACCTTTTGAGAGAGAT	Tile_12_N460K_Wobble_Fw_134	CTACACGACGCTCTTCCGATCTNNNNCAACTATAGTCTAAWCTCAAACCTTTTGAGAGAGAT	Tile_12_Rev_134	GTGACTGGAGTTCAGACGTGTGCTCTTCCGATCTTAATTGACGAACACCTGTGCCTGTTAAACCAT
Tile_12_Fw_135	CTACACGACGCTCTTCCGATCTNGCATTGCAGTCTAATCTCAAACCTTTTGAGAGAGAT	Tile_12_N460K_Wobble_Fw_135	CTACACGACGCTCTTCCGATCTNGCATTGCAGTCTAAWCTCAAACCTTTTGAGAGAGAT	Tile_12_Rev_135	GTGACTGGAGTTCAGACGTGTGCTCTTCCGATCTATAGTCTGGAACACCTGTGCCTGTTAAACCAT
Tile_12_Fw_136	CTACACGACGCTCTTCCGATCTNNCTTACATGGTCTAATCTCAAACCTTTTGAGAGAGAT	Tile_12_N460K_Wobble_Fw_136	CTACACGACGCTCTTCCGATCTNNCTTACATGGTCTAAWCTCAAACCTTTTGAGAGAGAT	Tile_12_Rev_136	GTGACTGGAGTTCAGACGTGTGCTCTTCCGATCTTATAAGACGAACACCTGTGCCTGTTAAACCAT
Tile_12_Fw_137	CTACACGACGCTCTTCCGATCTNNNGTGTATAGGTCTAATCTCAAACCTTTTGAGAGAGAT	Tile_12_N460K_Wobble_Fw_137	CTACACGACGCTCTTCCGATCTNNNGTGTATAGGTCTAAWCTCAAACCTTTTGAGAGAGAT	Tile_12_Rev_137	GTGACTGGAGTTCAGACGTGTGCTCTTCCGATCTATTCTTACGAACACCTGTGCCTGTTAAACCAT
Tile_12_Fw_138	CTACACGACGCTCTTCCGATCTNNNNAATCACTCGTCTAATCTCAAACCTTTTGAGAGAGAT	Tile_12_N460K_Wobble_Fw_138	CTACACGACGCTCTTCCGATCTNNNNAATCACTCGTCTAAWCTCAAACCTTTTGAGAGAGAT	Tile_12_Rev_138	GTGACTGGAGTTCAGACGTGTGCTCTTCCGATCTTAAGAAGGGAACACCTGTGCCTGTTAAACCAT
Tile_12_Fw_139	CTACACGACGCTCTTCCGATCTNCACTATCTGTCTAATCTCAAACCTTTTGAGAGAGAT	Tile_12_N460K_Wobble_Fw_139	CTACACGACGCTCTTCCGATCTNCACTATCTGTCTAAWCTCAAACCTTTTGAGAGAGAT	Tile_12_Rev_139	GTGACTGGAGTTCAGACGTGTGCTCTTCCGATCTATTCTCTAGAACACCTGTGCCTGTTAAACCAT
Tile_12_Fw_140	CTACACGACGCTCTTCCGATCTNNGTGATCTCGTCTAATCTCAAACCTTTTGAGAGAGAT	Tile_12_N460K_Wobble_Fw_140	CTACACGACGCTCTTCCGATCTNNGTGATCTCGTCTAAWCTCAAACCTTTTGAGAGAGAT	Tile_12_Rev_140	GTGACTGGAGTTCAGACGTGTGCTCTTCCGATCTATTCGATGGAACACCTGTGCCTGTTAAACCAT
Tile_13_Fw_111	CTACACGACGCTCTTCCGATCTNAATAATAGGCACCAGCAACTGTTTGTGGAC			Tile_13_Rev_111	GTGACTGGAGTTCAGACGTGTGCTCTTCCGATCTATATCCTACAGCAACCTGGTTAGAAGTATTTGTTCC
Tile_13_Fw_112	CTACACGACGCTCTTCCGATCTNNGTCGGATAGCACCAGCAACTGTTTGTGGAC			Tile_13_Rev_112	GTGACTGGAGTTCAGACGTGTGCTCTTCCGATCTGATAGGATCAGCAACCTGGTTAGAAGTATTTGTTCC
Tile_13_Fw_113	CTACACGACGCTCTTCCGATCTNNNCACATTGTGCACCAGCAACTGTTTGTGGAC			Tile_13_Rev_113	GTGACTGGAGTTCAGACGTGTGCTCTTCCGATCTATACTGCGCAGCAACCTGGTTAGAAGTATTTGTTCC
Tile_13_Fw_114	CTACACGACGCTCTTCCGATCTNNNNGGTTACAAGCACCAGCAACTGTTTGTGGAC			Tile_13_Rev_114	GTGACTGGAGTTCAGACGTGTGCTCTTCCGATCTTCTTCCGACAGCAACCTGGTTAGAAGTATTTGTTCC
Tile_13_Fw_115	CTACACGACGCTCTTCCGATCTNCACGAATTGCACCAGCAACTGTTTGTGGAC			Tile_13_Rev_115	GTGACTGGAGTTCAGACGTGTGCTCTTCCGATCTATACCTATCAGCAACCTGGTTAGAAGTATTTGTTCC
Tile_13_Fw_116	CTACACGACGCTCTTCCGATCTNNGGTATGCAGCACCAGCAACTGTTTGTGGAC			Tile_13_Rev_116	GTGACTGGAGTTCAGACGTGTGCTCTTCCGATCTTCGTTATACAGCAACCTGGTTAGAAGTATTTGTTCC
Tile_13_Fw_117	CTACACGACGCTCTTCCGATCTNNNCAGGACCTGCACCAGCAACTGTTTGTGGAC			Tile_13_Rev_117	GTGACTGGAGTTCAGACGTGTGCTCTTCCGATCTTAATTAGTCAGCAACCTGGTTAGAAGTATTTGTTCC
Tile_13_Fw_118	CTACACGACGCTCTTCCGATCTNNNNGGACTGGCGCACCAGCAACTGTTTGTGGAC			Tile_13_Rev_118	GTGACTGGAGTTCAGACGTGTGCTCTTCCGATCTATTATTCGCAGCAACCTGGTTAGAAGTATTTGTTCC
Tile_13_Fw_119	CTACACGACGCTCTTCCGATCTNCAGAGCGAGCACCAGCAACTGTTTGTGGAC			Tile_13_Rev_119	GTGACTGGAGTTCAGACGTGTGCTCTTCCGATCTTAATAATCCAGCAACCTGGTTAGAAGTATTTGTTCC
Tile_13_Fw_120	CTACACGACGCTCTTCCGATCTNNGGAGCTAGGCACCAGCAACTGTTTGTGGAC			Tile_13_Rev_120	GTGACTGGAGTTCAGACGTGTGCTCTTCCGATCTATTATCGCCAGCAACCTGGTTAGAAGTATTTGTTCC
Tile_13_Fw_121	CTACACGACGCTCTTCCGATCTNNNCAGCTTAGGCACCAGCAACTGTTTGTGGAC			Tile_13_Rev_121	GTGACTGGAGTTCAGACGTGTGCTCTTCCGATCTTAATATAGCAGCAACCTGGTTAGAAGTATTTGTTCC
Tile_13_Fw_122	CTACACGACGCTCTTCCGATCTNNNNCCGCCAACGCACCAGCAACTGTTTGTGGAC			Tile_13_Rev_122	GTGACTGGAGTTCAGACGTGTGCTCTTCCGATCTATTAGACACAGCAACCTGGTTAGAAGTATTTGTTCC
Tile_13_Fw_123	CTACACGACGCTCTTCCGATCTNCCTATGCGGCACCAGCAACTGTTTGTGGAC			Tile_13_Rev_123	GTGACTGGAGTTCAGACGTGTGCTCTTCCGATCTATAGATCTCAGCAACCTGGTTAGAAGTATTTGTTCC
Tile_13_Fw_124	CTACACGACGCTCTTCCGATCTNNGGATCCGAGCACCAGCAACTGTTTGTGGAC			Tile_13_Rev_124	GTGACTGGAGTTCAGACGTGTGCTCTTCCGATCTTAGAGCTCCAGCAACCTGGTTAGAAGTATTTGTTCC
Tile_13_Fw_125	CTACACGACGCTCTTCCGATCTNNNGGATTGTTGCACCAGCAACTGTTTGTGGAC			Tile_13_Rev_125	GTGACTGGAGTTCAGACGTGTGCTCTTCCGATCTATTACAATCAGCAACCTGGTTAGAAGTATTTGTTCC
Tile_13_Fw_126	CTACACGACGCTCTTCCGATCTNNNNCAGGTGAAGCACCAGCAACTGTTTGTGGAC			Tile_13_Rev_126	GTGACTGGAGTTCAGACGTGTGCTCTTCCGATCTATTGAAGTCAGCAACCTGGTTAGAAGTATTTGTTCC
Tile_13_Fw_127	CTACACGACGCTCTTCCGATCTNGGAACATTGCACCAGCAACTGTTTGTGGAC			Tile_13_Rev_127	GTGACTGGAGTTCAGACGTGTGCTCTTCCGATCTATTGATTCCAGCAACCTGGTTAGAAGTATTTGTTCC
Tile_13_Fw_128	CTACACGACGCTCTTCCGATCTNNCAAGACTCGCACCAGCAACTGTTTGTGGAC			Tile_13_Rev_128	GTGACTGGAGTTCAGACGTGTGCTCTTCCGATCTTAACTAAGCAGCAACCTGGTTAGAAGTATTTGTTCC
Tile_13_Fw_129	CTACACGACGCTCTTCCGATCTNNNGTGCGGCGGCACCAGCAACTGTTTGTGGAC			Tile_13_Rev_129	GTGACTGGAGTTCAGACGTGTGCTCTTCCGATCTATTGACAACAGCAACCTGGTTAGAAGTATTTGTTCC
Tile_13_Fw_130	CTACACGACGCTCTTCCGATCTNNNNCAATCTTCGCACCAGCAACTGTTTGTGGAC			Tile_13_Rev_130	GTGACTGGAGTTCAGACGTGTGCTCTTCCGATCTATTGTGTTCAGCAACCTGGTTAGAAGTATTTGTTCC
Tile_13_Fw_131	CTACACGACGCTCTTCCGATCTNGTGCTCAGGCACCAGCAACTGTTTGTGGAC			Tile_13_Rev_131	GTGACTGGAGTTCAGACGTGTGCTCTTCCGATCTATTGCTGACAGCAACCTGGTTAGAAGTATTTGTTCC
Tile_13_Fw_132	CTACACGACGCTCTTCCGATCTNNCAACGCATGCACCAGCAACTGTTTGTGGAC			Tile_13_Rev_132	GTGACTGGAGTTCAGACGTGTGCTCTTCCGATCTTACATCCTCAGCAACCTGGTTAGAAGTATTTGTTCC
Tile_13_Fw_133	CTACACGACGCTCTTCCGATCTNNNGTGTAGGCGCACCAGCAACTGTTTGTGGAC			Tile_13_Rev_133	GTGACTGGAGTTCAGACGTGTGCTCTTCCGATCTATTCACGGCAGCAACCTGGTTAGAAGTATTTGTTCC
Tile_13_Fw_134	CTACACGACGCTCTTCCGATCTNNNNCAACTATAGCACCAGCAACTGTTTGTGGAC			Tile_13_Rev_134	GTGACTGGAGTTCAGACGTGTGCTCTTCCGATCTTAATTGACCAGCAACCTGGTTAGAAGTATTTGTTCC
Tile_13_Fw_135	CTACACGACGCTCTTCCGATCTNGCATTGCAGCACCAGCAACTGTTTGTGGAC			Tile_13_Rev_135	GTGACTGGAGTTCAGACGTGTGCTCTTCCGATCTATAGTCTGCAGCAACCTGGTTAGAAGTATTTGTTCC
Tile_13_Fw_136	CTACACGACGCTCTTCCGATCTNNCTTACATGGCACCAGCAACTGTTTGTGGAC			Tile_13_Rev_136	GTGACTGGAGTTCAGACGTGTGCTCTTCCGATCTTATAAGACCAGCAACCTGGTTAGAAGTATTTGTTCC
Tile_13_Fw_137	CTACACGACGCTCTTCCGATCTNNNGTGTATAGGCACCAGCAACTGTTTGTGGAC			Tile_13_Rev_137	GTGACTGGAGTTCAGACGTGTGCTCTTCCGATCTATTCTTACCAGCAACCTGGTTAGAAGTATTTGTTCC
Tile_13_Fw_138	CTACACGACGCTCTTCCGATCTNNNNAATCACTCGCACCAGCAACTGTTTGTGGAC			Tile_13_Rev_138	GTGACTGGAGTTCAGACGTGTGCTCTTCCGATCTTAAGAAGGCAGCAACCTGGTTAGAAGTATTTGTTCC
Tile_13_Fw_139	CTACACGACGCTCTTCCGATCTNCACTATCTGCACCAGCAACTGTTTGTGGAC			Tile_13_Rev_139	GTGACTGGAGTTCAGACGTGTGCTCTTCCGATCTATTCTCTACAGCAACCTGGTTAGAAGTATTTGTTCC
Tile_13_Fw_140	CTACACGACGCTCTTCCGATCTNNGTGATCTCGCACCAGCAACTGTTTGTGGAC			Tile_13_Rev_140	GTGACTGGAGTTCAGACGTGTGCTCTTCCGATCTATTCGATGCAGCAACCTGGTTAGAAGTATTTGTTCC
Tile_14_Fw_111	CTACACGACGCTCTTCCGATCTNAATAATAGCGTGATCCACAGACACTTGAGATTCT			Tile_14_Rev_111	GTGACTGGAGTTCAGACGTGTGCTCTTCCGATCTATATCCTACCTGCACCAATGGGTATGTCACA
Tile_14_Fw_112	CTACACGACGCTCTTCCGATCTNNGTCGGATACGTGATCCACAGACACTTGAGATTCT			Tile_14_Rev_112	GTGACTGGAGTTCAGACGTGTGCTCTTCCGATCTGATAGGATCCTGCACCAATGGGTATGTCACA
Tile_14_Fw_113	CTACACGACGCTCTTCCGATCTNNNCACATTGTCGTGATCCACAGACACTTGAGATTCT			Tile_14_Rev_113	GTGACTGGAGTTCAGACGTGTGCTCTTCCGATCTATACTGCGCCTGCACCAATGGGTATGTCACA
Tile_14_Fw_114	CTACACGACGCTCTTCCGATCTNNNNGGTTACAACGTGATCCACAGACACTTGAGATTCT			Tile_14_Rev_114	GTGACTGGAGTTCAGACGTGTGCTCTTCCGATCTTCTTCCGACCTGCACCAATGGGTATGTCACA
Tile_14_Fw_115	CTACACGACGCTCTTCCGATCTNCACGAATTCGTGATCCACAGACACTTGAGATTCT			Tile_14_Rev_115	GTGACTGGAGTTCAGACGTGTGCTCTTCCGATCTATACCTATCCTGCACCAATGGGTATGTCACA
Tile_14_Fw_116	CTACACGACGCTCTTCCGATCTNNGGTATGCACGTGATCCACAGACACTTGAGATTCT			Tile_14_Rev_116	GTGACTGGAGTTCAGACGTGTGCTCTTCCGATCTTCGTTATACCTGCACCAATGGGTATGTCACA
Tile_14_Fw_117	CTACACGACGCTCTTCCGATCTNNNCAGGACCTCGTGATCCACAGACACTTGAGATTCT			Tile_14_Rev_117	GTGACTGGAGTTCAGACGTGTGCTCTTCCGATCTTAATTAGTCCTGCACCAATGGGTATGTCACA
Tile_14_Fw_118	CTACACGACGCTCTTCCGATCTNNNNGGACTGGCCGTGATCCACAGACACTTGAGATTCT			Tile_14_Rev_118	GTGACTGGAGTTCAGACGTGTGCTCTTCCGATCTATTATTCGCCTGCACCAATGGGTATGTCACA
Tile_14_Fw_119	CTACACGACGCTCTTCCGATCTNCAGAGCGACGTGATCCACAGACACTTGAGATTCT			Tile_14_Rev_119	GTGACTGGAGTTCAGACGTGTGCTCTTCCGATCTTAATAATCCCTGCACCAATGGGTATGTCACA
Tile_14_Fw_120	CTACACGACGCTCTTCCGATCTNNGGAGCTAGCGTGATCCACAGACACTTGAGATTCT			Tile_14_Rev_120	GTGACTGGAGTTCAGACGTGTGCTCTTCCGATCTATTATCGCCCTGCACCAATGGGTATGTCACA
Tile_14_Fw_121	CTACACGACGCTCTTCCGATCTNNNCAGCTTAGCGTGATCCACAGACACTTGAGATTCT			Tile_14_Rev_121	GTGACTGGAGTTCAGACGTGTGCTCTTCCGATCTTAATATAGCCTGCACCAATGGGTATGTCACA
Tile_14_Fw_122	CTACACGACGCTCTTCCGATCTNNNNCCGCCAACCGTGATCCACAGACACTTGAGATTCT			Tile_14_Rev_122	GTGACTGGAGTTCAGACGTGTGCTCTTCCGATCTATTAGACACCTGCACCAATGGGTATGTCACA
Tile_14_Fw_123	CTACACGACGCTCTTCCGATCTNCCTATGCGCGTGATCCACAGACACTTGAGATTCT			Tile_14_Rev_123	GTGACTGGAGTTCAGACGTGTGCTCTTCCGATCTATAGATCTCCTGCACCAATGGGTATGTCACA
Tile_14_Fw_124	CTACACGACGCTCTTCCGATCTNNGGATCCGACGTGATCCACAGACACTTGAGATTCT			Tile_14_Rev_124	GTGACTGGAGTTCAGACGTGTGCTCTTCCGATCTTAGAGCTCCCTGCACCAATGGGTATGTCACA
Tile_14_Fw_125	CTACACGACGCTCTTCCGATCTNNNGGATTGTTCGTGATCCACAGACACTTGAGATTCT			Tile_14_Rev_125	GTGACTGGAGTTCAGACGTGTGCTCTTCCGATCTATTACAATCCTGCACCAATGGGTATGTCACA
Tile_14_Fw_126	CTACACGACGCTCTTCCGATCTNNNNCAGGTGAACGTGATCCACAGACACTTGAGATTCT			Tile_14_Rev_126	GTGACTGGAGTTCAGACGTGTGCTCTTCCGATCTATTGAAGTCCTGCACCAATGGGTATGTCACA
Tile_14_Fw_127	CTACACGACGCTCTTCCGATCTNGGAACATTCGTGATCCACAGACACTTGAGATTCT			Tile_14_Rev_127	GTGACTGGAGTTCAGACGTGTGCTCTTCCGATCTATTGATTCCCTGCACCAATGGGTATGTCACA
Tile_14_Fw_128	CTACACGACGCTCTTCCGATCTNNCAAGACTCCGTGATCCACAGACACTTGAGATTCT			Tile_14_Rev_128	GTGACTGGAGTTCAGACGTGTGCTCTTCCGATCTTAACTAAGCCTGCACCAATGGGTATGTCACA
Tile_14_Fw_129	CTACACGACGCTCTTCCGATCTNNNGTGCGGCGCGTGATCCACAGACACTTGAGATTCT			Tile_14_Rev_129	GTGACTGGAGTTCAGACGTGTGCTCTTCCGATCTATTGACAACCTGCACCAATGGGTATGTCACA
Tile_14_Fw_130	CTACACGACGCTCTTCCGATCTNNNNCAATCTTCCGTGATCCACAGACACTTGAGATTCT			Tile_14_Rev_130	GTGACTGGAGTTCAGACGTGTGCTCTTCCGATCTATTGTGTTCCTGCACCAATGGGTATGTCACA
Tile_14_Fw_131	CTACACGACGCTCTTCCGATCTNGTGCTCAGCGTGATCCACAGACACTTGAGATTCT			Tile_14_Rev_131	GTGACTGGAGTTCAGACGTGTGCTCTTCCGATCTATTGCTGACCTGCACCAATGGGTATGTCACA
Tile_14_Fw_132	CTACACGACGCTCTTCCGATCTNNCAACGCATCGTGATCCACAGACACTTGAGATTCT			Tile_14_Rev_132	GTGACTGGAGTTCAGACGTGTGCTCTTCCGATCTTACATCCTCCTGCACCAATGGGTATGTCACA
Tile_14_Fw_133	CTACACGACGCTCTTCCGATCTNNNGTGTAGGCCGTGATCCACAGACACTTGAGATTCT			Tile_14_Rev_133	GTGACTGGAGTTCAGACGTGTGCTCTTCCGATCTATTCACGGCCTGCACCAATGGGTATGTCACA
Tile_14_Fw_134	CTACACGACGCTCTTCCGATCTNNNNCAACTATACGTGATCCACAGACACTTGAGATTCT			Tile_14_Rev_134	GTGACTGGAGTTCAGACGTGTGCTCTTCCGATCTTAATTGACCCTGCACCAATGGGTATGTCACA
Tile_14_Fw_135	CTACACGACGCTCTTCCGATCTNGCATTGCACGTGATCCACAGACACTTGAGATTCT			Tile_14_Rev_135	GTGACTGGAGTTCAGACGTGTGCTCTTCCGATCTATAGTCTGCCTGCACCAATGGGTATGTCACA
Tile_14_Fw_136	CTACACGACGCTCTTCCGATCTNNCTTACATGCGTGATCCACAGACACTTGAGATTCT			Tile_14_Rev_136	GTGACTGGAGTTCAGACGTGTGCTCTTCCGATCTTATAAGACCCTGCACCAATGGGTATGTCACA
Tile_14_Fw_137	CTACACGACGCTCTTCCGATCTNNNGTGTATAGCGTGATCCACAGACACTTGAGATTCT			Tile_14_Rev_137	GTGACTGGAGTTCAGACGTGTGCTCTTCCGATCTATTCTTACCCTGCACCAATGGGTATGTCACA
Tile_14_Fw_138	CTACACGACGCTCTTCCGATCTNNNNAATCACTCCGTGATCCACAGACACTTGAGATTCT			Tile_14_Rev_138	GTGACTGGAGTTCAGACGTGTGCTCTTCCGATCTTAAGAAGGCCTGCACCAATGGGTATGTCACA
Tile_14_Fw_139	CTACACGACGCTCTTCCGATCTNCACTATCTCGTGATCCACAGACACTTGAGATTCT			Tile_14_Rev_139	GTGACTGGAGTTCAGACGTGTGCTCTTCCGATCTATTCTCTACCTGCACCAATGGGTATGTCACA
Tile_14_Fw_140	CTACACGACGCTCTTCCGATCTNNGTGATCTCCGTGATCCACAGACACTTGAGATTCT			Tile_14_Rev_140	GTGACTGGAGTTCAGACGTGTGCTCTTCCGATCTATTCGATGCCTGCACCAATGGGTATGTCACA
Tile_15_Fw_111	CTACACGACGCTCTTCCGATCTNAATAATAGGCAGGCTGTTTAATAGGGGCTG			Tile_15_Rev_111	GTGACTGGAGTTCAGACGTGTGCTCTTCCGATCTATATCCTAGGTCATAGACACTGGTAGAATTTCTGTGG
Tile_15_Fw_112	CTACACGACGCTCTTCCGATCTNNGTCGGATAGCAGGCTGTTTAATAGGGGCTG			Tile_15_Rev_112	GTGACTGGAGTTCAGACGTGTGCTCTTCCGATCTGATAGGATGGTCATAGACACTGGTAGAATTTCTGTGG
Tile_15_Fw_113	CTACACGACGCTCTTCCGATCTNNNCACATTGTGCAGGCTGTTTAATAGGGGCTG			Tile_15_Rev_113	GTGACTGGAGTTCAGACGTGTGCTCTTCCGATCTATACTGCGGGTCATAGACACTGGTAGAATTTCTGTGG
Tile_15_Fw_114	CTACACGACGCTCTTCCGATCTNNNNGGTTACAAGCAGGCTGTTTAATAGGGGCTG			Tile_15_Rev_114	GTGACTGGAGTTCAGACGTGTGCTCTTCCGATCTTCTTCCGAGGTCATAGACACTGGTAGAATTTCTGTGG
Tile_15_Fw_115	CTACACGACGCTCTTCCGATCTNCACGAATTGCAGGCTGTTTAATAGGGGCTG			Tile_15_Rev_115	GTGACTGGAGTTCAGACGTGTGCTCTTCCGATCTATACCTATGGTCATAGACACTGGTAGAATTTCTGTGG
Tile_15_Fw_116	CTACACGACGCTCTTCCGATCTNNGGTATGCAGCAGGCTGTTTAATAGGGGCTG			Tile_15_Rev_116	GTGACTGGAGTTCAGACGTGTGCTCTTCCGATCTTCGTTATAGGTCATAGACACTGGTAGAATTTCTGTGG
Tile_15_Fw_117	CTACACGACGCTCTTCCGATCTNNNCAGGACCTGCAGGCTGTTTAATAGGGGCTG			Tile_15_Rev_117	GTGACTGGAGTTCAGACGTGTGCTCTTCCGATCTTAATTAGTGGTCATAGACACTGGTAGAATTTCTGTGG
Tile_15_Fw_118	CTACACGACGCTCTTCCGATCTNNNNGGACTGGCGCAGGCTGTTTAATAGGGGCTG			Tile_15_Rev_118	GTGACTGGAGTTCAGACGTGTGCTCTTCCGATCTATTATTCGGGTCATAGACACTGGTAGAATTTCTGTGG
Tile_15_Fw_119	CTACACGACGCTCTTCCGATCTNCAGAGCGAGCAGGCTGTTTAATAGGGGCTG			Tile_15_Rev_119	GTGACTGGAGTTCAGACGTGTGCTCTTCCGATCTTAATAATCGGTCATAGACACTGGTAGAATTTCTGTGG
Tile_15_Fw_120	CTACACGACGCTCTTCCGATCTNNGGAGCTAGGCAGGCTGTTTAATAGGGGCTG			Tile_15_Rev_120	GTGACTGGAGTTCAGACGTGTGCTCTTCCGATCTATTATCGCGGTCATAGACACTGGTAGAATTTCTGTGG
Tile_15_Fw_121	CTACACGACGCTCTTCCGATCTNNNCAGCTTAGGCAGGCTGTTTAATAGGGGCTG			Tile_15_Rev_121	GTGACTGGAGTTCAGACGTGTGCTCTTCCGATCTTAATATAGGGTCATAGACACTGGTAGAATTTCTGTGG
Tile_15_Fw_122	CTACACGACGCTCTTCCGATCTNNNNCCGCCAACGCAGGCTGTTTAATAGGGGCTG			Tile_15_Rev_122	GTGACTGGAGTTCAGACGTGTGCTCTTCCGATCTATTAGACAGGTCATAGACACTGGTAGAATTTCTGTGG
Tile_15_Fw_123	CTACACGACGCTCTTCCGATCTNCCTATGCGGCAGGCTGTTTAATAGGGGCTG			Tile_15_Rev_123	GTGACTGGAGTTCAGACGTGTGCTCTTCCGATCTATAGATCTGGTCATAGACACTGGTAGAATTTCTGTGG
Tile_15_Fw_124	CTACACGACGCTCTTCCGATCTNNGGATCCGAGCAGGCTGTTTAATAGGGGCTG			Tile_15_Rev_124	GTGACTGGAGTTCAGACGTGTGCTCTTCCGATCTTAGAGCTCGGTCATAGACACTGGTAGAATTTCTGTGG
Tile_15_Fw_125	CTACACGACGCTCTTCCGATCTNNNGGATTGTTGCAGGCTGTTTAATAGGGGCTG			Tile_15_Rev_125	GTGACTGGAGTTCAGACGTGTGCTCTTCCGATCTATTACAATGGTCATAGACACTGGTAGAATTTCTGTGG
Tile_15_Fw_126	CTACACGACGCTCTTCCGATCTNNNNCAGGTGAAGCAGGCTGTTTAATAGGGGCTG			Tile_15_Rev_126	GTGACTGGAGTTCAGACGTGTGCTCTTCCGATCTATTGAAGTGGTCATAGACACTGGTAGAATTTCTGTGG
Tile_15_Fw_127	CTACACGACGCTCTTCCGATCTNGGAACATTGCAGGCTGTTTAATAGGGGCTG			Tile_15_Rev_127	GTGACTGGAGTTCAGACGTGTGCTCTTCCGATCTATTGATTCGGTCATAGACACTGGTAGAATTTCTGTGG
Tile_15_Fw_128	CTACACGACGCTCTTCCGATCTNNCAAGACTCGCAGGCTGTTTAATAGGGGCTG			Tile_15_Rev_128	GTGACTGGAGTTCAGACGTGTGCTCTTCCGATCTTAACTAAGGGTCATAGACACTGGTAGAATTTCTGTGG
Tile_15_Fw_129	CTACACGACGCTCTTCCGATCTNNNGTGCGGCGGCAGGCTGTTTAATAGGGGCTG			Tile_15_Rev_129	GTGACTGGAGTTCAGACGTGTGCTCTTCCGATCTATTGACAAGGTCATAGACACTGGTAGAATTTCTGTGG
Tile_15_Fw_130	CTACACGACGCTCTTCCGATCTNNNNCAATCTTCGCAGGCTGTTTAATAGGGGCTG			Tile_15_Rev_130	GTGACTGGAGTTCAGACGTGTGCTCTTCCGATCTATTGTGTTGGTCATAGACACTGGTAGAATTTCTGTGG
Tile_15_Fw_131	CTACACGACGCTCTTCCGATCTNGTGCTCAGGCAGGCTGTTTAATAGGGGCTG			Tile_15_Rev_131	GTGACTGGAGTTCAGACGTGTGCTCTTCCGATCTATTGCTGAGGTCATAGACACTGGTAGAATTTCTGTGG
Tile_15_Fw_132	CTACACGACGCTCTTCCGATCTNNCAACGCATGCAGGCTGTTTAATAGGGGCTG			Tile_15_Rev_132	GTGACTGGAGTTCAGACGTGTGCTCTTCCGATCTTACATCCTGGTCATAGACACTGGTAGAATTTCTGTGG
Tile_15_Fw_133	CTACACGACGCTCTTCCGATCTNNNGTGTAGGCGCAGGCTGTTTAATAGGGGCTG			Tile_15_Rev_133	GTGACTGGAGTTCAGACGTGTGCTCTTCCGATCTATTCACGGGGTCATAGACACTGGTAGAATTTCTGTGG
Tile_15_Fw_134	CTACACGACGCTCTTCCGATCTNNNNCAACTATAGCAGGCTGTTTAATAGGGGCTG			Tile_15_Rev_134	GTGACTGGAGTTCAGACGTGTGCTCTTCCGATCTTAATTGACGGTCATAGACACTGGTAGAATTTCTGTGG
Tile_15_Fw_135	CTACACGACGCTCTTCCGATCTNGCATTGCAGCAGGCTGTTTAATAGGGGCTG			Tile_15_Rev_135	GTGACTGGAGTTCAGACGTGTGCTCTTCCGATCTATAGTCTGGGTCATAGACACTGGTAGAATTTCTGTGG
Tile_15_Fw_136	CTACACGACGCTCTTCCGATCTNNCTTACATGGCAGGCTGTTTAATAGGGGCTG			Tile_15_Rev_136	GTGACTGGAGTTCAGACGTGTGCTCTTCCGATCTTATAAGACGGTCATAGACACTGGTAGAATTTCTGTGG
Tile_15_Fw_137	CTACACGACGCTCTTCCGATCTNNNGTGTATAGGCAGGCTGTTTAATAGGGGCTG			Tile_15_Rev_137	GTGACTGGAGTTCAGACGTGTGCTCTTCCGATCTATTCTTACGGTCATAGACACTGGTAGAATTTCTGTGG
Tile_15_Fw_138	CTACACGACGCTCTTCCGATCTNNNNAATCACTCGCAGGCTGTTTAATAGGGGCTG			Tile_15_Rev_138	GTGACTGGAGTTCAGACGTGTGCTCTTCCGATCTTAAGAAGGGGTCATAGACACTGGTAGAATTTCTGTGG
Tile_15_Fw_139	CTACACGACGCTCTTCCGATCTNCACTATCTGCAGGCTGTTTAATAGGGGCTG			Tile_15_Rev_139	GTGACTGGAGTTCAGACGTGTGCTCTTCCGATCTATTCTCTAGGTCATAGACACTGGTAGAATTTCTGTGG
Tile_15_Fw_140	CTACACGACGCTCTTCCGATCTNNGTGATCTCGCAGGCTGTTTAATAGGGGCTG			Tile_15_Rev_140	GTGACTGGAGTTCAGACGTGTGCTCTTCCGATCTATTCGATGGGTCATAGACACTGGTAGAATTTCTGTGG
Tile_16_Fw_111	CTACACGACGCTCTTCCGATCTNAATAATAGCTTGGTGCAGAAAATTCAGTTGCTTACTCT			Tile_16_Rev_111	GTGACTGGAGTTCAGACGTGTGCTCTTCCGATCTATATCCTAGTTTGACTTGTGCAAAAACTTCTTGGGT
Tile_16_Fw_112	CTACACGACGCTCTTCCGATCTNNGTCGGATACTTGGTGCAGAAAATTCAGTTGCTTACTCT			Tile_16_Rev_112	GTGACTGGAGTTCAGACGTGTGCTCTTCCGATCTGATAGGATGTTTGACTTGTGCAAAAACTTCTTGGGT
Tile_16_Fw_113	CTACACGACGCTCTTCCGATCTNNNCACATTGTCTTGGTGCAGAAAATTCAGTTGCTTACTCT			Tile_16_Rev_113	GTGACTGGAGTTCAGACGTGTGCTCTTCCGATCTATACTGCGGTTTGACTTGTGCAAAAACTTCTTGGGT
Tile_16_Fw_114	CTACACGACGCTCTTCCGATCTNNNNGGTTACAACTTGGTGCAGAAAATTCAGTTGCTTACTCT			Tile_16_Rev_114	GTGACTGGAGTTCAGACGTGTGCTCTTCCGATCTTCTTCCGAGTTTGACTTGTGCAAAAACTTCTTGGGT
Tile_16_Fw_115	CTACACGACGCTCTTCCGATCTNCACGAATTCTTGGTGCAGAAAATTCAGTTGCTTACTCT			Tile_16_Rev_115	GTGACTGGAGTTCAGACGTGTGCTCTTCCGATCTATACCTATGTTTGACTTGTGCAAAAACTTCTTGGGT
Tile_16_Fw_116	CTACACGACGCTCTTCCGATCTNNGGTATGCACTTGGTGCAGAAAATTCAGTTGCTTACTCT			Tile_16_Rev_116	GTGACTGGAGTTCAGACGTGTGCTCTTCCGATCTTCGTTATAGTTTGACTTGTGCAAAAACTTCTTGGGT
Tile_16_Fw_117	CTACACGACGCTCTTCCGATCTNNNCAGGACCTCTTGGTGCAGAAAATTCAGTTGCTTACTCT			Tile_16_Rev_117	GTGACTGGAGTTCAGACGTGTGCTCTTCCGATCTTAATTAGTGTTTGACTTGTGCAAAAACTTCTTGGGT
Tile_16_Fw_118	CTACACGACGCTCTTCCGATCTNNNNGGACTGGCCTTGGTGCAGAAAATTCAGTTGCTTACTCT			Tile_16_Rev_118	GTGACTGGAGTTCAGACGTGTGCTCTTCCGATCTATTATTCGGTTTGACTTGTGCAAAAACTTCTTGGGT
Tile_16_Fw_119	CTACACGACGCTCTTCCGATCTNCAGAGCGACTTGGTGCAGAAAATTCAGTTGCTTACTCT			Tile_16_Rev_119	GTGACTGGAGTTCAGACGTGTGCTCTTCCGATCTTAATAATCGTTTGACTTGTGCAAAAACTTCTTGGGT
Tile_16_Fw_120	CTACACGACGCTCTTCCGATCTNNGGAGCTAGCTTGGTGCAGAAAATTCAGTTGCTTACTCT			Tile_16_Rev_120	GTGACTGGAGTTCAGACGTGTGCTCTTCCGATCTATTATCGCGTTTGACTTGTGCAAAAACTTCTTGGGT
Tile_16_Fw_121	CTACACGACGCTCTTCCGATCTNNNCAGCTTAGCTTGGTGCAGAAAATTCAGTTGCTTACTCT			Tile_16_Rev_121	GTGACTGGAGTTCAGACGTGTGCTCTTCCGATCTTAATATAGGTTTGACTTGTGCAAAAACTTCTTGGGT
Tile_16_Fw_122	CTACACGACGCTCTTCCGATCTNNNNCCGCCAACCTTGGTGCAGAAAATTCAGTTGCTTACTCT			Tile_16_Rev_122	GTGACTGGAGTTCAGACGTGTGCTCTTCCGATCTATTAGACAGTTTGACTTGTGCAAAAACTTCTTGGGT
Tile_16_Fw_123	CTACACGACGCTCTTCCGATCTNCCTATGCGCTTGGTGCAGAAAATTCAGTTGCTTACTCT			Tile_16_Rev_123	GTGACTGGAGTTCAGACGTGTGCTCTTCCGATCTATAGATCTGTTTGACTTGTGCAAAAACTTCTTGGGT
Tile_16_Fw_124	CTACACGACGCTCTTCCGATCTNNGGATCCGACTTGGTGCAGAAAATTCAGTTGCTTACTCT			Tile_16_Rev_124	GTGACTGGAGTTCAGACGTGTGCTCTTCCGATCTTAGAGCTCGTTTGACTTGTGCAAAAACTTCTTGGGT
Tile_16_Fw_125	CTACACGACGCTCTTCCGATCTNNNGGATTGTTCTTGGTGCAGAAAATTCAGTTGCTTACTCT			Tile_16_Rev_125	GTGACTGGAGTTCAGACGTGTGCTCTTCCGATCTATTACAATGTTTGACTTGTGCAAAAACTTCTTGGGT
Tile_16_Fw_126	CTACACGACGCTCTTCCGATCTNNNNCAGGTGAACTTGGTGCAGAAAATTCAGTTGCTTACTCT			Tile_16_Rev_126	GTGACTGGAGTTCAGACGTGTGCTCTTCCGATCTATTGAAGTGTTTGACTTGTGCAAAAACTTCTTGGGT
Tile_16_Fw_127	CTACACGACGCTCTTCCGATCTNGGAACATTCTTGGTGCAGAAAATTCAGTTGCTTACTCT			Tile_16_Rev_127	GTGACTGGAGTTCAGACGTGTGCTCTTCCGATCTATTGATTCGTTTGACTTGTGCAAAAACTTCTTGGGT
Tile_16_Fw_128	CTACACGACGCTCTTCCGATCTNNCAAGACTCCTTGGTGCAGAAAATTCAGTTGCTTACTCT			Tile_16_Rev_128	GTGACTGGAGTTCAGACGTGTGCTCTTCCGATCTTAACTAAGGTTTGACTTGTGCAAAAACTTCTTGGGT
Tile_16_Fw_129	CTACACGACGCTCTTCCGATCTNNNGTGCGGCGCTTGGTGCAGAAAATTCAGTTGCTTACTCT			Tile_16_Rev_129	GTGACTGGAGTTCAGACGTGTGCTCTTCCGATCTATTGACAAGTTTGACTTGTGCAAAAACTTCTTGGGT
Tile_16_Fw_130	CTACACGACGCTCTTCCGATCTNNNNCAATCTTCCTTGGTGCAGAAAATTCAGTTGCTTACTCT			Tile_16_Rev_130	GTGACTGGAGTTCAGACGTGTGCTCTTCCGATCTATTGTGTTGTTTGACTTGTGCAAAAACTTCTTGGGT
Tile_16_Fw_131	CTACACGACGCTCTTCCGATCTNGTGCTCAGCTTGGTGCAGAAAATTCAGTTGCTTACTCT			Tile_16_Rev_131	GTGACTGGAGTTCAGACGTGTGCTCTTCCGATCTATTGCTGAGTTTGACTTGTGCAAAAACTTCTTGGGT
Tile_16_Fw_132	CTACACGACGCTCTTCCGATCTNNCAACGCATCTTGGTGCAGAAAATTCAGTTGCTTACTCT			Tile_16_Rev_132	GTGACTGGAGTTCAGACGTGTGCTCTTCCGATCTTACATCCTGTTTGACTTGTGCAAAAACTTCTTGGGT
Tile_16_Fw_133	CTACACGACGCTCTTCCGATCTNNNGTGTAGGCCTTGGTGCAGAAAATTCAGTTGCTTACTCT			Tile_16_Rev_133	GTGACTGGAGTTCAGACGTGTGCTCTTCCGATCTATTCACGGGTTTGACTTGTGCAAAAACTTCTTGGGT
Tile_16_Fw_134	CTACACGACGCTCTTCCGATCTNNNNCAACTATACTTGGTGCAGAAAATTCAGTTGCTTACTCT			Tile_16_Rev_134	GTGACTGGAGTTCAGACGTGTGCTCTTCCGATCTTAATTGACGTTTGACTTGTGCAAAAACTTCTTGGGT
Tile_16_Fw_135	CTACACGACGCTCTTCCGATCTNGCATTGCACTTGGTGCAGAAAATTCAGTTGCTTACTCT			Tile_16_Rev_135	GTGACTGGAGTTCAGACGTGTGCTCTTCCGATCTATAGTCTGGTTTGACTTGTGCAAAAACTTCTTGGGT
Tile_16_Fw_136	CTACACGACGCTCTTCCGATCTNNCTTACATGCTTGGTGCAGAAAATTCAGTTGCTTACTCT			Tile_16_Rev_136	GTGACTGGAGTTCAGACGTGTGCTCTTCCGATCTTATAAGACGTTTGACTTGTGCAAAAACTTCTTGGGT
Tile_16_Fw_137	CTACACGACGCTCTTCCGATCTNNNGTGTATAGCTTGGTGCAGAAAATTCAGTTGCTTACTCT			Tile_16_Rev_137	GTGACTGGAGTTCAGACGTGTGCTCTTCCGATCTATTCTTACGTTTGACTTGTGCAAAAACTTCTTGGGT
Tile_16_Fw_138	CTACACGACGCTCTTCCGATCTNNNNAATCACTCCTTGGTGCAGAAAATTCAGTTGCTTACTCT			Tile_16_Rev_138	GTGACTGGAGTTCAGACGTGTGCTCTTCCGATCTTAAGAAGGGTTTGACTTGTGCAAAAACTTCTTGGGT
Tile_16_Fw_139	CTACACGACGCTCTTCCGATCTNCACTATCTCTTGGTGCAGAAAATTCAGTTGCTTACTCT			Tile_16_Rev_139	GTGACTGGAGTTCAGACGTGTGCTCTTCCGATCTATTCTCTAGTTTGACTTGTGCAAAAACTTCTTGGGT
Tile_16_Fw_140	CTACACGACGCTCTTCCGATCTNNGTGATCTCCTTGGTGCAGAAAATTCAGTTGCTTACTCT			Tile_16_Rev_140	GTGACTGGAGTTCAGACGTGTGCTCTTCCGATCTATTCGATGGTTTGACTTGTGCAAAAACTTCTTGGGT
Tile_17_Fw_111	CTACACGACGCTCTTCCGATCTNAATAATAGGGCAGTTTTTGTACACAATTAAACCGTG	Tile_17new_O_Fw_111	CTACACGACGCTCTTCCGATCTNAATAATAGGGCAGTTTTTGTACACAATTAAAMCGTG	Tile_17_Rev_111	GTGACTGGAGTTCAGACGTGTGCTCTTCCGATCTATATCCTATCTAGCAGCAATATCACCAAGGCA
Tile_17_Fw_112	CTACACGACGCTCTTCCGATCTNNGTCGGATAGGCAGTTTTTGTACACAATTAAACCGTG	Tile_17new_O_Fw_112	CTACACGACGCTCTTCCGATCTNNGTCGGATAGGCAGTTTTTGTACACAATTAAAMCGTG	Tile_17_Rev_112	GTGACTGGAGTTCAGACGTGTGCTCTTCCGATCTGATAGGATTCTAGCAGCAATATCACCAAGGCA
Tile_17_Fw_113	CTACACGACGCTCTTCCGATCTNNNCACATTGTGGCAGTTTTTGTACACAATTAAACCGTG	Tile_17new_O_Fw_113	CTACACGACGCTCTTCCGATCTNNNCACATTGTGGCAGTTTTTGTACACAATTAAAMCGTG	Tile_17_Rev_113	GTGACTGGAGTTCAGACGTGTGCTCTTCCGATCTATACTGCGTCTAGCAGCAATATCACCAAGGCA
Tile_17_Fw_114	CTACACGACGCTCTTCCGATCTNNNNGGTTACAAGGCAGTTTTTGTACACAATTAAACCGTG	Tile_17new_O_Fw_114	CTACACGACGCTCTTCCGATCTNNNNGGTTACAAGGCAGTTTTTGTACACAATTAAAMCGTG	Tile_17_Rev_114	GTGACTGGAGTTCAGACGTGTGCTCTTCCGATCTTCTTCCGATCTAGCAGCAATATCACCAAGGCA
Tile_17_Fw_115	CTACACGACGCTCTTCCGATCTNCACGAATTGGCAGTTTTTGTACACAATTAAACCGTG	Tile_17new_O_Fw_115	CTACACGACGCTCTTCCGATCTNCACGAATTGGCAGTTTTTGTACACAATTAAAMCGTG	Tile_17_Rev_115	GTGACTGGAGTTCAGACGTGTGCTCTTCCGATCTATACCTATTCTAGCAGCAATATCACCAAGGCA
Tile_17_Fw_116	CTACACGACGCTCTTCCGATCTNNGGTATGCAGGCAGTTTTTGTACACAATTAAACCGTG	Tile_17new_O_Fw_116	CTACACGACGCTCTTCCGATCTNNGGTATGCAGGCAGTTTTTGTACACAATTAAAMCGTG	Tile_17_Rev_116	GTGACTGGAGTTCAGACGTGTGCTCTTCCGATCTTCGTTATATCTAGCAGCAATATCACCAAGGCA
Tile_17_Fw_117	CTACACGACGCTCTTCCGATCTNNNCAGGACCTGGCAGTTTTTGTACACAATTAAACCGTG	Tile_17new_O_Fw_117	CTACACGACGCTCTTCCGATCTNNNCAGGACCTGGCAGTTTTTGTACACAATTAAAMCGTG	Tile_17_Rev_117	GTGACTGGAGTTCAGACGTGTGCTCTTCCGATCTTAATTAGTTCTAGCAGCAATATCACCAAGGCA
Tile_17_Fw_118	CTACACGACGCTCTTCCGATCTNNNNGGACTGGCGGCAGTTTTTGTACACAATTAAACCGTG	Tile_17new_O_Fw_118	CTACACGACGCTCTTCCGATCTNNNNGGACTGGCGGCAGTTTTTGTACACAATTAAAMCGTG	Tile_17_Rev_118	GTGACTGGAGTTCAGACGTGTGCTCTTCCGATCTATTATTCGTCTAGCAGCAATATCACCAAGGCA
Tile_17_Fw_119	CTACACGACGCTCTTCCGATCTNCAGAGCGAGGCAGTTTTTGTACACAATTAAACCGTG	Tile_17new_O_Fw_119	CTACACGACGCTCTTCCGATCTNCAGAGCGAGGCAGTTTTTGTACACAATTAAAMCGTG	Tile_17_Rev_119	GTGACTGGAGTTCAGACGTGTGCTCTTCCGATCTTAATAATCTCTAGCAGCAATATCACCAAGGCA
Tile_17_Fw_120	CTACACGACGCTCTTCCGATCTNNGGAGCTAGGGCAGTTTTTGTACACAATTAAACCGTG	Tile_17new_O_Fw_120	CTACACGACGCTCTTCCGATCTNNGGAGCTAGGGCAGTTTTTGTACACAATTAAAMCGTG	Tile_17_Rev_120	GTGACTGGAGTTCAGACGTGTGCTCTTCCGATCTATTATCGCTCTAGCAGCAATATCACCAAGGCA
Tile_17_Fw_121	CTACACGACGCTCTTCCGATCTNNNCAGCTTAGGGCAGTTTTTGTACACAATTAAACCGTG	Tile_17new_O_Fw_121	CTACACGACGCTCTTCCGATCTNNNCAGCTTAGGGCAGTTTTTGTACACAATTAAAMCGTG	Tile_17_Rev_121	GTGACTGGAGTTCAGACGTGTGCTCTTCCGATCTTAATATAGTCTAGCAGCAATATCACCAAGGCA
Tile_17_Fw_122	CTACACGACGCTCTTCCGATCTNNNNCCGCCAACGGCAGTTTTTGTACACAATTAAACCGTG	Tile_17new_O_Fw_122	CTACACGACGCTCTTCCGATCTNNNNCCGCCAACGGCAGTTTTTGTACACAATTAAAMCGTG	Tile_17_Rev_122	GTGACTGGAGTTCAGACGTGTGCTCTTCCGATCTATTAGACATCTAGCAGCAATATCACCAAGGCA
Tile_17_Fw_123	CTACACGACGCTCTTCCGATCTNCCTATGCGGGCAGTTTTTGTACACAATTAAACCGTG	Tile_17new_O_Fw_123	CTACACGACGCTCTTCCGATCTNCCTATGCGGGCAGTTTTTGTACACAATTAAAMCGTG	Tile_17_Rev_123	GTGACTGGAGTTCAGACGTGTGCTCTTCCGATCTATAGATCTTCTAGCAGCAATATCACCAAGGCA
Tile_17_Fw_124	CTACACGACGCTCTTCCGATCTNNGGATCCGAGGCAGTTTTTGTACACAATTAAACCGTG	Tile_17new_O_Fw_124	CTACACGACGCTCTTCCGATCTNNGGATCCGAGGCAGTTTTTGTACACAATTAAAMCGTG	Tile_17_Rev_124	GTGACTGGAGTTCAGACGTGTGCTCTTCCGATCTTAGAGCTCTCTAGCAGCAATATCACCAAGGCA
Tile_17_Fw_125	CTACACGACGCTCTTCCGATCTNNNGGATTGTTGGCAGTTTTTGTACACAATTAAACCGTG	Tile_17new_O_Fw_125	CTACACGACGCTCTTCCGATCTNNNGGATTGTTGGCAGTTTTTGTACACAATTAAAMCGTG	Tile_17_Rev_125	GTGACTGGAGTTCAGACGTGTGCTCTTCCGATCTATTACAATTCTAGCAGCAATATCACCAAGGCA
Tile_17_Fw_126	CTACACGACGCTCTTCCGATCTNNNNCAGGTGAAGGCAGTTTTTGTACACAATTAAACCGTG	Tile_17new_O_Fw_126	CTACACGACGCTCTTCCGATCTNNNNCAGGTGAAGGCAGTTTTTGTACACAATTAAAMCGTG	Tile_17_Rev_126	GTGACTGGAGTTCAGACGTGTGCTCTTCCGATCTATTGAAGTTCTAGCAGCAATATCACCAAGGCA
Tile_17_Fw_127	CTACACGACGCTCTTCCGATCTNGGAACATTGGCAGTTTTTGTACACAATTAAACCGTG	Tile_17new_O_Fw_127	CTACACGACGCTCTTCCGATCTNGGAACATTGGCAGTTTTTGTACACAATTAAAMCGTG	Tile_17_Rev_127	GTGACTGGAGTTCAGACGTGTGCTCTTCCGATCTATTGATTCTCTAGCAGCAATATCACCAAGGCA
Tile_17_Fw_128	CTACACGACGCTCTTCCGATCTNNCAAGACTCGGCAGTTTTTGTACACAATTAAACCGTG	Tile_17new_O_Fw_128	CTACACGACGCTCTTCCGATCTNNCAAGACTCGGCAGTTTTTGTACACAATTAAAMCGTG	Tile_17_Rev_128	GTGACTGGAGTTCAGACGTGTGCTCTTCCGATCTTAACTAAGTCTAGCAGCAATATCACCAAGGCA
Tile_17_Fw_129	CTACACGACGCTCTTCCGATCTNNNGTGCGGCGGGCAGTTTTTGTACACAATTAAACCGTG	Tile_17new_O_Fw_129	CTACACGACGCTCTTCCGATCTNNNGTGCGGCGGGCAGTTTTTGTACACAATTAAAMCGTG	Tile_17_Rev_129	GTGACTGGAGTTCAGACGTGTGCTCTTCCGATCTATTGACAATCTAGCAGCAATATCACCAAGGCA
Tile_17_Fw_130	CTACACGACGCTCTTCCGATCTNNNNCAATCTTCGGCAGTTTTTGTACACAATTAAACCGTG	Tile_17new_O_Fw_130	CTACACGACGCTCTTCCGATCTNNNNCAATCTTCGGCAGTTTTTGTACACAATTAAAMCGTG	Tile_17_Rev_130	GTGACTGGAGTTCAGACGTGTGCTCTTCCGATCTATTGTGTTTCTAGCAGCAATATCACCAAGGCA
Tile_17_Fw_131	CTACACGACGCTCTTCCGATCTNGTGCTCAGGGCAGTTTTTGTACACAATTAAACCGTG	Tile_17new_O_Fw_131	CTACACGACGCTCTTCCGATCTNGTGCTCAGGGCAGTTTTTGTACACAATTAAAMCGTG	Tile_17_Rev_131	GTGACTGGAGTTCAGACGTGTGCTCTTCCGATCTATTGCTGATCTAGCAGCAATATCACCAAGGCA
Tile_17_Fw_132	CTACACGACGCTCTTCCGATCTNNCAACGCATGGCAGTTTTTGTACACAATTAAACCGTG	Tile_17new_O_Fw_132	CTACACGACGCTCTTCCGATCTNNCAACGCATGGCAGTTTTTGTACACAATTAAAMCGTG	Tile_17_Rev_132	GTGACTGGAGTTCAGACGTGTGCTCTTCCGATCTTACATCCTTCTAGCAGCAATATCACCAAGGCA
Tile_17_Fw_133	CTACACGACGCTCTTCCGATCTNNNGTGTAGGCGGCAGTTTTTGTACACAATTAAACCGTG	Tile_17new_O_Fw_133	CTACACGACGCTCTTCCGATCTNNNGTGTAGGCGGCAGTTTTTGTACACAATTAAAMCGTG	Tile_17_Rev_133	GTGACTGGAGTTCAGACGTGTGCTCTTCCGATCTATTCACGGTCTAGCAGCAATATCACCAAGGCA
Tile_17_Fw_134	CTACACGACGCTCTTCCGATCTNNNNCAACTATAGGCAGTTTTTGTACACAATTAAACCGTG	Tile_17new_O_Fw_134	CTACACGACGCTCTTCCGATCTNNNNCAACTATAGGCAGTTTTTGTACACAATTAAAMCGTG	Tile_17_Rev_134	GTGACTGGAGTTCAGACGTGTGCTCTTCCGATCTTAATTGACTCTAGCAGCAATATCACCAAGGCA
Tile_17_Fw_135	CTACACGACGCTCTTCCGATCTNGCATTGCAGGCAGTTTTTGTACACAATTAAACCGTG	Tile_17new_O_Fw_135	CTACACGACGCTCTTCCGATCTNGCATTGCAGGCAGTTTTTGTACACAATTAAAMCGTG	Tile_17_Rev_135	GTGACTGGAGTTCAGACGTGTGCTCTTCCGATCTATAGTCTGTCTAGCAGCAATATCACCAAGGCA
Tile_17_Fw_136	CTACACGACGCTCTTCCGATCTNNCTTACATGGGCAGTTTTTGTACACAATTAAACCGTG	Tile_17new_O_Fw_136	CTACACGACGCTCTTCCGATCTNNCTTACATGGGCAGTTTTTGTACACAATTAAAMCGTG	Tile_17_Rev_136	GTGACTGGAGTTCAGACGTGTGCTCTTCCGATCTTATAAGACTCTAGCAGCAATATCACCAAGGCA
Tile_17_Fw_137	CTACACGACGCTCTTCCGATCTNNNGTGTATAGGGCAGTTTTTGTACACAATTAAACCGTG	Tile_17new_O_Fw_137	CTACACGACGCTCTTCCGATCTNNNGTGTATAGGGCAGTTTTTGTACACAATTAAAMCGTG	Tile_17_Rev_137	GTGACTGGAGTTCAGACGTGTGCTCTTCCGATCTATTCTTACTCTAGCAGCAATATCACCAAGGCA
Tile_17_Fw_138	CTACACGACGCTCTTCCGATCTNNNNAATCACTCGGCAGTTTTTGTACACAATTAAACCGTG	Tile_17new_O_Fw_138	CTACACGACGCTCTTCCGATCTNNNNAATCACTCGGCAGTTTTTGTACACAATTAAAMCGTG	Tile_17_Rev_138	GTGACTGGAGTTCAGACGTGTGCTCTTCCGATCTTAAGAAGGTCTAGCAGCAATATCACCAAGGCA
Tile_17_Fw_139	CTACACGACGCTCTTCCGATCTNCACTATCTGGCAGTTTTTGTACACAATTAAACCGTG	Tile_17new_O_Fw_139	CTACACGACGCTCTTCCGATCTNCACTATCTGGCAGTTTTTGTACACAATTAAAMCGTG	Tile_17_Rev_139	GTGACTGGAGTTCAGACGTGTGCTCTTCCGATCTATTCTCTATCTAGCAGCAATATCACCAAGGCA
Tile_17_Fw_140	CTACACGACGCTCTTCCGATCTNNGTGATCTCGGCAGTTTTTGTACACAATTAAACCGTG	Tile_17new_O_Fw_140	CTACACGACGCTCTTCCGATCTNNGTGATCTCGGCAGTTTTTGTACACAATTAAAMCGTG	Tile_17_Rev_140	GTGACTGGAGTTCAGACGTGTGCTCTTCCGATCTATTCGATGTCTAGCAGCAATATCACCAAGGCA
Tile_SampleCTR_Fw_111	CTACACGACGCTCTTCCGATCTNAATAATAGATGTCTCGCTCCGTGGCCTTAGCTGT			Tile_SampleCTR_Rev_111	GTGACTGGAGTTCAGACGTGTGCTCTTCCGATCTATATCCTAGGCTGTGACAAAGTCACATGGTTCAC
Tile_SampleCTR_Fw_112	CTACACGACGCTCTTCCGATCTNNGTCGGATAATGTCTCGCTCCGTGGCCTTAGCTGT			Tile_SampleCTR_Rev_112	GTGACTGGAGTTCAGACGTGTGCTCTTCCGATCTGATAGGATGGCTGTGACAAAGTCACATGGTTCAC
Tile_SampleCTR_Fw_113	CTACACGACGCTCTTCCGATCTNNNCACATTGTATGTCTCGCTCCGTGGCCTTAGCTGT			Tile_SampleCTR_Rev_113	GTGACTGGAGTTCAGACGTGTGCTCTTCCGATCTATACTGCGGGCTGTGACAAAGTCACATGGTTCAC
Tile_SampleCTR_Fw_114	CTACACGACGCTCTTCCGATCTNNNNGGTTACAAATGTCTCGCTCCGTGGCCTTAGCTGT			Tile_SampleCTR_Rev_114	GTGACTGGAGTTCAGACGTGTGCTCTTCCGATCTTCTTCCGAGGCTGTGACAAAGTCACATGGTTCAC
Tile_SampleCTR_Fw_115	CTACACGACGCTCTTCCGATCTNCACGAATTATGTCTCGCTCCGTGGCCTTAGCTGT			Tile_SampleCTR_Rev_115	GTGACTGGAGTTCAGACGTGTGCTCTTCCGATCTATACCTATGGCTGTGACAAAGTCACATGGTTCAC
Tile_SampleCTR_Fw_116	CTACACGACGCTCTTCCGATCTNNGGTATGCAATGTCTCGCTCCGTGGCCTTAGCTGT			Tile_SampleCTR_Rev_116	GTGACTGGAGTTCAGACGTGTGCTCTTCCGATCTTCGTTATAGGCTGTGACAAAGTCACATGGTTCAC
Tile_SampleCTR_Fw_117	CTACACGACGCTCTTCCGATCTNNNCAGGACCTATGTCTCGCTCCGTGGCCTTAGCTGT			Tile_SampleCTR_Rev_117	GTGACTGGAGTTCAGACGTGTGCTCTTCCGATCTTAATTAGTGGCTGTGACAAAGTCACATGGTTCAC
Tile_SampleCTR_Fw_118	CTACACGACGCTCTTCCGATCTNNNNGGACTGGCATGTCTCGCTCCGTGGCCTTAGCTGT			Tile_SampleCTR_Rev_118	GTGACTGGAGTTCAGACGTGTGCTCTTCCGATCTATTATTCGGGCTGTGACAAAGTCACATGGTTCAC
Tile_SampleCTR_Fw_119	CTACACGACGCTCTTCCGATCTNCAGAGCGAATGTCTCGCTCCGTGGCCTTAGCTGT			Tile_SampleCTR_Rev_119	GTGACTGGAGTTCAGACGTGTGCTCTTCCGATCTTAATAATCGGCTGTGACAAAGTCACATGGTTCAC
Tile_SampleCTR_Fw_120	CTACACGACGCTCTTCCGATCTNNGGAGCTAGATGTCTCGCTCCGTGGCCTTAGCTGT			Tile_SampleCTR_Rev_120	GTGACTGGAGTTCAGACGTGTGCTCTTCCGATCTATTATCGCGGCTGTGACAAAGTCACATGGTTCAC
Tile_SampleCTR_Fw_121	CTACACGACGCTCTTCCGATCTNNNCAGCTTAGATGTCTCGCTCCGTGGCCTTAGCTGT			Tile_SampleCTR_Rev_121	GTGACTGGAGTTCAGACGTGTGCTCTTCCGATCTTAATATAGGGCTGTGACAAAGTCACATGGTTCAC
Tile_SampleCTR_Fw_122	CTACACGACGCTCTTCCGATCTNNNNCCGCCAACATGTCTCGCTCCGTGGCCTTAGCTGT			Tile_SampleCTR_Rev_122	GTGACTGGAGTTCAGACGTGTGCTCTTCCGATCTATTAGACAGGCTGTGACAAAGTCACATGGTTCAC
Tile_SampleCTR_Fw_123	CTACACGACGCTCTTCCGATCTNCCTATGCGATGTCTCGCTCCGTGGCCTTAGCTGT			Tile_SampleCTR_Rev_123	GTGACTGGAGTTCAGACGTGTGCTCTTCCGATCTATAGATCTGGCTGTGACAAAGTCACATGGTTCAC
Tile_SampleCTR_Fw_124	CTACACGACGCTCTTCCGATCTNNGGATCCGAATGTCTCGCTCCGTGGCCTTAGCTGT			Tile_SampleCTR_Rev_124	GTGACTGGAGTTCAGACGTGTGCTCTTCCGATCTTAGAGCTCGGCTGTGACAAAGTCACATGGTTCAC
Tile_SampleCTR_Fw_125	CTACACGACGCTCTTCCGATCTNNNGGATTGTTATGTCTCGCTCCGTGGCCTTAGCTGT			Tile_SampleCTR_Rev_125	GTGACTGGAGTTCAGACGTGTGCTCTTCCGATCTATTACAATGGCTGTGACAAAGTCACATGGTTCAC
Tile_SampleCTR_Fw_126	CTACACGACGCTCTTCCGATCTNNNNCAGGTGAAATGTCTCGCTCCGTGGCCTTAGCTGT			Tile_SampleCTR_Rev_126	GTGACTGGAGTTCAGACGTGTGCTCTTCCGATCTATTGAAGTGGCTGTGACAAAGTCACATGGTTCAC
Tile_SampleCTR_Fw_127	CTACACGACGCTCTTCCGATCTNGGAACATTATGTCTCGCTCCGTGGCCTTAGCTGT			Tile_SampleCTR_Rev_127	GTGACTGGAGTTCAGACGTGTGCTCTTCCGATCTATTGATTCGGCTGTGACAAAGTCACATGGTTCAC
Tile_SampleCTR_Fw_128	CTACACGACGCTCTTCCGATCTNNCAAGACTCATGTCTCGCTCCGTGGCCTTAGCTGT			Tile_SampleCTR_Rev_128	GTGACTGGAGTTCAGACGTGTGCTCTTCCGATCTTAACTAAGGGCTGTGACAAAGTCACATGGTTCAC
Tile_SampleCTR_Fw_129	CTACACGACGCTCTTCCGATCTNNNGTGCGGCGATGTCTCGCTCCGTGGCCTTAGCTGT			Tile_SampleCTR_Rev_129	GTGACTGGAGTTCAGACGTGTGCTCTTCCGATCTATTGACAAGGCTGTGACAAAGTCACATGGTTCAC
Tile_SampleCTR_Fw_130	CTACACGACGCTCTTCCGATCTNNNNCAATCTTCATGTCTCGCTCCGTGGCCTTAGCTGT			Tile_SampleCTR_Rev_130	GTGACTGGAGTTCAGACGTGTGCTCTTCCGATCTATTGTGTTGGCTGTGACAAAGTCACATGGTTCAC
Tile_SampleCTR_Fw_131	CTACACGACGCTCTTCCGATCTNGTGCTCAGATGTCTCGCTCCGTGGCCTTAGCTGT			Tile_SampleCTR_Rev_131	GTGACTGGAGTTCAGACGTGTGCTCTTCCGATCTATTGCTGAGGCTGTGACAAAGTCACATGGTTCAC
Tile_SampleCTR_Fw_132	CTACACGACGCTCTTCCGATCTNNCAACGCATATGTCTCGCTCCGTGGCCTTAGCTGT			Tile_SampleCTR_Rev_132	GTGACTGGAGTTCAGACGTGTGCTCTTCCGATCTTACATCCTGGCTGTGACAAAGTCACATGGTTCAC
Tile_SampleCTR_Fw_133	CTACACGACGCTCTTCCGATCTNNNGTGTAGGCATGTCTCGCTCCGTGGCCTTAGCTGT			Tile_SampleCTR_Rev_133	GTGACTGGAGTTCAGACGTGTGCTCTTCCGATCTATTCACGGGGCTGTGACAAAGTCACATGGTTCAC
Tile_SampleCTR_Fw_134	CTACACGACGCTCTTCCGATCTNNNNCAACTATAATGTCTCGCTCCGTGGCCTTAGCTGT			Tile_SampleCTR_Rev_134	GTGACTGGAGTTCAGACGTGTGCTCTTCCGATCTTAATTGACGGCTGTGACAAAGTCACATGGTTCAC
Tile_SampleCTR_Fw_135	CTACACGACGCTCTTCCGATCTNGCATTGCAATGTCTCGCTCCGTGGCCTTAGCTGT			Tile_SampleCTR_Rev_135	GTGACTGGAGTTCAGACGTGTGCTCTTCCGATCTATAGTCTGGGCTGTGACAAAGTCACATGGTTCAC
Tile_SampleCTR_Fw_136	CTACACGACGCTCTTCCGATCTNNCTTACATGATGTCTCGCTCCGTGGCCTTAGCTGT			Tile_SampleCTR_Rev_136	GTGACTGGAGTTCAGACGTGTGCTCTTCCGATCTTATAAGACGGCTGTGACAAAGTCACATGGTTCAC
Tile_SampleCTR_Fw_137	CTACACGACGCTCTTCCGATCTNNNGTGTATAGATGTCTCGCTCCGTGGCCTTAGCTGT			Tile_SampleCTR_Rev_137	GTGACTGGAGTTCAGACGTGTGCTCTTCCGATCTATTCTTACGGCTGTGACAAAGTCACATGGTTCAC
Tile_SampleCTR_Fw_138	CTACACGACGCTCTTCCGATCTNNNNAATCACTCATGTCTCGCTCCGTGGCCTTAGCTGT			Tile_SampleCTR_Rev_138	GTGACTGGAGTTCAGACGTGTGCTCTTCCGATCTTAAGAAGGGGCTGTGACAAAGTCACATGGTTCAC
Tile_SampleCTR_Fw_139	CTACACGACGCTCTTCCGATCTNCACTATCTATGTCTCGCTCCGTGGCCTTAGCTGT			Tile_SampleCTR_Rev_139	GTGACTGGAGTTCAGACGTGTGCTCTTCCGATCTATTCTCTAGGCTGTGACAAAGTCACATGGTTCAC
Tile_SampleCTR_Fw_140	CTACACGACGCTCTTCCGATCTNNGTGATCTCATGTCTCGCTCCGTGGCCTTAGCTGT			Tile_SampleCTR_Rev_140	GTGACTGGAGTTCAGACGTGTGCTCTTCCGATCTATTCGATGGGCTGTGACAAAGTCACATGGTTCAC
Tile_18_Fw_111	CTACACGACGCTCTTCCGATCTNAATAATAGacattgccaaaaggcttctacgca			Tile_18_Rev_111	GTGACTGGAGTTCAGACGTGTGCTCTTCCGATCTATATCCTAgaggcttcttagaagcctcagcagca
Tile_18_Fw_112	CTACACGACGCTCTTCCGATCTNNGTCGGATAacattgccaaaaggcttctacgca			Tile_18_Rev_112	GTGACTGGAGTTCAGACGTGTGCTCTTCCGATCTGATAGGATgaggcttcttagaagcctcagcagca
Tile_18_Fw_113	CTACACGACGCTCTTCCGATCTNNNCACATTGTacattgccaaaaggcttctacgca			Tile_18_Rev_113	GTGACTGGAGTTCAGACGTGTGCTCTTCCGATCTATACTGCGgaggcttcttagaagcctcagcagca
Tile_18_Fw_114	CTACACGACGCTCTTCCGATCTNNNNGGTTACAAacattgccaaaaggcttctacgca			Tile_18_Rev_114	GTGACTGGAGTTCAGACGTGTGCTCTTCCGATCTTCTTCCGAgaggcttcttagaagcctcagcagca
Tile_18_Fw_115	CTACACGACGCTCTTCCGATCTNCACGAATTacattgccaaaaggcttctacgca			Tile_18_Rev_115	GTGACTGGAGTTCAGACGTGTGCTCTTCCGATCTATACCTATgaggcttcttagaagcctcagcagca
Tile_18_Fw_116	CTACACGACGCTCTTCCGATCTNNGGTATGCAacattgccaaaaggcttctacgca			Tile_18_Rev_116	GTGACTGGAGTTCAGACGTGTGCTCTTCCGATCTTCGTTATAgaggcttcttagaagcctcagcagca
Tile_18_Fw_117	CTACACGACGCTCTTCCGATCTNNNCAGGACCTacattgccaaaaggcttctacgca			Tile_18_Rev_117	GTGACTGGAGTTCAGACGTGTGCTCTTCCGATCTTAATTAGTgaggcttcttagaagcctcagcagca
Tile_18_Fw_118	CTACACGACGCTCTTCCGATCTNNNNGGACTGGCacattgccaaaaggcttctacgca			Tile_18_Rev_118	GTGACTGGAGTTCAGACGTGTGCTCTTCCGATCTATTATTCGgaggcttcttagaagcctcagcagca
Tile_18_Fw_119	CTACACGACGCTCTTCCGATCTNCAGAGCGAacattgccaaaaggcttctacgca			Tile_18_Rev_119	GTGACTGGAGTTCAGACGTGTGCTCTTCCGATCTTAATAATCgaggcttcttagaagcctcagcagca
Tile_18_Fw_120	CTACACGACGCTCTTCCGATCTNNGGAGCTAGacattgccaaaaggcttctacgca			Tile_18_Rev_120	GTGACTGGAGTTCAGACGTGTGCTCTTCCGATCTATTATCGCgaggcttcttagaagcctcagcagca
Tile_18_Fw_121	CTACACGACGCTCTTCCGATCTNNNCAGCTTAGacattgccaaaaggcttctacgca			Tile_18_Rev_121	GTGACTGGAGTTCAGACGTGTGCTCTTCCGATCTTAATATAGgaggcttcttagaagcctcagcagca
Tile_18_Fw_122	CTACACGACGCTCTTCCGATCTNNNNCCGCCAACacattgccaaaaggcttctacgca			Tile_18_Rev_122	GTGACTGGAGTTCAGACGTGTGCTCTTCCGATCTATTAGACAgaggcttcttagaagcctcagcagca
Tile_18_Fw_123	CTACACGACGCTCTTCCGATCTNCCTATGCGacattgccaaaaggcttctacgca			Tile_18_Rev_123	GTGACTGGAGTTCAGACGTGTGCTCTTCCGATCTATAGATCTgaggcttcttagaagcctcagcagca
Tile_18_Fw_124	CTACACGACGCTCTTCCGATCTNNGGATCCGAacattgccaaaaggcttctacgca			Tile_18_Rev_124	GTGACTGGAGTTCAGACGTGTGCTCTTCCGATCTTAGAGCTCgaggcttcttagaagcctcagcagca
Tile_18_Fw_125	CTACACGACGCTCTTCCGATCTNNNGGATTGTTacattgccaaaaggcttctacgca			Tile_18_Rev_125	GTGACTGGAGTTCAGACGTGTGCTCTTCCGATCTATTACAATgaggcttcttagaagcctcagcagca
Tile_18_Fw_126	CTACACGACGCTCTTCCGATCTNNNNCAGGTGAAacattgccaaaaggcttctacgca			Tile_18_Rev_126	GTGACTGGAGTTCAGACGTGTGCTCTTCCGATCTATTGAAGTgaggcttcttagaagcctcagcagca
Tile_18_Fw_127	CTACACGACGCTCTTCCGATCTNGGAACATTacattgccaaaaggcttctacgca			Tile_18_Rev_127	GTGACTGGAGTTCAGACGTGTGCTCTTCCGATCTATTGATTCgaggcttcttagaagcctcagcagca
Tile_18_Fw_128	CTACACGACGCTCTTCCGATCTNNCAAGACTCacattgccaaaaggcttctacgca			Tile_18_Rev_128	GTGACTGGAGTTCAGACGTGTGCTCTTCCGATCTTAACTAAGgaggcttcttagaagcctcagcagca
Tile_18_Fw_129	CTACACGACGCTCTTCCGATCTNNNGTGCGGCGacattgccaaaaggcttctacgca			Tile_18_Rev_129	GTGACTGGAGTTCAGACGTGTGCTCTTCCGATCTATTGACAAgaggcttcttagaagcctcagcagca
Tile_18_Fw_130	CTACACGACGCTCTTCCGATCTNNNNCAATCTTCacattgccaaaaggcttctacgca			Tile_18_Rev_130	GTGACTGGAGTTCAGACGTGTGCTCTTCCGATCTATTGTGTTgaggcttcttagaagcctcagcagca
Tile_18_Fw_131	CTACACGACGCTCTTCCGATCTNGTGCTCAGacattgccaaaaggcttctacgca			Tile_18_Rev_131	GTGACTGGAGTTCAGACGTGTGCTCTTCCGATCTATTGCTGAgaggcttcttagaagcctcagcagca
Tile_18_Fw_132	CTACACGACGCTCTTCCGATCTNNCAACGCATacattgccaaaaggcttctacgca			Tile_18_Rev_132	GTGACTGGAGTTCAGACGTGTGCTCTTCCGATCTTACATCCTgaggcttcttagaagcctcagcagca
Tile_18_Fw_133	CTACACGACGCTCTTCCGATCTNNNGTGTAGGCacattgccaaaaggcttctacgca			Tile_18_Rev_133	GTGACTGGAGTTCAGACGTGTGCTCTTCCGATCTATTCACGGgaggcttcttagaagcctcagcagca
Tile_18_Fw_134	CTACACGACGCTCTTCCGATCTNNNNCAACTATAacattgccaaaaggcttctacgca			Tile_18_Rev_134	GTGACTGGAGTTCAGACGTGTGCTCTTCCGATCTTAATTGACgaggcttcttagaagcctcagcagca
Tile_18_Fw_135	CTACACGACGCTCTTCCGATCTNGCATTGCAacattgccaaaaggcttctacgca			Tile_18_Rev_135	GTGACTGGAGTTCAGACGTGTGCTCTTCCGATCTATAGTCTGgaggcttcttagaagcctcagcagca
Tile_18_Fw_136	CTACACGACGCTCTTCCGATCTNNCTTACATGacattgccaaaaggcttctacgca			Tile_18_Rev_136	GTGACTGGAGTTCAGACGTGTGCTCTTCCGATCTTATAAGACgaggcttcttagaagcctcagcagca
Tile_18_Fw_137	CTACACGACGCTCTTCCGATCTNNNGTGTATAGacattgccaaaaggcttctacgca			Tile_18_Rev_137	GTGACTGGAGTTCAGACGTGTGCTCTTCCGATCTATTCTTACgaggcttcttagaagcctcagcagca
Tile_18_Fw_138	CTACACGACGCTCTTCCGATCTNNNNAATCACTCacattgccaaaaggcttctacgca			Tile_18_Rev_138	GTGACTGGAGTTCAGACGTGTGCTCTTCCGATCTTAAGAAGGgaggcttcttagaagcctcagcagca
Tile_18_Fw_139	CTACACGACGCTCTTCCGATCTNCACTATCTacattgccaaaaggcttctacgca			Tile_18_Rev_139	GTGACTGGAGTTCAGACGTGTGCTCTTCCGATCTATTCTCTAgaggcttcttagaagcctcagcagca
Tile_18_Fw_140	CTACACGACGCTCTTCCGATCTNNGTGATCTCacattgccaaaaggcttctacgca			Tile_18_Rev_140	GTGACTGGAGTTCAGACGTGTGCTCTTCCGATCTATTCGATGgaggcttcttagaagcctcagcagca
Tile_InfluenzaA_Fw_111	CTACACGACGCTCTTCCGATCTNAATAATAGCCCCCTCAAAGCCGAGATCGC			Tile_InfluenzaA_Rev_111	GTGACTGGAGTTCAGACGTGTGCTCTTCCGATCTATATCCTACTCACTGGGCACGGTGAGCGTGAA
Tile_InfluenzaA_Fw_112	CTACACGACGCTCTTCCGATCTNNGTCGGATACCCCCTCAAAGCCGAGATCGC			Tile_InfluenzaA_Rev_112	GTGACTGGAGTTCAGACGTGTGCTCTTCCGATCTGATAGGATCTCACTGGGCACGGTGAGCGTGAA
Tile_InfluenzaA_Fw_113	CTACACGACGCTCTTCCGATCTNNNCACATTGTCCCCCTCAAAGCCGAGATCGC			Tile_InfluenzaA_Rev_113	GTGACTGGAGTTCAGACGTGTGCTCTTCCGATCTATACTGCGCTCACTGGGCACGGTGAGCGTGAA
Tile_InfluenzaA_Fw_114	CTACACGACGCTCTTCCGATCTNNNNGGTTACAACCCCCTCAAAGCCGAGATCGC			Tile_InfluenzaA_Rev_114	GTGACTGGAGTTCAGACGTGTGCTCTTCCGATCTTCTTCCGACTCACTGGGCACGGTGAGCGTGAA
Tile_InfluenzaA_Fw_115	CTACACGACGCTCTTCCGATCTNCACGAATTCCCCCTCAAAGCCGAGATCGC			Tile_InfluenzaA_Rev_115	GTGACTGGAGTTCAGACGTGTGCTCTTCCGATCTATACCTATCTCACTGGGCACGGTGAGCGTGAA
Tile_InfluenzaA_Fw_116	CTACACGACGCTCTTCCGATCTNNGGTATGCACCCCCTCAAAGCCGAGATCGC			Tile_InfluenzaA_Rev_116	GTGACTGGAGTTCAGACGTGTGCTCTTCCGATCTTCGTTATACTCACTGGGCACGGTGAGCGTGAA
Tile_InfluenzaA_Fw_117	CTACACGACGCTCTTCCGATCTNNNCAGGACCTCCCCCTCAAAGCCGAGATCGC			Tile_InfluenzaA_Rev_117	GTGACTGGAGTTCAGACGTGTGCTCTTCCGATCTTAATTAGTCTCACTGGGCACGGTGAGCGTGAA
Tile_InfluenzaA_Fw_118	CTACACGACGCTCTTCCGATCTNNNNGGACTGGCCCCCCTCAAAGCCGAGATCGC			Tile_InfluenzaA_Rev_118	GTGACTGGAGTTCAGACGTGTGCTCTTCCGATCTATTATTCGCTCACTGGGCACGGTGAGCGTGAA
Tile_InfluenzaA_Fw_119	CTACACGACGCTCTTCCGATCTNCAGAGCGACCCCCTCAAAGCCGAGATCGC			Tile_InfluenzaA_Rev_119	GTGACTGGAGTTCAGACGTGTGCTCTTCCGATCTTAATAATCCTCACTGGGCACGGTGAGCGTGAA
Tile_InfluenzaA_Fw_120	CTACACGACGCTCTTCCGATCTNNGGAGCTAGCCCCCTCAAAGCCGAGATCGC			Tile_InfluenzaA_Rev_120	GTGACTGGAGTTCAGACGTGTGCTCTTCCGATCTATTATCGCCTCACTGGGCACGGTGAGCGTGAA
Tile_InfluenzaA_Fw_121	CTACACGACGCTCTTCCGATCTNNNCAGCTTAGCCCCCTCAAAGCCGAGATCGC			Tile_InfluenzaA_Rev_121	GTGACTGGAGTTCAGACGTGTGCTCTTCCGATCTTAATATAGCTCACTGGGCACGGTGAGCGTGAA
Tile_InfluenzaA_Fw_122	CTACACGACGCTCTTCCGATCTNNNNCCGCCAACCCCCCTCAAAGCCGAGATCGC			Tile_InfluenzaA_Rev_122	GTGACTGGAGTTCAGACGTGTGCTCTTCCGATCTATTAGACACTCACTGGGCACGGTGAGCGTGAA
Tile_InfluenzaA_Fw_123	CTACACGACGCTCTTCCGATCTNCCTATGCGCCCCCTCAAAGCCGAGATCGC			Tile_InfluenzaA_Rev_123	GTGACTGGAGTTCAGACGTGTGCTCTTCCGATCTATAGATCTCTCACTGGGCACGGTGAGCGTGAA
Tile_InfluenzaA_Fw_124	CTACACGACGCTCTTCCGATCTNNGGATCCGACCCCCTCAAAGCCGAGATCGC			Tile_InfluenzaA_Rev_124	GTGACTGGAGTTCAGACGTGTGCTCTTCCGATCTTAGAGCTCCTCACTGGGCACGGTGAGCGTGAA
Tile_InfluenzaA_Fw_125	CTACACGACGCTCTTCCGATCTNNNGGATTGTTCCCCCTCAAAGCCGAGATCGC			Tile_InfluenzaA_Rev_125	GTGACTGGAGTTCAGACGTGTGCTCTTCCGATCTATTACAATCTCACTGGGCACGGTGAGCGTGAA
Tile_InfluenzaA_Fw_126	CTACACGACGCTCTTCCGATCTNNNNCAGGTGAACCCCCTCAAAGCCGAGATCGC			Tile_InfluenzaA_Rev_126	GTGACTGGAGTTCAGACGTGTGCTCTTCCGATCTATTGAAGTCTCACTGGGCACGGTGAGCGTGAA
Tile_InfluenzaA_Fw_127	CTACACGACGCTCTTCCGATCTNGGAACATTCCCCCTCAAAGCCGAGATCGC			Tile_InfluenzaA_Rev_127	GTGACTGGAGTTCAGACGTGTGCTCTTCCGATCTATTGATTCCTCACTGGGCACGGTGAGCGTGAA
Tile_InfluenzaA_Fw_128	CTACACGACGCTCTTCCGATCTNNCAAGACTCCCCCCTCAAAGCCGAGATCGC			Tile_InfluenzaA_Rev_128	GTGACTGGAGTTCAGACGTGTGCTCTTCCGATCTTAACTAAGCTCACTGGGCACGGTGAGCGTGAA
Tile_InfluenzaA_Fw_129	CTACACGACGCTCTTCCGATCTNNNGTGCGGCGCCCCCTCAAAGCCGAGATCGC			Tile_InfluenzaA_Rev_129	GTGACTGGAGTTCAGACGTGTGCTCTTCCGATCTATTGACAACTCACTGGGCACGGTGAGCGTGAA
Tile_InfluenzaA_Fw_130	CTACACGACGCTCTTCCGATCTNNNNCAATCTTCCCCCCTCAAAGCCGAGATCGC			Tile_InfluenzaA_Rev_130	GTGACTGGAGTTCAGACGTGTGCTCTTCCGATCTATTGTGTTCTCACTGGGCACGGTGAGCGTGAA
Tile_InfluenzaA_Fw_131	CTACACGACGCTCTTCCGATCTNGTGCTCAGCCCCCTCAAAGCCGAGATCGC			Tile_InfluenzaA_Rev_131	GTGACTGGAGTTCAGACGTGTGCTCTTCCGATCTATTGCTGACTCACTGGGCACGGTGAGCGTGAA
Tile_InfluenzaA_Fw_132	CTACACGACGCTCTTCCGATCTNNCAACGCATCCCCCTCAAAGCCGAGATCGC			Tile_InfluenzaA_Rev_132	GTGACTGGAGTTCAGACGTGTGCTCTTCCGATCTTACATCCTCTCACTGGGCACGGTGAGCGTGAA
Tile_InfluenzaA_Fw_133	CTACACGACGCTCTTCCGATCTNNNGTGTAGGCCCCCCTCAAAGCCGAGATCGC			Tile_InfluenzaA_Rev_133	GTGACTGGAGTTCAGACGTGTGCTCTTCCGATCTATTCACGGCTCACTGGGCACGGTGAGCGTGAA
Tile_InfluenzaA_Fw_134	CTACACGACGCTCTTCCGATCTNNNNCAACTATACCCCCTCAAAGCCGAGATCGC			Tile_InfluenzaA_Rev_134	GTGACTGGAGTTCAGACGTGTGCTCTTCCGATCTTAATTGACCTCACTGGGCACGGTGAGCGTGAA
Tile_InfluenzaA_Fw_135	CTACACGACGCTCTTCCGATCTNGCATTGCACCCCCTCAAAGCCGAGATCGC			Tile_InfluenzaA_Rev_135	GTGACTGGAGTTCAGACGTGTGCTCTTCCGATCTATAGTCTGCTCACTGGGCACGGTGAGCGTGAA
Tile_InfluenzaA_Fw_136	CTACACGACGCTCTTCCGATCTNNCTTACATGCCCCCTCAAAGCCGAGATCGC			Tile_InfluenzaA_Rev_136	GTGACTGGAGTTCAGACGTGTGCTCTTCCGATCTTATAAGACCTCACTGGGCACGGTGAGCGTGAA
Tile_InfluenzaA_Fw_137	CTACACGACGCTCTTCCGATCTNNNGTGTATAGCCCCCTCAAAGCCGAGATCGC			Tile_InfluenzaA_Rev_137	GTGACTGGAGTTCAGACGTGTGCTCTTCCGATCTATTCTTACCTCACTGGGCACGGTGAGCGTGAA
Tile_InfluenzaA_Fw_138	CTACACGACGCTCTTCCGATCTNNNNAATCACTCCCCCCTCAAAGCCGAGATCGC			Tile_InfluenzaA_Rev_138	GTGACTGGAGTTCAGACGTGTGCTCTTCCGATCTTAAGAAGGCTCACTGGGCACGGTGAGCGTGAA
Tile_InfluenzaA_Fw_139	CTACACGACGCTCTTCCGATCTNCACTATCTCCCCCTCAAAGCCGAGATCGC			Tile_InfluenzaA_Rev_139	GTGACTGGAGTTCAGACGTGTGCTCTTCCGATCTATTCTCTACTCACTGGGCACGGTGAGCGTGAA
Tile_InfluenzaA_Fw_140	CTACACGACGCTCTTCCGATCTNNGTGATCTCCCCCCTCAAAGCCGAGATCGC			Tile_InfluenzaA_Rev_140	GTGACTGGAGTTCAGACGTGTGCTCTTCCGATCTATTCGATGCTCACTGGGCACGGTGAGCGTGAA

## Sheet: Process
	1. Mix all components of RT reaction
		ingredients per RT reaction								100	enter number of reactions here
		Nuclease free H2O		3.56						356
		10X RT Buffer		2.5						250
		25 mM dNTPs		0.5						50
		1M DTT		0.1						10
		SUM		6.66						666
		add H2O		11.84						1184
		primer mix		0.5	typically prepare one reaction for "Blue" and one for "Red" tiles					50
		RNAse Inh.		0.62						62
		SS3		0.38						38
	2. distribute in 96 well PCR plate, 20ul per well
		keep on ice
	3. Add 5ul of sample to reaction
		mix well
	4. Reverse Transcription
		55C, 40'
		95C, 3'
		4C
	5. Add PCR Top-Up
		ingredients per PCR1 reaction							100	enter number of reactions here
		Nuclease free H2O		0.485					48.5
		10X PCR top up buffer		2.5					250
		100 mM dUTP (NEB)		0.07					7
		SUM		3.055					305.5
		add H2O		10.9445					1094.45
		UDG		0.5					50
		HS TAQ		0.5					50
		mix
		Add Primer mix freshly		10					1000
		typically done in a 96 well plate for different indices
		Keep on ice
	Add 25ul to each sample, keep on ice
	6. Degradation of putative contamination with amplicons (UDG)
		room temperature 5'
	7. PCR1
		add plate to PCR block when at 95C! (important for priming specificity)
		Step#
		1	1h at 95C
		2	3 min at 95C
		3	30 sec at 95C			10 high stringency cycles
		4	5 min at 63C
		5	GO TO #3, 9 times
		6	30 sec at 95C
		7	30 sec at 63C			35 high efficiency cycles
		8	40 sec at 72C
		9	GO TO #6, 34 times
		10	1 min at 72C
		11	Cool to 12C
	!!! From here on all steps must be done in different location dedicated to Post-PCR processing !!!
		Run analytic gel or continue with processing
	8. Pooling
		pool e.g. 10ul of desired wells, at this step also "Blue" and "Red" tile amplicons are pooled
		*For schematic see Supplementary dataset 3 - SOP
	9. Exostar treatment
				Volume (ul)
		amplicon pool		5
		ExoStar mix		2
			37C	30'
			80C	15'
			cool
	10. PCR 2					100	enter number of reactions here
		H2O		31.43		3143
		10X PCR Buffer		5		500
		dNTPs (25uM)		0.5		50
		dUTP (100uM)		0.07		7
		HOT START Taq		0.5		50
		SUM		37.5		3750
		ADD PCR 2 primers:		10		1000
		ADD 2.5ul ExoStar treated template to reaction
		PCR program:
		95C	5'
		95C	30''
		65C	30''	8X
		72C	40''
		72C	3'
		cool
	11. Pooling
		Pool all samples
		Gel extraction of band at ~ 500bp
	11. NGS
		follow standard Illumina protocols

## Sheet: PCR2 5' primer 1-96
Well Position	Name	Sequence	barcode sequence for forskalle
A1	UD501	AATGATACGGCGACCACCGAGATCTACACAATAACGTACACGACGCTCTTCCGATCT	AATAACGT
B1	UD502	AATGATACGGCGACCACCGAGATCTACACTTCTTGAAACACGACGCTCTTCCGATCT	TTCTTGAA
C1	UD503	AATGATACGGCGACCACCGAGATCTACACGGCAGATCACACGACGCTCTTCCGATCT	GGCAGATC
D1	UD504	AATGATACGGCGACCACCGAGATCTACACCTATGTTAACACGACGCTCTTCCGATCT	CTATGTTA
E1	UD505	AATGATACGGCGACCACCGAGATCTACACGTTGACGCACACGACGCTCTTCCGATCT	GTTGACGC
F1	UD506	AATGATACGGCGACCACCGAGATCTACACATCTACGAACACGACGCTCTTCCGATCT	ATCTACGA
G1	UD507	AATGATACGGCGACCACCGAGATCTACACCTCGACAGACACGACGCTCTTCCGATCT	CTCGACAG
H1	UD508	AATGATACGGCGACCACCGAGATCTACACGAGGCTGCACACGACGCTCTTCCGATCT	GAGGCTGC
A2	UD509	AATGATACGGCGACCACCGAGATCTACACCCTCGTAGACACGACGCTCTTCCGATCT	CCTCGTAG
B2	UD510	AATGATACGGCGACCACCGAGATCTACACCATAGGCAACACGACGCTCTTCCGATCT	CATAGGCA
C2	UD511	AATGATACGGCGACCACCGAGATCTACACAGATGAACACACGACGCTCTTCCGATCT	AGATGAAC
D2	UD512	AATGATACGGCGACCACCGAGATCTACACCCGAGTATACACGACGCTCTTCCGATCT	CCGAGTAT
E2	UD513	AATGATACGGCGACCACCGAGATCTACACAATATTGAACACGACGCTCTTCCGATCT	AATATTGA
F2	UD514	AATGATACGGCGACCACCGAGATCTACACGTATACCGACACGACGCTCTTCCGATCT	GTATACCG
G2	UD515	AATGATACGGCGACCACCGAGATCTACACGATCCAACACACGACGCTCTTCCGATCT	GATCCAAC
H2	UD516	AATGATACGGCGACCACCGAGATCTACACAGATACGCACACGACGCTCTTCCGATCT	AGATACGC
A3	UD517	AATGATACGGCGACCACCGAGATCTACACGGTATCTTACACGACGCTCTTCCGATCT	GGTATCTT
B3	UD518	AATGATACGGCGACCACCGAGATCTACACCCTCTGGCACACGACGCTCTTCCGATCT	CCTCTGGC
C3	UD519	AATGATACGGCGACCACCGAGATCTACACCCATTGTGACACGACGCTCTTCCGATCT	CCATTGTG
D3	UD520	AATGATACGGCGACCACCGAGATCTACACACTACGGTACACGACGCTCTTCCGATCT	ACTACGGT
E3	UD521	AATGATACGGCGACCACCGAGATCTACACAAGTGCTAACACGACGCTCTTCCGATCT	AAGTGCTA
F3	UD522	AATGATACGGCGACCACCGAGATCTACACGCCGAACGACACGACGCTCTTCCGATCT	GCCGAACG
G3	UD523	AATGATACGGCGACCACCGAGATCTACACTGTCCACGACACGACGCTCTTCCGATCT	TGTCCACG
H3	UD524	AATGATACGGCGACCACCGAGATCTACACGACACACTACACGACGCTCTTCCGATCT	GACACACT
A4	UD525	AATGATACGGCGACCACCGAGATCTACACAATATGCTACACGACGCTCTTCCGATCT	AATATGCT
B4	UD526	AATGATACGGCGACCACCGAGATCTACACTTCTCATAACACGACGCTCTTCCGATCT	TTCTCATA
C4	UD527	AATGATACGGCGACCACCGAGATCTACACTCTGTGATACACGACGCTCTTCCGATCT	TCTGTGAT
D4	UD528	AATGATACGGCGACCACCGAGATCTACACCCGAACTTACACGACGCTCTTCCGATCT	CCGAACTT
E4	UD529	AATGATACGGCGACCACCGAGATCTACACGTCTAACAACACGACGCTCTTCCGATCT	GTCTAACA
F4	UD530	AATGATACGGCGACCACCGAGATCTACACGACGCCATACACGACGCTCTTCCGATCT	GACGCCAT
G4	UD531	AATGATACGGCGACCACCGAGATCTACACGCCAATGTACACGACGCTCTTCCGATCT	GCCAATGT
H4	UD532	AATGATACGGCGACCACCGAGATCTACACCCAACGTCACACGACGCTCTTCCGATCT	CCAACGTC
A5	UD533	AATGATACGGCGACCACCGAGATCTACACGTAGATAAACACGACGCTCTTCCGATCT	GTAGATAA
B5	UD534	AATGATACGGCGACCACCGAGATCTACACCTTACGGCACACGACGCTCTTCCGATCT	CTTACGGC
C5	UD535	AATGATACGGCGACCACCGAGATCTACACCCAAGTGCACACGACGCTCTTCCGATCT	CCAAGTGC
D5	UD536	AATGATACGGCGACCACCGAGATCTACACCTAACTCAACACGACGCTCTTCCGATCT	CTAACTCA
E5	UD537	AATGATACGGCGACCACCGAGATCTACACAATATCTGACACGACGCTCTTCCGATCT	AATATCTG
F5	UD538	AATGATACGGCGACCACCGAGATCTACACTTATATCAACACGACGCTCTTCCGATCT	TTATATCA
G5	UD539	AATGATACGGCGACCACCGAGATCTACACCTGCGGATACACGACGCTCTTCCGATCT	CTGCGGAT
H5	UD540	AATGATACGGCGACCACCGAGATCTACACGCGGCTTGACACGACGCTCTTCCGATCT	GCGGCTTG
A6	UD541	AATGATACGGCGACCACCGAGATCTACACGAGTTGATACACGACGCTCTTCCGATCT	GAGTTGAT
B6	UD542	AATGATACGGCGACCACCGAGATCTACACGCACTGAGACACGACGCTCTTCCGATCT	GCACTGAG
C6	UD543	AATGATACGGCGACCACCGAGATCTACACGACCACCTACACGACGCTCTTCCGATCT	GACCACCT
D6	UD544	AATGATACGGCGACCACCGAGATCTACACTGGCTAGGACACGACGCTCTTCCGATCT	TGGCTAGG
E6	UD545	AATGATACGGCGACCACCGAGATCTACACCCTACCGGACACGACGCTCTTCCGATCT	CCTACCGG
F6	UD546	AATGATACGGCGACCACCGAGATCTACACGGAGGATGACACGACGCTCTTCCGATCT	GGAGGATG
G6	UD547	AATGATACGGCGACCACCGAGATCTACACCGCTGAATACACGACGCTCTTCCGATCT	CGCTGAAT
H6	UD548	AATGATACGGCGACCACCGAGATCTACACTGTGACGAACACGACGCTCTTCCGATCT	TGTGACGA
A7	UD549	AATGATACGGCGACCACCGAGATCTACACAATAGATTACACGACGCTCTTCCGATCT	AATAGATT
B7	UD550	AATGATACGGCGACCACCGAGATCTACACTTAGCGCAACACGACGCTCTTCCGATCT	TTAGCGCA
C7	UD551	AATGATACGGCGACCACCGAGATCTACACGCGGCCGTACACGACGCTCTTCCGATCT	GCGGCCGT
D7	UD552	AATGATACGGCGACCACCGAGATCTACACCAGTAACCACACGACGCTCTTCCGATCT	CAGTAACC
E7	UD553	AATGATACGGCGACCACCGAGATCTACACGCCTAGTAACACGACGCTCTTCCGATCT	GCCTAGTA
F7	UD554	AATGATACGGCGACCACCGAGATCTACACCACGGCGCACACGACGCTCTTCCGATCT	CACGGCGC
G7	UD555	AATGATACGGCGACCACCGAGATCTACACGGTGCAGAACACGACGCTCTTCCGATCT	GGTGCAGA
H7	UD556	AATGATACGGCGACCACCGAGATCTACACTCGCTGACACACGACGCTCTTCCGATCT	TCGCTGAC
A8	UD557	AATGATACGGCGACCACCGAGATCTACACCAGCCAGTACACGACGCTCTTCCGATCT	CAGCCAGT
B8	UD558	AATGATACGGCGACCACCGAGATCTACACCGTCAACCACACGACGCTCTTCCGATCT	CGTCAACC
C8	UD559	AATGATACGGCGACCACCGAGATCTACACGCCGGCGAACACGACGCTCTTCCGATCT	GCCGGCGA
D8	UD560	AATGATACGGCGACCACCGAGATCTACACGCCTCCGGACACGACGCTCTTCCGATCT	GCCTCCGG
E8	UD561	AATGATACGGCGACCACCGAGATCTACACAATAGTCCACACGACGCTCTTCCGATCT	AATAGTCC
F8	UD562	AATGATACGGCGACCACCGAGATCTACACTTAGACGTACACGACGCTCTTCCGATCT	TTAGACGT
G8	UD563	AATGATACGGCGACCACCGAGATCTACACGTGGACTAACACGACGCTCTTCCGATCT	GTGGACTA
H8	UD564	AATGATACGGCGACCACCGAGATCTACACCACGGACGACACGACGCTCTTCCGATCT	CACGGACG
A9	UD565	AATGATACGGCGACCACCGAGATCTACACCACTAGAGACACGACGCTCTTCCGATCT	CACTAGAG
B9	UD566	AATGATACGGCGACCACCGAGATCTACACGCAGATGGACACGACGCTCTTCCGATCT	GCAGATGG
C9	UD567	AATGATACGGCGACCACCGAGATCTACACCTCTCACGACACGACGCTCTTCCGATCT	CTCTCACG
D9	UD568	AATGATACGGCGACCACCGAGATCTACACGGAATCACACACGACGCTCTTCCGATCT	GGAATCAC
E9	UD569	AATGATACGGCGACCACCGAGATCTACACCGTTGACGACACGACGCTCTTCCGATCT	CGTTGACG
F9	UD570	AATGATACGGCGACCACCGAGATCTACACCATCAGGTACACGACGCTCTTCCGATCT	CATCAGGT
G9	UD571	AATGATACGGCGACCACCGAGATCTACACCGTTGTAAACACGACGCTCTTCCGATCT	CGTTGTAA
H9	UD572	AATGATACGGCGACCACCGAGATCTACACGGCACGGTACACGACGCTCTTCCGATCT	GGCACGGT
A10	UD573	AATGATACGGCGACCACCGAGATCTACACAATAGCAAACACGACGCTCTTCCGATCT	AATAGCAA
B10	UD574	AATGATACGGCGACCACCGAGATCTACACTGATCGGTACACGACGCTCTTCCGATCT	TGATCGGT
C10	UD575	AATGATACGGCGACCACCGAGATCTACACAGTAGTATACACGACGCTCTTCCGATCT	AGTAGTAT
D10	UD576	AATGATACGGCGACCACCGAGATCTACACGTTAGAGGACACGACGCTCTTCCGATCT	GTTAGAGG
E10	UD577	AATGATACGGCGACCACCGAGATCTACACCCTTACAGACACGACGCTCTTCCGATCT	CCTTACAG
F10	UD578	AATGATACGGCGACCACCGAGATCTACACGTACATTGACACGACGCTCTTCCGATCT	GTACATTG
G10	UD579	AATGATACGGCGACCACCGAGATCTACACGGAGACCAACACGACGCTCTTCCGATCT	GGAGACCA
H10	UD580	AATGATACGGCGACCACCGAGATCTACACCGAACACCACACGACGCTCTTCCGATCT	CGAACACC
A11	UD581	AATGATACGGCGACCACCGAGATCTACACGAGAACAAACACGACGCTCTTCCGATCT	GAGAACAA
B11	UD582	AATGATACGGCGACCACCGAGATCTACACTGTGAATCACACGACGCTCTTCCGATCT	TGTGAATC
C11	UD583	AATGATACGGCGACCACCGAGATCTACACGGTTAAGGACACGACGCTCTTCCGATCT	GGTTAAGG
D11	UD584	AATGATACGGCGACCACCGAGATCTACACAGACCGCAACACGACGCTCTTCCGATCT	AGACCGCA
E11	UD585	AATGATACGGCGACCACCGAGATCTACACAATACAGGACACGACGCTCTTCCGATCT	AATACAGG
F11	UD586	AATGATACGGCGACCACCGAGATCTACACTGATGGCCACACGACGCTCTTCCGATCT	TGATGGCC
G11	UD587	AATGATACGGCGACCACCGAGATCTACACTGTCACCTACACGACGCTCTTCCGATCT	TGTCACCT
H11	UD588	AATGATACGGCGACCACCGAGATCTACACGCTTCGGCACACGACGCTCTTCCGATCT	GCTTCGGC
A12	UD589	AATGATACGGCGACCACCGAGATCTACACCCAGTGGTACACGACGCTCTTCCGATCT	CCAGTGGT
B12	UD590	AATGATACGGCGACCACCGAGATCTACACGCACACGCACACGACGCTCTTCCGATCT	GCACACGC
C12	UD591	AATGATACGGCGACCACCGAGATCTACACGTCACGTCACACGACGCTCTTCCGATCT	GTCACGTC
D12	UD592	AATGATACGGCGACCACCGAGATCTACACGCAGCTCCACACGACGCTCTTCCGATCT	GCAGCTCC
E12	UD593	AATGATACGGCGACCACCGAGATCTACACCATGCAGCACACGACGCTCTTCCGATCT	CATGCAGC
F12	UD594	AATGATACGGCGACCACCGAGATCTACACACGATTGCACACGACGCTCTTCCGATCT	ACGATTGC
G12	UD595	AATGATACGGCGACCACCGAGATCTACACGACATTCGACACGACGCTCTTCCGATCT	GACATTCG
H12	UD596	AATGATACGGCGACCACCGAGATCTACACGCGAATACACACGACGCTCTTCCGATCT	GCGAATAC

## Sheet: PCR2 5' primer 97-192
Well Position	Name	Sequence	barcode sequence for forskalle
A1	UD597	AATGATACGGCGACCACCGAGATCTACACAATTAATGACACGACGCTCTTCCGATCT	AATTAATG
B1	UD598	AATGATACGGCGACCACCGAGATCTACACTTAATTCCACACGACGCTCTTCCGATCT	TTAATTCC
C1	UD599	AATGATACGGCGACCACCGAGATCTACACGAAGGAACACACGACGCTCTTCCGATCT	GAAGGAAC
D1	UD5100	AATGATACGGCGACCACCGAGATCTACACCAGGCATAACACGACGCTCTTCCGATCT	CAGGCATA
E1	UD5101	AATGATACGGCGACCACCGAGATCTACACCCAATACTACACGACGCTCTTCCGATCT	CCAATACT
F1	UD5102	AATGATACGGCGACCACCGAGATCTACACTCGCGCATACACGACGCTCTTCCGATCT	TCGCGCAT
G1	UD5103	AATGATACGGCGACCACCGAGATCTACACGTGTGAACACACGACGCTCTTCCGATCT	GTGTGAAC
H1	UD5104	AATGATACGGCGACCACCGAGATCTACACGGTGGCACACACGACGCTCTTCCGATCT	GGTGGCAC
A2	UD5105	AATGATACGGCGACCACCGAGATCTACACTAGGTGCTACACGACGCTCTTCCGATCT	TAGGTGCT
B2	UD5106	AATGATACGGCGACCACCGAGATCTACACGAGCGGTTACACGACGCTCTTCCGATCT	GAGCGGTT
C2	UD5107	AATGATACGGCGACCACCGAGATCTACACAGGATTAGACACGACGCTCTTCCGATCT	AGGATTAG
D2	UD5108	AATGATACGGCGACCACCGAGATCTACACGTGAGCCAACACGACGCTCTTCCGATCT	GTGAGCCA
E2	UD5109	AATGATACGGCGACCACCGAGATCTACACAATTATGCACACGACGCTCTTCCGATCT	AATTATGC
F2	UD5110	AATGATACGGCGACCACCGAGATCTACACTTACGCCGACACGACGCTCTTCCGATCT	TTACGCCG
G2	UD5111	AATGATACGGCGACCACCGAGATCTACACGTAGTGATACACGACGCTCTTCCGATCT	GTAGTGAT
H2	UD5112	AATGATACGGCGACCACCGAGATCTACACTGGTTGCAACACGACGCTCTTCCGATCT	TGGTTGCA
A3	UD5113	AATGATACGGCGACCACCGAGATCTACACGTCCGACCACACGACGCTCTTCCGATCT	GTCCGACC
B3	UD5114	AATGATACGGCGACCACCGAGATCTACACGCCAGCCGACACGACGCTCTTCCGATCT	GCCAGCCG
C3	UD5115	AATGATACGGCGACCACCGAGATCTACACCTCGTGTCACACGACGCTCTTCCGATCT	CTCGTGTC
D3	UD5116	AATGATACGGCGACCACCGAGATCTACACGCCGTGGCACACGACGCTCTTCCGATCT	GCCGTGGC
E3	UD5117	AATGATACGGCGACCACCGAGATCTACACGTAGCCACACACGACGCTCTTCCGATCT	GTAGCCAC
F3	UD5118	AATGATACGGCGACCACCGAGATCTACACGACTTATAACACGACGCTCTTCCGATCT	GACTTATA
G3	UD5119	AATGATACGGCGACCACCGAGATCTACACGAACGTCGACACGACGCTCTTCCGATCT	GAACGTCG
H3	UD5120	AATGATACGGCGACCACCGAGATCTACACATGCGTAGACACGACGCTCTTCCGATCT	ATGCGTAG
A4	UD5121	AATGATACGGCGACCACCGAGATCTACACAATTAGATACACGACGCTCTTCCGATCT	AATTAGAT
B4	UD5122	AATGATACGGCGACCACCGAGATCTACACTTACGATAACACGACGCTCTTCCGATCT	TTACGATA
C4	UD5123	AATGATACGGCGACCACCGAGATCTACACCTGTACAAACACGACGCTCTTCCGATCT	CTGTACAA
D4	UD5124	AATGATACGGCGACCACCGAGATCTACACCGTGGTTGACACGACGCTCTTCCGATCT	CGTGGTTG
E4	UD5125	AATGATACGGCGACCACCGAGATCTACACTGTAGCGGACACGACGCTCTTCCGATCT	TGTAGCGG
F4	UD5126	AATGATACGGCGACCACCGAGATCTACACGTGTCATGACACGACGCTCTTCCGATCT	GTGTCATG
G4	UD5127	AATGATACGGCGACCACCGAGATCTACACGAACCGGTACACGACGCTCTTCCGATCT	GAACCGGT
H4	UD5128	AATGATACGGCGACCACCGAGATCTACACCACTCTGAACACGACGCTCTTCCGATCT	CACTCTGA
A5	UD5129	AATGATACGGCGACCACCGAGATCTACACTACACGTTACACGACGCTCTTCCGATCT	TACACGTT
B5	UD5130	AATGATACGGCGACCACCGAGATCTACACGAGTGCCTACACGACGCTCTTCCGATCT	GAGTGCCT
C5	UD5131	AATGATACGGCGACCACCGAGATCTACACGACGGTCCACACGACGCTCTTCCGATCT	GACGGTCC
D5	UD5132	AATGATACGGCGACCACCGAGATCTACACCTGATGCTACACGACGCTCTTCCGATCT	CTGATGCT
E5	UD5133	AATGATACGGCGACCACCGAGATCTACACAATTACCAACACGACGCTCTTCCGATCT	AATTACCA
F5	UD5134	AATGATACGGCGACCACCGAGATCTACACGTCCTGTTACACGACGCTCTTCCGATCT	GTCCTGTT
G5	UD5135	AATGATACGGCGACCACCGAGATCTACACGTTAACAGACACGACGCTCTTCCGATCT	GTTAACAG
H5	UD5136	AATGATACGGCGACCACCGAGATCTACACAGCCTGTAACACGACGCTCTTCCGATCT	AGCCTGTA
A6	UD5137	AATGATACGGCGACCACCGAGATCTACACACGTTGCTACACGACGCTCTTCCGATCT	ACGTTGCT
B6	UD5138	AATGATACGGCGACCACCGAGATCTACACGGTGTTGCACACGACGCTCTTCCGATCT	GGTGTTGC
C6	UD5139	AATGATACGGCGACCACCGAGATCTACACTGGTACTAACACGACGCTCTTCCGATCT	TGGTACTA
D6	UD5140	AATGATACGGCGACCACCGAGATCTACACCATCATTGACACGACGCTCTTCCGATCT	CATCATTG
E6	UD5141	AATGATACGGCGACCACCGAGATCTACACGACGATTGACACGACGCTCTTCCGATCT	GACGATTG
F6	UD5142	AATGATACGGCGACCACCGAGATCTACACCGGCCGAAACACGACGCTCTTCCGATCT	CGGCCGAA
G6	UD5143	AATGATACGGCGACCACCGAGATCTACACCTGCCGCCACACGACGCTCTTCCGATCT	CTGCCGCC
H6	UD5144	AATGATACGGCGACCACCGAGATCTACACGCATTAGCACACGACGCTCTTCCGATCT	GCATTAGC
A7	UD5145	AATGATACGGCGACCACCGAGATCTACACAATTGAGAACACGACGCTCTTCCGATCT	AATTGAGA
B7	UD5146	AATGATACGGCGACCACCGAGATCTACACTTCAAGAGACACGACGCTCTTCCGATCT	TTCAAGAG
C7	UD5147	AATGATACGGCGACCACCGAGATCTACACGTCCGCAAACACGACGCTCTTCCGATCT	GTCCGCAA
D7	UD5148	AATGATACGGCGACCACCGAGATCTACACCAAGGTAGACACGACGCTCTTCCGATCT	CAAGGTAG
E7	UD5149	AATGATACGGCGACCACCGAGATCTACACAGCGACTCACACGACGCTCTTCCGATCT	AGCGACTC
F7	UD5150	AATGATACGGCGACCACCGAGATCTACACGTAGTATCACACGACGCTCTTCCGATCT	GTAGTATC
G7	UD5151	AATGATACGGCGACCACCGAGATCTACACGTGGCGAAACACGACGCTCTTCCGATCT	GTGGCGAA
H7	UD5152	AATGATACGGCGACCACCGAGATCTACACACGTGCGCACACGACGCTCTTCCGATCT	ACGTGCGC
A8	UD5153	AATGATACGGCGACCACCGAGATCTACACGAAGACAGACACGACGCTCTTCCGATCT	GAAGACAG
B8	UD5154	AATGATACGGCGACCACCGAGATCTACACGCGCAGATACACGACGCTCTTCCGATCT	GCGCAGAT
C8	UD5155	AATGATACGGCGACCACCGAGATCTACACAGAGACATACACGACGCTCTTCCGATCT	AGAGACAT
D8	UD5156	AATGATACGGCGACCACCGAGATCTACACCACTTGTTACACGACGCTCTTCCGATCT	CACTTGTT
E8	UD5157	AATGATACGGCGACCACCGAGATCTACACAATTGGTCACACGACGCTCTTCCGATCT	AATTGGTC
F8	UD5158	AATGATACGGCGACCACCGAGATCTACACTTAACACTACACGACGCTCTTCCGATCT	TTAACACT
G8	UD5159	AATGATACGGCGACCACCGAGATCTACACGCTCAGCGACACGACGCTCTTCCGATCT	GCTCAGCG
H8	UD5160	AATGATACGGCGACCACCGAGATCTACACGTTCAGACACACGACGCTCTTCCGATCT	GTTCAGAC
A9	UD5161	AATGATACGGCGACCACCGAGATCTACACCAGTTGCGACACGACGCTCTTCCGATCT	CAGTTGCG
B9	UD5162	AATGATACGGCGACCACCGAGATCTACACGCAATATGACACGACGCTCTTCCGATCT	GCAATATG
C9	UD5163	AATGATACGGCGACCACCGAGATCTACACCGCAACGTACACGACGCTCTTCCGATCT	CGCAACGT
D9	UD5164	AATGATACGGCGACCACCGAGATCTACACGGTGAGATACACGACGCTCTTCCGATCT	GGTGAGAT
E9	UD5165	AATGATACGGCGACCACCGAGATCTACACCCAGCTGAACACGACGCTCTTCCGATCT	CCAGCTGA
F9	UD5166	AATGATACGGCGACCACCGAGATCTACACGTTGAGCAACACGACGCTCTTCCGATCT	GTTGAGCA
G9	UD5167	AATGATACGGCGACCACCGAGATCTACACCTGTAGTGACACGACGCTCTTCCGATCT	CTGTAGTG
H9	UD5168	AATGATACGGCGACCACCGAGATCTACACGTGCATCCACACGACGCTCTTCCGATCT	GTGCATCC
A10	UD5169	AATGATACGGCGACCACCGAGATCTACACAATTCACTACACGACGCTCTTCCGATCT	AATTCACT
B10	UD5170	AATGATACGGCGACCACCGAGATCTACACTTCAGTGAACACGACGCTCTTCCGATCT	TTCAGTGA
C10	UD5171	AATGATACGGCGACCACCGAGATCTACACAGTCGCGAACACGACGCTCTTCCGATCT	AGTCGCGA
D10	UD5172	AATGATACGGCGACCACCGAGATCTACACCCATATCGACACGACGCTCTTCCGATCT	CCATATCG
E10	UD5173	AATGATACGGCGACCACCGAGATCTACACAAGCATGGACACGACGCTCTTCCGATCT	AAGCATGG
F10	UD5174	AATGATACGGCGACCACCGAGATCTACACCGTGTCTAACACGACGCTCTTCCGATCT	CGTGTCTA
G10	UD5175	AATGATACGGCGACCACCGAGATCTACACTCAGTTGCACACGACGCTCTTCCGATCT	TCAGTTGC
H10	UD5176	AATGATACGGCGACCACCGAGATCTACACCGAGAGTGACACGACGCTCTTCCGATCT	CGAGAGTG
A11	UD5177	AATGATACGGCGACCACCGAGATCTACACCGAGTACGACACGACGCTCTTCCGATCT	CGAGTACG
B11	UD5178	AATGATACGGCGACCACCGAGATCTACACGTGTCTCAACACGACGCTCTTCCGATCT	GTGTCTCA
C11	UD5179	AATGATACGGCGACCACCGAGATCTACACCCATCGCTACACGACGCTCTTCCGATCT	CCATCGCT
D11	UD5180	AATGATACGGCGACCACCGAGATCTACACCTTCGCTCACACGACGCTCTTCCGATCT	CTTCGCTC
E11	UD5181	AATGATACGGCGACCACCGAGATCTACACAATTCTAAACACGACGCTCTTCCGATCT	AATTCTAA
F11	UD5182	AATGATACGGCGACCACCGAGATCTACACTTCATCTGACACGACGCTCTTCCGATCT	TTCATCTG
G11	UD5183	AATGATACGGCGACCACCGAGATCTACACACAGTGAAACACGACGCTCTTCCGATCT	ACAGTGAA
H11	UD5184	AATGATACGGCGACCACCGAGATCTACACAGATGTGAACACGACGCTCTTCCGATCT	AGATGTGA
A12	UD5185	AATGATACGGCGACCACCGAGATCTACACGGCAACTGACACGACGCTCTTCCGATCT	GGCAACTG
B12	UD5186	AATGATACGGCGACCACCGAGATCTACACCAGCGTCTACACGACGCTCTTCCGATCT	CAGCGTCT
C12	UD5187	AATGATACGGCGACCACCGAGATCTACACCTGTCGGTACACGACGCTCTTCCGATCT	CTGTCGGT
D12	UD5188	AATGATACGGCGACCACCGAGATCTACACTCGGCGTTACACGACGCTCTTCCGATCT	TCGGCGTT
E12	UD5189	AATGATACGGCGACCACCGAGATCTACACCACACGCGACACGACGCTCTTCCGATCT	CACACGCG
F12	UD5190	AATGATACGGCGACCACCGAGATCTACACAGCCAACAACACGACGCTCTTCCGATCT	AGCCAACA
G12	UD5191	AATGATACGGCGACCACCGAGATCTACACAGCAAGTTACACGACGCTCTTCCGATCT	AGCAAGTT
H12	UD5192	AATGATACGGCGACCACCGAGATCTACACACGCGTCAACACGACGCTCTTCCGATCT	ACGCGTCA

## Sheet: PCR2 5' primer 193-288
Well Position	Name	Sequence	barcode sequence for forskalle
A1	UD5193	AATGATACGGCGACCACCGAGATCTACACAATGAACCACACGACGCTCTTCCGATCT	AATGAACC
B1	UD5194	AATGATACGGCGACCACCGAGATCTACACGGAAGTGGACACGACGCTCTTCCGATCT	GGAAGTGG
C1	UD5195	AATGATACGGCGACCACCGAGATCTACACCGCTAAGCACACGACGCTCTTCCGATCT	CGCTAAGC
D1	UD5196	AATGATACGGCGACCACCGAGATCTACACGTCATAGCACACGACGCTCTTCCGATCT	GTCATAGC
E1	UD5197	AATGATACGGCGACCACCGAGATCTACACGTGACCATACACGACGCTCTTCCGATCT	GTGACCAT
F1	UD5198	AATGATACGGCGACCACCGAGATCTACACGAAGTTGAACACGACGCTCTTCCGATCT	GAAGTTGA
G1	UD5199	AATGATACGGCGACCACCGAGATCTACACCGCTACCGACACGACGCTCTTCCGATCT	CGCTACCG
H1	UD5200	AATGATACGGCGACCACCGAGATCTACACCGCCTCTTACACGACGCTCTTCCGATCT	CGCCTCTT
A2	UD5201	AATGATACGGCGACCACCGAGATCTACACGTTCTGGAACACGACGCTCTTCCGATCT	GTTCTGGA
B2	UD5202	AATGATACGGCGACCACCGAGATCTACACGAGATGCCACACGACGCTCTTCCGATCT	GAGATGCC
C2	UD5203	AATGATACGGCGACCACCGAGATCTACACGGTTAGCCACACGACGCTCTTCCGATCT	GGTTAGCC
D2	UD5204	AATGATACGGCGACCACCGAGATCTACACGGCTCGACACACGACGCTCTTCCGATCT	GGCTCGAC
E2	UD5205	AATGATACGGCGACCACCGAGATCTACACAATGTGGCACACGACGCTCTTCCGATCT	AATGTGGC
F2	UD5206	AATGATACGGCGACCACCGAGATCTACACGTCACAAGACACGACGCTCTTCCGATCT	GTCACAAG
G2	UD5207	AATGATACGGCGACCACCGAGATCTACACCGTAGATAACACGACGCTCTTCCGATCT	CGTAGATA
H2	UD5208	AATGATACGGCGACCACCGAGATCTACACTGCGGCTAACACGACGCTCTTCCGATCT	TGCGGCTA
A3	UD5209	AATGATACGGCGACCACCGAGATCTACACACAACTCTACACGACGCTCTTCCGATCT	ACAACTCT
B3	UD5210	AATGATACGGCGACCACCGAGATCTACACGATCGCAGACACGACGCTCTTCCGATCT	GATCGCAG
C3	UD5211	AATGATACGGCGACCACCGAGATCTACACTGGAACATACACGACGCTCTTCCGATCT	TGGAACAT
D3	UD5212	AATGATACGGCGACCACCGAGATCTACACCACATACCACACGACGCTCTTCCGATCT	CACATACC
E3	UD5213	AATGATACGGCGACCACCGAGATCTACACGCTAAGAAACACGACGCTCTTCCGATCT	GCTAAGAA
F3	UD5214	AATGATACGGCGACCACCGAGATCTACACCTTAACCAACACGACGCTCTTCCGATCT	CTTAACCA
G3	UD5215	AATGATACGGCGACCACCGAGATCTACACGCCTTCAAACACGACGCTCTTCCGATCT	GCCTTCAA
H3	UD5216	AATGATACGGCGACCACCGAGATCTACACAACTGGAAACACGACGCTCTTCCGATCT	AACTGGAA
A4	UD5217	AATGATACGGCGACCACCGAGATCTACACAATGGAAGACACGACGCTCTTCCGATCT	AATGGAAG
B4	UD5218	AATGATACGGCGACCACCGAGATCTACACTTCAATTCACACGACGCTCTTCCGATCT	TTCAATTC
C4	UD5219	AATGATACGGCGACCACCGAGATCTACACCGTCCTTAACACGACGCTCTTCCGATCT	CGTCCTTA
D4	UD5220	AATGATACGGCGACCACCGAGATCTACACCACCGGTAACACGACGCTCTTCCGATCT	CACCGGTA
E4	UD5221	AATGATACGGCGACCACCGAGATCTACACAGGAACCAACACGACGCTCTTCCGATCT	AGGAACCA
F4	UD5222	AATGATACGGCGACCACCGAGATCTACACGATCTTCCACACGACGCTCTTCCGATCT	GATCTTCC
G4	UD5223	AATGATACGGCGACCACCGAGATCTACACCGGCTTGTACACGACGCTCTTCCGATCT	CGGCTTGT
H4	UD5224	AATGATACGGCGACCACCGAGATCTACACGCCGACACACACGACGCTCTTCCGATCT	GCCGACAC
A5	UD5225	AATGATACGGCGACCACCGAGATCTACACCGGCGTACACACGACGCTCTTCCGATCT	CGGCGTAC
B5	UD5226	AATGATACGGCGACCACCGAGATCTACACGCCTCATTACACGACGCTCTTCCGATCT	GCCTCATT
C5	UD5227	AATGATACGGCGACCACCGAGATCTACACCGGCACGAACACGACGCTCTTCCGATCT	CGGCACGA
D5	UD5228	AATGATACGGCGACCACCGAGATCTACACGCCTGTAGACACGACGCTCTTCCGATCT	GCCTGTAG
E5	UD5229	AATGATACGGCGACCACCGAGATCTACACAATGGCCTACACGACGCTCTTCCGATCT	AATGGCCT
F5	UD5230	AATGATACGGCGACCACCGAGATCTACACTTCCAGGCACACGACGCTCTTCCGATCT	TTCCAGGC
G5	UD5231	AATGATACGGCGACCACCGAGATCTACACTTAACCTCACACGACGCTCTTCCGATCT	TTAACCTC
H5	UD5232	AATGATACGGCGACCACCGAGATCTACACCGTTAGGAACACGACGCTCTTCCGATCT	CGTTAGGA
A6	UD5233	AATGATACGGCGACCACCGAGATCTACACGCCATAATACACGACGCTCTTCCGATCT	GCCATAAT
B6	UD5234	AATGATACGGCGACCACCGAGATCTACACGCCAAGCCACACGACGCTCTTCCGATCT	GCCAAGCC
C6	UD5235	AATGATACGGCGACCACCGAGATCTACACCTCGGTCAACACGACGCTCTTCCGATCT	CTCGGTCA
D6	UD5236	AATGATACGGCGACCACCGAGATCTACACCGCAGGCTACACGACGCTCTTCCGATCT	CGCAGGCT
E6	UD5237	AATGATACGGCGACCACCGAGATCTACACGCGTCCTCACACGACGCTCTTCCGATCT	GCGTCCTC
F6	UD5238	AATGATACGGCGACCACCGAGATCTACACCTACAAGTACACGACGCTCTTCCGATCT	CTACAAGT
G6	UD5239	AATGATACGGCGACCACCGAGATCTACACGCGTGTCCACACGACGCTCTTCCGATCT	GCGTGTCC
H6	UD5240	AATGATACGGCGACCACCGAGATCTACACGCGACTGAACACGACGCTCTTCCGATCT	GCGACTGA
A7	UD5241	AATGATACGGCGACCACCGAGATCTACACAATGCTTGACACGACGCTCTTCCGATCT	AATGCTTG
B7	UD5242	AATGATACGGCGACCACCGAGATCTACACTTAATCAAACACGACGCTCTTCCGATCT	TTAATCAA
C7	UD5243	AATGATACGGCGACCACCGAGATCTACACCTCTGGACACACGACGCTCTTCCGATCT	CTCTGGAC
D7	UD5244	AATGATACGGCGACCACCGAGATCTACACGCTCCAGTACACGACGCTCTTCCGATCT	GCTCCAGT
E7	UD5245	AATGATACGGCGACCACCGAGATCTACACCGCGTTATACACGACGCTCTTCCGATCT	CGCGTTAT
F7	UD5246	AATGATACGGCGACCACCGAGATCTACACGCTCAATCACACGACGCTCTTCCGATCT	GCTCAATC
G7	UD5247	AATGATACGGCGACCACCGAGATCTACACCGCATGTGACACGACGCTCTTCCGATCT	CGCATGTG
H7	UD5248	AATGATACGGCGACCACCGAGATCTACACGCTGCCAAACACGACGCTCTTCCGATCT	GCTGCCAA
A8	UD5249	AATGATACGGCGACCACCGAGATCTACACCGAACTATACACGACGCTCTTCCGATCT	CGAACTAT
B8	UD5250	AATGATACGGCGACCACCGAGATCTACACGCTGTCTCACACGACGCTCTTCCGATCT	GCTGTCTC
C8	UD5251	AATGATACGGCGACCACCGAGATCTACACCGACGGTTACACGACGCTCTTCCGATCT	CGACGGTT
D8	UD5252	AATGATACGGCGACCACCGAGATCTACACGCTTCACAACACGACGCTCTTCCGATCT	GCTTCACA
E8	UD5253	AATGATACGGCGACCACCGAGATCTACACAATGCGCAACACGACGCTCTTCCGATCT	AATGCGCA
F8	UD5254	AATGATACGGCGACCACCGAGATCTACACTGAATCGTACACGACGCTCTTCCGATCT	TGAATCGT
G8	UD5255	AATGATACGGCGACCACCGAGATCTACACCTAACCAGACACGACGCTCTTCCGATCT	CTAACCAG
H8	UD5256	AATGATACGGCGACCACCGAGATCTACACGCTTGTGAACACGACGCTCTTCCGATCT	GCTTGTGA
A9	UD5257	AATGATACGGCGACCACCGAGATCTACACCTGGCACTACACGACGCTCTTCCGATCT	CTGGCACT
B9	UD5258	AATGATACGGCGACCACCGAGATCTACACGCACGGTCACACGACGCTCTTCCGATCT	GCACGGTC
C9	UD5259	AATGATACGGCGACCACCGAGATCTACACCTTGGATTACACGACGCTCTTCCGATCT	CTTGGATT
D9	UD5260	AATGATACGGCGACCACCGAGATCTACACGCACATCAACACGACGCTCTTCCGATCT	GCACATCA
E9	UD5261	AATGATACGGCGACCACCGAGATCTACACCTTCAATAACACGACGCTCTTCCGATCT	CTTCAATA
F9	UD5262	AATGATACGGCGACCACCGAGATCTACACGCAGGTATACACGACGCTCTTCCGATCT	GCAGGTAT
G9	UD5263	AATGATACGGCGACCACCGAGATCTACACCTGAGTCCACACGACGCTCTTCCGATCT	CTGAGTCC
H9	UD5264	AATGATACGGCGACCACCGAGATCTACACGCATACTTACACGACGCTCTTCCGATCT	GCATACTT
A10	UD5265	AATGATACGGCGACCACCGAGATCTACACAATGCCACACACGACGCTCTTCCGATCT	AATGCCAC
B10	UD5266	AATGATACGGCGACCACCGAGATCTACACGGCCGTTGACACGACGCTCTTCCGATCT	GGCCGTTG
C10	UD5267	AATGATACGGCGACCACCGAGATCTACACGCATAGACACACGACGCTCTTCCGATCT	GCATAGAC
D10	UD5268	AATGATACGGCGACCACCGAGATCTACACCATTCGCCACACGACGCTCTTCCGATCT	CATTCGCC
E10	UD5269	AATGATACGGCGACCACCGAGATCTACACGGCCGCGTACACGACGCTCTTCCGATCT	GGCCGCGT
F10	UD5270	AATGATACGGCGACCACCGAGATCTACACCCTGAAGGACACGACGCTCTTCCGATCT	CCTGAAGG
G10	UD5271	AATGATACGGCGACCACCGAGATCTACACGGCCTTCAACACGACGCTCTTCCGATCT	GGCCTTCA
H10	UD5272	AATGATACGGCGACCACCGAGATCTACACGGCTTACTACACGACGCTCTTCCGATCT	GGCTTACT
A11	UD5273	AATGATACGGCGACCACCGAGATCTACACCCGGTCTGACACGACGCTCTTCCGATCT	CCGGTCTG
B11	UD5274	AATGATACGGCGACCACCGAGATCTACACGGCACTCCACACGACGCTCTTCCGATCT	GGCACTCC
C11	UD5275	AATGATACGGCGACCACCGAGATCTACACCATGTCGTACACGACGCTCTTCCGATCT	CATGTCGT
D11	UD5276	AATGATACGGCGACCACCGAGATCTACACGGCAATAAACACGACGCTCTTCCGATCT	GGCAATAA
E11	UD5277	AATGATACGGCGACCACCGAGATCTACACAATCTGAAACACGACGCTCTTCCGATCT	AATCTGAA
F11	UD5278	AATGATACGGCGACCACCGAGATCTACACTGCGAAGTACACGACGCTCTTCCGATCT	TGCGAAGT
G11	UD5279	AATGATACGGCGACCACCGAGATCTACACCAAGGAGAACACGACGCTCTTCCGATCT	CAAGGAGA
H11	UD5280	AATGATACGGCGACCACCGAGATCTACACGGTCTTAGACACGACGCTCTTCCGATCT	GGTCTTAG
A12	UD5281	AATGATACGGCGACCACCGAGATCTACACCAAGTAATACACGACGCTCTTCCGATCT	CAAGTAAT
B12	UD5282	AATGATACGGCGACCACCGAGATCTACACGGTCAGTAACACGACGCTCTTCCGATCT	GGTCAGTA
C12	UD5283	AATGATACGGCGACCACCGAGATCTACACCCAGTCACACACGACGCTCTTCCGATCT	CCAGTCAC
D12	UD5284	AATGATACGGCGACCACCGAGATCTACACGGTCATGTACACGACGCTCTTCCGATCT	GGTCATGT
E12	UD5285	AATGATACGGCGACCACCGAGATCTACACCAACGACCACACGACGCTCTTCCGATCT	CAACGACC
F12	UD5286	AATGATACGGCGACCACCGAGATCTACACGGTTCTTGACACGACGCTCTTCCGATCT	GGTTCTTG
G12	UD5287	AATGATACGGCGACCACCGAGATCTACACCAACATACACACGACGCTCTTCCGATCT	CAACATAC
H12	UD5288	AATGATACGGCGACCACCGAGATCTACACGGTTGATTACACGACGCTCTTCCGATCT	GGTTGATT

## Sheet: PCR2 5' primer 289-384
Well Position	Name	Sequence	barcode sequence for forskalle
A1	UD5289	AATGATACGGCGACCACCGAGATCTACACAATAATAGACACGACGCTCTTCCGATCT	AATAATAG
B1	UD5290	AATGATACGGCGACCACCGAGATCTACACGTCGGATAACACGACGCTCTTCCGATCT	GTCGGATA
C1	UD5291	AATGATACGGCGACCACCGAGATCTACACCACATTGTACACGACGCTCTTCCGATCT	CACATTGT
D1	UD5292	AATGATACGGCGACCACCGAGATCTACACGGTTACAAACACGACGCTCTTCCGATCT	GGTTACAA
E1	UD5293	AATGATACGGCGACCACCGAGATCTACACCACGAATTACACGACGCTCTTCCGATCT	CACGAATT
F1	UD5294	AATGATACGGCGACCACCGAGATCTACACGGTATGCAACACGACGCTCTTCCGATCT	GGTATGCA
G1	UD5295	AATGATACGGCGACCACCGAGATCTACACCAGGACCTACACGACGCTCTTCCGATCT	CAGGACCT
H1	UD5296	AATGATACGGCGACCACCGAGATCTACACGGACTGGCACACGACGCTCTTCCGATCT	GGACTGGC
A2	UD5297	AATGATACGGCGACCACCGAGATCTACACCAGAGCGAACACGACGCTCTTCCGATCT	CAGAGCGA
B2	UD5298	AATGATACGGCGACCACCGAGATCTACACGGAGCTAGACACGACGCTCTTCCGATCT	GGAGCTAG
C2	UD5299	AATGATACGGCGACCACCGAGATCTACACCAGCTTAGACACGACGCTCTTCCGATCT	CAGCTTAG
D2	UD5300	AATGATACGGCGACCACCGAGATCTACACCCGCCAACACACGACGCTCTTCCGATCT	CCGCCAAC
E2	UD5301	AATGATACGGCGACCACCGAGATCTACACCCTATGCGACACGACGCTCTTCCGATCT	CCTATGCG
F2	UD5302	AATGATACGGCGACCACCGAGATCTACACGGATCCGAACACGACGCTCTTCCGATCT	GGATCCGA
G2	UD5303	AATGATACGGCGACCACCGAGATCTACACGGATTGTTACACGACGCTCTTCCGATCT	GGATTGTT
H2	UD5304	AATGATACGGCGACCACCGAGATCTACACCAGGTGAAACACGACGCTCTTCCGATCT	CAGGTGAA
A3	UD5305	AATGATACGGCGACCACCGAGATCTACACGGAACATTACACGACGCTCTTCCGATCT	GGAACATT
B3	UD5306	AATGATACGGCGACCACCGAGATCTACACCAAGACTCACACGACGCTCTTCCGATCT	CAAGACTC
C3	UD5307	AATGATACGGCGACCACCGAGATCTACACGTGCGGCGACACGACGCTCTTCCGATCT	GTGCGGCG
D3	UD5308	AATGATACGGCGACCACCGAGATCTACACCAATCTTCACACGACGCTCTTCCGATCT	CAATCTTC
E3	UD5309	AATGATACGGCGACCACCGAGATCTACACGTGCTCAGACACGACGCTCTTCCGATCT	GTGCTCAG
F3	UD5310	AATGATACGGCGACCACCGAGATCTACACCAACGCATACACGACGCTCTTCCGATCT	CAACGCAT
G3	UD5311	AATGATACGGCGACCACCGAGATCTACACGTGTAGGCACACGACGCTCTTCCGATCT	GTGTAGGC
H3	UD5312	AATGATACGGCGACCACCGAGATCTACACCAACTATAACACGACGCTCTTCCGATCT	CAACTATA
A4	UD5313	AATGATACGGCGACCACCGAGATCTACACGCATTGCAACACGACGCTCTTCCGATCT	GCATTGCA
B4	UD5314	AATGATACGGCGACCACCGAGATCTACACCTTACATGACACGACGCTCTTCCGATCT	CTTACATG
C4	UD5315	AATGATACGGCGACCACCGAGATCTACACGTGTATAGACACGACGCTCTTCCGATCT	GTGTATAG
D4	UD5316	AATGATACGGCGACCACCGAGATCTACACAATCACTCACACGACGCTCTTCCGATCT	AATCACTC
E4	UD5317	AATGATACGGCGACCACCGAGATCTACACCACTATCTACACGACGCTCTTCCGATCT	CACTATCT
F4	UD5318	AATGATACGGCGACCACCGAGATCTACACGTGATCTCACACGACGCTCTTCCGATCT	GTGATCTC
G4	UD5319	AATGATACGGCGACCACCGAGATCTACACCAATCCGTACACGACGCTCTTCCGATCT	CAATCCGT
H4	UD5320	AATGATACGGCGACCACCGAGATCTACACGTTCGTCAACACGACGCTCTTCCGATCT	GTTCGTCA
A5	UD5321	AATGATACGGCGACCACCGAGATCTACACCCACTTAAACACGACGCTCTTCCGATCT	CCACTTAA
B5	UD5322	AATGATACGGCGACCACCGAGATCTACACGTTGAATGACACGACGCTCTTCCGATCT	GTTGAATG
C5	UD5323	AATGATACGGCGACCACCGAGATCTACACCCAGCAAGACACGACGCTCTTCCGATCT	CCAGCAAG
D5	UD5324	AATGATACGGCGACCACCGAGATCTACACGTTAGTTCACACGACGCTCTTCCGATCT	GTTAGTTC
E5	UD5325	AATGATACGGCGACCACCGAGATCTACACCCAGGCTAACACGACGCTCTTCCGATCT	CCAGGCTA
F5	UD5326	AATGATACGGCGACCACCGAGATCTACACGGTCCGCTACACGACGCTCTTCCGATCT	GGTCCGCT
G5	UD5327	AATGATACGGCGACCACCGAGATCTACACCACTTCCAACACGACGCTCTTCCGATCT	CACTTCCA
H5	UD5328	AATGATACGGCGACCACCGAGATCTACACGTTAAGTTACACGACGCTCTTCCGATCT	GTTAAGTT
A6	UD5329	AATGATACGGCGACCACCGAGATCTACACAATCTAGTACACGACGCTCTTCCGATCT	AATCTAGT
B6	UD5330	AATGATACGGCGACCACCGAGATCTACACGTTAATGAACACGACGCTCTTCCGATCT	GTTAATGA
C6	UD5331	AATGATACGGCGACCACCGAGATCTACACCATACCTAACACGACGCTCTTCCGATCT	CATACCTA
D6	UD5332	AATGATACGGCGACCACCGAGATCTACACGTATGAGTACACGACGCTCTTCCGATCT	GTATGAGT
E6	UD5333	AATGATACGGCGACCACCGAGATCTACACCTTGCGTAACACGACGCTCTTCCGATCT	CTTGCGTA
F6	UD5334	AATGATACGGCGACCACCGAGATCTACACGACCGAATACACGACGCTCTTCCGATCT	GACCGAAT
G6	UD5335	AATGATACGGCGACCACCGAGATCTACACCGTTACTTACACGACGCTCTTCCGATCT	CGTTACTT
H6	UD5336	AATGATACGGCGACCACCGAGATCTACACGACCTGACACACGACGCTCTTCCGATCT	GACCTGAC
A7	UD5337	AATGATACGGCGACCACCGAGATCTACACTTCGGCATACACGACGCTCTTCCGATCT	TTCGGCAT
B7	UD5338	AATGATACGGCGACCACCGAGATCTACACCCGAAGGCACACGACGCTCTTCCGATCT	CCGAAGGC
C7	UD5339	AATGATACGGCGACCACCGAGATCTACACGACCATGAACACGACGCTCTTCCGATCT	GACCATGA
D7	UD5340	AATGATACGGCGACCACCGAGATCTACACGACGTGCAACACGACGCTCTTCCGATCT	GACGTGCA
E7	UD5341	AATGATACGGCGACCACCGAGATCTACACCGGCGACAACACGACGCTCTTCCGATCT	CGGCGACA
F7	UD5342	AATGATACGGCGACCACCGAGATCTACACGACTAGGTACACGACGCTCTTCCGATCT	GACTAGGT
G7	UD5343	AATGATACGGCGACCACCGAGATCTACACCGGTAGACACACGACGCTCTTCCGATCT	CGGTAGAC
H7	UD5344	AATGATACGGCGACCACCGAGATCTACACGACAGCTTACACGACGCTCTTCCGATCT	GACAGCTT
A8	UD5345	AATGATACGGCGACCACCGAGATCTACACCGCTCGCAACACGACGCTCTTCCGATCT	CGCTCGCA
B8	UD5346	AATGATACGGCGACCACCGAGATCTACACGAGATAGTACACGACGCTCTTCCGATCT	GAGATAGT
C8	UD5347	AATGATACGGCGACCACCGAGATCTACACAACACTACACACGACGCTCTTCCGATCT	AACACTAC
D8	UD5348	AATGATACGGCGACCACCGAGATCTACACGTGTGCGGACACGACGCTCTTCCGATCT	GTGTGCGG
E8	UD5349	AATGATACGGCGACCACCGAGATCTACACACCGTGTGACACGACGCTCTTCCGATCT	ACCGTGTG
F8	UD5350	AATGATACGGCGACCACCGAGATCTACACTGGACACAACACGACGCTCTTCCGATCT	TGGACACA
G8	UD5351	AATGATACGGCGACCACCGAGATCTACACAACTACTTACACGACGCTCTTCCGATCT	AACTACTT
H8	UD5352	AATGATACGGCGACCACCGAGATCTACACTTGAGGAAACACGACGCTCTTCCGATCT	TTGAGGAA
A9	UD5353	AATGATACGGCGACCACCGAGATCTACACAACTTAATACACGACGCTCTTCCGATCT	AACTTAAT
B9	UD5354	AATGATACGGCGACCACCGAGATCTACACTTGACTTAACACGACGCTCTTCCGATCT	TTGACTTA
C9	UD5355	AATGATACGGCGACCACCGAGATCTACACAACTTGCCACACGACGCTCTTCCGATCT	AACTTGCC
D9	UD5356	AATGATACGGCGACCACCGAGATCTACACGTGCACGTACACGACGCTCTTCCGATCT	GTGCACGT
E9	UD5357	AATGATACGGCGACCACCGAGATCTACACAACTTCGGACACGACGCTCTTCCGATCT	AACTTCGG
F9	UD5358	AATGATACGGCGACCACCGAGATCTACACTGTACGAAACACGACGCTCTTCCGATCT	TGTACGAA
G9	UD5359	AATGATACGGCGACCACCGAGATCTACACAACTCAGCACACGACGCTCTTCCGATCT	AACTCAGC
H9	UD5360	AATGATACGGCGACCACCGAGATCTACACTGTATTCTACACGACGCTCTTCCGATCT	TGTATTCT
A10	UD5361	AATGATACGGCGACCACCGAGATCTACACGTCGTCGGACACGACGCTCTTCCGATCT	GTCGTCGG
B10	UD5362	AATGATACGGCGACCACCGAGATCTACACCCGACGCAACACGACGCTCTTCCGATCT	CCGACGCA
C10	UD5363	AATGATACGGCGACCACCGAGATCTACACAACGAAGAACACGACGCTCTTCCGATCT	AACGAAGA
D10	UD5364	AATGATACGGCGACCACCGAGATCTACACTGTCGGATACACGACGCTCTTCCGATCT	TGTCGGAT
E10	UD5365	AATGATACGGCGACCACCGAGATCTACACAACGACCGACACGACGCTCTTCCGATCT	AACGACCG
F10	UD5366	AATGATACGGCGACCACCGAGATCTACACTGTCGTGCACACGACGCTCTTCCGATCT	TGTCGTGC
G10	UD5367	AATGATACGGCGACCACCGAGATCTACACAACGTCAAACACGACGCTCTTCCGATCT	AACGTCAA
H10	UD5368	AATGATACGGCGACCACCGAGATCTACACTGTAAGGTACACGACGCTCTTCCGATCT	TGTAAGGT
A11	UD5369	AATGATACGGCGACCACCGAGATCTACACAACGGATCACACGACGCTCTTCCGATCT	AACGGATC
B11	UD5370	AATGATACGGCGACCACCGAGATCTACACTTGAATCGACACGACGCTCTTCCGATCT	TTGAATCG
C11	UD5371	AATGATACGGCGACCACCGAGATCTACACAACGGTGTACACGACGCTCTTCCGATCT	AACGGTGT
D11	UD5372	AATGATACGGCGACCACCGAGATCTACACAACCAGTGACACGACGCTCTTCCGATCT	AACCAGTG
E11	UD5373	AATGATACGGCGACCACCGAGATCTACACAATATAACACACGACGCTCTTCCGATCT	AATATAAC
F11	UD5374	AATGATACGGCGACCACCGAGATCTACACGGCGCGTGACACGACGCTCTTCCGATCT	GGCGCGTG
G11	UD5375	AATGATACGGCGACCACCGAGATCTACACTTGTTACCACACGACGCTCTTCCGATCT	TTGTTACC
H11	UD5376	AATGATACGGCGACCACCGAGATCTACACAACCTTGCACACGACGCTCTTCCGATCT	AACCTTGC
A12	UD5377	AATGATACGGCGACCACCGAGATCTACACTGTGCAATACACGACGCTCTTCCGATCT	TGTGCAAT
B12	UD5378	AATGATACGGCGACCACCGAGATCTACACAACCGAGGACACGACGCTCTTCCGATCT	AACCGAGG
C12	UD5379	AATGATACGGCGACCACCGAGATCTACACTTGGATACACACGACGCTCTTCCGATCT	TTGGATAC
D12	UD5380	AATGATACGGCGACCACCGAGATCTACACAACCGCACACACGACGCTCTTCCGATCT	AACCGCAC
E12	UD5381	AATGATACGGCGACCACCGAGATCTACACTGTTAGTGACACGACGCTCTTCCGATCT	TGTTAGTG
F12	UD5382	AATGATACGGCGACCACCGAGATCTACACTATTCGTAACACGACGCTCTTCCGATCT	TATTCGTA
G12	UD5383	AATGATACGGCGACCACCGAGATCTACACATAATTGTACACGACGCTCTTCCGATCT	ATAATTGT
H12	UD5384	AATGATACGGCGACCACCGAGATCTACACTAGTCCAAACACGACGCTCTTCCGATCT	TAGTCCAA

## Sheet: PCR2 3' primer  1-96
Well Position	Name	Sequence	Barcode sequence in index primer	Barcode sequence
A1	UD701	CAAGCAGAAGACGGCATACGAGATAATCGTTAGTGACTGGAGTTCAGACGTGTGCTCTTCCGATCT	AATCGTTA	TAACGATT
B1	UD702	CAAGCAGAAGACGGCATACGAGATGTCTACATGTGACTGGAGTTCAGACGTGTGCTCTTCCGATCT	GTCTACAT	ATGTAGAC
C1	UD703	CAAGCAGAAGACGGCATACGAGATCGCTGCTCGTGACTGGAGTTCAGACGTGTGCTCTTCCGATCT	CGCTGCTC	GAGCAGCG
D1	UD704	CAAGCAGAAGACGGCATACGAGATGATCAACAGTGACTGGAGTTCAGACGTGTGCTCTTCCGATCT	GATCAACA	TGTTGATC
E1	UD705	CAAGCAGAAGACGGCATACGAGATCGAAGGACGTGACTGGAGTTCAGACGTGTGCTCTTCCGATCT	CGAAGGAC	GTCCTTCG
F1	UD706	CAAGCAGAAGACGGCATACGAGATGATGCCGGGTGACTGGAGTTCAGACGTGTGCTCTTCCGATCT	GATGCCGG	CCGGCATC
G1	UD707	CAAGCAGAAGACGGCATACGAGATCTACGAAGGTGACTGGAGTTCAGACGTGTGCTCTTCCGATCT	CTACGAAG	CTTCGTAG
H1	UD708	CAAGCAGAAGACGGCATACGAGATGATGCGTCGTGACTGGAGTTCAGACGTGTGCTCTTCCGATCT	GATGCGTC	GACGCATC
A2	UD709	CAAGCAGAAGACGGCATACGAGATCTACGGCAGTGACTGGAGTTCAGACGTGTGCTCTTCCGATCT	CTACGGCA	TGCCGTAG
B2	UD710	CAAGCAGAAGACGGCATACGAGATGATTCCTTGTGACTGGAGTTCAGACGTGTGCTCTTCCGATCT	GATTCCTT	AAGGAATC
C2	UD711	CAAGCAGAAGACGGCATACGAGATCTACTCGAGTGACTGGAGTTCAGACGTGTGCTCTTCCGATCT	CTACTCGA	TCGAGTAG
D2	UD712	CAAGCAGAAGACGGCATACGAGATGATTCGAGGTGACTGGAGTTCAGACGTGTGCTCTTCCGATCT	GATTCGAG	CTCGAATC
E2	UD713	CAAGCAGAAGACGGCATACGAGATAATCGGCGGTGACTGGAGTTCAGACGTGTGCTCTTCCGATCT	AATCGGCG	CGCCGATT
F2	UD714	CAAGCAGAAGACGGCATACGAGATTTCGCCGAGTGACTGGAGTTCAGACGTGTGCTCTTCCGATCT	TTCGCCGA	TCGGCGAA
G2	UD715	CAAGCAGAAGACGGCATACGAGATCTGGCCTCGTGACTGGAGTTCAGACGTGTGCTCTTCCGATCT	CTGGCCTC	GAGGCCAG
H2	UD716	CAAGCAGAAGACGGCATACGAGATGAACTTATGTGACTGGAGTTCAGACGTGTGCTCTTCCGATCT	GAACTTAT	ATAAGTTC
A3	UD717	CAAGCAGAAGACGGCATACGAGATCGTATTGGGTGACTGGAGTTCAGACGTGTGCTCTTCCGATCT	CGTATTGG	CCAATACG
B3	UD718	CAAGCAGAAGACGGCATACGAGATGAAGCACAGTGACTGGAGTTCAGACGTGTGCTCTTCCGATCT	GAAGCACA	TGTGCTTC
C3	UD719	CAAGCAGAAGACGGCATACGAGATCTTAATACGTGACTGGAGTTCAGACGTGTGCTCTTCCGATCT	CTTAATAC	GTATTAAG
D3	UD720	CAAGCAGAAGACGGCATACGAGATGAAGTCTTGTGACTGGAGTTCAGACGTGTGCTCTTCCGATCT	GAAGTCTT	AAGACTTC
E3	UD721	CAAGCAGAAGACGGCATACGAGATGAAGAGGCGTGACTGGAGTTCAGACGTGTGCTCTTCCGATCT	GAAGAGGC	GCCTCTTC
F3	UD722	CAAGCAGAAGACGGCATACGAGATCGGATAACGTGACTGGAGTTCAGACGTGTGCTCTTCCGATCT	CGGATAAC	GTTATCCG
G3	UD723	CAAGCAGAAGACGGCATACGAGATGAATCTGGGTGACTGGAGTTCAGACGTGTGCTCTTCCGATCT	GAATCTGG	CCAGATTC
H3	UD724	CAAGCAGAAGACGGCATACGAGATCTGATTGAGTGACTGGAGTTCAGACGTGTGCTCTTCCGATCT	CTGATTGA	TCAATCAG
A4	UD725	CAAGCAGAAGACGGCATACGAGATAATCCGTTGTGACTGGAGTTCAGACGTGTGCTCTTCCGATCT	AATCCGTT	AACGGATT
B4	UD726	CAAGCAGAAGACGGCATACGAGATTGCGTACAGTGACTGGAGTTCAGACGTGTGCTCTTCCGATCT	TGCGTACA	TGTACGCA
C4	UD727	CAAGCAGAAGACGGCATACGAGATGAATCAATGTGACTGGAGTTCAGACGTGTGCTCTTCCGATCT	GAATCAAT	ATTGATTC
D4	UD728	CAAGCAGAAGACGGCATACGAGATTGAGTCAGGTGACTGGAGTTCAGACGTGTGCTCTTCCGATCT	TGAGTCAG	CTGACTCA
E4	UD729	CAAGCAGAAGACGGCATACGAGATGAATGCTCGTGACTGGAGTTCAGACGTGTGCTCTTCCGATCT	GAATGCTC	GAGCATTC
F4	UD730	CAAGCAGAAGACGGCATACGAGATGAATATCCGTGACTGGAGTTCAGACGTGTGCTCTTCCGATCT	GAATATCC	GGATATTC
G4	UD731	CAAGCAGAAGACGGCATACGAGATCTTATGAAGTGACTGGAGTTCAGACGTGTGCTCTTCCGATCT	CTTATGAA	TTCATAAG
H4	UD732	CAAGCAGAAGACGGCATACGAGATTCGGCACCGTGACTGGAGTTCAGACGTGTGCTCTTCCGATCT	TCGGCACC	GGTGCCGA
A5	UD733	CAAGCAGAAGACGGCATACGAGATAAGAAGCGGTGACTGGAGTTCAGACGTGTGCTCTTCCGATCT	AAGAAGCG	CGCTTCTT
B5	UD734	CAAGCAGAAGACGGCATACGAGATCTCACGATGTGACTGGAGTTCAGACGTGTGCTCTTCCGATCT	CTCACGAT	ATCGTGAG
C5	UD735	CAAGCAGAAGACGGCATACGAGATTCGGTCGAGTGACTGGAGTTCAGACGTGTGCTCTTCCGATCT	TCGGTCGA	TCGACCGA
D5	UD736	CAAGCAGAAGACGGCATACGAGATTCGGTAAGGTGACTGGAGTTCAGACGTGTGCTCTTCCGATCT	TCGGTAAG	CTTACCGA
E5	UD737	CAAGCAGAAGACGGCATACGAGATAAGATACAGTGACTGGAGTTCAGACGTGTGCTCTTCCGATCT	AAGATACA	TGTATCTT
F5	UD738	CAAGCAGAAGACGGCATACGAGATGTCGCTGTGTGACTGGAGTTCAGACGTGTGCTCTTCCGATCT	GTCGCTGT	ACAGCGAC
G5	UD739	CAAGCAGAAGACGGCATACGAGATTCGGATGTGTGACTGGAGTTCAGACGTGTGCTCTTCCGATCT	TCGGATGT	ACATCCGA
H5	UD740	CAAGCAGAAGACGGCATACGAGATCGAGCCGGGTGACTGGAGTTCAGACGTGTGCTCTTCCGATCT	CGAGCCGG	CCGGCTCG
A6	UD741	CAAGCAGAAGACGGCATACGAGATCGATTATCGTGACTGGAGTTCAGACGTGTGCTCTTCCGATCT	CGATTATC	GATAATCG
B6	UD742	CAAGCAGAAGACGGCATACGAGATTCGAAGCTGTGACTGGAGTTCAGACGTGTGCTCTTCCGATCT	TCGAAGCT	AGCTTCGA
C6	UD743	CAAGCAGAAGACGGCATACGAGATCTATCATTGTGACTGGAGTTCAGACGTGTGCTCTTCCGATCT	CTATCATT	AATGATAG
D6	UD744	CAAGCAGAAGACGGCATACGAGATCGCGCCAAGTGACTGGAGTTCAGACGTGTGCTCTTCCGATCT	CGCGCCAA	TTGGCGCG
E6	UD745	CAAGCAGAAGACGGCATACGAGATCGAACGGAGTGACTGGAGTTCAGACGTGTGCTCTTCCGATCT	CGAACGGA	TCCGTTCG
F6	UD746	CAAGCAGAAGACGGCATACGAGATCTACTGACGTGACTGGAGTTCAGACGTGTGCTCTTCCGATCT	CTACTGAC	GTCAGTAG
G6	UD747	CAAGCAGAAGACGGCATACGAGATTCTTAAGTGTGACTGGAGTTCAGACGTGTGCTCTTCCGATCT	TCTTAAGT	ACTTAAGA
H6	UD748	CAAGCAGAAGACGGCATACGAGATTTAGAGTCGTGACTGGAGTTCAGACGTGTGCTCTTCCGATCT	TTAGAGTC	GACTCTAA
A7	UD749	CAAGCAGAAGACGGCATACGAGATAAGACGAAGTGACTGGAGTTCAGACGTGTGCTCTTCCGATCT	AAGACGAA	TTCGTCTT
B7	UD750	CAAGCAGAAGACGGCATACGAGATTTATTATGGTGACTGGAGTTCAGACGTGTGCTCTTCCGATCT	TTATTATG	CATAATAA
C7	UD751	CAAGCAGAAGACGGCATACGAGATCGCTATTAGTGACTGGAGTTCAGACGTGTGCTCTTCCGATCT	CGCTATTA	TAATAGCG
D7	UD752	CAAGCAGAAGACGGCATACGAGATTCTATCAGGTGACTGGAGTTCAGACGTGTGCTCTTCCGATCT	TCTATCAG	CTGATAGA
E7	UD753	CAAGCAGAAGACGGCATACGAGATCGGTGGTAGTGACTGGAGTTCAGACGTGTGCTCTTCCGATCT	CGGTGGTA	TACCACCG
F7	UD754	CAAGCAGAAGACGGCATACGAGATTCACCAATGTGACTGGAGTTCAGACGTGTGCTCTTCCGATCT	TCACCAAT	ATTGGTGA
G7	UD755	CAAGCAGAAGACGGCATACGAGATCTGGAAGCGTGACTGGAGTTCAGACGTGTGCTCTTCCGATCT	CTGGAAGC	GCTTCCAG
H7	UD756	CAAGCAGAAGACGGCATACGAGATCGTAAGAGGTGACTGGAGTTCAGACGTGTGCTCTTCCGATCT	CGTAAGAG	CTCTTACG
A8	UD757	CAAGCAGAAGACGGCATACGAGATAAGAGAGCGTGACTGGAGTTCAGACGTGTGCTCTTCCGATCT	AAGAGAGC	GCTCTCTT
B8	UD758	CAAGCAGAAGACGGCATACGAGATTCAACGAGGTGACTGGAGTTCAGACGTGTGCTCTTCCGATCT	TCAACGAG	CTCGTTGA
C8	UD759	CAAGCAGAAGACGGCATACGAGATTGCGAGACGTGACTGGAGTTCAGACGTGTGCTCTTCCGATCT	TGCGAGAC	GTCTCGCA
D8	UD760	CAAGCAGAAGACGGCATACGAGATCCTGGTGTGTGACTGGAGTTCAGACGTGTGCTCTTCCGATCT	CCTGGTGT	ACACCAGG
E8	UD761	CAAGCAGAAGACGGCATACGAGATAAGTAAGTGTGACTGGAGTTCAGACGTGTGCTCTTCCGATCT	AAGTAAGT	ACTTACTT
F8	UD762	CAAGCAGAAGACGGCATACGAGATTGACTGAAGTGACTGGAGTTCAGACGTGTGCTCTTCCGATCT	TGACTGAA	TTCAGTCA
G8	UD763	CAAGCAGAAGACGGCATACGAGATAAGACTGTGTGACTGGAGTTCAGACGTGTGCTCTTCCGATCT	AAGACTGT	ACAGTCTT
H8	UD764	CAAGCAGAAGACGGCATACGAGATCAATGATGGTGACTGGAGTTCAGACGTGTGCTCTTCCGATCT	CAATGATG	CATCATTG
A9	UD765	CAAGCAGAAGACGGCATACGAGATCACAGTAAGTGACTGGAGTTCAGACGTGTGCTCTTCCGATCT	CACAGTAA	TTACTGTG
B9	UD766	CAAGCAGAAGACGGCATACGAGATTGGTCATTGTGACTGGAGTTCAGACGTGTGCTCTTCCGATCT	TGGTCATT	AATGACCA
C9	UD767	CAAGCAGAAGACGGCATACGAGATCAACCGTGGTGACTGGAGTTCAGACGTGTGCTCTTCCGATCT	CAACCGTG	CACGGTTG
D9	UD768	CAAGCAGAAGACGGCATACGAGATTGGTGCACGTGACTGGAGTTCAGACGTGTGCTCTTCCGATCT	TGGTGCAC	GTGCACCA
E9	UD769	CAAGCAGAAGACGGCATACGAGATCCACAATGGTGACTGGAGTTCAGACGTGTGCTCTTCCGATCT	CCACAATG	CATTGTGG
F9	UD770	CAAGCAGAAGACGGCATACGAGATTGTGTGCCGTGACTGGAGTTCAGACGTGTGCTCTTCCGATCT	TGTGTGCC	GGCACACA
G9	UD771	CAAGCAGAAGACGGCATACGAGATCACCACGGGTGACTGGAGTTCAGACGTGTGCTCTTCCGATCT	CACCACGG	CCGTGGTG
H9	UD772	CAAGCAGAAGACGGCATACGAGATTGTGTTAAGTGACTGGAGTTCAGACGTGTGCTCTTCCGATCT	TGTGTTAA	TTAACACA
A10	UD773	CAAGCAGAAGACGGCATACGAGATAAGTTATCGTGACTGGAGTTCAGACGTGTGCTCTTCCGATCT	AAGTTATC	GATAACTT
B10	UD774	CAAGCAGAAGACGGCATACGAGATGTACAGCTGTGACTGGAGTTCAGACGTGTGCTCTTCCGATCT	GTACAGCT	AGCTGTAC
C10	UD775	CAAGCAGAAGACGGCATACGAGATCAACTGCTGTGACTGGAGTTCAGACGTGTGCTCTTCCGATCT	CAACTGCT	AGCAGTTG
D10	UD776	CAAGCAGAAGACGGCATACGAGATCATGATGAGTGACTGGAGTTCAGACGTGTGCTCTTCCGATCT	CATGATGA	TCATCATG
E10	UD777	CAAGCAGAAGACGGCATACGAGATTGACTACTGTGACTGGAGTTCAGACGTGTGCTCTTCCGATCT	TGACTACT	AGTAGTCA
F10	UD778	CAAGCAGAAGACGGCATACGAGATCAGAAGATGTGACTGGAGTTCAGACGTGTGCTCTTCCGATCT	CAGAAGAT	ATCTTCTG
G10	UD779	CAAGCAGAAGACGGCATACGAGATTGAGGCGCGTGACTGGAGTTCAGACGTGTGCTCTTCCGATCT	TGAGGCGC	GCGCCTCA
H10	UD780	CAAGCAGAAGACGGCATACGAGATCAGGTTCCGTGACTGGAGTTCAGACGTGTGCTCTTCCGATCT	CAGGTTCC	GGAACCTG
A11	UD781	CAAGCAGAAGACGGCATACGAGATTGAACAGGGTGACTGGAGTTCAGACGTGTGCTCTTCCGATCT	TGAACAGG	CCTGTTCA
B11	UD782	CAAGCAGAAGACGGCATACGAGATCAGTGTGGGTGACTGGAGTTCAGACGTGTGCTCTTCCGATCT	CAGTGTGG	CCACACTG
C11	UD783	CAAGCAGAAGACGGCATACGAGATTTCCACCAGTGACTGGAGTTCAGACGTGTGCTCTTCCGATCT	TTCCACCA	TGGTGGAA
D11	UD784	CAAGCAGAAGACGGCATACGAGATCCGCTGTTGTGACTGGAGTTCAGACGTGTGCTCTTCCGATCT	CCGCTGTT	AACAGCGG
E11	UD785	CAAGCAGAAGACGGCATACGAGATAAGTTGGAGTGACTGGAGTTCAGACGTGTGCTCTTCCGATCT	AAGTTGGA	TCCAACTT
F11	UD786	CAAGCAGAAGACGGCATACGAGATGGACAACGGTGACTGGAGTTCAGACGTGTGCTCTTCCGATCT	GGACAACG	CGTTGTCC
G11	UD787	CAAGCAGAAGACGGCATACGAGATTTCGAACCGTGACTGGAGTTCAGACGTGTGCTCTTCCGATCT	TTCGAACC	GGTTCGAA
H11	UD788	CAAGCAGAAGACGGCATACGAGATCAGACCACGTGACTGGAGTTCAGACGTGTGCTCTTCCGATCT	CAGACCAC	GTGGTCTG
A12	UD789	CAAGCAGAAGACGGCATACGAGATTTCTGGTGGTGACTGGAGTTCAGACGTGTGCTCTTCCGATCT	TTCTGGTG	CACCAGAA
B12	UD790	CAAGCAGAAGACGGCATACGAGATCAATCGAAGTGACTGGAGTTCAGACGTGTGCTCTTCCGATCT	CAATCGAA	TTCGATTG
C12	UD791	CAAGCAGAAGACGGCATACGAGATAAGTACAGGTGACTGGAGTTCAGACGTGTGCTCTTCCGATCT	AAGTACAG	CTGTACTT
D12	UD792	CAAGCAGAAGACGGCATACGAGATCCGTGCCAGTGACTGGAGTTCAGACGTGTGCTCTTCCGATCT	CCGTGCCA	TGGCACGG
E12	UD793	CAAGCAGAAGACGGCATACGAGATCATTGCACGTGACTGGAGTTCAGACGTGTGCTCTTCCGATCT	CATTGCAC	GTGCAATG
F12	UD794	CAAGCAGAAGACGGCATACGAGATTTACCTGGGTGACTGGAGTTCAGACGTGTGCTCTTCCGATCT	TTACCTGG	CCAGGTAA
G12	UD795	CAAGCAGAAGACGGCATACGAGATCTGCAACGGTGACTGGAGTTCAGACGTGTGCTCTTCCGATCT	CTGCAACG	CGTTGCAG
H12	UD796	CAAGCAGAAGACGGCATACGAGATTACTGTTAGTGACTGGAGTTCAGACGTGTGCTCTTCCGATCT	TACTGTTA	TAACAGTA

[truncated: 3 more sheets: PCR2 3' primer  97-192, PCR2 3' primer  193-288, PCR2 3' primer  289-384]
